# Supplementary material for: Multiple time scales of the ventriloquism aftereffect
Source: PLoS One. 2018 Aug 1;13(8):e0200930. doi: 10.1371/journal.pone.0200930 (PMC6070234; doi:10.1371/journal.pone.0200930)
Supplement: S1 File — Data are provided as .csv files, and can be readily parsed by BuildRecalibrationInputVector.m. All analyses were conducted with MATLAB 2017b. Computational modeling requires the System Identification Toolbox, and can be run by calling EstimateModelParameters.m. (ZIP) [file pone.0200930.s001.zip]

Archive with 65 entries (61 files):
- Supplemental Model Files/BuildFastProcessInputVector.m
- Supplemental Model Files/BuildFigure2through4.m
- Supplemental Model Files/BuildFigure5ExponentialModel.m
- Supplemental Model Files/BuildFigure5PowerModel.m
- Supplemental Model Files/BuildRecalibrationInputVector.m
- Supplemental Model Files/CompareModelFits.m
- Supplemental Model Files/ComparePrePostDifference.m
- Supplemental Model Files/DoubleExponentialModel.m
- Supplemental Model Files/EstimateModelParameters.m
- Supplemental Model Files/Fast Process Data/
- Supplemental Model Files/Fast Process Data/EC VAE Fast Process Session 1.csv
- Supplemental Model Files/Fast Process Data/EC VAE Fast Process Session 2.csv
- Supplemental Model Files/Fast Process Data/FJ VAE Fast Process Session 1.csv
- Supplemental Model Files/Fast Process Data/FJ VAE Fast Process Session 2.csv
- Supplemental Model Files/Fast Process Data/GC VAE Fast Process Session 1.csv
- Supplemental Model Files/Fast Process Data/GC VAE Fast Process Session 2.csv
- Supplemental Model Files/Fast Process Data/GE VAE Fast Process Session 1.csv
- Supplemental Model Files/Fast Process Data/GE VAE Fast Process Session 2.csv
- Supplemental Model Files/Fast Process Data/GR VAE Fast Process Session 1.csv
- Supplemental Model Files/Fast Process Data/GR VAE Fast Process Session 2.csv
- Supplemental Model Files/Fast Process Data/HA VAE Fast Process Session 1.csv
- Supplemental Model Files/Fast Process Data/HA VAE Fast Process Session 2.csv
- Supplemental Model Files/Fast Process Data/MMA VAE Fast Process Session 1.csv
- Supplemental Model Files/Fast Process Data/MMA VAE Fast Process Session 2.csv
- Supplemental Model Files/Fast Process Data/NM VAE Fast Process Session 1.csv
- Supplemental Model Files/Fast Process Data/NM VAE Fast Process Session 2.csv
- Supplemental Model Files/Fast Process Data/OCA VAE Fast Process Session 1.csv
- Supplemental Model Files/Fast Process Data/OCA VAE Fast Process Session 2.csv
- Supplemental Model Files/Fast Process Data/UA VAE Fast Process Session 1.csv
- Supplemental Model Files/Fast Process Data/UA VAE Fast Process Session 2.csv
- Supplemental Model Files/Figures/
- Supplemental Model Files/PowerModel.m
- Supplemental Model Files/Recalibration Data/
- Supplemental Model Files/Recalibration Data/~$DPR Ventriloquism_Aftereffect_Minus8_Double.xlsx
- Supplemental Model Files/Recalibration Data/DPR Ventriloquism_Aftereffect_Minus8_Double.csv
- Supplemental Model Files/Recalibration Data/DPR Ventriloquism_Aftereffect_Plus8_Double.csv
- Supplemental Model Files/Recalibration Data/FJ Ventriloquism_Aftereffect_Minus8_Double.csv
- Supplemental Model Files/Recalibration Data/FJ Ventriloquism_Aftereffect_Plus8_Double.csv
- Supplemental Model Files/Recalibration Data/GE Ventriloquism_Aftereffect_Minus8_Double.csv
- Supplemental Model Files/Recalibration Data/GE Ventriloquism_Aftereffect_Plus8_Double.csv
- Supplemental Model Files/Recalibration Data/KJM Ventriloquism_Aftereffect_Minus8_Double.csv
- Supplemental Model Files/Recalibration Data/KJM Ventriloquism_Aftereffect_Plus8_Double.csv
- Supplemental Model Files/Recalibration Data/KT Ventriloquism_Aftereffect_Minus8_Double.csv
- Supplemental Model Files/Recalibration Data/KT Ventriloquism_Aftereffect_Plus8_Double.csv
- Supplemental Model Files/Recalibration Data/NHS Ventriloquism_Aftereffect_Minus8_Double.csv
- Supplemental Model Files/Recalibration Data/NHS Ventriloquism_Aftereffect_Plus8_Double.csv
- Supplemental Model Files/Recalibration Data/OCA Ventriloquism_Aftereffect_Minus8_Double.csv
- Supplemental Model Files/Recalibration Data/OCA Ventriloquism_Aftereffect_Plus8_Double.csv
- Supplemental Model Files/Recalibration Data/OJ Ventriloquism_Aftereffect_Minus8_Double.csv
- Supplemental Model Files/Recalibration Data/OJ Ventriloquism_Aftereffect_Plus8_Double.csv
- Supplemental Model Files/Recalibration Data/OJA Ventriloquism_Aftereffect_Minus8_Double.csv
- Supplemental Model Files/Recalibration Data/OJA Ventriloquism_Aftereffect_Plus8_Double.csv
- Supplemental Model Files/Recalibration Data/RJ Ventriloquism_Aftereffect_Minus8_Double.csv
- Supplemental Model Files/Recalibration Data/RJ Ventriloquism_Aftereffect_Plus8_Double.csv
- Supplemental Model Files/Recalibration Data/SJ Ventriloquism_Aftereffect_Minus8_Double.csv
- Supplemental Model Files/Recalibration Data/SJ Ventriloquism_Aftereffect_Plus8_Double.csv
- Supplemental Model Files/Recalibration Data/SK Ventriloquism_Aftereffect_Minus8_Double.csv
- Supplemental Model Files/Recalibration Data/SK Ventriloquism_Aftereffect_Plus8_Double.csv
- Supplemental Model Files/Simulation Results/
- Supplemental Model Files/Simulation Results/Recalibration OneExponent 2018--5-22-15-18-51.mat
- Supplemental Model Files/Simulation Results/Recalibration OneExponentSpatialWindow 2018--5-22-16--7-23.mat
- Supplemental Model Files/Simulation Results/Recalibration Power 2018--5-17-16-19-19.mat
- Supplemental Model Files/Simulation Results/Recalibration PowerSpatialWindow 2018--5-18-18-34-55.mat
- Supplemental Model Files/Simulation Results/Recalibration TwoExponent 2018--5-17-16-54-26.mat
- Supplemental Model Files/Simulation Results/Recalibration TwoExponentSpatialWindow 2018--5-25-10-38-27.mat
