# Supplementary material for: Multiple time scales of the ventriloquism aftereffect
Source: PLoS One. 2018 Aug 1;13(8):e0200930. doi: 10.1371/journal.pone.0200930 (PMC6070234; doi:10.1371/journal.pone.0200930)
Supplement: S1 File — Data are provided as .csv files, and can be readily parsed by BuildRecalibrationInputVector.m. All analyses were conducted with MATLAB 2017b. Computational modeling requires the System Identification Toolbox, and can be run by calling EstimateModelParameters.m. (ZIP) [file pone.0200930.s001.zip › Supplemental Model Files/BuildFastProcessInputVector.m]

% BuildFastProcessInputVector.m
% Created 6/25/15 by A. Bosen
%
% This function parses a VAE spreadsheet for use in gray box system
% identification. It's specific to this experimental structure, and will need
% to be replaced for other experiments

function [responses, stimuli, preExposureIndex] = BuildFastProcessInputVector(fileName)
%Open the input file, read in data
[num, txt] = xlsread(fileName);

trialNumber = num(:,1);
experimentLengthIndex = find(ismember(txt(1,:),'Expt Time'));
experimentLength = num(:,experimentLengthIndex);
galvoAzIndex = find(ismember(txt(1,:),'Stm Galv Hor'));
galvoAz = num(:,galvoAzIndex);
galvoPulsesIndex = find(ismember(txt(1,:),'Stm Galv Puls'));
galvoPulses = num(:,galvoPulsesIndex);
galvoOddballIndex = find(ismember(txt(1,:),'Stm Galv Odd'));
galvoOddball = num(:,galvoOddballIndex);
outerSpeakerAzIndex = find(ismember(txt(1,:),'Otr Pos End'));
outerSpeakerAz = num(:,outerSpeakerAzIndex);
outerSpeakerPulsesIndex = find(ismember(txt(1,:),'Otr Aud Puls'));
outerSpeakerPulses = num(:,outerSpeakerPulsesIndex);
outerSpeakerOddballIndex = find(ismember(txt(1,:),'Otr Aud Odd'));
outerSpeakerOddball = num(:,outerSpeakerOddballIndex);
innerSpeakerAzIndex = find(ismember(txt(1,:),'Inr Pos End'));
innerSpeakerAz = num(:,innerSpeakerAzIndex);
innerSpeakerPulsesIndex = find(ismember(txt(1,:),'Inr Aud Puls'));
innerSpeakerPulses = num(:,innerSpeakerPulsesIndex);
innerSpeakerOddballIndex = find(ismember(txt(1,:),'Inr Aud Odd'));
innerSpeakerOddball = num(:,innerSpeakerOddballIndex);
pointerAzIndex = find(ismember(txt(1,:),'Ptr Az'));
pointerAz = num(:,pointerAzIndex);

%Initialize response and stimuli arrays
responses = [];
stimuli = [];

%Iterate through experiment data, append to data arrays
for(lcv1 = 1:length(trialNumber))
	if(lcv1 == 1)
		%Make the first inter-stimulus interval zero
		interStimInterval = 0;
	else
		%Convert from ms to s in difference
		interStimInterval = (experimentLength(lcv1) - experimentLength(lcv1 - 1)) / 1000;
		%If the preceding trial type had 20 galvo bursts the last stim was actually later than the experiment Length
		%for that trial
		if(galvoPulses(lcv1 - 1) == 20)
			interStimInterval = interStimInterval - 4.75;
		end
	end

	if(galvoPulses(lcv1) == 20)
		%All bimodal trials contain 20 bursts of paired auditory and visual targets
		%The auditory target on these trials was from the inner speaker
		%Therefore, we append 20 stimuli to the input array
		%Targets are repeated at a 4 Hz rate, so the inter-stimulus interval for all but the first is
		%250 ms.
		newStimuli = [ones(1,20)*galvoAz(lcv1);ones(1,20)*innerSpeakerAz(lcv1);...
				[interStimInterval ones(1,19)*0.25]];
		%Chop out oddballs
		if(galvoOddball(lcv1) > 0)
			newStimuli(1,galvoOddball(lcv1)) = NaN;
		elseif(innerSpeakerOddball(lcv1) > 0)
			newStimuli(2,innerSpeakerOddball(lcv1)) = NaN;
		end
		stimuli = [stimuli newStimuli];
		%trials 281 and later have subjects localize the auditory component of the bimodal target
		if(lcv1 < 281)
			%The subject doesn't give a pointing response on these trials, so insert NaNs
			responses = [responses NaN(1,20)];
		else
			%Count the subject response as applying to only the first target in the sequence
			%This is because capture of AV pairs occurs immediately, with the first AV pair
			responses = [responses pointerAz(lcv1) NaN(1,19)];
		end
	elseif(outerSpeakerPulses(lcv1) > 0)
		%All auditory trials contain 1 burst of an auditory target only
		stimuli = [stimuli [NaN;outerSpeakerAz(lcv1);interStimInterval]];
		responses = [responses pointerAz(lcv1)];
	elseif(innerSpeakerPulses(lcv1) > 0)
		%All auditory trials contain 1 burst of an auditory target only
		stimuli = [stimuli [NaN;innerSpeakerAz(lcv1);interStimInterval]];
		responses = [responses pointerAz(lcv1)];
	else
		disp('WARNING: Unknown trial type');
	end
end

%Figure out where the pre and post blocks are, parse accordingly
preExposureIndex = 1:min(find(~isnan(stimuli(1,:)))) - 1;


end
