# Supplementary material for: Multiple time scales of the ventriloquism aftereffect
Source: PLoS One. 2018 Aug 1;13(8):e0200930. doi: 10.1371/journal.pone.0200930 (PMC6070234; doi:10.1371/journal.pone.0200930)
Supplement: S1 File — Data are provided as .csv files, and can be readily parsed by BuildRecalibrationInputVector.m. All analyses were conducted with MATLAB 2017b. Computational modeling requires the System Identification Toolbox, and can be run by calling EstimateModelParameters.m. (ZIP) [file pone.0200930.s001.zip › Supplemental Model Files/BuildFigure2through4.m]

%BuildFigure2through4.m

%NOTE: This analysis requires gmregress, available at:
%Trujillo-Ortiz, A. and R. Hernandez-Walls. (2010). gmregress: 
%      Geometric Mean Regression (Reduced Major Axis Regression).  
%      A MATLAB file. [WWW document]. URL http://www.mathworks.com/
%      matlabcentral/fileexchange/27918-gmregress

%Go through all the subjects in the recalibration data set, load the data for each subject
DATA_DIR = '.\Recalibration Data\';
allFiles = dir([DATA_DIR '*.csv']);
for(fileIndex = 1:length(allFiles));
	[responses, stimuli, preExposureIndex] = BuildRecalibrationInputVector([DATA_DIR allFiles(fileIndex).name]);
	%calculate the linear best fit to the pre exposure data
	preExposureFit = polyfit(stimuli(2,preExposureIndex),responses(preExposureIndex),1);
	localizationResidual = responses - polyval(preExposureFit,stimuli(2,:));
	interStimInterval = stimuli(3,:);

	postExposureIndex = (length(responses)-27):length(responses);
	postExposureFit = polyfit(stimuli(2,postExposureIndex),responses(postExposureIndex),1);

	%For all leftward data, we multiply the localization error by -1 to flip it through the origin.
	if(strfind(allFiles(fileIndex).name,'Minus8'))
		localizationResidual = -1 .* localizationResidual;
		disparityDirection(fileIndex) = -1;
	else
		disparityDirection(fileIndex) = 1;
	end

	groupLocalizationResidual(fileIndex,:) = localizationResidual;
	groupPreExposureFit(fileIndex,:) = preExposureFit;
	groupPostExposureFit(fileIndex,:) = postExposureFit;
	groupInterStimInterval(fileIndex,:) = interStimInterval;
end

%Calculate the number of bimodal exposure at the current index
for(trialIndex = 1:size(stimuli,2))
	numExposures(trialIndex) = sum(~isnan(stimuli(1,1:trialIndex)));
end


differentLocationIndex = [0  (isnan(stimuli(1,2:end)) & isnan(stimuli(1,1:end-1)))];
differentLocationIndex(preExposureIndex) = 0;
differentLocationIndex(postExposureIndex) = 0;
differentLocationIndex = logical(differentLocationIndex);
sameLocationIndex = logical([0 isnan(stimuli(1,2:end)) & ~isnan(stimuli(1,1:end-1))& ~isnan(responses(1,2:end))]);

sameLocationFit = polyfit(numExposures(sameLocationIndex),nanmean(groupLocalizationResidual(:,sameLocationIndex)),1);
sameLocationCorrCoef = fitlm(numExposures(sameLocationIndex),nanmean(groupLocalizationResidual(:,sameLocationIndex)));
differentLocationFit = polyfit(numExposures(differentLocationIndex),mean(groupLocalizationResidual(:,differentLocationIndex)),1);
differentLocationCorrCoef = fitlm(numExposures(differentLocationIndex),mean(groupLocalizationResidual(:,differentLocationIndex)));

PRE_POST_POINT_SPACING = 10;
preXAxis = (-1*PRE_POST_POINT_SPACING*27):PRE_POST_POINT_SPACING:0;
postXAxis = (max(numExposures)+PRE_POST_POINT_SPACING):PRE_POST_POINT_SPACING:((max(numExposures)+PRE_POST_POINT_SPACING)+PRE_POST_POINT_SPACING*27);

%FIGURE 3
figure;
plot([min(preXAxis) max(postXAxis)], [0 0],'Color',[0.8 0.8 0.8], 'LineWidth',1);
hold on;
plot([min(preXAxis) max(postXAxis)], [8 8],'Color',[0.6 0.6 0.6], 'LineWidth',0.5);
plot([min(numExposures) max(numExposures)], polyval(sameLocationFit,[min(numExposures) max(numExposures)]), 'Color', [0 0 0], 'LineWidth',2);
plot([min(numExposures) max(numExposures)], polyval(differentLocationFit,[min(numExposures) max(numExposures)]), 'Color', [0.4 0.4 0.4], 'LineWidth',2);
plot(preXAxis, repmat(mean(mean(groupLocalizationResidual(:,preExposureIndex))),1,length(preExposureIndex)),'Color',[0 0 0.6],'LineWidth',2); 
plot(postXAxis, repmat(mean(mean(groupLocalizationResidual(:,postExposureIndex))),1,length(postExposureIndex)),'Color',[0.6 0 0],'LineWidth',2);

%+/1 SD
fill([preXAxis fliplr(preXAxis)],[mean(groupLocalizationResidual(:,preExposureIndex)) - std(groupLocalizationResidual(:,preExposureIndex)) fliplr(mean(groupLocalizationResidual(:,preExposureIndex)) + std(groupLocalizationResidual(:,preExposureIndex)))],[0 0 1], 'EdgeColor','none','FaceAlpha',0.2);
fill([postXAxis fliplr(postXAxis)],[mean(groupLocalizationResidual(:,postExposureIndex)) - std(groupLocalizationResidual(:,postExposureIndex)) fliplr(mean(groupLocalizationResidual(:,postExposureIndex)) + std(groupLocalizationResidual(:,postExposureIndex)))],[1 0 0], 'EdgeColor','none','FaceAlpha',0.2);
fill([numExposures(sameLocationIndex) fliplr(numExposures(sameLocationIndex))],[mean(groupLocalizationResidual(:,sameLocationIndex),'omitnan') - std(groupLocalizationResidual(:,sameLocationIndex),'omitnan') fliplr(mean(groupLocalizationResidual(:,sameLocationIndex),'omitnan') + std(groupLocalizationResidual(:,sameLocationIndex),'omitnan'))],[0.1 0.1 0.1], 'EdgeColor','none','FaceAlpha',0.2);
fill([numExposures(differentLocationIndex) fliplr(numExposures(differentLocationIndex))],[mean(groupLocalizationResidual(:,differentLocationIndex)) - std(groupLocalizationResidual(:,differentLocationIndex)) fliplr(mean(groupLocalizationResidual(:,differentLocationIndex)) + std(groupLocalizationResidual(:,differentLocationIndex)))],[0.5 0.5 0.5], 'EdgeColor','none','FaceAlpha',0.2);

plot(preXAxis,mean(groupLocalizationResidual(:,preExposureIndex)),'.','Color',[0 0 1], 'MarkerSize',15);
plot(postXAxis,mean(groupLocalizationResidual(:,postExposureIndex)),'.','Color',[1 0 0], 'MarkerSize',15);
plot(numExposures(sameLocationIndex),mean(groupLocalizationResidual(:,sameLocationIndex)),'.','Color',[0.1 0.1 0.1],'MarkerSize',15);
plot(numExposures(differentLocationIndex),mean(groupLocalizationResidual(:,differentLocationIndex)),'.','Color',[0.5 0.5 0.5],'MarkerSize',15);
set(gca,'FontSize',12,'XTick',0:200:1000,'YTick',-6:2:10);
axis([(min(preXAxis) - PRE_POST_POINT_SPACING) (max(postXAxis) + PRE_POST_POINT_SPACING) -7 12]);
xlabel('Number of Exposures');
ylabel('Auditory Shift (Deg)');
set(gcf,'PaperPosition', [0 0 7 4]);
print('Figures\Recalibration Time Course.png','-dpng','-r600');


%Supplemental: plot the residual as a function of cumulative time in the post-exposure block for each individual 
figure;
plot([0 350], [0 0],'Color',[0.8 0.8 0.8], 'LineWidth',1);
colorList = jet(size(groupLocalizationResidual,1));
postExposureCorrP = zeros(1,size(groupLocalizationResidual,1));
hold on;
for(subjectIndex = 1:size(groupLocalizationResidual,1));
	postTimeFit = polyfit(cumsum(groupInterStimInterval(subjectIndex,postExposureIndex),2),groupLocalizationResidual(subjectIndex,postExposureIndex),1);
	plot(cumsum(groupInterStimInterval(subjectIndex,postExposureIndex)),polyval(postTimeFit,cumsum(groupInterStimInterval(subjectIndex,postExposureIndex),2)),'Color',colorList(subjectIndex,:),'Linewidth',2);
	plot(cumsum(groupInterStimInterval(subjectIndex,postExposureIndex),2),groupLocalizationResidual(subjectIndex,postExposureIndex),'.','MarkerSize',15,'Color',colorList(subjectIndex,:));
	[~,postExposureCorrP(subjectIndex)] = corr(cumsum(groupInterStimInterval(subjectIndex,postExposureIndex),2)',groupLocalizationResidual(subjectIndex,postExposureIndex)');
end
%Plot the fit across all data, in addition to the individual session fits above
groupPostTimeFit = polyfit(reshape(cumsum(groupInterStimInterval(:,postExposureIndex),2),1,numel(groupInterStimInterval(:,postExposureIndex))),...
				reshape(groupLocalizationResidual(:,postExposureIndex),1,numel(groupLocalizationResidual(:,postExposureIndex))),1);
[~,groupPostExposureCorrP] = corr(reshape(cumsum(groupInterStimInterval(:,postExposureIndex),2),1,numel(groupInterStimInterval(:,postExposureIndex)))',...
				reshape(groupLocalizationResidual(:,postExposureIndex),1,numel(groupLocalizationResidual(:,postExposureIndex)))');

plot(reshape(cumsum(groupInterStimInterval(:,postExposureIndex),2),1,numel(groupInterStimInterval(:,postExposureIndex))),...
	polyval(groupPostTimeFit,reshape(cumsum(groupInterStimInterval(:,postExposureIndex),2),1,numel(groupInterStimInterval(:,postExposureIndex)))),'k','Linewidth',5);
set(gca,'FontSize',12,'XTick',0:60:360,'YTick',-20:4:20);
axis([0 330 -22 22]);
title('Time course of auditory shift during the post-exposure block');
xlabel('Time (s)');
ylabel('Auditory Shift (Deg)');
set(gcf,'PaperPosition', [0 0 7 6]);
print('Figures\Post-Exposure Time Course.png','-dpng','-r600');

%Supplemental: Calculate the distribution of 'same location' and 'different location' inter-stimulus intervals
sortedDifferentLocationISI = sort(groupInterStimInterval(:,differentLocationIndex),2);
%Leave off the top and bottom to get the ~95% range.
minDifferentLocationISIRange = median(sortedDifferentLocationISI(:,2));
maxDifferentLocationISIRange = median(sortedDifferentLocationISI(:,47));
sortedSameLocationISI = sort(groupInterStimInterval(:,sameLocationIndex),2);
%Leave off the top and bottom to get the ~95% range.
minSameLocationISIRange = median(sortedSameLocationISI(:,2));
maxSameLocationISIRange = median(sortedSameLocationISI(:,47));


%Supplemental: Plot auditory shift for every same location and different location target, perform regression
responseTrials = find(differentLocationIndex | sameLocationIndex);
nonResponseTrials = find(~differentLocationIndex & ~sameLocationIndex);
for(responseIndex = 1:length(responseTrials))
	%Find the most recent preceding AV trial
	mostRecentAVIndex = nonResponseTrials(find(nonResponseTrials < responseTrials(responseIndex),1,'last'));

	%Calculate the difference in time and location from the preceding AV trial
	responseShift(:,responseIndex) = groupLocalizationResidual(:,responseTrials(responseIndex));
	responseDelay(:,responseIndex) = sum(groupInterStimInterval(:,(mostRecentAVIndex+1):responseTrials(responseIndex)),2);
	responseDistance(:,responseIndex) = repmat(stimuli(2,responseTrials(responseIndex)) - stimuli(2,mostRecentAVIndex),size(groupLocalizationResidual,1),1);
end
plot3(responseDelay,responseDistance,responseShift,'.');
xlabel('Target Presentation Delay (s)');
ylabel('Distance from AV Disparity (Degrees)');
zlabel('Auditory Shift (Degrees)');
timeAndDistanceModel = fitlm([reshape(responseDelay,[],1) abs(reshape(responseDistance,[],1))],reshape(responseShift,[],1));


%FIGURE 4B
figure;
[gainRegression, gainRegressionConfInt] = gmregress(groupPreExposureFit([1:10 13:24],1),groupPostExposureFit([1:10 13:24],1));
plot([-10 10], [-10 10], 'Color',[0.8 0.8 0.8],'LineWidth',1);
hold on;
plot([-10 10],[1 1],'--','Color',[0.8 0.8 0.8],'Linewidth',2);
plot([0.8 1.3],[0.8 1.3]*gainRegression(2) + gainRegression(1),'Color','black','LineWidth',2);
plot(groupPreExposureFit(disparityDirection == 1,1),groupPostExposureFit(disparityDirection == 1,1),'>',...
		'MarkerEdgeColor','black','MarkerFaceColor','black','MarkerSize',5);
plot(groupPreExposureFit(disparityDirection == -1,1),groupPostExposureFit(disparityDirection == -1,1),'<',...
		'MarkerEdgeColor','black','MarkerFaceColor','black','MarkerSize',5);
axis([0.3 1.7 0.3 1.7]);
axis square;
set(gca,'FontSize',12,'XTick',0.4:0.2:1.6,'YTick',0.4:0.2:1.6);
xlabel('Pre-Disparity Spatial Gain');
ylabel('Post-Disparity Spatial Gain');
set(gcf,'PaperPosition', [0 0 4 4]);
print('Figures\Gain Change.png','-dpng','-r600');

%Test for signifiance in the correlation to confirm that the regression is correct to do
[gainCorrRho,gainCorrP] = corr(groupPreExposureFit([1:10 13:24],1),groupPostExposureFit([1:10 13:24],1));


%FIGURE 4A
flippedGroupPreExposureBias = groupPreExposureFit(:,2).*disparityDirection';
flippedGroupPostExposureBias = groupPostExposureFit(:,2).*disparityDirection';
%Exclude outerliers from line fit
[biasRegression, biasRegressionConfInt] = gmregress(flippedGroupPreExposureBias([1:10 13:24]),flippedGroupPostExposureBias([1:10 13:24]));
figure;
plot([-15 15], [-15 15], 'Color',[0.8 0.8 0.8],'LineWidth',1);  %If there was no change
hold on;
plot([-20 20],[8 8],'--','Color',[0.8 0.8 0.8],'Linewidth',2); %If we totally shifted afterward
plot([-4 4],[-4 4]*biasRegression(2) + biasRegression(1),'Color','black','Linewidth',2);
plot(flippedGroupPreExposureBias(disparityDirection == 1),...
		(flippedGroupPostExposureBias(disparityDirection == 1)),'>',...
		'MarkerEdgeColor','black','MarkerFaceColor','black','MarkerSize',5);
plot(flippedGroupPreExposureBias(disparityDirection == -1),...
		(flippedGroupPostExposureBias(disparityDirection == -1)),'<',...
		'MarkerEdgeColor','black','MarkerFaceColor','black','MarkerSize',5);
axis([-11 8 -3.5 8.5]);
axis square;
set(gca,'FontSize',12,'XTick',-10:2:10,'YTick',-2:2:10);
xlabel('Pre-Disparity Bias (Deg)');
ylabel('Post-Disparity Bias (Deg)');
set(gcf,'PaperPosition', [0 0 4 4]);
print('Figures\Bias Change.png','-dpng','-r600');

%Test for correlation significance to justify trend line
[gainCorrRho,gainCorrP] = corr(flippedGroupPreExposureBias([1:10 13:24]),flippedGroupPostExposureBias([1:10 13:24]));

%Test to confirm a leftward bias in the pre-exposure block
[~,leftwardBiasP,leftwardBiasCI,leftwardBiasStats] = ttest(groupPreExposureFit(:,2));


%FIGURE 2A
[responses, stimuli, preExposureIndex] = BuildRecalibrationInputVector([DATA_DIR 'FJ Ventriloquism_Aftereffect_Minus8_Double.csv']);
preExposureFit = polyfit(stimuli(2,preExposureIndex),responses(preExposureIndex),1);
localizationError = responses - stimuli(2,:);
postExposureIndex = (length(responses)-27):length(responses);
postExposureFit = polyfit(stimuli(2,postExposureIndex),responses(postExposureIndex),1);

figure;
plot([-50 50], [0 0], 'Color',[0.8 0.8 0.8],'LineWidth',1);
hold on;
plot([0 0], [-50 50], 'Color',[0.8 0.8 0.8],'LineWidth',1);
plot([-50 50],[-8 -8],'--','Color',[0.8 0.8 0.8],'Linewidth',2);
plot([min(stimuli(2,preExposureIndex)) max(stimuli(2,preExposureIndex))],...
	polyval(preExposureFit - [1 0],[min(stimuli(2,preExposureIndex)) max(stimuli(2,preExposureIndex))]),'Color',[0 0 0.6],'LineWidth',2);
plot([min(stimuli(2,postExposureIndex)) max(stimuli(2,postExposureIndex))],...
	polyval(postExposureFit - [1 0],[min(stimuli(2,postExposureIndex)) max(stimuli(2,postExposureIndex))]),'Color',[0.6 0 0],'LineWidth',2);
plot(stimuli(2,preExposureIndex),localizationError(preExposureIndex),'.','Color',[0 0 1], 'MarkerSize', 15);
plot(stimuli(2,postExposureIndex),localizationError(postExposureIndex),'.','Color',[1 0 0], 'MarkerSize', 15);


axis([-33 33 -18 18]);
set(gca,'FontSize',12,'XTick',-40:10:40,'YTick',-20:5:20);
xlabel('Target Azimuth (Deg)');
ylabel('Localization Error (Deg)');
set(gcf,'PaperPosition', [0 0 4 4]);
%print('Figures\FJ Leftward Recalibration.png','-dpng','-r600');


%FIGURE 2B
[responses, stimuli, preExposureIndex] = BuildRecalibrationInputVector([DATA_DIR 'FJ Ventriloquism_Aftereffect_Plus8_Double.csv']);
preExposureFit = polyfit(stimuli(2,preExposureIndex),responses(preExposureIndex),1);
localizationError = responses - stimuli(2,:);
postExposureIndex = (length(responses)-27):length(responses);
postExposureFit = polyfit(stimuli(2,postExposureIndex),responses(postExposureIndex),1);

figure;
plot([-50 50], [0 0], 'Color',[0.8 0.8 0.8],'LineWidth',1);
hold on;
plot([0 0], [-50 50], 'Color',[0.8 0.8 0.8],'LineWidth',1);
plot([-50 50],[8 8],'--','Color',[0.8 0.8 0.8],'Linewidth',2);
plot([min(stimuli(2,preExposureIndex)) max(stimuli(2,preExposureIndex))],...
	polyval(preExposureFit - [1 0],[min(stimuli(2,preExposureIndex)) max(stimuli(2,preExposureIndex))]),'Color',[0 0 0.6],'LineWidth',2);
plot([min(stimuli(2,postExposureIndex)) max(stimuli(2,postExposureIndex))],...
	polyval(postExposureFit - [1 0],[min(stimuli(2,postExposureIndex)) max(stimuli(2,postExposureIndex))]),'Color',[0.6 0 0],'LineWidth',2);
plot(stimuli(2,preExposureIndex),localizationError(preExposureIndex),'.','Color',[0 0 1], 'MarkerSize', 15);
plot(stimuli(2,postExposureIndex),localizationError(postExposureIndex),'.','Color',[1 0 0], 'MarkerSize', 15);


axis([-33 33 -18 18]);
set(gca,'FontSize',12,'XTick',-40:10:40,'YTick',-20:5:20);
xlabel('Target Azimuth (Deg)');
ylabel('Localization Error (Deg)');
set(gcf,'PaperPosition', [0 0 4 4]);
%print('Figures\FJ Rightward Recalibration.png','-dpng','-r600');
