# Supplementary material for: Multiple time scales of the ventriloquism aftereffect
Source: PLoS One. 2018 Aug 1;13(8):e0200930. doi: 10.1371/journal.pone.0200930 (PMC6070234; doi:10.1371/journal.pone.0200930)
Supplement: S1 File — Data are provided as .csv files, and can be readily parsed by BuildRecalibrationInputVector.m. All analyses were conducted with MATLAB 2017b. Computational modeling requires the System Identification Toolbox, and can be run by calling EstimateModelParameters.m. (ZIP) [file pone.0200930.s001.zip › Supplemental Model Files/BuildFigure5ExponentialModel.m]

%BuildFigure5ExponentialModel.m

%Note: These numbers are the median population values, but don't look quite
%like the actual data because I'm not including spatial data (i.e. the auditory
%target is always at zero in this demo) or variability in the timing of 
%individual sessions.  This should just be considered an illustration of model
%predictions for comparison.
captureMagnitude = 0.9;
recalibrationRate = 0.0003;
captureRate = 0.0233;
captureDecayRate = 51;
captureWidth = 28;

timeStepSize = 0.01;

%Based on FJ Minus 8, the median time between bimodal (i.e. AV) trials is 28 seconds
%1000 is the magic number to represent targets that don't exist.
%And there was a total of 56 presentations of the AV disparity
visTargetLocation = [ones(1,60/timeStepSize)*1000 repmat([repmat([8*ones(1,1) ones(1,0.25/timeStepSize - 1)*1000],1,20) ones(1,34/timeStepSize)*1000],1,56) ones(1,300/timeStepSize)*1000];
audTargetLocation = 0*zeros(1,length(visTargetLocation));
sameLocationSampleTimes = 65/timeStepSize + 2/timeStepSize + ((0:55) * 39/timeStepSize); %5 seconds after each AV target
diffLocationSampleTimes = 65/timeStepSize + 10/timeStepSize + ((0:55) * 39/timeStepSize); %15 seconds after each AV target
timeSincePreviousStimulus = ones(1,length(visTargetLocation))*timeStepSize;
giveResponse = ones(1,length(visTargetLocation));
u = [visTargetLocation;audTargetLocation;timeSincePreviousStimulus;giveResponse];
t = 1:length(visTargetLocation);
x = zeros(6,length(visTargetLocation));

%Forward Euler method FTW
for(stepIndex = 1:(length(t)-1))
	[dx,y] = DoubleExponentialModel(t(stepIndex), x(:,stepIndex), u(:,stepIndex), captureMagnitude, recalibrationRate, captureRate, captureDecayRate, captureWidth);
	x(:,stepIndex+1) = dx;
	localizationResponse(stepIndex) = y;
end

figure;
plot([0 max(t)*timeStepSize], [0 0],'-','Color',[0.8 0.8 0.8]);
hold on;
%Plot fast process superimposed
plot(t*timeStepSize,x(5,:)+x(2,:),'Color',[0.7 0.7 0.7],'Linewidth',0.5);
%Plot recalibration
plot(t*timeStepSize,x(2,:),'k','Linewidth',1);
%Plot vis target location
plot(t(visTargetLocation~=1000)*timeStepSize,visTargetLocation(visTargetLocation ~= 1000),'.','MarkerSize',4,'MarkerEdgeColor','k');
%Plot capture magnitude
%plot(min(t(visTargetLocation~=1000))*timeStepSize,min(localizationResponse(visTargetLocation~=1000)),...
%	'o','MarkerEdgeColor','k','MarkerFaceColor','k');
%plot([min(t(visTargetLocation~=1000))*timeStepSize length(visTargetLocation)*timeStepSize],...
%	repmat(min(localizationResponse(visTargetLocation~=1000)),1,2),'--k');
plot(t(sameLocationSampleTimes)*timeStepSize,localizationResponse(sameLocationSampleTimes),'.-','MarkerSize',12,'Color', [0.1 0.1 0.1],'LineWidth',1.5)
plot(t(diffLocationSampleTimes)*timeStepSize,localizationResponse(diffLocationSampleTimes),'.-','MarkerSize',12,'Color',[0.5 0.5 0.5],'LineWidth',1.5)
ylabel('Auditory Shift');
xlabel('Time');
set(gca,'FontSize',10,'XTick',[],'XTickLabel',[],'YTick',[]);
axis([0 max(t)*timeStepSize -0.2 8.2]);
hold off;
box off;
set(gcf,'PaperPosition', [0 0 4 2]);
print('Figures\Exponential Model Diagram.png','-dpng','-r600');

%Make an expanded version of the first point, only the first 55-80 seconds
figure;
plot([0 max(t)*timeStepSize], [0 0],'-','Color',[0.8 0.8 0.8]);
hold on;
%Plot fast process superimposed
plot(t*timeStepSize,x(5,:)+x(2,:),'Color',[0.7 0.7 0.7],'Linewidth',0.5);
%Plot recalibration
plot(t*timeStepSize,x(2,:),'k','Linewidth',1);
%Plot vis target location
plot(t(visTargetLocation~=1000)*timeStepSize,visTargetLocation(visTargetLocation ~= 1000),'.','MarkerSize',4,'MarkerEdgeColor','k');
%Plot capture magnitude
plot(min(t(visTargetLocation~=1000))*timeStepSize,min(localizationResponse(visTargetLocation~=1000)),...
	'.','MarkerEdgeColor','k','MarkerFaceColor','k','MarkerSize',8);
plot([min(t(visTargetLocation~=1000))*timeStepSize length(visTargetLocation)*timeStepSize],...
	repmat(min(localizationResponse(visTargetLocation~=1000)),1,2),'--k');
plot(t(sameLocationSampleTimes)*timeStepSize,localizationResponse(sameLocationSampleTimes),'.-','MarkerSize',12,'Color', [0.1 0.1 0.1],'LineWidth',1.5)
plot(t(diffLocationSampleTimes)*timeStepSize,localizationResponse(diffLocationSampleTimes),'.-','MarkerSize',12,'Color',[0.5 0.5 0.5],'LineWidth',1.5)
ylabel('Auditory Shift');
xlabel('Time');
set(gca,'FontSize',10,'XTick',[],'XTickLabel',[],'YTick',[]);
axis([59 82 -0.2 8.2]);
hold off;
box off;
set(gcf,'PaperPosition', [0 0 2 2]);
print('Figures\Exponential Model Diagram First Point Only.png','-dpng','-r600');
