# Supplementary material for: Multiple time scales of the ventriloquism aftereffect
Source: PLoS One. 2018 Aug 1;13(8):e0200930. doi: 10.1371/journal.pone.0200930 (PMC6070234; doi:10.1371/journal.pone.0200930)
Supplement: S1 File — Data are provided as .csv files, and can be readily parsed by BuildRecalibrationInputVector.m. All analyses were conducted with MATLAB 2017b. Computational modeling requires the System Identification Toolbox, and can be run by calling EstimateModelParameters.m. (ZIP) [file pone.0200930.s001.zip › Supplemental Model Files/BuildFigure5PowerModel.m]

%BuildFigure5PowerModel.m

%Note: These numbers are the median population values, but don't look quite
%like the actual data because I'm not including spatial data (i.e. the auditory
%target is always at zero in this demo) or variability in the timing of 
%individual sessions.  This should just be considered an illustration of model
%predictions for comparison.
captureMagnitude = 0.9;
accumulationRate = 0.26;
decayRate = 0.5125;
captureWidth = 29.46;

timeStepSize = 0.005;

%Based on FJ Minus 8, the median time between bimodal (i.e. AV) trials is 28 seconds
%1000 is the magic number to represent targets that don't exist.
%And there was a total of 56 presentations of the AV disparity
visTargetLocation = [ones(1,60/timeStepSize)*1000 repmat([repmat([8*ones(1,1) ones(1,0.25/timeStepSize - 1)*1000],1,20) ones(1,34/timeStepSize)*1000],1,56) ones(1,300/timeStepSize)*1000];
audTargetLocation = 0*zeros(1,length(visTargetLocation));
sameLocationSampleTimes = 65/timeStepSize + 2/timeStepSize + ((0:55) * 39/timeStepSize); %5 seconds after each AV target
diffLocationSampleTimes = 65/timeStepSize + 10/timeStepSize + ((0:55) * 39/timeStepSize); %15 seconds after each AV target

%This is included in the power law simulation because the power law contribution has such a long tail
medianDistanceEffect = (captureWidth - 18) * 1/captureWidth;

nVisTargets = sum(visTargetLocation ~= 1000);
visTargetTimes = find(visTargetLocation ~= 1000);
powerDecayCurves = zeros(nVisTargets,length(visTargetLocation));
for(stimIndex = 1:nVisTargets)

	%Decay starts 50 ms after the vis target onset time
	timeIndex = timeStepSize * (((visTargetTimes(stimIndex) + (0.05/timeStepSize)):length(visTargetLocation)) - visTargetTimes(stimIndex));
	if(stimIndex > 1)
		currentShift = sum(powerDecayCurves(:,visTargetTimes(stimIndex)-1));
	else
		currentShift = 0;
	end
	%The ones vector represents the time the target is on
	powerDecayCurves(stimIndex,visTargetTimes(stimIndex):end) = accumulationRate * medianDistanceEffect * (8-currentShift) * [ones(1,0.05/timeStepSize) (timeIndex.^(-1*decayRate) * (0.05^decayRate))];
end

localizationResponse = sum(powerDecayCurves);
t = timeStepSize * (1:length(visTargetLocation));


figure;
plot([0 max(t)], [0 0],'-','Color',[0.8 0.8 0.8]);
hold on;
%Plot sum of the power law
plot(t,localizationResponse,'Color',[0.7 0.7 0.7],'Linewidth',0.5);
%Plot recalibration
%Plot vis target location
plot(t(visTargetLocation~=1000),visTargetLocation(visTargetLocation ~= 1000),'.','MarkerSize',4,'MarkerEdgeColor','k');
%Plot capture magnitude
%plot(min(t(visTargetLocation~=1000)),min(localizationResponse(visTargetLocation~=1000)),...
%	'o','MarkerEdgeColor','k','MarkerFaceColor','k');
%plot([min(t(visTargetLocation~=1000))length(visTargetLocation)*],...
%	repmat(min(localizationResponse(visTargetLocation~=1000)),1,2),'--k');
plot(t(sameLocationSampleTimes),localizationResponse(sameLocationSampleTimes),'.-','MarkerSize',12,'Color', [0.1 0.1 0.1],'LineWidth',1.5)
plot(t(diffLocationSampleTimes),localizationResponse(diffLocationSampleTimes),'.-','MarkerSize',12,'Color',[0.5 0.5 0.5],'LineWidth',1.5)
ylabel('Auditory Shift');
xlabel('Time');
set(gca,'FontSize',10,'XTick',[],'XTickLabel',[],'YTick',[]);
axis([0 max(t) -0.2 8.2]);
hold off;
box off;
set(gcf,'PaperPosition', [0 0 4 2]);
print('Figures\Power Model Diagram.png','-dpng','-r600');

%Make an expanded version of the first point, only the first 55-80 seconds

figure;
plot([0 max(t)], [0 0],'-','Color',[0.8 0.8 0.8]);
hold on;
%Plot sum of the power law
plot(t,localizationResponse,'Color',[0.7 0.7 0.7],'Linewidth',0.5);
%Plot vis target location
plot(t(visTargetLocation~=1000),visTargetLocation(visTargetLocation ~= 1000),'.','MarkerSize',4,'MarkerEdgeColor','k');
%Plot capture magnitude
captureShift = 0.9 * 8;
plot(min(t(visTargetLocation~=1000)),captureShift,...
	'.','MarkerEdgeColor','k','MarkerFaceColor','k','MarkerSize',8);
plot([min(t(visTargetLocation~=1000)) length(visTargetLocation)],...
	repmat(captureShift,1,2),'--k');
plot(t(sameLocationSampleTimes),localizationResponse(sameLocationSampleTimes),'.-','MarkerSize',12,'Color', [0.1 0.1 0.1],'LineWidth',1.5)
plot(t(diffLocationSampleTimes),localizationResponse(diffLocationSampleTimes),'.-','MarkerSize',12,'Color',[0.5 0.5 0.5],'LineWidth',1.5)
ylabel('Auditory Shift');
xlabel('Time');
set(gca,'FontSize',10,'XTick',[],'XTickLabel',[],'YTick',[]);
axis([59 82 -0.2 8.2]);
hold off;
box off;
set(gcf,'PaperPosition', [0 0 2 2]);
print('Figures\Power Model Diagram First Point Only.png','-dpng','-r600');
