# Supplementary material for: Multiple time scales of the ventriloquism aftereffect
Source: PLoS One. 2018 Aug 1;13(8):e0200930. doi: 10.1371/journal.pone.0200930 (PMC6070234; doi:10.1371/journal.pone.0200930)
Supplement: S1 File — Data are provided as .csv files, and can be readily parsed by BuildRecalibrationInputVector.m. All analyses were conducted with MATLAB 2017b. Computational modeling requires the System Identification Toolbox, and can be run by calling EstimateModelParameters.m. (ZIP) [file pone.0200930.s001.zip › Supplemental Model Files/BuildRecalibrationInputVector.m]

% BuildRecalibrationInputVector.m
% Created 6/25/15 by A. Bosen
%
% This function parses a VAE spreadsheet for use in gray box system
% identification. It's specific to this experimental structure, and will need
% to be replaced for other experiments

function [responses, stimuli, preExposureIndex] = BuildRecalibrationInputVector(fileName)
%Open the input file, read in data
[num, txt] = xlsread(fileName);

%Hard coded column numbers based on data file, not the best way to do it, consider replacing
trialNumber = num(:,1);
experimentLength = num(:,2);
stimType = txt(2:length(txt),4);
galvoAz = num(:,7);
galvoOddball = num(:,5);
speakerAz = num(:,9);
speakerOddball = num(:,6);
pointerAz = num(:,12);

%Initialize response and stimuli arrays
responses = [];
stimuli = [];

%Pull out pre-stim data

%Iterate through experiment data, append to data arrays
for(lcv1 = 1:length(trialNumber))
	if(lcv1 == 1)
		%Make the first inter-stimulus interval zero
		interStimInterval = 0;
	else
		interStimInterval = experimentLength(lcv1) - experimentLength(lcv1 - 1);
		%If the preceding trial type was a B the last stim was actually later than the experiment Length
		%for that trial
		if(stimType{lcv1 - 1} == 'B')
			interStimInterval = interStimInterval - 4.75;
		end
	end

	if(stimType{lcv1} == 'A')
		%All 'A' stim types (Auditory) contain 1 burst of an auditory target only
		stimuli = [stimuli [NaN;speakerAz(lcv1);interStimInterval]];
		responses = [responses pointerAz(lcv1)];
	elseif(stimType{lcv1} == 'B')
		%All 'B' stim types (bimodal) contain 20 bursts of paired auditory and visual targets
		%Therefore, we append 20 stimuli to the input array
		%Targets are repeated at a 4 Hz rate, so the inter-stimulus interval for all but the first is
		%250 ms.
		newStimuli = [ones(1,20)*galvoAz(lcv1);ones(1,20)*speakerAz(lcv1);...
				[interStimInterval ones(1,19)*0.25]];
		%Chop out oddballs
		if(galvoOddball(lcv1) > 0)
			newStimuli(1,galvoOddball(lcv1)) = NaN;
		elseif(speakerOddball(lcv1) > 0)
			newStimuli(2,speakerOddball(lcv1)) = NaN;
		end
		
		stimuli = [stimuli newStimuli]; 
		%The subject doesn't give a pointing response on these trials, so insert NaNs
		responses = [responses NaN(1,20)];
	else
		disp('WARNING: Unknown trial type');
	end
end

%Figure out where the pre and post blocks are, parse accordingly
preExposureIndex = 1:min(find(~isnan(stimuli(1,:)))) - 1;


end
