# Supplementary material for: Multiple time scales of the ventriloquism aftereffect
Source: PLoS One. 2018 Aug 1;13(8):e0200930. doi: 10.1371/journal.pone.0200930 (PMC6070234; doi:10.1371/journal.pone.0200930)
Supplement: S1 File — Data are provided as .csv files, and can be readily parsed by BuildRecalibrationInputVector.m. All analyses were conducted with MATLAB 2017b. Computational modeling requires the System Identification Toolbox, and can be run by calling EstimateModelParameters.m. (ZIP) [file pone.0200930.s001.zip › Supplemental Model Files/CompareModelFits.m]

%CompareModelFits.m
%Created by A. Bosen 5/23/18

simulationFiles = dir('.\Simulation Results\Recalibration*');
%Go through all simulations, find the best one
for(fileIndex = 1:length(simulationFiles))
	splitModelName = strsplit(simulationFiles(fileIndex).name,' ');
	modelName = splitModelName{2};
	load([simulationFiles(fileIndex).folder '\' simulationFiles(fileIndex).name]);
	sumAICc(fileIndex) = sum(groupSummary.AICc);
end
[~,bestModelIndex] = min(sumAICc);
load([simulationFiles(bestModelIndex).folder '\' simulationFiles(bestModelIndex).name]);
bestModelSummary = groupSummary;

%Compare all other models to the best model
for(fileIndex = 1:length(simulationFiles))
	load([simulationFiles(fileIndex).folder '\' simulationFiles(fileIndex).name]);
	medianDeltaAICc(fileIndex) = median(groupSummary.AICc - bestModelSummary.AICc);
	sumDeltaAICc(fileIndex) = sum(groupSummary.AICc - bestModelSummary.AICc);
end
