# Supplementary material for: Multiple time scales of the ventriloquism aftereffect
Source: PLoS One. 2018 Aug 1;13(8):e0200930. doi: 10.1371/journal.pone.0200930 (PMC6070234; doi:10.1371/journal.pone.0200930)
Supplement: S1 File — Data are provided as .csv files, and can be readily parsed by BuildRecalibrationInputVector.m. All analyses were conducted with MATLAB 2017b. Computational modeling requires the System Identification Toolbox, and can be run by calling EstimateModelParameters.m. (ZIP) [file pone.0200930.s001.zip › Supplemental Model Files/ComparePrePostDifference.m]

%ComparePrePostDifference.m
%Created 5/18/18 by A. Bosen

%Go through all the subjects in the recalibration data set, load the data for each subject
DATA_DIR = '.\Recalibration Data\';
allFiles = dir([DATA_DIR '*.csv']);

responseDifference = nan(length(allFiles),28);
for(fileIndex = 1:length(allFiles));
	[responses, stimuli, preExposureIndex] = BuildRecalibrationInputVector([DATA_DIR allFiles(fileIndex).name]);
	%calculate the linear best fit to the pre exposure data
	preExposureFit = polyfit(stimuli(2,preExposureIndex),responses(preExposureIndex),1);
	localizationResidual = responses - polyval(preExposureFit,stimuli(2,:));
	interStimInterval = stimuli(3,:);

	postExposureIndex = (length(responses)-27):length(responses);
	postExposureFit = polyfit(stimuli(2,postExposureIndex),responses(postExposureIndex),1);

	%For all leftward data, we multiply the localization error by -1 to flip it through the origin.
	if(strfind(allFiles(fileIndex).name,'Minus8'))
		localizationResidual = -1 .* localizationResidual;
		disparityDirection(fileIndex) = -1;
	else
		disparityDirection(fileIndex) = 1;
	end

	%Take the difference between the pre and post responses
	responseDifference(fileIndex,:) = disparityDirection(fileIndex) * (responses(postExposureIndex) - responses(preExposureIndex));

	[Hindividual,Pindividual] = ttest(disparityDirection(fileIndex) * responses(postExposureIndex),...
       					disparityDirection(fileIndex) * responses(preExposureIndex),'tail','right');
	disp([allFiles(fileIndex).name 'test outcome was ' num2str(Hindividual) ' with P = ' num2str(Pindividual)]);
end

[H,P,CI,stats] = ttest(mean(responseDifference,2),0,'tail','right')

[directionH, directionP, directionCI, directionStats] = ttest(mean(responseDifference(1:2:23,:),2),mean(responseDifference(2:2:24,:),2))
