# Supplementary material for: Multiple time scales of the ventriloquism aftereffect
Source: PLoS One. 2018 Aug 1;13(8):e0200930. doi: 10.1371/journal.pone.0200930 (PMC6070234; doi:10.1371/journal.pone.0200930)
Supplement: S1 File — Data are provided as .csv files, and can be readily parsed by BuildRecalibrationInputVector.m. All analyses were conducted with MATLAB 2017b. Computational modeling requires the System Identification Toolbox, and can be run by calling EstimateModelParameters.m. (ZIP) [file pone.0200930.s001.zip › Supplemental Model Files/EstimateModelParameters.m]

% EstimateModelParameters.m
% Created 6/25/15 by A. Bosen

%Choose 'Recalibration' or 'Fast Process'
experimentType = 'Recalibration';
%Flag for whether or not we run the trial-by-trial simulation at the end of the fit
showSimulation = 0;

%Valid model names are as follows:
%OneExponentSpatialWindow
%OneExponent
%TwoExponentSpatialWindow
%TwoExponent
%PowerSpatialWindow
%Power
modelType = 'TwoExponentSpatialWindow';

dataFiles = dir([experimentType ' Data\*.csv']);
%Cut up the file names to get the list of subject identifiers and either session number or recalibration direction
if(strcmp(experimentType,'Recalibration'))
	for(fileIndex = 1:length(dataFiles))
		splitFileName = strsplit(dataFiles(fileIndex).name,' ');
		groupSubjectIDs{fileIndex} = splitFileName{1};
		splitExperimentString = strsplit(splitFileName{2},'_');
		groupRecalibrationDirection{fileIndex} = splitExperimentString{3};
	end
elseif(strcmp(experimentType,'Fast Process'))
	for(fileIndex = 1:length(dataFiles))
		splitFileName = strsplit(dataFiles(fileIndex).name,' ');
		groupSubjectIDs{fileIndex} = splitFileName{1};
		groupFastProcessSession(fileIndex) = splitFileName{6}(1);
	end
end

clear groupSummary;

%Go through each subject and fit the model to their data
for(fileIndex = 1:length(dataFiles))
	subjectID = groupSubjectIDs{fileIndex};
	disp(['Fitting data for subject ' subjectID]);

	%Load the subject's responses 
	%localizationResponses are the pointing responses given by the subject.
	%Since they didn't always point following targets (notably AV pairs),
	%there are sometimes NaNs in here.  
	%targetArray is a 3 by n array containing visual (1) and auditory (2) target locations
	%as well as the time since the previous target (3)
	if(strcmp(experimentType,'Recalibration'))
		recalibrationDirection = groupRecalibrationDirection{fileIndex};
		fileName = ['Recalibration Data\' subjectID ' Ventriloquism_Aftereffect_' recalibrationDirection '_Double.csv'];
		[localizationResponses, targetArray, preExposureIndex] = BuildRecalibrationInputVector(fileName);
	elseif(strcmp(experimentType,'Fast Process'))
		fastProcessSession = groupFastProcessSession(fileIndex);
		fileName = ['Fast Process Data\' subjectID ' VAE Fast Process Session ' fastProcessSession '.csv'];
		[localizationResponses, targetArray, preExposureIndex] = BuildFastProcessInputVector(fileName);
	end
	%Include the post-exposure period in the parameter estimation, to give a better recalibration estimate
	modelFitIndex = max(preExposureIndex) + 1:length(targetArray);
	%Determine the pre-exposure gain and offset
	p = polyfit(targetArray(2,preExposureIndex),localizationResponses(preExposureIndex),1);
	initialSpatialGain = p(1);
	initialOffset = p(2);

	%Hack to get nlgreyest to behave itself.  Rather than using NaN to code trials where no response was given
	%or no visual or auditory target was present, use a large number (1000) outside of the target array
	targetArray(isnan(targetArray)) = 1000;
	localizationResponses(isnan(localizationResponses)) = 1000;


	%Estimate initial state parameters.  Capture vector always starts at zero, recalibration vector is based on
	%Pre-exposure mean and offset
	maxTargetEccentricity = 50; %If this changes, make sure to adjust in the model unpacking of the state vector x as well.
	initialCaptureVector = zeros(1,maxTargetEccentricity * 2 + 1);
	initialRecalibrationVector = (-1 * maxTargetEccentricity : maxTargetEccentricity) * (initialSpatialGain - 1) + initialOffset;

	%%%%%%%%%%%%%%%%%%%%%%%%%%%%%%%%%%%%%%%%%%%%%%%%%%%%%%%%%%%%%%%%%%%%%%%%%%%%%%
	%Model Definitions
	%%%%%%%%%%%%%%%%%%%%%%%%%%%%%%%%%%%%%%%%%%%%%%%%%%%%%%%%%%%%%%%%%%%%%%%%%%%%%% 

	if(strcmp(modelType,'OneExponentSpatialWindow'))
		%Build the iddata structure from the exposure block data
		%The last component of the target array is whether or not the model gives a real response to this trial
		data = iddata(localizationResponses(:,modelFitIndex)', [targetArray(:,modelFitIndex);localizationResponses(:,modelFitIndex) ~= 1000]', 1);

		%Initialize call to parameter estimation
		initialState = [initialRecalibrationVector initialCaptureVector]';
		Order = [1 size(data,3) length(initialState)];
		%Parameter order is captureMagnitude, recalibrationRate, captureRate, captureDecayRate, captureWidth
		initialParameters = [0.9; 0; .25; 10; 20];

		%Build estimation object
		nlgr = idnlgrey('DoubleExponentialModel',Order,initialParameters,initialState,1);

		if(strcmp(experimentType,'Recalibration'))
			%Fix capture magnitude, since we're not trying to estimate it here
			nlgr.Parameters(1).Fixed = 1;
		elseif(strcmp(experimentType,'Fast Process'))
			%We can fix recalibration rate if we want by uncommenting this line
			%nlgr.Parameters(2).Fixed = 1;
		end

		%Fix the recalibration parameter at zero, so responses are solely dependent on the fast decay
		nlgr.Parameters(2).Fixed = 1;

		%Set minimum bounds on rate parameters
		nlgr.Parameters(1).Name = 'Capture_Magnitude';
		nlgr.Parameters(1).Minimum = 0;
		nlgr.Parameters(2).Name = 'Recalibration_Rate';
		nlgr.Parameters(3).Name = 'Capture_Rate';
		nlgr.Parameters(3).Minimum = 0;
		%Set maximum to prevent instability
		nlgr.Parameters(3).Maximum = 1;
		nlgr.Parameters(4).Name = 'Capture_Decay_Rate';
		nlgr.Parameters(4).Minimum = 0;
		nlgr.Parameters(5).Name = 'Capture_Width';
		nlgr.Parameters(5).Minimum = 0; 

	elseif(strcmp(modelType,'OneExponent'))
		%Build the iddata structure from the exposure block data
		%The last component of the target array is whether or not the model gives a real response to this trial
		data = iddata(localizationResponses(:,modelFitIndex)', [targetArray(:,modelFitIndex);localizationResponses(:,modelFitIndex) ~= 1000]', 1);

		%Initialize call to parameter estimation
		initialState = [initialRecalibrationVector initialCaptureVector]';
		Order = [1 size(data,3) length(initialState)];
		%Parameter order is captureMagnitude, recalibrationRate, captureRate, captureDecayRate, captureWidth
		initialParameters = [0.9; 0; .25; 10; -1];

		%Build estimation object
		nlgr = idnlgrey('DoubleExponentialModel',Order,initialParameters,initialState,1);

		if(strcmp(experimentType,'Recalibration'))
			%Fix capture magnitude, since we're not trying to estimate it here
			nlgr.Parameters(1).Fixed = 1;
		elseif(strcmp(experimentType,'Fast Process'))
			%We can fix recalibration rate if we want by uncommenting this line
			%nlgr.Parameters(2).Fixed = 1;
		end

		%Fix the recalibration parameter at zero, so responses are solely dependent on the fast decay
		nlgr.Parameters(2).Fixed = 1;
		%Fix spatial window at -1, so that the DoubleExponentialModel essentially ignores it.
		nlgr.Parameters(5).Fixed = 1;

		%Set minimum bounds on rate parameters
		nlgr.Parameters(1).Name = 'Capture_Magnitude';
		nlgr.Parameters(1).Minimum = 0;
		nlgr.Parameters(2).Name = 'Recalibration_Rate';
		nlgr.Parameters(3).Name = 'Capture_Rate';
		nlgr.Parameters(3).Minimum = 0;
		%Set maximum to prevent instability
		nlgr.Parameters(3).Maximum = 1;
		nlgr.Parameters(4).Name = 'Capture_Decay_Rate';
		nlgr.Parameters(4).Minimum = 0;
		nlgr.Parameters(5).Name = 'Capture_Width'; 

	elseif(strcmp(modelType,'TwoExponentSpatialWindow'))
		%Build the iddata structure from the exposure block data
		%The last component of the target array is whether or not the model gives a real response to this trial
		data = iddata(localizationResponses(:,modelFitIndex)', [targetArray(:,modelFitIndex);localizationResponses(:,modelFitIndex) ~= 1000]', 1);

		%Initialize call to parameter estimation
		initialState = [initialRecalibrationVector initialCaptureVector]';
		Order = [1 size(data,3) length(initialState)];
		%Parameter order is captureMagnitude, recalibrationRate, captureRate, captureDecayRate, captureWidth
		initialParameters = [0.9; 1e-4; .25; 10; 20];

		%Build estimation object
		nlgr = idnlgrey('DoubleExponentialModel',Order,initialParameters,initialState,1);

		if(strcmp(experimentType,'Recalibration'))
			%Fix capture magnitude, since we're not trying to estimate it here
			nlgr.Parameters(1).Fixed = 1;
		elseif(strcmp(experimentType,'Fast Process'))
			%We can fix recalibration rate if we want by uncommenting this line
			%nlgr.Parameters(2).Fixed = 1;
		end

		%Set minimum bounds on rate parameters
		nlgr.Parameters(1).Name = 'Capture_Magnitude';
		nlgr.Parameters(1).Minimum = 0;
		nlgr.Parameters(2).Name = 'Recalibration_Rate';
		nlgr.Parameters(2).Minimum = 0;
		nlgr.Parameters(3).Name = 'Capture_Rate';
		nlgr.Parameters(3).Minimum = 0;
		%Set maximum to prevent instability
		nlgr.Parameters(3).Maximum = 1;
		nlgr.Parameters(4).Name = 'Capture_Decay_Rate';
		nlgr.Parameters(4).Minimum = 0;
		nlgr.Parameters(5).Name = 'Capture_Width';
		nlgr.Parameters(5).Minimum = 0; 

	elseif(strcmp(modelType,'TwoExponent'))
		%Build the iddata structure from the exposure block data
		%The last component of the target array is whether or not the model gives a real response to this trial
		data = iddata(localizationResponses(:,modelFitIndex)', [targetArray(:,modelFitIndex);localizationResponses(:,modelFitIndex) ~= 1000]', 1);

		%Initialize call to parameter estimation
		initialState = [initialRecalibrationVector initialCaptureVector]';
		Order = [1 size(data,3) length(initialState)];
		%Parameter order is captureMagnitude, recalibrationRate, captureRate, captureDecayRate, captureWidth
		initialParameters = [0.9; 1e-4; .25; 10; -1];

		%Build estimation object
		nlgr = idnlgrey('DoubleExponentialModel',Order,initialParameters,initialState,1);

		if(strcmp(experimentType,'Recalibration'))
			%Fix capture magnitude, since we're not trying to estimate it here
			nlgr.Parameters(1).Fixed = 1;
		elseif(strcmp(experimentType,'Fast Process'))
			%We can fix recalibration rate if we want by uncommenting this line
			%nlgr.Parameters(2).Fixed = 1;
		end

		%Fix spatial window at -1, so that the DoubleExponentialModel essentially ignores it.
		nlgr.Parameters(5).Fixed = 1;

		%Set minimum bounds on rate parameters
		nlgr.Parameters(1).Name = 'Capture_Magnitude';
		nlgr.Parameters(1).Minimum = 0;
		nlgr.Parameters(2).Name = 'Recalibration_Rate';
		nlgr.Parameters(2).Minimum = 0;
		nlgr.Parameters(3).Name = 'Capture_Rate';
		nlgr.Parameters(3).Minimum = 0;
		%Set maximum to prevent instability
		nlgr.Parameters(3).Maximum = 1;
		nlgr.Parameters(4).Name = 'Capture_Decay_Rate';
		nlgr.Parameters(4).Minimum = 0;
		nlgr.Parameters(5).Name = 'Capture_Width'; 

	elseif(strcmp(modelType,'PowerSpatialWindow'))
		%Build the iddata structure from the exposure block data
		%The last component of the target array is whether or not the model gives a real response to this trial
		%For the power law model we need both the time difference and time ratio
		experimentTime = cumsum(targetArray(3,modelFitIndex));
		data = iddata(localizationResponses(:,modelFitIndex)', [targetArray(1:2,modelFitIndex);experimentTime;localizationResponses(:,modelFitIndex) ~= 1000]', 1);

		%Initialize call to parameter estimation
		%This is a confusing matrix, but it basically saves the time at which each event occured (needed for the power law) as the first element of each row,
		%and the effect of that event on localization at each azimuth at that time as the rest of the row.
		initialState = [initialRecalibrationVector zeros(1,size(data,1)) repmat(initialCaptureVector,1,size(data,1))]';
		Order = [1 size(data,3) length(initialState)];
		%Parameter order is captureMagnitude, accumulationRate, decayRate, captureWidth
		initialParameters = [0.9; .0001; 0.4; 100];

		%Build estimation object
		nlgr = idnlgrey('PowerModel',Order,initialParameters,initialState,1);

		if(strcmp(experimentType,'Recalibration'))
			%Fix capture magnitude, since we're not trying to estimate it here
			nlgr.Parameters(1).Fixed = 1;
		end

		%Set minimum bounds on rate parameters
		nlgr.Parameters(1).Name = 'Capture_Magnitude';
		nlgr.Parameters(1).Minimum = 0;
		nlgr.Parameters(2).Name = 'Accumulation_Rate';
		nlgr.Parameters(2).Minimum = 0;
		%Set maximum to prevent instability
		nlgr.Parameters(2).Maximum = 1;
		nlgr.Parameters(3).Name = 'Decay_Rate';
		nlgr.Parameters(3).Minimum = 0;
		nlgr.Parameters(4).Name = 'Capture_Width';
		nlgr.Parameters(4).Minimum = 0; 

	elseif(strcmp(modelType,'Power'))
		%Build the iddata structure from the exposure block data
		%The last component of the target array is whether or not the model gives a real response to this trial
		%For the power law model we need both the time difference and time ratio
		experimentTime = cumsum(targetArray(3,modelFitIndex));
		data = iddata(localizationResponses(:,modelFitIndex)', [targetArray(1:2,modelFitIndex);experimentTime;localizationResponses(:,modelFitIndex) ~= 1000]', 1);

		%Initialize call to parameter estimation
		%This is a confusing matrix, but it basically saves the time at which each event occured (needed for the power law) as the first element of each row,
		%and the effect of that event on localization at each azimuth at that time as the rest of the row.
		initialState = [initialRecalibrationVector zeros(1,size(data,1)) repmat(initialCaptureVector,1,size(data,1))]';
		Order = [1 size(data,3) length(initialState)];
		%Parameter order is captureMagnitude, accumulationRate, decayRate, captureWidth
		initialParameters = [0.9; .0001; 0.4; -1];

		%Build estimation object
		nlgr = idnlgrey('PowerModel',Order,initialParameters,initialState,1);

		if(strcmp(experimentType,'Recalibration'))
			%Fix capture magnitude, since we're not trying to estimate it here
			nlgr.Parameters(1).Fixed = 1;
		end

		%Fix spatial window at -1, so that the PowerModel essentially ignores it.
		nlgr.Parameters(4).Fixed = 1;

		%Set minimum bounds on rate parameters
		nlgr.Parameters(1).Name = 'Capture_Magnitude';
		nlgr.Parameters(1).Minimum = 0;
		nlgr.Parameters(2).Name = 'Accumulation_Rate';
		nlgr.Parameters(2).Minimum = 0;
		%Set maximum to prevent instability
		nlgr.Parameters(2).Maximum = 1;
		nlgr.Parameters(3).Name = 'Decay_Rate';
		nlgr.Parameters(3).Minimum = 0;
		nlgr.Parameters(4).Name = 'Capture_Width';
	else
		assert(['Model Type ' modelType ' not a valid option']);
	end


	%Set up options for estimation
	opt = nlgreyestOptions;
	opt.Display = 'on';
	opt.SearchOption.MaxIter = 20;
	%The commented line here will have to change depending on whether or not
	%The optimization toolbox is available
	%opt.SearchOption.Tolerance = 0.001;
	opt.SearchOption.StepTolerance = 0.001;

	%Estimate model parameters from data
	estimationResult = nlgreyest(data,nlgr,opt);

	%Determine the residual error in the estimates
	[simulationResult,~,finalState] = sim(estimationResult,data);
	exposureLocalizationResponses = localizationResponses(modelFitIndex);
	simulationIndex = exposureLocalizationResponses ~= 1000;
	%plot(simulationResult.y(simulationIndex)' - exposureLocalizationResponses(simulationIndex));

	%Estimate the sensory precision in the pre-fit block and the model estimate, to determine if the model fit is bounded
	%by response noise
	preFitSTD = rms((targetArray(2,preExposureIndex) * initialSpatialGain + initialOffset) -...
				localizationResponses(preExposureIndex))

	modelEstimateSTD = rms(simulationResult.y(simulationIndex)' - exposureLocalizationResponses(simulationIndex))

	%Save the model parameter values
	resultSummary = table();
	resultSummary.subjectID = {subjectID};
	if(strcmp(experimentType,'Recalibration'))
		resultSummary.Direction = {recalibrationDirection};
	elseif(strcmp(experimentType,'Fast Process'))
		resultSummary.Session = fastProcessSession;
	end
	for(parameterIndex = 1:length(estimationResult.Parameters))
		resultSummary{1,parameterIndex+2} = estimationResult.Parameters(parameterIndex).Value;
		resultSummary.Properties.VariableNames{parameterIndex+2} = estimationResult.Parameters(parameterIndex).Name;
	end
	resultSummary.AICc = estimationResult.Report.Fit.AICc;
	resultSummary.FitPercent = estimationResult.Report.Fit.FitPercent;
	resultSummary.MSE = estimationResult.Report.Fit.MSE;
	%These are extra points of information that might be useful for model diagnostics, but aren't critical for comparison
	resultSummary.preFitSTD = preFitSTD;
	resultSummary.modelEstimateSTD = modelEstimateSTD;

	if(~exist('groupSummary','var'))
		groupSummary = resultSummary;
	else
		groupSummary = [groupSummary;resultSummary];
	end

end

%Save the group summary data
save(['Simulation Results\' experimentType ' ' modelType ' ' strrep(num2str(fix(clock)),'    ','-')],'groupSummary');
