# Supplementary material for: Multiple time scales of the ventriloquism aftereffect
Source: PLoS One. 2018 Aug 1;13(8):e0200930. doi: 10.1371/journal.pone.0200930 (PMC6070234; doi:10.1371/journal.pone.0200930)
Supplement: S1 File — Data are provided as .csv files, and can be readily parsed by BuildRecalibrationInputVector.m. All analyses were conducted with MATLAB 2017b. Computational modeling requires the System Identification Toolbox, and can be run by calling EstimateModelParameters.m. (ZIP) [file pone.0200930.s001.zip › Supplemental Model Files/Fast Process Data/FJ VAE Fast Process Session 1.csv]

Trial Index	Pre Spk P	Pre Spk V	Pre Otr P1	Pre Otr P2	Pre Otr V	Pre Otr A	Pre Inr P1	Pre Inr P2	Pre Inr V	Pre Inr A	Pre Ptr Dly	Pre Fix Las	Mask Atten	Mask Xtra Dur	Stm Btn Dly	Spk Mov Dly	Spk Mov P	Spk Mov V	Spk Cycles	Otr Mov Dly	Otr Mov P	Otr Mov V	Otr Mov A	Otr Cycles	Otr Aud Dly	Otr Aud Puls	Otr Aud Odd	Otr Aud Rate	Otr Aud Snd	Otr Aud Atten	Otr LED Dly	Otr LED Puls	Otr LED Rate	Otr LED DCy	Inr Mov Dly	Inr Mov P	Inr Mov V	Inr Mov A	Inr Cycles	Inr Aud Dly	Inr Aud Puls	Inr Aud Odd	Inr Aud Rate	Inr Aud Snd	Inr Aud Atten	Inr LED Dly	Inr LED Puls	Inr LED Rate	Inr LED DCy
1	0	20	0	0	30	30	21	24	60	60	0	4	20	0	350	-1	0	0	0	-1	0	0	0	0	-1	0	0	4	BB 200-20k 50ms.16	120	-1	0	4	0	-1	24	0	0	0	100	1	0	4	BB 200-20k InnerSpkr 50ms.16	13	-1	0	4	0
2	0	0	0	0	0	0	-9	-9	60	60	0	4	20	0	350	-1	0	0	0	-1	0	0	0	0	-1	0	0	4	BB 200-20k 50ms.16	120	-1	0	4	0	-1	-9	0	0	0	100	1	0	4	BB 200-20k InnerSpkr 50ms.16	18	-1	0	4	0
3	0	0	0	0	0	0	-10	-21	60	60	0	4	20	0	350	-1	0	0	0	-1	0	0	0	0	-1	0	0	4	BB 200-20k 50ms.16	120	-1	0	4	0	-1	-21	0	0	0	100	1	0	4	BB 200-20k InnerSpkr 50ms.16	13	-1	0	4	0
4	0	0	0	0	0	0	28	30	60	60	0	4	20	0	350	-1	0	0	0	-1	0	0	0	0	-1	0	0	4	BB 200-20k 50ms.16	120	-1	0	4	0	-1	30	0	0	0	100	1	0	4	BB 200-20k InnerSpkr 50ms.16	13	-1	0	4	0
5	0	0	0	0	0	0	3	6	60	60	0	4	20	0	350	-1	0	0	0	-1	0	0	0	0	-1	0	0	4	BB 200-20k 50ms.16	120	-1	0	4	0	-1	6	0	0	0	100	1	0	4	BB 200-20k InnerSpkr 50ms.16	12	-1	0	4	0
6	0	0	0	0	0	0	19	30	60	60	0	4	20	0	350	-1	0	0	0	-1	0	0	0	0	-1	0	0	4	BB 200-20k 50ms.16	120	-1	0	4	0	-1	30	0	0	0	100	1	0	4	BB 200-20k InnerSpkr 50ms.16	17	-1	0	4	0
7	0	0	0	0	0	0	10	15	60	60	0	4	20	0	350	-1	0	0	0	-1	0	0	0	0	-1	0	0	4	BB 200-20k 50ms.16	120	-1	0	4	0	-1	15	0	0	0	100	1	0	4	BB 200-20k InnerSpkr 50ms.16	15	-1	0	4	0
8	0	0	0	0	0	0	-35	-30	60	60	0	4	20	0	350	-1	0	0	0	-1	0	0	0	0	-1	0	0	4	BB 200-20k 50ms.16	120	-1	0	4	0	-1	-30	0	0	0	100	1	0	4	BB 200-20k InnerSpkr 50ms.16	12	-1	0	4	0
9	0	0	0	0	0	0	-6	9	60	60	0	4	20	0	350	-1	0	0	0	-1	0	0	0	0	-1	0	0	4	BB 200-20k 50ms.16	120	-1	0	4	0	-1	9	0	0	0	100	1	0	4	BB 200-20k InnerSpkr 50ms.16	13	-1	0	4	0
10	0	0	0	0	0	0	-15	-15	60	60	0	4	20	0	350	-1	0	0	0	-1	0	0	0	0	-1	0	0	4	BB 200-20k 50ms.16	120	-1	0	4	0	-1	-15	0	0	0	100	1	0	4	BB 200-20k InnerSpkr 50ms.16	16	-1	0	4	0
11	0	0	0	0	0	0	20	18	60	60	0	4	20	0	350	-1	0	0	0	-1	0	0	0	0	-1	0	0	4	BB 200-20k 50ms.16	120	-1	0	4	0	-1	18	0	0	0	100	1	0	4	BB 200-20k InnerSpkr 50ms.16	15	-1	0	4	0
12	0	0	0	0	0	0	-27	-27	60	60	0	4	20	0	350	-1	0	0	0	-1	0	0	0	0	-1	0	0	4	BB 200-20k 50ms.16	120	-1	0	4	0	-1	-27	0	0	0	100	1	0	4	BB 200-20k InnerSpkr 50ms.16	17	-1	0	4	0
13	0	0	0	0	0	0	18	18	60	60	0	4	20	0	350	-1	0	0	0	-1	0	0	0	0	-1	0	0	4	BB 200-20k 50ms.16	120	-1	0	4	0	-1	18	0	0	0	100	1	0	4	BB 200-20k InnerSpkr 50ms.16	12	-1	0	4	0
14	0	0	0	0	0	0	-17	-12	60	60	0	4	20	0	350	-1	0	0	0	-1	0	0	0	0	-1	0	0	4	BB 200-20k 50ms.16	120	-1	0	4	0	-1	-12	0	0	0	100	1	0	4	BB 200-20k InnerSpkr 50ms.16	12	-1	0	4	0
15	0	0	0	0	0	0	-30	-30	60	60	0	4	20	0	350	-1	0	0	0	-1	0	0	0	0	-1	0	0	4	BB 200-20k 50ms.16	120	-1	0	4	0	-1	-30	0	0	0	100	1	0	4	BB 200-20k InnerSpkr 50ms.16	17	-1	0	4	0
16	0	0	0	0	0	0	-3	-3	60	60	0	4	20	0	350	-1	0	0	0	-1	0	0	0	0	-1	0	0	4	BB 200-20k 50ms.16	120	-1	0	4	0	-1	-3	0	0	0	100	1	0	4	BB 200-20k InnerSpkr 50ms.16	14	-1	0	4	0
17	0	0	0	0	0	0	4	6	60	60	0	4	20	0	350	-1	0	0	0	-1	0	0	0	0	-1	0	0	4	BB 200-20k 50ms.16	120	-1	0	4	0	-1	6	0	0	0	100	1	0	4	BB 200-20k InnerSpkr 50ms.16	15	-1	0	4	0
18	0	0	0	0	0	0	-18	-18	60	60	0	4	20	0	350	-1	0	0	0	-1	0	0	0	0	-1	0	0	4	BB 200-20k 50ms.16	120	-1	0	4	0	-1	-18	0	0	0	100	1	0	4	BB 200-20k InnerSpkr 50ms.16	13	-1	0	4	0
19	0	0	0	0	0	0	15	15	60	60	0	4	20	0	350	-1	0	0	0	-1	0	0	0	0	-1	0	0	4	BB 200-20k 50ms.16	120	-1	0	4	0	-1	15	0	0	0	100	1	0	4	BB 200-20k InnerSpkr 50ms.16	16	-1	0	4	0
20	0	0	0	0	0	0	-9	-9	60	60	0	4	20	0	350	-1	0	0	0	-1	0	0	0	0	-1	0	0	4	BB 200-20k 50ms.16	120	-1	0	4	0	-1	-9	0	0	0	100	1	0	4	BB 200-20k InnerSpkr 50ms.16	15	-1	0	4	0
21	0	0	0	0	0	0	24	24	60	60	0	4	20	0	350	-1	0	0	0	-1	0	0	0	0	-1	0	0	4	BB 200-20k 50ms.16	120	-1	0	4	0	-1	24	0	0	0	100	1	0	4	BB 200-20k InnerSpkr 50ms.16	13	-1	0	4	0
22	0	0	0	0	0	0	-1	-6	60	60	0	4	20	0	350	-1	0	0	0	-1	0	0	0	0	-1	0	0	4	BB 200-20k 50ms.16	120	-1	0	4	0	-1	-6	0	0	0	100	1	0	4	BB 200-20k InnerSpkr 50ms.16	14	-1	0	4	0
23	0	0	0	0	0	0	27	27	60	60	0	4	20	0	350	-1	0	0	0	-1	0	0	0	0	-1	0	0	4	BB 200-20k 50ms.16	120	-1	0	4	0	-1	27	0	0	0	100	1	0	4	BB 200-20k InnerSpkr 50ms.16	15	-1	0	4	0
24	0	0	0	0	0	0	-15	-24	60	60	0	4	20	0	350	-1	0	0	0	-1	0	0	0	0	-1	0	0	4	BB 200-20k 50ms.16	120	-1	0	4	0	-1	-24	0	0	0	100	1	0	4	BB 200-20k InnerSpkr 50ms.16	14	-1	0	4	0
25	0	0	0	0	0	0	-3	-3	60	60	0	4	20	0	350	-1	0	0	0	-1	0	0	0	0	-1	0	0	4	BB 200-20k 50ms.16	120	-1	0	4	0	-1	-3	0	0	0	100	1	0	4	BB 200-20k InnerSpkr 50ms.16	12	-1	0	4	0
26	0	0	0	0	0	0	-18	-18	60	60	0	4	20	0	350	-1	0	0	0	-1	0	0	0	0	-1	0	0	4	BB 200-20k 50ms.16	120	-1	0	4	0	-1	-18	0	0	0	100	1	0	4	BB 200-20k InnerSpkr 50ms.16	12	-1	0	4	0
27	0	0	0	0	0	0	12	12	60	60	0	4	20	0	350	-1	0	0	0	-1	0	0	0	0	-1	0	0	4	BB 200-20k 50ms.16	120	-1	0	4	0	-1	12	0	0	0	100	1	0	4	BB 200-20k InnerSpkr 50ms.16	17	-1	0	4	0
28	0	0	0	0	0	0	-21	-21	60	60	0	4	20	0	350	-1	0	0	0	-1	0	0	0	0	-1	0	0	4	BB 200-20k 50ms.16	120	-1	0	4	0	-1	-21	0	0	0	100	1	0	4	BB 200-20k InnerSpkr 50ms.16	12	-1	0	4	0
29	0	0	0	0	0	0	-8	3	60	60	0	4	20	0	350	-1	0	0	0	-1	0	0	0	0	-1	0	0	4	BB 200-20k 50ms.16	120	-1	0	4	0	-1	3	0	0	0	100	1	0	4	BB 200-20k InnerSpkr 50ms.16	12	-1	0	4	0
30	0	0	0	0	0	0	-35	-24	60	60	0	4	20	0	350	-1	0	0	0	-1	0	0	0	0	-1	0	0	4	BB 200-20k 50ms.16	120	-1	0	4	0	-1	-24	0	0	0	100	1	0	4	BB 200-20k InnerSpkr 50ms.16	13	-1	0	4	0
31	0	0	0	0	0	0	-6	-6	60	60	0	4	20	0	350	-1	0	0	0	-1	0	0	0	0	-1	0	0	4	BB 200-20k 50ms.16	120	-1	0	4	0	-1	-6	0	0	0	100	1	0	4	BB 200-20k InnerSpkr 50ms.16	15	-1	0	4	0
32	0	0	0	0	0	0	33	21	60	60	0	4	20	0	350	-1	0	0	0	-1	0	0	0	0	-1	0	0	4	BB 200-20k 50ms.16	120	-1	0	4	0	-1	21	0	0	0	100	1	0	4	BB 200-20k InnerSpkr 50ms.16	15	-1	0	4	0
33	0	0	0	0	0	0	-15	-15	60	60	0	4	20	0	350	-1	0	0	0	-1	0	0	0	0	-1	0	0	4	BB 200-20k 50ms.16	120	-1	0	4	0	-1	-15	0	0	0	100	1	0	4	BB 200-20k InnerSpkr 50ms.16	14	-1	0	4	0
34	0	0	0	0	0	0	12	12	60	60	0	4	20	0	350	-1	0	0	0	-1	0	0	0	0	-1	0	0	4	BB 200-20k 50ms.16	120	-1	0	4	0	-1	12	0	0	0	100	1	0	4	BB 200-20k InnerSpkr 50ms.16	17	-1	0	4	0
35	0	0	0	0	0	0	23	27	60	60	0	4	20	0	350	-1	0	0	0	-1	0	0	0	0	-1	0	0	4	BB 200-20k 50ms.16	120	-1	0	4	0	-1	27	0	0	0	100	1	0	4	BB 200-20k InnerSpkr 50ms.16	15	-1	0	4	0
36	0	0	0	0	0	0	-3	3	60	60	0	4	20	0	350	-1	0	0	0	-1	0	0	0	0	-1	0	0	4	BB 200-20k 50ms.16	120	-1	0	4	0	-1	3	0	0	0	100	1	0	4	BB 200-20k InnerSpkr 50ms.16	16	-1	0	4	0
37	0	0	0	0	0	0	-12	-12	60	60	0	4	20	0	350	-1	0	0	0	-1	0	0	0	0	-1	0	0	4	BB 200-20k 50ms.16	120	-1	0	4	0	-1	-12	0	0	0	100	1	0	4	BB 200-20k InnerSpkr 50ms.16	14	-1	0	4	0
38	0	0	0	0	0	0	9	9	60	60	0	4	20	0	350	-1	0	0	0	-1	0	0	0	0	-1	0	0	4	BB 200-20k 50ms.16	120	-1	0	4	0	-1	9	0	0	0	100	1	0	4	BB 200-20k InnerSpkr 50ms.16	15	-1	0	4	0
39	0	0	0	0	0	0	-27	-27	60	60	0	4	20	0	350	-1	0	0	0	-1	0	0	0	0	-1	0	0	4	BB 200-20k 50ms.16	120	-1	0	4	0	-1	-27	0	0	0	100	1	0	4	BB 200-20k InnerSpkr 50ms.16	16	-1	0	4	0
40	0	0	0	0	0	0	10	21	60	60	0	4	20	0	350	-1	0	0	0	-1	0	0	0	0	-1	0	0	4	BB 200-20k 50ms.16	120	-1	0	4	0	-1	21	0	0	0	100	1	0	4	BB 200-20k InnerSpkr 50ms.16	14	-1	0	4	0
41	0	20	-42	-42	30	30	-27	-27	60	60	0	4	20	0	-1	-1	0	0	0	-1	-42	0	0	0	-1	0	0	4	BB 200-20k 50ms.16	120	-1	0	4	0	-1	-27	0	0	0	100	20	8	4	BB 200-20k InnerSpkr 50ms.16	13	-1	0	4	0
42	0	0	-42	-42	0	0	-27	-27	0	0	-1	0	100	750	250	-1	0	0	0	-1	-42	0	0	0	0	1	0	4	BB 200-20k 50ms.16	14	-1	0	4	0	-1	-27	0	0	0	-1	0	0	4	BB 200-20k InnerSpkr 50ms.16	120	-1	0	4	0
43	0	0	42	42	30	30	27	27	60	60	0	4	20	0	-1	-1	0	0	0	-1	42	0	0	0	-1	0	0	4	BB 200-20k 50ms.16	120	-1	0	4	0	-1	27	0	0	0	100	20	0	4	BB 200-20k InnerSpkr 50ms.16	12	-1	0	4	0
44	0	0	42	42	0	0	27	27	0	0	-1	0	100	750	250	-1	0	0	0	-1	42	0	0	0	0	1	0	4	BB 200-20k 50ms.16	15	-1	0	4	0	-1	27	0	0	0	-1	0	0	4	BB 200-20k InnerSpkr 50ms.16	120	-1	0	4	0
45	0	0	-21	-21	30	30	-21	-21	60	60	0	4	20	0	-1	-1	0	0	0	-1	-21	0	0	0	-1	0	0	4	BB 200-20k 50ms.16	120	-1	0	4	0	-1	-21	0	0	0	100	20	12	4	BB 200-20k InnerSpkr 50ms.16	15	-1	0	4	0
46	0	0	-21	-21	0	0	-21	-21	0	0	-1	0	100	4750	250	-1	0	0	0	-1	-21	0	0	0	0	1	0	4	BB 200-20k 50ms.16	17	-1	0	4	0	-1	-21	0	0	0	-1	0	0	4	BB 200-20k InnerSpkr 50ms.16	120	-1	0	4	0
47	0	0	-12	-12	30	30	-12	-12	60	60	0	4	20	0	-1	-1	0	0	0	-1	-12	0	0	0	-1	0	0	4	BB 200-20k 50ms.16	120	-1	0	4	0	-1	-12	0	0	0	100	20	5	4	BB 200-20k InnerSpkr 50ms.16	12	-1	0	4	0
48	0	0	-12	-12	0	0	-12	-12	0	0	-1	0	100	19750	250	-1	0	0	0	-1	-12	0	0	0	0	1	0	4	BB 200-20k 50ms.16	15	-1	0	4	0	-1	-12	0	0	0	-1	0	0	4	BB 200-20k InnerSpkr 50ms.16	120	-1	0	4	0
49	0	0	24	24	30	30	24	24	60	60	0	4	20	0	-1	-1	0	0	0	-1	24	0	0	0	-1	0	0	4	BB 200-20k 50ms.16	120	-1	0	4	0	-1	24	0	0	0	100	20	0	4	BB 200-20k InnerSpkr 50ms.16	17	-1	0	4	0
50	0	0	24	24	0	0	24	24	0	0	-1	0	100	750	250	-1	0	0	0	-1	24	0	0	0	0	1	0	4	BB 200-20k 50ms.16	12	-1	0	4	0	-1	24	0	0	0	-1	0	0	4	BB 200-20k InnerSpkr 50ms.16	120	-1	0	4	0
51	0	0	3	3	30	30	3	3	60	60	0	4	20	0	-1	-1	0	0	0	-1	3	0	0	0	-1	0	0	4	BB 200-20k 50ms.16	120	-1	0	4	0	-1	3	0	0	0	100	20	13	4	BB 200-20k InnerSpkr 50ms.16	12	-1	0	4	0
52	0	0	3	3	0	0	3	3	0	0	-1	0	100	19750	250	-1	0	0	0	-1	3	0	0	0	0	1	0	4	BB 200-20k 50ms.16	15	-1	0	4	0	-1	3	0	0	0	-1	0	0	4	BB 200-20k InnerSpkr 50ms.16	120	-1	0	4	0
53	0	0	-6	-6	30	30	-21	-21	60	60	0	4	20	0	-1	-1	0	0	0	-1	-6	0	0	0	-1	0	0	4	BB 200-20k 50ms.16	120	-1	0	4	0	-1	-21	0	0	0	100	20	0	4	BB 200-20k InnerSpkr 50ms.16	17	-1	0	4	0
54	0	0	-6	-6	0	0	-21	-21	0	0	-1	0	100	750	250	-1	0	0	0	-1	-6	0	0	0	0	1	0	4	BB 200-20k 50ms.16	18	-1	0	4	0	-1	-21	0	0	0	-1	0	0	4	BB 200-20k InnerSpkr 50ms.16	120	-1	0	4	0
55	0	0	27	27	30	30	27	27	60	60	0	4	20	0	-1	-1	0	0	0	-1	27	0	0	0	-1	0	0	4	BB 200-20k 50ms.16	120	-1	0	4	0	-1	27	0	0	0	100	20	0	4	BB 200-20k InnerSpkr 50ms.16	18	-1	0	4	0
56	0	0	27	27	0	0	27	27	0	0	-1	0	100	750	250	-1	0	0	0	-1	27	0	0	0	0	1	0	4	BB 200-20k 50ms.16	12	-1	0	4	0	-1	27	0	0	0	-1	0	0	4	BB 200-20k InnerSpkr 50ms.16	120	-1	0	4	0
57	0	0	-18	-18	30	30	-3	-3	60	60	0	4	20	0	-1	-1	0	0	0	-1	-18	0	0	0	-1	0	0	4	BB 200-20k 50ms.16	120	-1	0	4	0	-1	-3	0	0	0	100	20	13	4	BB 200-20k InnerSpkr 50ms.16	13	-1	0	4	0
58	0	0	-18	-18	0	0	-3	-3	0	0	-1	0	100	750	250	-1	0	0	0	-1	-18	0	0	0	0	1	0	4	BB 200-20k 50ms.16	18	-1	0	4	0	-1	-3	0	0	0	-1	0	0	4	BB 200-20k InnerSpkr 50ms.16	120	-1	0	4	0
59	0	0	15	15	30	30	15	15	60	60	0	4	20	0	-1	-1	0	0	0	-1	15	0	0	0	-1	0	0	4	BB 200-20k 50ms.16	120	-1	0	4	0	-1	15	0	0	0	100	20	13	4	BB 200-20k InnerSpkr 50ms.16	15	-1	0	4	0
60	0	0	15	15	0	0	15	15	0	0	-1	0	100	750	250	-1	0	0	0	-1	15	0	0	0	0	1	0	4	BB 200-20k 50ms.16	17	-1	0	4	0	-1	15	0	0	0	-1	0	0	4	BB 200-20k InnerSpkr 50ms.16	120	-1	0	4	0
61	0	0	-12	-12	30	30	-12	-12	60	60	0	4	20	0	-1	-1	0	0	0	-1	-12	0	0	0	-1	0	0	4	BB 200-20k 50ms.16	120	-1	0	4	0	-1	-12	0	0	0	100	20	0	4	BB 200-20k InnerSpkr 50ms.16	12	-1	0	4	0
62	0	0	-12	-12	0	0	-12	-12	0	0	-1	0	100	19750	250	-1	0	0	0	-1	-12	0	0	0	0	1	0	4	BB 200-20k 50ms.16	18	-1	0	4	0	-1	-12	0	0	0	-1	0	0	4	BB 200-20k InnerSpkr 50ms.16	120	-1	0	4	0
63	0	0	-15	-15	30	30	-30	-30	60	60	0	4	20	0	-1	-1	0	0	0	-1	-15	0	0	0	-1	0	0	4	BB 200-20k 50ms.16	120	-1	0	4	0	-1	-30	0	0	0	100	20	0	4	BB 200-20k InnerSpkr 50ms.16	16	-1	0	4	0
64	0	0	-15	-15	0	0	-30	-30	0	0	-1	0	100	750	250	-1	0	0	0	-1	-15	0	0	0	0	1	0	4	BB 200-20k 50ms.16	17	-1	0	4	0	-1	-30	0	0	0	-1	0	0	4	BB 200-20k InnerSpkr 50ms.16	120	-1	0	4	0
65	0	0	18	18	30	30	18	18	60	60	0	4	20	0	-1	-1	0	0	0	-1	18	0	0	0	-1	0	0	4	BB 200-20k 50ms.16	120	-1	0	4	0	-1	18	0	0	0	100	20	14	4	BB 200-20k InnerSpkr 50ms.16	16	-1	0	4	0
66	0	0	18	18	0	0	18	18	0	0	-1	0	100	4750	250	-1	0	0	0	-1	18	0	0	0	0	1	0	4	BB 200-20k 50ms.16	18	-1	0	4	0	-1	18	0	0	0	-1	0	0	4	BB 200-20k InnerSpkr 50ms.16	120	-1	0	4	0
67	0	0	42	42	30	30	27	27	60	60	0	4	20	0	-1	-1	0	0	0	-1	42	0	0	0	-1	0	0	4	BB 200-20k 50ms.16	120	-1	0	4	0	-1	27	0	0	0	100	20	0	4	BB 200-20k InnerSpkr 50ms.16	16	-1	0	4	0
68	0	0	42	42	0	0	27	27	0	0	-1	0	100	750	250	-1	0	0	0	-1	42	0	0	0	0	1	0	4	BB 200-20k 50ms.16	18	-1	0	4	0	-1	27	0	0	0	-1	0	0	4	BB 200-20k InnerSpkr 50ms.16	120	-1	0	4	0
69	0	0	-45	-45	30	30	-30	-30	60	60	0	4	20	0	-1	-1	0	0	0	-1	-45	0	0	0	-1	0	0	4	BB 200-20k 50ms.16	120	-1	0	4	0	-1	-30	0	0	0	100	20	0	4	BB 200-20k InnerSpkr 50ms.16	12	-1	0	4	0
70	0	0	-45	-45	0	0	-30	-30	0	0	-1	0	100	750	250	-1	0	0	0	-1	-45	0	0	0	0	1	0	4	BB 200-20k 50ms.16	13	-1	0	4	0	-1	-30	0	0	0	-1	0	0	4	BB 200-20k InnerSpkr 50ms.16	120	-1	0	4	0
71	0	0	3	3	30	30	3	3	60	60	0	4	20	0	-1	-1	0	0	0	-1	3	0	0	0	-1	0	0	4	BB 200-20k 50ms.16	120	-1	0	4	0	-1	3	0	0	0	100	20	0	4	BB 200-20k InnerSpkr 50ms.16	16	-1	0	4	0
72	0	0	3	3	0	0	3	3	0	0	-1	0	100	19750	250	-1	0	0	0	-1	3	0	0	0	0	1	0	4	BB 200-20k 50ms.16	18	-1	0	4	0	-1	3	0	0	0	-1	0	0	4	BB 200-20k InnerSpkr 50ms.16	120	-1	0	4	0
73	0	0	3	3	30	30	-12	-12	60	60	0	4	20	0	-1	-1	0	0	0	-1	3	0	0	0	-1	0	0	4	BB 200-20k 50ms.16	120	-1	0	4	0	-1	-12	0	0	0	100	20	7	4	BB 200-20k InnerSpkr 50ms.16	17	-1	0	4	0
74	0	0	3	3	0	0	-12	-12	0	0	-1	0	100	750	250	-1	0	0	0	-1	3	0	0	0	0	1	0	4	BB 200-20k 50ms.16	18	-1	0	4	0	-1	-12	0	0	0	-1	0	0	4	BB 200-20k InnerSpkr 50ms.16	120	-1	0	4	0
75	0	0	-12	-12	30	30	3	3	60	60	0	4	20	0	-1	-1	0	0	0	-1	-12	0	0	0	-1	0	0	4	BB 200-20k 50ms.16	120	-1	0	4	0	-1	3	0	0	0	100	20	0	4	BB 200-20k InnerSpkr 50ms.16	16	-1	0	4	0
76	0	0	-12	-12	0	0	3	3	0	0	-1	0	100	750	250	-1	0	0	0	-1	-12	0	0	0	0	1	0	4	BB 200-20k 50ms.16	13	-1	0	4	0	-1	3	0	0	0	-1	0	0	4	BB 200-20k InnerSpkr 50ms.16	120	-1	0	4	0
77	0	0	-6	-6	30	30	-21	-21	60	60	0	4	20	0	-1	-1	0	0	0	-1	-6	0	0	0	-1	0	0	4	BB 200-20k 50ms.16	120	-1	0	4	0	-1	-21	0	0	0	100	20	0	4	BB 200-20k InnerSpkr 50ms.16	14	-1	0	4	0
78	0	0	-6	-6	0	0	-21	-21	0	0	-1	0	100	750	250	-1	0	0	0	-1	-6	0	0	0	0	1	0	4	BB 200-20k 50ms.16	15	-1	0	4	0	-1	-21	0	0	0	-1	0	0	4	BB 200-20k InnerSpkr 50ms.16	120	-1	0	4	0
79	0	0	-6	-6	30	30	9	9	60	60	0	4	20	0	-1	-1	0	0	0	-1	-6	0	0	0	-1	0	0	4	BB 200-20k 50ms.16	120	-1	0	4	0	-1	9	0	0	0	100	20	11	4	BB 200-20k InnerSpkr 50ms.16	14	-1	0	4	0
80	0	0	-6	-6	0	0	9	9	0	0	-1	0	100	750	250	-1	0	0	0	-1	-6	0	0	0	0	1	0	4	BB 200-20k 50ms.16	14	-1	0	4	0	-1	9	0	0	0	-1	0	0	4	BB 200-20k InnerSpkr 50ms.16	120	-1	0	4	0
81	0	0	-9	-9	30	30	-24	-24	60	60	0	4	20	0	-1	-1	0	0	0	-1	-9	0	0	0	-1	0	0	4	BB 200-20k 50ms.16	120	-1	0	4	0	-1	-24	0	0	0	100	20	0	4	BB 200-20k InnerSpkr 50ms.16	12	-1	0	4	0
82	0	0	-9	-9	0	0	-24	-24	0	0	-1	0	100	750	250	-1	0	0	0	-1	-9	0	0	0	0	1	0	4	BB 200-20k 50ms.16	16	-1	0	4	0	-1	-24	0	0	0	-1	0	0	4	BB 200-20k InnerSpkr 50ms.16	120	-1	0	4	0
83	0	0	18	18	30	30	18	18	60	60	0	4	20	0	-1	-1	0	0	0	-1	18	0	0	0	-1	0	0	4	BB 200-20k 50ms.16	120	-1	0	4	0	-1	18	0	0	0	100	20	0	4	BB 200-20k InnerSpkr 50ms.16	12	-1	0	4	0
84	0	0	18	18	0	0	18	18	0	0	-1	0	100	4750	250	-1	0	0	0	-1	18	0	0	0	0	1	0	4	BB 200-20k 50ms.16	16	-1	0	4	0	-1	18	0	0	0	-1	0	0	4	BB 200-20k InnerSpkr 50ms.16	120	-1	0	4	0
85	0	0	6	6	30	30	6	6	60	60	0	4	20	0	-1	-1	0	0	0	-1	6	0	0	0	-1	0	0	4	BB 200-20k 50ms.16	120	-1	0	4	0	-1	6	0	0	0	100	20	0	4	BB 200-20k InnerSpkr 50ms.16	16	-1	0	4	0
86	0	0	6	6	0	0	6	6	0	0	-1	0	100	750	250	-1	0	0	0	-1	6	0	0	0	0	1	0	4	BB 200-20k 50ms.16	14	-1	0	4	0	-1	6	0	0	0	-1	0	0	4	BB 200-20k InnerSpkr 50ms.16	120	-1	0	4	0
87	0	0	21	21	30	30	21	21	60	60	0	4	20	0	-1	-1	0	0	0	-1	21	0	0	0	-1	0	0	4	BB 200-20k 50ms.16	120	-1	0	4	0	-1	21	0	0	0	100	20	0	4	BB 200-20k InnerSpkr 50ms.16	14	-1	0	4	0
88	0	0	21	21	0	0	21	21	0	0	-1	0	100	4750	250	-1	0	0	0	-1	21	0	0	0	0	1	0	4	BB 200-20k 50ms.16	13	-1	0	4	0	-1	21	0	0	0	-1	0	0	4	BB 200-20k InnerSpkr 50ms.16	120	-1	0	4	0
89	0	0	-9	-9	30	30	-24	-24	60	60	0	4	20	0	-1	-1	0	0	0	-1	-9	0	0	0	-1	0	0	4	BB 200-20k 50ms.16	120	-1	0	4	0	-1	-24	0	0	0	100	20	0	4	BB 200-20k InnerSpkr 50ms.16	14	-1	0	4	0
90	0	0	-9	-9	0	0	-24	-24	0	0	-1	0	100	750	250	-1	0	0	0	-1	-9	0	0	0	0	1	0	4	BB 200-20k 50ms.16	13	-1	0	4	0	-1	-24	0	0	0	-1	0	0	4	BB 200-20k InnerSpkr 50ms.16	120	-1	0	4	0
91	0	0	24	24	30	30	24	24	60	60	0	4	20	0	-1	-1	0	0	0	-1	24	0	0	0	-1	0	0	4	BB 200-20k 50ms.16	120	-1	0	4	0	-1	24	0	0	0	100	20	14	4	BB 200-20k InnerSpkr 50ms.16	12	-1	0	4	0
92	0	0	24	24	0	0	24	24	0	0	-1	0	100	750	250	-1	0	0	0	-1	24	0	0	0	0	1	0	4	BB 200-20k 50ms.16	14	-1	0	4	0	-1	24	0	0	0	-1	0	0	4	BB 200-20k InnerSpkr 50ms.16	120	-1	0	4	0
93	0	0	9	9	30	30	9	9	60	60	0	4	20	0	-1	-1	0	0	0	-1	9	0	0	0	-1	0	0	4	BB 200-20k 50ms.16	120	-1	0	4	0	-1	9	0	0	0	100	20	0	4	BB 200-20k InnerSpkr 50ms.16	12	-1	0	4	0
94	0	0	9	9	0	0	9	9	0	0	-1	0	100	4750	250	-1	0	0	0	-1	9	0	0	0	0	1	0	4	BB 200-20k 50ms.16	13	-1	0	4	0	-1	9	0	0	0	-1	0	0	4	BB 200-20k InnerSpkr 50ms.16	120	-1	0	4	0
95	0	0	-45	-45	30	30	-30	-30	60	60	0	4	20	0	-1	-1	0	0	0	-1	-45	0	0	0	-1	0	0	4	BB 200-20k 50ms.16	120	-1	0	4	0	-1	-30	0	0	0	100	20	14	4	BB 200-20k InnerSpkr 50ms.16	15	-1	0	4	0
96	0	0	-45	-45	0	0	-30	-30	0	0	-1	0	100	750	250	-1	0	0	0	-1	-45	0	0	0	0	1	0	4	BB 200-20k 50ms.16	15	-1	0	4	0	-1	-30	0	0	0	-1	0	0	4	BB 200-20k InnerSpkr 50ms.16	120	-1	0	4	0
97	0	0	6	6	30	30	6	6	60	60	0	4	20	0	-1	-1	0	0	0	-1	6	0	0	0	-1	0	0	4	BB 200-20k 50ms.16	120	-1	0	4	0	-1	6	0	0	0	100	20	0	4	BB 200-20k InnerSpkr 50ms.16	18	-1	0	4	0
98	0	0	6	6	0	0	6	6	0	0	-1	0	100	750	250	-1	0	0	0	-1	6	0	0	0	0	1	0	4	BB 200-20k 50ms.16	13	-1	0	4	0	-1	6	0	0	0	-1	0	0	4	BB 200-20k InnerSpkr 50ms.16	120	-1	0	4	0
99	0	0	-9	-9	30	30	-9	-9	60	60	0	4	20	0	-1	-1	0	0	0	-1	-9	0	0	0	-1	0	0	4	BB 200-20k 50ms.16	120	-1	0	4	0	-1	-9	0	0	0	100	20	0	4	BB 200-20k InnerSpkr 50ms.16	12	-1	0	4	0
100	0	0	-9	-9	0	0	-9	-9	0	0	-1	0	100	4750	250	-1	0	0	0	-1	-9	0	0	0	0	1	0	4	BB 200-20k 50ms.16	15	-1	0	4	0	-1	-9	0	0	0	-1	0	0	4	BB 200-20k InnerSpkr 50ms.16	120	-1	0	4	0
101	0	0	27	27	30	30	27	27	60	60	0	4	20	0	-1	-1	0	0	0	-1	27	0	0	0	-1	0	0	4	BB 200-20k 50ms.16	120	-1	0	4	0	-1	27	0	0	0	100	20	16	4	BB 200-20k InnerSpkr 50ms.16	15	-1	0	4	0
102	0	0	27	27	0	0	27	27	0	0	-1	0	100	750	250	-1	0	0	0	-1	27	0	0	0	0	1	0	4	BB 200-20k 50ms.16	18	-1	0	4	0	-1	27	0	0	0	-1	0	0	4	BB 200-20k InnerSpkr 50ms.16	120	-1	0	4	0
103	0	0	-9	-9	30	30	-9	-9	60	60	0	4	20	0	-1	-1	0	0	0	-1	-9	0	0	0	-1	0	0	4	BB 200-20k 50ms.16	120	-1	0	4	0	-1	-9	0	0	0	100	20	6	4	BB 200-20k InnerSpkr 50ms.16	13	-1	0	4	0
104	0	0	-9	-9	0	0	-9	-9	0	0	-1	0	100	4750	250	-1	0	0	0	-1	-9	0	0	0	0	1	0	4	BB 200-20k 50ms.16	13	-1	0	4	0	-1	-9	0	0	0	-1	0	0	4	BB 200-20k InnerSpkr 50ms.16	120	-1	0	4	0
105	0	0	15	15	30	30	15	15	60	60	0	4	20	0	-1	-1	0	0	0	-1	15	0	0	0	-1	0	0	4	BB 200-20k 50ms.16	120	-1	0	4	0	-1	15	0	0	0	100	20	0	4	BB 200-20k InnerSpkr 50ms.16	12	-1	0	4	0
106	0	0	15	15	0	0	15	15	0	0	-1	0	100	19750	250	-1	0	0	0	-1	15	0	0	0	0	1	0	4	BB 200-20k 50ms.16	16	-1	0	4	0	-1	15	0	0	0	-1	0	0	4	BB 200-20k InnerSpkr 50ms.16	120	-1	0	4	0
107	0	0	3	3	30	30	-12	-12	60	60	0	4	20	0	-1	-1	0	0	0	-1	3	0	0	0	-1	0	0	4	BB 200-20k 50ms.16	120	-1	0	4	0	-1	-12	0	0	0	100	20	0	4	BB 200-20k InnerSpkr 50ms.16	18	-1	0	4	0
108	0	0	3	3	0	0	-12	-12	0	0	-1	0	100	750	250	-1	0	0	0	-1	3	0	0	0	0	1	0	4	BB 200-20k 50ms.16	14	-1	0	4	0	-1	-12	0	0	0	-1	0	0	4	BB 200-20k InnerSpkr 50ms.16	120	-1	0	4	0
109	0	0	15	15	30	30	15	15	60	60	0	4	20	0	-1	-1	0	0	0	-1	15	0	0	0	-1	0	0	4	BB 200-20k 50ms.16	120	-1	0	4	0	-1	15	0	0	0	100	20	10	4	BB 200-20k InnerSpkr 50ms.16	16	-1	0	4	0
110	0	0	15	15	0	0	15	15	0	0	-1	0	100	750	250	-1	0	0	0	-1	15	0	0	0	0	1	0	4	BB 200-20k 50ms.16	17	-1	0	4	0	-1	15	0	0	0	-1	0	0	4	BB 200-20k InnerSpkr 50ms.16	120	-1	0	4	0
111	0	0	-21	-21	30	30	-21	-21	60	60	0	4	20	0	-1	-1	0	0	0	-1	-21	0	0	0	-1	0	0	4	BB 200-20k 50ms.16	120	-1	0	4	0	-1	-21	0	0	0	100	20	10	4	BB 200-20k InnerSpkr 50ms.16	14	-1	0	4	0
112	0	0	-21	-21	0	0	-21	-21	0	0	-1	0	100	4750	250	-1	0	0	0	-1	-21	0	0	0	0	1	0	4	BB 200-20k 50ms.16	18	-1	0	4	0	-1	-21	0	0	0	-1	0	0	4	BB 200-20k InnerSpkr 50ms.16	120	-1	0	4	0
113	0	0	24	24	30	30	24	24	60	60	0	4	20	0	-1	-1	0	0	0	-1	24	0	0	0	-1	0	0	4	BB 200-20k 50ms.16	120	-1	0	4	0	-1	24	0	0	0	100	20	0	4	BB 200-20k InnerSpkr 50ms.16	15	-1	0	4	0
114	0	0	24	24	0	0	24	24	0	0	-1	0	100	19750	250	-1	0	0	0	-1	24	0	0	0	0	1	0	4	BB 200-20k 50ms.16	15	-1	0	4	0	-1	24	0	0	0	-1	0	0	4	BB 200-20k InnerSpkr 50ms.16	120	-1	0	4	0
115	0	0	-42	-42	30	30	-27	-27	60	60	0	4	20	0	-1	-1	0	0	0	-1	-42	0	0	0	-1	0	0	4	BB 200-20k 50ms.16	120	-1	0	4	0	-1	-27	0	0	0	100	20	0	4	BB 200-20k InnerSpkr 50ms.16	17	-1	0	4	0
116	0	0	-42	-42	0	0	-27	-27	0	0	-1	0	100	750	250	-1	0	0	0	-1	-42	0	0	0	0	1	0	4	BB 200-20k 50ms.16	12	-1	0	4	0	-1	-27	0	0	0	-1	0	0	4	BB 200-20k InnerSpkr 50ms.16	120	-1	0	4	0
117	0	0	21	21	30	30	21	21	60	60	0	4	20	0	-1	-1	0	0	0	-1	21	0	0	0	-1	0	0	4	BB 200-20k 50ms.16	120	-1	0	4	0	-1	21	0	0	0	100	20	0	4	BB 200-20k InnerSpkr 50ms.16	18	-1	0	4	0
118	0	0	21	21	0	0	21	21	0	0	-1	0	100	4750	250	-1	0	0	0	-1	21	0	0	0	0	1	0	4	BB 200-20k 50ms.16	18	-1	0	4	0	-1	21	0	0	0	-1	0	0	4	BB 200-20k InnerSpkr 50ms.16	120	-1	0	4	0
119	0	0	-24	-24	30	30	-24	-24	60	60	0	4	20	0	-1	-1	0	0	0	-1	-24	0	0	0	-1	0	0	4	BB 200-20k 50ms.16	120	-1	0	4	0	-1	-24	0	0	0	100	20	0	4	BB 200-20k InnerSpkr 50ms.16	15	-1	0	4	0
120	0	0	-24	-24	0	0	-24	-24	0	0	-1	0	100	19750	250	-1	0	0	0	-1	-24	0	0	0	0	1	0	4	BB 200-20k 50ms.16	14	-1	0	4	0	-1	-24	0	0	0	-1	0	0	4	BB 200-20k InnerSpkr 50ms.16	120	-1	0	4	0
121	0	0	-18	-18	30	30	-3	-3	60	60	0	4	20	0	-1	-1	0	0	0	-1	-18	0	0	0	-1	0	0	4	BB 200-20k 50ms.16	120	-1	0	4	0	-1	-3	0	0	0	100	20	9	4	BB 200-20k InnerSpkr 50ms.16	18	-1	0	4	0
122	0	0	-18	-18	0	0	-3	-3	0	0	-1	0	100	750	250	-1	0	0	0	-1	-18	0	0	0	0	1	0	4	BB 200-20k 50ms.16	18	-1	0	4	0	-1	-3	0	0	0	-1	0	0	4	BB 200-20k InnerSpkr 50ms.16	120	-1	0	4	0
123	0	0	-18	-18	30	30	-18	-18	60	60	0	4	20	0	-1	-1	0	0	0	-1	-18	0	0	0	-1	0	0	4	BB 200-20k 50ms.16	120	-1	0	4	0	-1	-18	0	0	0	100	20	12	4	BB 200-20k InnerSpkr 50ms.16	14	-1	0	4	0
124	0	0	-18	-18	0	0	-18	-18	0	0	-1	0	100	750	250	-1	0	0	0	-1	-18	0	0	0	0	1	0	4	BB 200-20k 50ms.16	14	-1	0	4	0	-1	-18	0	0	0	-1	0	0	4	BB 200-20k InnerSpkr 50ms.16	120	-1	0	4	0
125	0	0	-12	-12	30	30	3	3	60	60	0	4	20	0	-1	-1	0	0	0	-1	-12	0	0	0	-1	0	0	4	BB 200-20k 50ms.16	120	-1	0	4	0	-1	3	0	0	0	100	20	0	4	BB 200-20k InnerSpkr 50ms.16	13	-1	0	4	0
126	0	0	-12	-12	0	0	3	3	0	0	-1	0	100	750	250	-1	0	0	0	-1	-12	0	0	0	0	1	0	4	BB 200-20k 50ms.16	16	-1	0	4	0	-1	3	0	0	0	-1	0	0	4	BB 200-20k InnerSpkr 50ms.16	120	-1	0	4	0
127	0	0	-24	-24	30	30	-24	-24	60	60	0	4	20	0	-1	-1	0	0	0	-1	-24	0	0	0	-1	0	0	4	BB 200-20k 50ms.16	120	-1	0	4	0	-1	-24	0	0	0	100	20	0	4	BB 200-20k InnerSpkr 50ms.16	13	-1	0	4	0
128	0	0	-24	-24	0	0	-24	-24	0	0	-1	0	100	19750	250	-1	0	0	0	-1	-24	0	0	0	0	1	0	4	BB 200-20k 50ms.16	15	-1	0	4	0	-1	-24	0	0	0	-1	0	0	4	BB 200-20k InnerSpkr 50ms.16	120	-1	0	4	0
129	0	0	9	9	30	30	9	9	60	60	0	4	20	0	-1	-1	0	0	0	-1	9	0	0	0	-1	0	0	4	BB 200-20k 50ms.16	120	-1	0	4	0	-1	9	0	0	0	100	20	17	4	BB 200-20k InnerSpkr 50ms.16	12	-1	0	4	0
130	0	0	9	9	0	0	9	9	0	0	-1	0	100	4750	250	-1	0	0	0	-1	9	0	0	0	0	1	0	4	BB 200-20k 50ms.16	15	-1	0	4	0	-1	9	0	0	0	-1	0	0	4	BB 200-20k InnerSpkr 50ms.16	120	-1	0	4	0
131	0	0	-15	-15	30	30	-30	-30	60	60	0	4	20	0	-1	-1	0	0	0	-1	-15	0	0	0	-1	0	0	4	BB 200-20k 50ms.16	120	-1	0	4	0	-1	-30	0	0	0	100	20	18	4	BB 200-20k InnerSpkr 50ms.16	18	-1	0	4	0
132	0	0	-15	-15	0	0	-30	-30	0	0	-1	0	100	750	250	-1	0	0	0	-1	-15	0	0	0	0	1	0	4	BB 200-20k 50ms.16	17	-1	0	4	0	-1	-30	0	0	0	-1	0	0	4	BB 200-20k InnerSpkr 50ms.16	120	-1	0	4	0
133	0	0	15	15	30	30	15	15	60	60	0	4	20	0	-1	-1	0	0	0	-1	15	0	0	0	-1	0	0	4	BB 200-20k 50ms.16	120	-1	0	4	0	-1	15	0	0	0	100	20	0	4	BB 200-20k InnerSpkr 50ms.16	16	-1	0	4	0
134	0	0	15	15	0	0	15	15	0	0	-1	0	100	19750	250	-1	0	0	0	-1	15	0	0	0	0	1	0	4	BB 200-20k 50ms.16	14	-1	0	4	0	-1	15	0	0	0	-1	0	0	4	BB 200-20k InnerSpkr 50ms.16	120	-1	0	4	0
135	0	0	-18	-18	30	30	-18	-18	60	60	0	4	20	0	-1	-1	0	0	0	-1	-18	0	0	0	-1	0	0	4	BB 200-20k 50ms.16	120	-1	0	4	0	-1	-18	0	0	0	100	20	0	4	BB 200-20k InnerSpkr 50ms.16	13	-1	0	4	0
136	0	0	-18	-18	0	0	-18	-18	0	0	-1	0	100	750	250	-1	0	0	0	-1	-18	0	0	0	0	1	0	4	BB 200-20k 50ms.16	14	-1	0	4	0	-1	-18	0	0	0	-1	0	0	4	BB 200-20k InnerSpkr 50ms.16	120	-1	0	4	0
137	0	0	24	24	30	30	24	24	60	60	0	4	20	0	-1	-1	0	0	0	-1	24	0	0	0	-1	0	0	4	BB 200-20k 50ms.16	120	-1	0	4	0	-1	24	0	0	0	100	20	0	4	BB 200-20k InnerSpkr 50ms.16	12	-1	0	4	0
138	0	0	24	24	0	0	24	24	0	0	-1	0	100	19750	250	-1	0	0	0	-1	24	0	0	0	0	1	0	4	BB 200-20k 50ms.16	14	-1	0	4	0	-1	24	0	0	0	-1	0	0	4	BB 200-20k InnerSpkr 50ms.16	120	-1	0	4	0
139	0	0	-6	-6	30	30	9	9	60	60	0	4	20	0	-1	-1	0	0	0	-1	-6	0	0	0	-1	0	0	4	BB 200-20k 50ms.16	120	-1	0	4	0	-1	9	0	0	0	100	20	10	4	BB 200-20k InnerSpkr 50ms.16	14	-1	0	4	0
140	0	0	-6	-6	0	0	9	9	0	0	-1	0	100	750	250	-1	0	0	0	-1	-6	0	0	0	0	1	0	4	BB 200-20k 50ms.16	12	-1	0	4	0	-1	9	0	0	0	-1	0	0	4	BB 200-20k InnerSpkr 50ms.16	120	-1	0	4	0
141	0	20	0	0	30	30	-18	-12	60	60	0	4	20	0	350	-1	0	0	0	-1	0	0	0	0	-1	0	0	4	BB 200-20k 50ms.16	120	-1	0	4	0	-1	-12	0	0	0	100	1	0	4	BB 200-20k InnerSpkr 50ms.16	13	-1	0	4	0
142	0	0	0	0	0	0	-11	-24	60	60	0	4	20	0	350	-1	0	0	0	-1	0	0	0	0	-1	0	0	4	BB 200-20k 50ms.16	120	-1	0	4	0	-1	-24	0	0	0	100	1	0	4	BB 200-20k InnerSpkr 50ms.16	15	-1	0	4	0
143	0	0	0	0	0	0	27	27	60	60	0	4	20	0	350	-1	0	0	0	-1	0	0	0	0	-1	0	0	4	BB 200-20k 50ms.16	120	-1	0	4	0	-1	27	0	0	0	100	1	0	4	BB 200-20k InnerSpkr 50ms.16	13	-1	0	4	0
144	0	0	0	0	0	0	9	9	60	60	0	4	20	0	350	-1	0	0	0	-1	0	0	0	0	-1	0	0	4	BB 200-20k 50ms.16	120	-1	0	4	0	-1	9	0	0	0	100	1	0	4	BB 200-20k InnerSpkr 50ms.16	12	-1	0	4	0
145	0	0	0	0	0	0	-34	-27	60	60	0	4	20	0	350	-1	0	0	0	-1	0	0	0	0	-1	0	0	4	BB 200-20k 50ms.16	120	-1	0	4	0	-1	-27	0	0	0	100	1	0	4	BB 200-20k InnerSpkr 50ms.16	18	-1	0	4	0
146	0	0	0	0	0	0	-9	-9	60	60	0	4	20	0	350	-1	0	0	0	-1	0	0	0	0	-1	0	0	4	BB 200-20k 50ms.16	120	-1	0	4	0	-1	-9	0	0	0	100	1	0	4	BB 200-20k InnerSpkr 50ms.16	13	-1	0	4	0
147	0	0	0	0	0	0	-30	-30	60	60	0	4	20	0	350	-1	0	0	0	-1	0	0	0	0	-1	0	0	4	BB 200-20k 50ms.16	120	-1	0	4	0	-1	-30	0	0	0	100	1	0	4	BB 200-20k InnerSpkr 50ms.16	13	-1	0	4	0
148	0	0	0	0	0	0	3	3	60	60	0	4	20	0	350	-1	0	0	0	-1	0	0	0	0	-1	0	0	4	BB 200-20k 50ms.16	120	-1	0	4	0	-1	3	0	0	0	100	1	0	4	BB 200-20k InnerSpkr 50ms.16	14	-1	0	4	0
149	0	0	0	0	0	0	-25	-18	60	60	0	4	20	0	350	-1	0	0	0	-1	0	0	0	0	-1	0	0	4	BB 200-20k 50ms.16	120	-1	0	4	0	-1	-18	0	0	0	100	1	0	4	BB 200-20k InnerSpkr 50ms.16	15	-1	0	4	0
150	0	0	0	0	0	0	17	12	60	60	0	4	20	0	350	-1	0	0	0	-1	0	0	0	0	-1	0	0	4	BB 200-20k 50ms.16	120	-1	0	4	0	-1	12	0	0	0	100	1	0	4	BB 200-20k InnerSpkr 50ms.16	17	-1	0	4	0
151	0	0	0	0	0	0	-9	-9	60	60	0	4	20	0	350	-1	0	0	0	-1	0	0	0	0	-1	0	0	4	BB 200-20k 50ms.16	120	-1	0	4	0	-1	-9	0	0	0	100	1	0	4	BB 200-20k InnerSpkr 50ms.16	16	-1	0	4	0
152	0	0	0	0	0	0	30	30	60	60	0	4	20	0	350	-1	0	0	0	-1	0	0	0	0	-1	0	0	4	BB 200-20k 50ms.16	120	-1	0	4	0	-1	30	0	0	0	100	1	0	4	BB 200-20k InnerSpkr 50ms.16	13	-1	0	4	0
153	0	0	0	0	0	0	-19	-24	60	60	0	4	20	0	350	-1	0	0	0	-1	0	0	0	0	-1	0	0	4	BB 200-20k 50ms.16	120	-1	0	4	0	-1	-24	0	0	0	100	1	0	4	BB 200-20k InnerSpkr 50ms.16	13	-1	0	4	0
154	0	0	0	0	0	0	24	24	60	60	0	4	20	0	350	-1	0	0	0	-1	0	0	0	0	-1	0	0	4	BB 200-20k 50ms.16	120	-1	0	4	0	-1	24	0	0	0	100	1	0	4	BB 200-20k InnerSpkr 50ms.16	15	-1	0	4	0
155	0	0	0	0	0	0	-17	-6	60	60	0	4	20	0	350	-1	0	0	0	-1	0	0	0	0	-1	0	0	4	BB 200-20k 50ms.16	120	-1	0	4	0	-1	-6	0	0	0	100	1	0	4	BB 200-20k InnerSpkr 50ms.16	12	-1	0	4	0
156	0	0	0	0	0	0	6	6	60	60	0	4	20	0	350	-1	0	0	0	-1	0	0	0	0	-1	0	0	4	BB 200-20k 50ms.16	120	-1	0	4	0	-1	6	0	0	0	100	1	0	4	BB 200-20k InnerSpkr 50ms.16	13	-1	0	4	0
157	0	0	0	0	0	0	30	30	60	60	0	4	20	0	350	-1	0	0	0	-1	0	0	0	0	-1	0	0	4	BB 200-20k 50ms.16	120	-1	0	4	0	-1	30	0	0	0	100	1	0	4	BB 200-20k InnerSpkr 50ms.16	13	-1	0	4	0
158	0	0	0	0	0	0	15	15	60	60	0	4	20	0	350	-1	0	0	0	-1	0	0	0	0	-1	0	0	4	BB 200-20k 50ms.16	120	-1	0	4	0	-1	15	0	0	0	100	1	0	4	BB 200-20k InnerSpkr 50ms.16	14	-1	0	4	0
159	0	0	0	0	0	0	-4	-3	60	60	0	4	20	0	350	-1	0	0	0	-1	0	0	0	0	-1	0	0	4	BB 200-20k 50ms.16	120	-1	0	4	0	-1	-3	0	0	0	100	1	0	4	BB 200-20k InnerSpkr 50ms.16	18	-1	0	4	0
160	0	0	0	0	0	0	-18	-18	60	60	0	4	20	0	350	-1	0	0	0	-1	0	0	0	0	-1	0	0	4	BB 200-20k 50ms.16	120	-1	0	4	0	-1	-18	0	0	0	100	1	0	4	BB 200-20k InnerSpkr 50ms.16	18	-1	0	4	0
161	0	0	0	0	0	0	-5	-3	60	60	0	4	20	0	350	-1	0	0	0	-1	0	0	0	0	-1	0	0	4	BB 200-20k 50ms.16	120	-1	0	4	0	-1	-3	0	0	0	100	1	0	4	BB 200-20k InnerSpkr 50ms.16	18	-1	0	4	0
162	0	0	0	0	0	0	-12	-12	60	60	0	4	20	0	350	-1	0	0	0	-1	0	0	0	0	-1	0	0	4	BB 200-20k 50ms.16	120	-1	0	4	0	-1	-12	0	0	0	100	1	0	4	BB 200-20k InnerSpkr 50ms.16	15	-1	0	4	0
163	0	0	0	0	0	0	18	18	60	60	0	4	20	0	350	-1	0	0	0	-1	0	0	0	0	-1	0	0	4	BB 200-20k 50ms.16	120	-1	0	4	0	-1	18	0	0	0	100	1	0	4	BB 200-20k InnerSpkr 50ms.16	15	-1	0	4	0
164	0	0	0	0	0	0	-27	-27	60	60	0	4	20	0	350	-1	0	0	0	-1	0	0	0	0	-1	0	0	4	BB 200-20k 50ms.16	120	-1	0	4	0	-1	-27	0	0	0	100	1	0	4	BB 200-20k InnerSpkr 50ms.16	14	-1	0	4	0
165	0	0	0	0	0	0	-2	-15	60	60	0	4	20	0	350	-1	0	0	0	-1	0	0	0	0	-1	0	0	4	BB 200-20k 50ms.16	120	-1	0	4	0	-1	-15	0	0	0	100	1	0	4	BB 200-20k InnerSpkr 50ms.16	13	-1	0	4	0
166	0	0	0	0	0	0	27	27	60	60	0	4	20	0	350	-1	0	0	0	-1	0	0	0	0	-1	0	0	4	BB 200-20k 50ms.16	120	-1	0	4	0	-1	27	0	0	0	100	1	0	4	BB 200-20k InnerSpkr 50ms.16	13	-1	0	4	0
167	0	0	0	0	0	0	-32	-30	60	60	0	4	20	0	350	-1	0	0	0	-1	0	0	0	0	-1	0	0	4	BB 200-20k 50ms.16	120	-1	0	4	0	-1	-30	0	0	0	100	1	0	4	BB 200-20k InnerSpkr 50ms.16	14	-1	0	4	0
168	0	0	0	0	0	0	24	24	60	60	0	4	20	0	350	-1	0	0	0	-1	0	0	0	0	-1	0	0	4	BB 200-20k 50ms.16	120	-1	0	4	0	-1	24	0	0	0	100	1	0	4	BB 200-20k InnerSpkr 50ms.16	18	-1	0	4	0
169	0	0	0	0	0	0	19	6	60	60	0	4	20	0	350	-1	0	0	0	-1	0	0	0	0	-1	0	0	4	BB 200-20k 50ms.16	120	-1	0	4	0	-1	6	0	0	0	100	1	0	4	BB 200-20k InnerSpkr 50ms.16	13	-1	0	4	0
170	0	0	0	0	0	0	20	12	60	60	0	4	20	0	350	-1	0	0	0	-1	0	0	0	0	-1	0	0	4	BB 200-20k 50ms.16	120	-1	0	4	0	-1	12	0	0	0	100	1	0	4	BB 200-20k InnerSpkr 50ms.16	14	-1	0	4	0
171	0	0	0	0	0	0	3	3	60	60	0	4	20	0	350	-1	0	0	0	-1	0	0	0	0	-1	0	0	4	BB 200-20k 50ms.16	120	-1	0	4	0	-1	3	0	0	0	100	1	0	4	BB 200-20k InnerSpkr 50ms.16	15	-1	0	4	0
172	0	0	0	0	0	0	-28	-21	60	60	0	4	20	0	350	-1	0	0	0	-1	0	0	0	0	-1	0	0	4	BB 200-20k 50ms.16	120	-1	0	4	0	-1	-21	0	0	0	100	1	0	4	BB 200-20k InnerSpkr 50ms.16	13	-1	0	4	0
173	0	0	0	0	0	0	18	18	60	60	0	4	20	0	350	-1	0	0	0	-1	0	0	0	0	-1	0	0	4	BB 200-20k 50ms.16	120	-1	0	4	0	-1	18	0	0	0	100	1	0	4	BB 200-20k InnerSpkr 50ms.16	16	-1	0	4	0
174	0	0	0	0	0	0	-22	-21	60	60	0	4	20	0	350	-1	0	0	0	-1	0	0	0	0	-1	0	0	4	BB 200-20k 50ms.16	120	-1	0	4	0	-1	-21	0	0	0	100	1	0	4	BB 200-20k InnerSpkr 50ms.16	12	-1	0	4	0
175	0	0	0	0	0	0	-6	-6	60	60	0	4	20	0	350	-1	0	0	0	-1	0	0	0	0	-1	0	0	4	BB 200-20k 50ms.16	120	-1	0	4	0	-1	-6	0	0	0	100	1	0	4	BB 200-20k InnerSpkr 50ms.16	17	-1	0	4	0
176	0	0	0	0	0	0	21	21	60	60	0	4	20	0	350	-1	0	0	0	-1	0	0	0	0	-1	0	0	4	BB 200-20k 50ms.16	120	-1	0	4	0	-1	21	0	0	0	100	1	0	4	BB 200-20k InnerSpkr 50ms.16	17	-1	0	4	0
177	0	0	0	0	0	0	9	9	60	60	0	4	20	0	350	-1	0	0	0	-1	0	0	0	0	-1	0	0	4	BB 200-20k 50ms.16	120	-1	0	4	0	-1	9	0	0	0	100	1	0	4	BB 200-20k InnerSpkr 50ms.16	16	-1	0	4	0
178	0	0	0	0	0	0	-15	-15	60	60	0	4	20	0	350	-1	0	0	0	-1	0	0	0	0	-1	0	0	4	BB 200-20k 50ms.16	120	-1	0	4	0	-1	-15	0	0	0	100	1	0	4	BB 200-20k InnerSpkr 50ms.16	13	-1	0	4	0
179	0	0	0	0	0	0	21	21	60	60	0	4	20	0	350	-1	0	0	0	-1	0	0	0	0	-1	0	0	4	BB 200-20k 50ms.16	120	-1	0	4	0	-1	21	0	0	0	100	1	0	4	BB 200-20k InnerSpkr 50ms.16	18	-1	0	4	0
180	0	0	0	0	0	0	5	15	60	60	0	4	20	0	350	-1	0	0	0	-1	0	0	0	0	-1	0	0	4	BB 200-20k 50ms.16	120	-1	0	4	0	-1	15	0	0	0	100	1	0	4	BB 200-20k InnerSpkr 50ms.16	16	-1	0	4	0
181	0	20	-27	-27	30	30	-27	-27	60	60	0	4	20	0	-1	-1	0	0	0	-1	-27	0	0	0	-1	0	0	4	BB 200-20k 50ms.16	120	-1	0	4	0	-1	-27	0	0	0	100	20	0	4	BB 200-20k InnerSpkr 50ms.16	16	-1	0	4	0
182	0	0	-27	-27	0	0	-27	-27	0	0	-1	0	100	750	250	-1	0	0	0	-1	-27	0	0	0	0	1	0	4	BB 200-20k 50ms.16	12	-1	0	4	0	-1	-27	0	0	0	-1	0	0	4	BB 200-20k InnerSpkr 50ms.16	120	-1	0	4	0
183	0	0	-6	-6	30	30	-6	-6	60	60	0	4	20	0	-1	-1	0	0	0	-1	-6	0	0	0	-1	0	0	4	BB 200-20k 50ms.16	120	-1	0	4	0	-1	-6	0	0	0	100	20	0	4	BB 200-20k InnerSpkr 50ms.16	16	-1	0	4	0
184	0	0	-6	-6	0	0	-6	-6	0	0	-1	0	100	4750	250	-1	0	0	0	-1	-6	0	0	0	0	1	0	4	BB 200-20k 50ms.16	17	-1	0	4	0	-1	-6	0	0	0	-1	0	0	4	BB 200-20k InnerSpkr 50ms.16	120	-1	0	4	0
185	0	0	9	9	30	30	9	9	60	60	0	4	20	0	-1	-1	0	0	0	-1	9	0	0	0	-1	0	0	4	BB 200-20k 50ms.16	120	-1	0	4	0	-1	9	0	0	0	100	20	12	4	BB 200-20k InnerSpkr 50ms.16	15	-1	0	4	0
186	0	0	9	9	0	0	9	9	0	0	-1	0	100	750	250	-1	0	0	0	-1	9	0	0	0	0	1	0	4	BB 200-20k 50ms.16	13	-1	0	4	0	-1	9	0	0	0	-1	0	0	4	BB 200-20k InnerSpkr 50ms.16	120	-1	0	4	0
187	0	0	-39	-39	30	30	-24	-24	60	60	0	4	20	0	-1	-1	0	0	0	-1	-39	0	0	0	-1	0	0	4	BB 200-20k 50ms.16	120	-1	0	4	0	-1	-24	0	0	0	100	20	0	4	BB 200-20k InnerSpkr 50ms.16	14	-1	0	4	0
188	0	0	-39	-39	0	0	-24	-24	0	0	-1	0	100	750	250	-1	0	0	0	-1	-39	0	0	0	0	1	0	4	BB 200-20k 50ms.16	16	-1	0	4	0	-1	-24	0	0	0	-1	0	0	4	BB 200-20k InnerSpkr 50ms.16	120	-1	0	4	0
189	0	0	6	6	30	30	6	6	60	60	0	4	20	0	-1	-1	0	0	0	-1	6	0	0	0	-1	0	0	4	BB 200-20k 50ms.16	120	-1	0	4	0	-1	6	0	0	0	100	20	18	4	BB 200-20k InnerSpkr 50ms.16	15	-1	0	4	0
190	0	0	6	6	0	0	6	6	0	0	-1	0	100	4750	250	-1	0	0	0	-1	6	0	0	0	0	1	0	4	BB 200-20k 50ms.16	18	-1	0	4	0	-1	6	0	0	0	-1	0	0	4	BB 200-20k InnerSpkr 50ms.16	120	-1	0	4	0
191	0	0	-33	-33	30	30	-18	-18	60	60	0	4	20	0	-1	-1	0	0	0	-1	-33	0	0	0	-1	0	0	4	BB 200-20k 50ms.16	120	-1	0	4	0	-1	-18	0	0	0	100	20	8	4	BB 200-20k InnerSpkr 50ms.16	12	-1	0	4	0
192	0	0	-33	-33	0	0	-18	-18	0	0	-1	0	100	750	250	-1	0	0	0	-1	-33	0	0	0	0	1	0	4	BB 200-20k 50ms.16	15	-1	0	4	0	-1	-18	0	0	0	-1	0	0	4	BB 200-20k InnerSpkr 50ms.16	120	-1	0	4	0
193	0	0	15	15	30	30	15	15	60	60	0	4	20	0	-1	-1	0	0	0	-1	15	0	0	0	-1	0	0	4	BB 200-20k 50ms.16	120	-1	0	4	0	-1	15	0	0	0	100	20	0	4	BB 200-20k InnerSpkr 50ms.16	15	-1	0	4	0
194	0	0	15	15	0	0	15	15	0	0	-1	0	100	4750	250	-1	0	0	0	-1	15	0	0	0	0	1	0	4	BB 200-20k 50ms.16	18	-1	0	4	0	-1	15	0	0	0	-1	0	0	4	BB 200-20k InnerSpkr 50ms.16	120	-1	0	4	0
195	0	0	-15	-15	30	30	-15	-15	60	60	0	4	20	0	-1	-1	0	0	0	-1	-15	0	0	0	-1	0	0	4	BB 200-20k 50ms.16	120	-1	0	4	0	-1	-15	0	0	0	100	20	0	4	BB 200-20k InnerSpkr 50ms.16	12	-1	0	4	0
196	0	0	-15	-15	0	0	-15	-15	0	0	-1	0	100	750	250	-1	0	0	0	-1	-15	0	0	0	0	1	0	4	BB 200-20k 50ms.16	14	-1	0	4	0	-1	-15	0	0	0	-1	0	0	4	BB 200-20k InnerSpkr 50ms.16	120	-1	0	4	0
197	0	0	-3	-3	30	30	12	12	60	60	0	4	20	0	-1	-1	0	0	0	-1	-3	0	0	0	-1	0	0	4	BB 200-20k 50ms.16	120	-1	0	4	0	-1	12	0	0	0	100	20	0	4	BB 200-20k InnerSpkr 50ms.16	16	-1	0	4	0
198	0	0	-3	-3	0	0	12	12	0	0	-1	0	100	750	250	-1	0	0	0	-1	-3	0	0	0	0	1	0	4	BB 200-20k 50ms.16	17	-1	0	4	0	-1	12	0	0	0	-1	0	0	4	BB 200-20k InnerSpkr 50ms.16	120	-1	0	4	0
199	0	0	-30	-30	30	30	-30	-30	60	60	0	4	20	0	-1	-1	0	0	0	-1	-30	0	0	0	-1	0	0	4	BB 200-20k 50ms.16	120	-1	0	4	0	-1	-30	0	0	0	100	20	9	4	BB 200-20k InnerSpkr 50ms.16	16	-1	0	4	0
200	0	0	-30	-30	0	0	-30	-30	0	0	-1	0	100	19750	250	-1	0	0	0	-1	-30	0	0	0	0	1	0	4	BB 200-20k 50ms.16	13	-1	0	4	0	-1	-30	0	0	0	-1	0	0	4	BB 200-20k InnerSpkr 50ms.16	120	-1	0	4	0
201	0	0	3	3	30	30	3	3	60	60	0	4	20	0	-1	-1	0	0	0	-1	3	0	0	0	-1	0	0	4	BB 200-20k 50ms.16	120	-1	0	4	0	-1	3	0	0	0	100	20	0	4	BB 200-20k InnerSpkr 50ms.16	13	-1	0	4	0
202	0	0	3	3	0	0	3	3	0	0	-1	0	100	750	250	-1	0	0	0	-1	3	0	0	0	0	1	0	4	BB 200-20k 50ms.16	16	-1	0	4	0	-1	3	0	0	0	-1	0	0	4	BB 200-20k InnerSpkr 50ms.16	120	-1	0	4	0
203	0	0	36	36	30	30	21	21	60	60	0	4	20	0	-1	-1	0	0	0	-1	36	0	0	0	-1	0	0	4	BB 200-20k 50ms.16	120	-1	0	4	0	-1	21	0	0	0	100	20	19	4	BB 200-20k InnerSpkr 50ms.16	13	-1	0	4	0
204	0	0	36	36	0	0	21	21	0	0	-1	0	100	750	250	-1	0	0	0	-1	36	0	0	0	0	1	0	4	BB 200-20k 50ms.16	17	-1	0	4	0	-1	21	0	0	0	-1	0	0	4	BB 200-20k InnerSpkr 50ms.16	120	-1	0	4	0
205	0	0	-15	-15	30	30	-15	-15	60	60	0	4	20	0	-1	-1	0	0	0	-1	-15	0	0	0	-1	0	0	4	BB 200-20k 50ms.16	120	-1	0	4	0	-1	-15	0	0	0	100	20	17	4	BB 200-20k InnerSpkr 50ms.16	12	-1	0	4	0
206	0	0	-15	-15	0	0	-15	-15	0	0	-1	0	100	4750	250	-1	0	0	0	-1	-15	0	0	0	0	1	0	4	BB 200-20k 50ms.16	15	-1	0	4	0	-1	-15	0	0	0	-1	0	0	4	BB 200-20k InnerSpkr 50ms.16	120	-1	0	4	0
207	0	0	15	15	30	30	30	30	60	60	0	4	20	0	-1	-1	0	0	0	-1	15	0	0	0	-1	0	0	4	BB 200-20k 50ms.16	120	-1	0	4	0	-1	30	0	0	0	100	20	18	4	BB 200-20k InnerSpkr 50ms.16	17	-1	0	4	0
208	0	0	15	15	0	0	30	30	0	0	-1	0	100	750	250	-1	0	0	0	-1	15	0	0	0	0	1	0	4	BB 200-20k 50ms.16	14	-1	0	4	0	-1	30	0	0	0	-1	0	0	4	BB 200-20k InnerSpkr 50ms.16	120	-1	0	4	0
209	0	0	15	15	30	30	15	15	60	60	0	4	20	0	-1	-1	0	0	0	-1	15	0	0	0	-1	0	0	4	BB 200-20k 50ms.16	120	-1	0	4	0	-1	15	0	0	0	100	20	18	4	BB 200-20k InnerSpkr 50ms.16	17	-1	0	4	0
210	0	0	15	15	0	0	15	15	0	0	-1	0	100	4750	250	-1	0	0	0	-1	15	0	0	0	0	1	0	4	BB 200-20k 50ms.16	17	-1	0	4	0	-1	15	0	0	0	-1	0	0	4	BB 200-20k InnerSpkr 50ms.16	120	-1	0	4	0
211	0	0	-3	-3	30	30	-3	-3	60	60	0	4	20	0	-1	-1	0	0	0	-1	-3	0	0	0	-1	0	0	4	BB 200-20k 50ms.16	120	-1	0	4	0	-1	-3	0	0	0	100	20	0	4	BB 200-20k InnerSpkr 50ms.16	15	-1	0	4	0
212	0	0	-3	-3	0	0	-3	-3	0	0	-1	0	100	19750	250	-1	0	0	0	-1	-3	0	0	0	0	1	0	4	BB 200-20k 50ms.16	17	-1	0	4	0	-1	-3	0	0	0	-1	0	0	4	BB 200-20k InnerSpkr 50ms.16	120	-1	0	4	0
213	0	0	30	30	30	30	15	15	60	60	0	4	20	0	-1	-1	0	0	0	-1	30	0	0	0	-1	0	0	4	BB 200-20k 50ms.16	120	-1	0	4	0	-1	15	0	0	0	100	20	5	4	BB 200-20k InnerSpkr 50ms.16	16	-1	0	4	0
214	0	0	30	30	0	0	15	15	0	0	-1	0	100	750	250	-1	0	0	0	-1	30	0	0	0	0	1	0	4	BB 200-20k 50ms.16	16	-1	0	4	0	-1	15	0	0	0	-1	0	0	4	BB 200-20k InnerSpkr 50ms.16	120	-1	0	4	0
215	0	0	-9	-9	30	30	-9	-9	60	60	0	4	20	0	-1	-1	0	0	0	-1	-9	0	0	0	-1	0	0	4	BB 200-20k 50ms.16	120	-1	0	4	0	-1	-9	0	0	0	100	20	0	4	BB 200-20k InnerSpkr 50ms.16	13	-1	0	4	0
216	0	0	-9	-9	0	0	-9	-9	0	0	-1	0	100	19750	250	-1	0	0	0	-1	-9	0	0	0	0	1	0	4	BB 200-20k 50ms.16	16	-1	0	4	0	-1	-9	0	0	0	-1	0	0	4	BB 200-20k InnerSpkr 50ms.16	120	-1	0	4	0
217	0	0	-30	-30	30	30	-30	-30	60	60	0	4	20	0	-1	-1	0	0	0	-1	-30	0	0	0	-1	0	0	4	BB 200-20k 50ms.16	120	-1	0	4	0	-1	-30	0	0	0	100	20	0	4	BB 200-20k InnerSpkr 50ms.16	18	-1	0	4	0
218	0	0	-30	-30	0	0	-30	-30	0	0	-1	0	100	4750	250	-1	0	0	0	-1	-30	0	0	0	0	1	0	4	BB 200-20k 50ms.16	18	-1	0	4	0	-1	-30	0	0	0	-1	0	0	4	BB 200-20k InnerSpkr 50ms.16	120	-1	0	4	0
219	0	0	-36	-36	30	30	-21	-21	60	60	0	4	20	0	-1	-1	0	0	0	-1	-36	0	0	0	-1	0	0	4	BB 200-20k 50ms.16	120	-1	0	4	0	-1	-21	0	0	0	100	20	0	4	BB 200-20k InnerSpkr 50ms.16	16	-1	0	4	0
220	0	0	-36	-36	0	0	-21	-21	0	0	-1	0	100	750	250	-1	0	0	0	-1	-36	0	0	0	0	1	0	4	BB 200-20k 50ms.16	18	-1	0	4	0	-1	-21	0	0	0	-1	0	0	4	BB 200-20k InnerSpkr 50ms.16	120	-1	0	4	0
221	0	0	-3	-3	30	30	-3	-3	60	60	0	4	20	0	-1	-1	0	0	0	-1	-3	0	0	0	-1	0	0	4	BB 200-20k 50ms.16	120	-1	0	4	0	-1	-3	0	0	0	100	20	18	4	BB 200-20k InnerSpkr 50ms.16	12	-1	0	4	0
222	0	0	-3	-3	0	0	-3	-3	0	0	-1	0	100	19750	250	-1	0	0	0	-1	-3	0	0	0	0	1	0	4	BB 200-20k 50ms.16	13	-1	0	4	0	-1	-3	0	0	0	-1	0	0	4	BB 200-20k InnerSpkr 50ms.16	120	-1	0	4	0
223	0	0	-15	-15	30	30	-15	-15	60	60	0	4	20	0	-1	-1	0	0	0	-1	-15	0	0	0	-1	0	0	4	BB 200-20k 50ms.16	120	-1	0	4	0	-1	-15	0	0	0	100	20	0	4	BB 200-20k InnerSpkr 50ms.16	18	-1	0	4	0
224	0	0	-15	-15	0	0	-15	-15	0	0	-1	0	100	750	250	-1	0	0	0	-1	-15	0	0	0	0	1	0	4	BB 200-20k 50ms.16	16	-1	0	4	0	-1	-15	0	0	0	-1	0	0	4	BB 200-20k InnerSpkr 50ms.16	120	-1	0	4	0
225	0	0	6	6	30	30	6	6	60	60	0	4	20	0	-1	-1	0	0	0	-1	6	0	0	0	-1	0	0	4	BB 200-20k 50ms.16	120	-1	0	4	0	-1	6	0	0	0	100	20	0	4	BB 200-20k InnerSpkr 50ms.16	15	-1	0	4	0
226	0	0	6	6	0	0	6	6	0	0	-1	0	100	4750	250	-1	0	0	0	-1	6	0	0	0	0	1	0	4	BB 200-20k 50ms.16	17	-1	0	4	0	-1	6	0	0	0	-1	0	0	4	BB 200-20k InnerSpkr 50ms.16	120	-1	0	4	0
227	0	0	-15	-15	30	30	-15	-15	60	60	0	4	20	0	-1	-1	0	0	0	-1	-15	0	0	0	-1	0	0	4	BB 200-20k 50ms.16	120	-1	0	4	0	-1	-15	0	0	0	100	20	0	4	BB 200-20k InnerSpkr 50ms.16	17	-1	0	4	0
228	0	0	-15	-15	0	0	-15	-15	0	0	-1	0	100	19750	250	-1	0	0	0	-1	-15	0	0	0	0	1	0	4	BB 200-20k 50ms.16	15	-1	0	4	0	-1	-15	0	0	0	-1	0	0	4	BB 200-20k InnerSpkr 50ms.16	120	-1	0	4	0
229	0	0	33	33	30	30	18	18	60	60	0	4	20	0	-1	-1	0	0	0	-1	33	0	0	0	-1	0	0	4	BB 200-20k 50ms.16	120	-1	0	4	0	-1	18	0	0	0	100	20	16	4	BB 200-20k InnerSpkr 50ms.16	17	-1	0	4	0
230	0	0	33	33	0	0	18	18	0	0	-1	0	100	750	250	-1	0	0	0	-1	33	0	0	0	0	1	0	4	BB 200-20k 50ms.16	15	-1	0	4	0	-1	18	0	0	0	-1	0	0	4	BB 200-20k InnerSpkr 50ms.16	120	-1	0	4	0
231	0	0	-21	-21	30	30	-21	-21	60	60	0	4	20	0	-1	-1	0	0	0	-1	-21	0	0	0	-1	0	0	4	BB 200-20k 50ms.16	120	-1	0	4	0	-1	-21	0	0	0	100	20	6	4	BB 200-20k InnerSpkr 50ms.16	16	-1	0	4	0
232	0	0	-21	-21	0	0	-21	-21	0	0	-1	0	100	750	250	-1	0	0	0	-1	-21	0	0	0	0	1	0	4	BB 200-20k 50ms.16	18	-1	0	4	0	-1	-21	0	0	0	-1	0	0	4	BB 200-20k InnerSpkr 50ms.16	120	-1	0	4	0
233	0	0	36	36	30	30	21	21	60	60	0	4	20	0	-1	-1	0	0	0	-1	36	0	0	0	-1	0	0	4	BB 200-20k 50ms.16	120	-1	0	4	0	-1	21	0	0	0	100	20	17	4	BB 200-20k InnerSpkr 50ms.16	16	-1	0	4	0
234	0	0	36	36	0	0	21	21	0	0	-1	0	100	750	250	-1	0	0	0	-1	36	0	0	0	0	1	0	4	BB 200-20k 50ms.16	14	-1	0	4	0	-1	21	0	0	0	-1	0	0	4	BB 200-20k InnerSpkr 50ms.16	120	-1	0	4	0
235	0	0	-30	-30	30	30	-30	-30	60	60	0	4	20	0	-1	-1	0	0	0	-1	-30	0	0	0	-1	0	0	4	BB 200-20k 50ms.16	120	-1	0	4	0	-1	-30	0	0	0	100	20	7	4	BB 200-20k InnerSpkr 50ms.16	12	-1	0	4	0
236	0	0	-30	-30	0	0	-30	-30	0	0	-1	0	100	19750	250	-1	0	0	0	-1	-30	0	0	0	0	1	0	4	BB 200-20k 50ms.16	12	-1	0	4	0	-1	-30	0	0	0	-1	0	0	4	BB 200-20k InnerSpkr 50ms.16	120	-1	0	4	0
237	0	0	33	33	30	30	18	18	60	60	0	4	20	0	-1	-1	0	0	0	-1	33	0	0	0	-1	0	0	4	BB 200-20k 50ms.16	120	-1	0	4	0	-1	18	0	0	0	100	20	8	4	BB 200-20k InnerSpkr 50ms.16	17	-1	0	4	0
238	0	0	33	33	0	0	18	18	0	0	-1	0	100	750	250	-1	0	0	0	-1	33	0	0	0	0	1	0	4	BB 200-20k 50ms.16	18	-1	0	4	0	-1	18	0	0	0	-1	0	0	4	BB 200-20k InnerSpkr 50ms.16	120	-1	0	4	0
239	0	0	-6	-6	30	30	-6	-6	60	60	0	4	20	0	-1	-1	0	0	0	-1	-6	0	0	0	-1	0	0	4	BB 200-20k 50ms.16	120	-1	0	4	0	-1	-6	0	0	0	100	20	0	4	BB 200-20k InnerSpkr 50ms.16	18	-1	0	4	0
240	0	0	-6	-6	0	0	-6	-6	0	0	-1	0	100	4750	250	-1	0	0	0	-1	-6	0	0	0	0	1	0	4	BB 200-20k 50ms.16	16	-1	0	4	0	-1	-6	0	0	0	-1	0	0	4	BB 200-20k InnerSpkr 50ms.16	120	-1	0	4	0
241	0	0	-36	-36	30	30	-21	-21	60	60	0	4	20	0	-1	-1	0	0	0	-1	-36	0	0	0	-1	0	0	4	BB 200-20k 50ms.16	120	-1	0	4	0	-1	-21	0	0	0	100	20	0	4	BB 200-20k InnerSpkr 50ms.16	12	-1	0	4	0
242	0	0	-36	-36	0	0	-21	-21	0	0	-1	0	100	750	250	-1	0	0	0	-1	-36	0	0	0	0	1	0	4	BB 200-20k 50ms.16	14	-1	0	4	0	-1	-21	0	0	0	-1	0	0	4	BB 200-20k InnerSpkr 50ms.16	120	-1	0	4	0
243	0	0	9	9	30	30	-6	-6	60	60	0	4	20	0	-1	-1	0	0	0	-1	9	0	0	0	-1	0	0	4	BB 200-20k 50ms.16	120	-1	0	4	0	-1	-6	0	0	0	100	20	15	4	BB 200-20k InnerSpkr 50ms.16	17	-1	0	4	0
244	0	0	9	9	0	0	-6	-6	0	0	-1	0	100	750	250	-1	0	0	0	-1	9	0	0	0	0	1	0	4	BB 200-20k 50ms.16	12	-1	0	4	0	-1	-6	0	0	0	-1	0	0	4	BB 200-20k InnerSpkr 50ms.16	120	-1	0	4	0
245	0	0	18	18	30	30	18	18	60	60	0	4	20	0	-1	-1	0	0	0	-1	18	0	0	0	-1	0	0	4	BB 200-20k 50ms.16	120	-1	0	4	0	-1	18	0	0	0	100	20	0	4	BB 200-20k InnerSpkr 50ms.16	16	-1	0	4	0
246	0	0	18	18	0	0	18	18	0	0	-1	0	100	19750	250	-1	0	0	0	-1	18	0	0	0	0	1	0	4	BB 200-20k 50ms.16	18	-1	0	4	0	-1	18	0	0	0	-1	0	0	4	BB 200-20k InnerSpkr 50ms.16	120	-1	0	4	0
247	0	0	-39	-39	30	30	-24	-24	60	60	0	4	20	0	-1	-1	0	0	0	-1	-39	0	0	0	-1	0	0	4	BB 200-20k 50ms.16	120	-1	0	4	0	-1	-24	0	0	0	100	20	0	4	BB 200-20k InnerSpkr 50ms.16	17	-1	0	4	0
248	0	0	-39	-39	0	0	-24	-24	0	0	-1	0	100	750	250	-1	0	0	0	-1	-39	0	0	0	0	1	0	4	BB 200-20k 50ms.16	18	-1	0	4	0	-1	-24	0	0	0	-1	0	0	4	BB 200-20k InnerSpkr 50ms.16	120	-1	0	4	0
249	0	0	24	24	30	30	9	9	60	60	0	4	20	0	-1	-1	0	0	0	-1	24	0	0	0	-1	0	0	4	BB 200-20k 50ms.16	120	-1	0	4	0	-1	9	0	0	0	100	20	5	4	BB 200-20k InnerSpkr 50ms.16	17	-1	0	4	0
250	0	0	24	24	0	0	9	9	0	0	-1	0	100	750	250	-1	0	0	0	-1	24	0	0	0	0	1	0	4	BB 200-20k 50ms.16	16	-1	0	4	0	-1	9	0	0	0	-1	0	0	4	BB 200-20k InnerSpkr 50ms.16	120	-1	0	4	0
251	0	0	-33	-33	30	30	-18	-18	60	60	0	4	20	0	-1	-1	0	0	0	-1	-33	0	0	0	-1	0	0	4	BB 200-20k 50ms.16	120	-1	0	4	0	-1	-18	0	0	0	100	20	19	4	BB 200-20k InnerSpkr 50ms.16	17	-1	0	4	0
252	0	0	-33	-33	0	0	-18	-18	0	0	-1	0	100	750	250	-1	0	0	0	-1	-33	0	0	0	0	1	0	4	BB 200-20k 50ms.16	14	-1	0	4	0	-1	-18	0	0	0	-1	0	0	4	BB 200-20k InnerSpkr 50ms.16	120	-1	0	4	0
253	0	0	30	30	30	30	15	15	60	60	0	4	20	0	-1	-1	0	0	0	-1	30	0	0	0	-1	0	0	4	BB 200-20k 50ms.16	120	-1	0	4	0	-1	15	0	0	0	100	20	18	4	BB 200-20k InnerSpkr 50ms.16	18	-1	0	4	0
254	0	0	30	30	0	0	15	15	0	0	-1	0	100	750	250	-1	0	0	0	-1	30	0	0	0	0	1	0	4	BB 200-20k 50ms.16	15	-1	0	4	0	-1	15	0	0	0	-1	0	0	4	BB 200-20k InnerSpkr 50ms.16	120	-1	0	4	0
255	0	0	15	15	30	30	30	30	60	60	0	4	20	0	-1	-1	0	0	0	-1	15	0	0	0	-1	0	0	4	BB 200-20k 50ms.16	120	-1	0	4	0	-1	30	0	0	0	100	20	18	4	BB 200-20k InnerSpkr 50ms.16	18	-1	0	4	0
256	0	0	15	15	0	0	30	30	0	0	-1	0	100	750	250	-1	0	0	0	-1	15	0	0	0	0	1	0	4	BB 200-20k 50ms.16	14	-1	0	4	0	-1	30	0	0	0	-1	0	0	4	BB 200-20k InnerSpkr 50ms.16	120	-1	0	4	0
257	0	0	-15	-15	30	30	-15	-15	60	60	0	4	20	0	-1	-1	0	0	0	-1	-15	0	0	0	-1	0	0	4	BB 200-20k 50ms.16	120	-1	0	4	0	-1	-15	0	0	0	100	20	3	4	BB 200-20k InnerSpkr 50ms.16	16	-1	0	4	0
258	0	0	-15	-15	0	0	-15	-15	0	0	-1	0	100	4750	250	-1	0	0	0	-1	-15	0	0	0	0	1	0	4	BB 200-20k 50ms.16	13	-1	0	4	0	-1	-15	0	0	0	-1	0	0	4	BB 200-20k InnerSpkr 50ms.16	120	-1	0	4	0
259	0	0	3	3	30	30	3	3	60	60	0	4	20	0	-1	-1	0	0	0	-1	3	0	0	0	-1	0	0	4	BB 200-20k 50ms.16	120	-1	0	4	0	-1	3	0	0	0	100	20	0	4	BB 200-20k InnerSpkr 50ms.16	14	-1	0	4	0
260	0	0	3	3	0	0	3	3	0	0	-1	0	100	750	250	-1	0	0	0	-1	3	0	0	0	0	1	0	4	BB 200-20k 50ms.16	15	-1	0	4	0	-1	3	0	0	0	-1	0	0	4	BB 200-20k InnerSpkr 50ms.16	120	-1	0	4	0
261	0	0	-9	-9	30	30	-9	-9	60	60	0	4	20	0	-1	-1	0	0	0	-1	-9	0	0	0	-1	0	0	4	BB 200-20k 50ms.16	120	-1	0	4	0	-1	-9	0	0	0	100	20	13	4	BB 200-20k InnerSpkr 50ms.16	15	-1	0	4	0
262	0	0	-9	-9	0	0	-9	-9	0	0	-1	0	100	19750	250	-1	0	0	0	-1	-9	0	0	0	0	1	0	4	BB 200-20k 50ms.16	15	-1	0	4	0	-1	-9	0	0	0	-1	0	0	4	BB 200-20k InnerSpkr 50ms.16	120	-1	0	4	0
263	0	0	-21	-21	30	30	-21	-21	60	60	0	4	20	0	-1	-1	0	0	0	-1	-21	0	0	0	-1	0	0	4	BB 200-20k 50ms.16	120	-1	0	4	0	-1	-21	0	0	0	100	20	16	4	BB 200-20k InnerSpkr 50ms.16	18	-1	0	4	0
264	0	0	-21	-21	0	0	-21	-21	0	0	-1	0	100	750	250	-1	0	0	0	-1	-21	0	0	0	0	1	0	4	BB 200-20k 50ms.16	13	-1	0	4	0	-1	-21	0	0	0	-1	0	0	4	BB 200-20k InnerSpkr 50ms.16	120	-1	0	4	0
265	0	0	-3	-3	30	30	12	12	60	60	0	4	20	0	-1	-1	0	0	0	-1	-3	0	0	0	-1	0	0	4	BB 200-20k 50ms.16	120	-1	0	4	0	-1	12	0	0	0	100	20	0	4	BB 200-20k InnerSpkr 50ms.16	18	-1	0	4	0
266	0	0	-3	-3	0	0	12	12	0	0	-1	0	100	750	250	-1	0	0	0	-1	-3	0	0	0	0	1	0	4	BB 200-20k 50ms.16	12	-1	0	4	0	-1	12	0	0	0	-1	0	0	4	BB 200-20k InnerSpkr 50ms.16	120	-1	0	4	0
267	0	0	-15	-15	30	30	-15	-15	60	60	0	4	20	0	-1	-1	0	0	0	-1	-15	0	0	0	-1	0	0	4	BB 200-20k 50ms.16	120	-1	0	4	0	-1	-15	0	0	0	100	20	0	4	BB 200-20k InnerSpkr 50ms.16	18	-1	0	4	0
268	0	0	-15	-15	0	0	-15	-15	0	0	-1	0	100	19750	250	-1	0	0	0	-1	-15	0	0	0	0	1	0	4	BB 200-20k 50ms.16	15	-1	0	4	0	-1	-15	0	0	0	-1	0	0	4	BB 200-20k InnerSpkr 50ms.16	120	-1	0	4	0
269	0	0	24	24	30	30	9	9	60	60	0	4	20	0	-1	-1	0	0	0	-1	24	0	0	0	-1	0	0	4	BB 200-20k 50ms.16	120	-1	0	4	0	-1	9	0	0	0	100	20	5	4	BB 200-20k InnerSpkr 50ms.16	14	-1	0	4	0
270	0	0	24	24	0	0	9	9	0	0	-1	0	100	750	250	-1	0	0	0	-1	24	0	0	0	0	1	0	4	BB 200-20k 50ms.16	18	-1	0	4	0	-1	9	0	0	0	-1	0	0	4	BB 200-20k InnerSpkr 50ms.16	120	-1	0	4	0
271	0	0	-27	-27	30	30	-27	-27	60	60	0	4	20	0	-1	-1	0	0	0	-1	-27	0	0	0	-1	0	0	4	BB 200-20k 50ms.16	120	-1	0	4	0	-1	-27	0	0	0	100	20	0	4	BB 200-20k InnerSpkr 50ms.16	18	-1	0	4	0
272	0	0	-27	-27	0	0	-27	-27	0	0	-1	0	100	750	250	-1	0	0	0	-1	-27	0	0	0	0	1	0	4	BB 200-20k 50ms.16	15	-1	0	4	0	-1	-27	0	0	0	-1	0	0	4	BB 200-20k InnerSpkr 50ms.16	120	-1	0	4	0
273	0	0	18	18	30	30	18	18	60	60	0	4	20	0	-1	-1	0	0	0	-1	18	0	0	0	-1	0	0	4	BB 200-20k 50ms.16	120	-1	0	4	0	-1	18	0	0	0	100	20	0	4	BB 200-20k InnerSpkr 50ms.16	17	-1	0	4	0
274	0	0	18	18	0	0	18	18	0	0	-1	0	100	19750	250	-1	0	0	0	-1	18	0	0	0	0	1	0	4	BB 200-20k 50ms.16	16	-1	0	4	0	-1	18	0	0	0	-1	0	0	4	BB 200-20k InnerSpkr 50ms.16	120	-1	0	4	0
275	0	0	-30	-30	30	30	-30	-30	60	60	0	4	20	0	-1	-1	0	0	0	-1	-30	0	0	0	-1	0	0	4	BB 200-20k 50ms.16	120	-1	0	4	0	-1	-30	0	0	0	100	20	16	4	BB 200-20k InnerSpkr 50ms.16	18	-1	0	4	0
276	0	0	-30	-30	0	0	-30	-30	0	0	-1	0	100	4750	250	-1	0	0	0	-1	-30	0	0	0	0	1	0	4	BB 200-20k 50ms.16	16	-1	0	4	0	-1	-30	0	0	0	-1	0	0	4	BB 200-20k InnerSpkr 50ms.16	120	-1	0	4	0
277	0	0	9	9	30	30	-6	-6	60	60	0	4	20	0	-1	-1	0	0	0	-1	9	0	0	0	-1	0	0	4	BB 200-20k 50ms.16	120	-1	0	4	0	-1	-6	0	0	0	100	20	0	4	BB 200-20k InnerSpkr 50ms.16	12	-1	0	4	0
278	0	0	9	9	0	0	-6	-6	0	0	-1	0	100	750	250	-1	0	0	0	-1	9	0	0	0	0	1	0	4	BB 200-20k 50ms.16	12	-1	0	4	0	-1	-6	0	0	0	-1	0	0	4	BB 200-20k InnerSpkr 50ms.16	120	-1	0	4	0
279	0	0	9	9	30	30	9	9	60	60	0	4	20	0	-1	-1	0	0	0	-1	9	0	0	0	-1	0	0	4	BB 200-20k 50ms.16	120	-1	0	4	0	-1	9	0	0	0	100	20	8	4	BB 200-20k InnerSpkr 50ms.16	14	-1	0	4	0
280	0	0	9	9	0	0	9	9	0	0	-1	0	100	750	250	-1	0	0	0	-1	9	0	0	0	0	1	0	4	BB 200-20k 50ms.16	17	-1	0	4	0	-1	9	0	0	0	-1	0	0	4	BB 200-20k InnerSpkr 50ms.16	120	-1	0	4	0
281	0	20	0	0	30	30	-27	-27	60	60	0	4	20	0	5350	-1	0	0	0	-1	0	0	0	0	-1	0	0	4	BB 200-20k 50ms.16	120	-1	0	4	0	-1	-27	0	0	0	100	20	0	4	BB 200-20k InnerSpkr 50ms.16	17	-1	0	4	0
282	0	0	0	0	0	0	21	21	60	60	0	4	20	0	5350	-1	0	0	0	-1	0	0	0	0	-1	0	0	4	BB 200-20k 50ms.16	120	-1	0	4	0	-1	21	0	0	0	100	20	7	4	BB 200-20k InnerSpkr 50ms.16	12	-1	0	4	0
283	0	0	0	0	0	0	-1	9	60	60	0	4	20	0	5350	-1	0	0	0	-1	0	0	0	0	-1	0	0	4	BB 200-20k 50ms.16	120	-1	0	4	0	-1	9	0	0	0	100	20	0	4	BB 200-20k InnerSpkr 50ms.16	13	-1	0	4	0
284	0	0	0	0	0	0	-21	-24	60	60	0	4	20	0	5350	-1	0	0	0	-1	0	0	0	0	-1	0	0	4	BB 200-20k 50ms.16	120	-1	0	4	0	-1	-24	0	0	0	100	20	0	4	BB 200-20k InnerSpkr 50ms.16	13	-1	0	4	0
285	0	0	0	0	0	0	5	3	60	60	0	4	20	0	5350	-1	0	0	0	-1	0	0	0	0	-1	0	0	4	BB 200-20k 50ms.16	120	-1	0	4	0	-1	3	0	0	0	100	20	7	4	BB 200-20k InnerSpkr 50ms.16	18	-1	0	4	0
286	0	0	0	0	0	0	-8	-21	60	60	0	4	20	0	5350	-1	0	0	0	-1	0	0	0	0	-1	0	0	4	BB 200-20k 50ms.16	120	-1	0	4	0	-1	-21	0	0	0	100	20	0	4	BB 200-20k InnerSpkr 50ms.16	17	-1	0	4	0
287	0	0	0	0	0	0	12	12	60	60	0	4	20	0	5350	-1	0	0	0	-1	0	0	0	0	-1	0	0	4	BB 200-20k 50ms.16	120	-1	0	4	0	-1	12	0	0	0	100	20	0	4	BB 200-20k InnerSpkr 50ms.16	17	-1	0	4	0
288	0	0	0	0	0	0	-3	-15	60	60	0	4	20	0	5350	-1	0	0	0	-1	0	0	0	0	-1	0	0	4	BB 200-20k 50ms.16	120	-1	0	4	0	-1	-15	0	0	0	100	20	0	4	BB 200-20k InnerSpkr 50ms.16	14	-1	0	4	0
289	0	0	0	0	0	0	21	21	60	60	0	4	20	0	5350	-1	0	0	0	-1	0	0	0	0	-1	0	0	4	BB 200-20k 50ms.16	120	-1	0	4	0	-1	21	0	0	0	100	20	8	4	BB 200-20k InnerSpkr 50ms.16	17	-1	0	4	0
290	0	0	0	0	0	0	9	9	60	60	0	4	20	0	5350	-1	0	0	0	-1	0	0	0	0	-1	0	0	4	BB 200-20k 50ms.16	120	-1	0	4	0	-1	9	0	0	0	100	20	16	4	BB 200-20k InnerSpkr 50ms.16	12	-1	0	4	0
291	0	0	0	0	0	0	-3	-3	60	60	0	4	20	0	5350	-1	0	0	0	-1	0	0	0	0	-1	0	0	4	BB 200-20k 50ms.16	120	-1	0	4	0	-1	-3	0	0	0	100	20	0	4	BB 200-20k InnerSpkr 50ms.16	13	-1	0	4	0
292	0	0	0	0	0	0	-15	-15	60	60	0	4	20	0	5350	-1	0	0	0	-1	0	0	0	0	-1	0	0	4	BB 200-20k 50ms.16	120	-1	0	4	0	-1	-15	0	0	0	100	20	15	4	BB 200-20k InnerSpkr 50ms.16	16	-1	0	4	0
293	0	0	0	0	0	0	15	15	60	60	0	4	20	0	5350	-1	0	0	0	-1	0	0	0	0	-1	0	0	4	BB 200-20k 50ms.16	120	-1	0	4	0	-1	15	0	0	0	100	20	6	4	BB 200-20k InnerSpkr 50ms.16	13	-1	0	4	0
294	0	0	0	0	0	0	-6	-6	60	60	0	4	20	0	5350	-1	0	0	0	-1	0	0	0	0	-1	0	0	4	BB 200-20k 50ms.16	120	-1	0	4	0	-1	-6	0	0	0	100	20	9	4	BB 200-20k InnerSpkr 50ms.16	18	-1	0	4	0
295	0	0	0	0	0	0	26	24	60	60	0	4	20	0	5350	-1	0	0	0	-1	0	0	0	0	-1	0	0	4	BB 200-20k 50ms.16	120	-1	0	4	0	-1	24	0	0	0	100	20	3	4	BB 200-20k InnerSpkr 50ms.16	17	-1	0	4	0
296	0	0	0	0	0	0	3	3	60	60	0	4	20	0	5350	-1	0	0	0	-1	0	0	0	0	-1	0	0	4	BB 200-20k 50ms.16	120	-1	0	4	0	-1	3	0	0	0	100	20	9	4	BB 200-20k InnerSpkr 50ms.16	14	-1	0	4	0
297	0	0	0	0	0	0	-12	-12	60	60	0	4	20	0	5350	-1	0	0	0	-1	0	0	0	0	-1	0	0	4	BB 200-20k 50ms.16	120	-1	0	4	0	-1	-12	0	0	0	100	20	0	4	BB 200-20k InnerSpkr 50ms.16	16	-1	0	4	0
298	0	0	0	0	0	0	27	27	60	60	0	4	20	0	5350	-1	0	0	0	-1	0	0	0	0	-1	0	0	4	BB 200-20k 50ms.16	120	-1	0	4	0	-1	27	0	0	0	100	20	5	4	BB 200-20k InnerSpkr 50ms.16	18	-1	0	4	0
299	0	0	0	0	0	0	-12	-12	60	60	0	4	20	0	5350	-1	0	0	0	-1	0	0	0	0	-1	0	0	4	BB 200-20k 50ms.16	120	-1	0	4	0	-1	-12	0	0	0	100	20	0	4	BB 200-20k InnerSpkr 50ms.16	17	-1	0	4	0
300	0	0	0	0	0	0	24	18	60	60	0	4	20	0	5350	-1	0	0	0	-1	0	0	0	0	-1	0	0	4	BB 200-20k 50ms.16	120	-1	0	4	0	-1	18	0	0	0	100	20	7	4	BB 200-20k InnerSpkr 50ms.16	18	-1	0	4	0
301	0	0	0	0	0	0	-36	-30	60	60	0	4	20	0	5350	-1	0	0	0	-1	0	0	0	0	-1	0	0	4	BB 200-20k 50ms.16	120	-1	0	4	0	-1	-30	0	0	0	100	20	0	4	BB 200-20k InnerSpkr 50ms.16	18	-1	0	4	0
302	0	0	0	0	0	0	-18	-18	60	60	0	4	20	0	5350	-1	0	0	0	-1	0	0	0	0	-1	0	0	4	BB 200-20k 50ms.16	120	-1	0	4	0	-1	-18	0	0	0	100	20	0	4	BB 200-20k InnerSpkr 50ms.16	18	-1	0	4	0
303	0	0	0	0	0	0	30	30	60	60	0	4	20	0	5350	-1	0	0	0	-1	0	0	0	0	-1	0	0	4	BB 200-20k 50ms.16	120	-1	0	4	0	-1	30	0	0	0	100	20	9	4	BB 200-20k InnerSpkr 50ms.16	13	-1	0	4	0
304	0	0	0	0	0	0	-18	-18	60	60	0	4	20	0	5350	-1	0	0	0	-1	0	0	0	0	-1	0	0	4	BB 200-20k 50ms.16	120	-1	0	4	0	-1	-18	0	0	0	100	20	0	4	BB 200-20k InnerSpkr 50ms.16	12	-1	0	4	0
305	0	0	0	0	0	0	27	27	60	60	0	4	20	0	5350	-1	0	0	0	-1	0	0	0	0	-1	0	0	4	BB 200-20k 50ms.16	120	-1	0	4	0	-1	27	0	0	0	100	20	0	4	BB 200-20k InnerSpkr 50ms.16	12	-1	0	4	0
306	0	0	0	0	0	0	-9	-24	60	60	0	4	20	0	5350	-1	0	0	0	-1	0	0	0	0	-1	0	0	4	BB 200-20k 50ms.16	120	-1	0	4	0	-1	-24	0	0	0	100	20	0	4	BB 200-20k InnerSpkr 50ms.16	15	-1	0	4	0
307	0	0	0	0	0	0	-14	-9	60	60	0	4	20	0	5350	-1	0	0	0	-1	0	0	0	0	-1	0	0	4	BB 200-20k 50ms.16	120	-1	0	4	0	-1	-9	0	0	0	100	20	0	4	BB 200-20k InnerSpkr 50ms.16	17	-1	0	4	0
308	0	0	0	0	0	0	6	6	60	60	0	4	20	0	5350	-1	0	0	0	-1	0	0	0	0	-1	0	0	4	BB 200-20k 50ms.16	120	-1	0	4	0	-1	6	0	0	0	100	20	0	4	BB 200-20k InnerSpkr 50ms.16	16	-1	0	4	0
309	0	0	0	0	0	0	-21	-21	60	60	0	4	20	0	5350	-1	0	0	0	-1	0	0	0	0	-1	0	0	4	BB 200-20k 50ms.16	120	-1	0	4	0	-1	-21	0	0	0	100	20	0	4	BB 200-20k InnerSpkr 50ms.16	14	-1	0	4	0
310	0	0	0	0	0	0	18	18	60	60	0	4	20	0	5350	-1	0	0	0	-1	0	0	0	0	-1	0	0	4	BB 200-20k 50ms.16	120	-1	0	4	0	-1	18	0	0	0	100	20	0	4	BB 200-20k InnerSpkr 50ms.16	16	-1	0	4	0
311	0	0	0	0	0	0	-27	-27	60	60	0	4	20	0	5350	-1	0	0	0	-1	0	0	0	0	-1	0	0	4	BB 200-20k 50ms.16	120	-1	0	4	0	-1	-27	0	0	0	100	20	12	4	BB 200-20k InnerSpkr 50ms.16	13	-1	0	4	0
312	0	0	0	0	0	0	24	24	60	60	0	4	20	0	5350	-1	0	0	0	-1	0	0	0	0	-1	0	0	4	BB 200-20k 50ms.16	120	-1	0	4	0	-1	24	0	0	0	100	20	13	4	BB 200-20k InnerSpkr 50ms.16	13	-1	0	4	0
313	0	0	0	0	0	0	-9	-9	60	60	0	4	20	0	5350	-1	0	0	0	-1	0	0	0	0	-1	0	0	4	BB 200-20k 50ms.16	120	-1	0	4	0	-1	-9	0	0	0	100	20	0	4	BB 200-20k InnerSpkr 50ms.16	12	-1	0	4	0
314	0	0	0	0	0	0	30	30	60	60	0	4	20	0	5350	-1	0	0	0	-1	0	0	0	0	-1	0	0	4	BB 200-20k 50ms.16	120	-1	0	4	0	-1	30	0	0	0	100	20	0	4	BB 200-20k InnerSpkr 50ms.16	17	-1	0	4	0
315	0	0	0	0	0	0	-3	-3	60	60	0	4	20	0	5350	-1	0	0	0	-1	0	0	0	0	-1	0	0	4	BB 200-20k 50ms.16	120	-1	0	4	0	-1	-3	0	0	0	100	20	4	4	BB 200-20k InnerSpkr 50ms.16	13	-1	0	4	0
316	0	0	0	0	0	0	9	15	60	60	0	4	20	0	5350	-1	0	0	0	-1	0	0	0	0	-1	0	0	4	BB 200-20k 50ms.16	120	-1	0	4	0	-1	15	0	0	0	100	20	0	4	BB 200-20k InnerSpkr 50ms.16	12	-1	0	4	0
317	0	0	0	0	0	0	-6	-6	60	60	0	4	20	0	5350	-1	0	0	0	-1	0	0	0	0	-1	0	0	4	BB 200-20k 50ms.16	120	-1	0	4	0	-1	-6	0	0	0	100	20	0	4	BB 200-20k InnerSpkr 50ms.16	13	-1	0	4	0
318	0	0	0	0	0	0	-4	6	60	60	0	4	20	0	5350	-1	0	0	0	-1	0	0	0	0	-1	0	0	4	BB 200-20k 50ms.16	120	-1	0	4	0	-1	6	0	0	0	100	20	0	4	BB 200-20k InnerSpkr 50ms.16	16	-1	0	4	0
319	0	0	0	0	0	0	-30	-30	60	60	0	4	20	0	5350	-1	0	0	0	-1	0	0	0	0	-1	0	0	4	BB 200-20k 50ms.16	120	-1	0	4	0	-1	-30	0	0	0	100	20	15	4	BB 200-20k InnerSpkr 50ms.16	14	-1	0	4	0
320	0	0	0	0	0	0	12	12	60	60	0	4	20	0	5350	-1	0	0	0	-1	0	0	0	0	-1	0	0	4	BB 200-20k 50ms.16	120	-1	0	4	0	-1	12	0	0	0	100	20	8	4	BB 200-20k InnerSpkr 50ms.16	14	-1	0	4	0
[truncated: 43 more columns]
