# Supplementary material for: Multiple time scales of the ventriloquism aftereffect
Source: PLoS One. 2018 Aug 1;13(8):e0200930. doi: 10.1371/journal.pone.0200930 (PMC6070234; doi:10.1371/journal.pone.0200930)
Supplement: S1 File — Data are provided as .csv files, and can be readily parsed by BuildRecalibrationInputVector.m. All analyses were conducted with MATLAB 2017b. Computational modeling requires the System Identification Toolbox, and can be run by calling EstimateModelParameters.m. (ZIP) [file pone.0200930.s001.zip › Supplemental Model Files/Fast Process Data/GE VAE Fast Process Session 1.csv]

Trial Index	Pre Spk P	Pre Spk V	Pre Otr P1	Pre Otr P2	Pre Otr V	Pre Otr A	Pre Inr P1	Pre Inr P2	Pre Inr V	Pre Inr A	Pre Ptr Dly	Pre Fix Las	Pre LED Dly	Stm Galv Hor	Stm Galv Ver	Mask Atten	Mask Xtra Dur	Stm Btn Dly	Spk Mov Dly	Spk Mov P	Spk Mov V	Spk Cycles	Otr Mov Dly	Otr Mov P	Otr Mov V	Otr Mov A	Otr Cycles	Otr Aud Dly	Otr Aud Puls	Otr Aud Odd	Otr Aud Per	Otr Aud Snd	Otr Aud Atten	Otr LED Dly	Otr LED Puls	Otr LED Odd	Otr LED Per	Otr LED OnT	Inr Mov Dly	Inr Mov P	Inr Mov V	Inr Mov A	Inr Cycles	Inr Aud Dly	Inr Aud Puls	Inr Aud Odd	Inr Aud Per	Inr Aud Snd	Inr Aud Atten
1	0	20	0	0	30	30	21	24	60	60	0	4	-1	0.032992	-0.094922	20	0	350	-1	0	0	0	-1	0	0	0	0	-1	0	0	250	BB 200-20k 50ms.16	120	-1	0	0	0	0	-1	24	0	0	0	100	1	0	250	BB 200-20k InnerSpkr 50ms.16	13
2	0	0	0	0	0	0	-9	-9	60	60	0	4	-1	0.032992	-0.094922	20	0	350	-1	0	0	0	-1	0	0	0	0	-1	0	0	250	BB 200-20k 50ms.16	120	-1	0	0	0	0	-1	-9	0	0	0	100	1	0	250	BB 200-20k InnerSpkr 50ms.16	18
3	0	0	0	0	0	0	-10	-21	60	60	0	4	-1	0.032992	-0.094922	20	0	350	-1	0	0	0	-1	0	0	0	0	-1	0	0	250	BB 200-20k 50ms.16	120	-1	0	0	0	0	-1	-21	0	0	0	100	1	0	250	BB 200-20k InnerSpkr 50ms.16	13
4	0	0	0	0	0	0	28	30	60	60	0	4	-1	0.032992	-0.094922	20	0	350	-1	0	0	0	-1	0	0	0	0	-1	0	0	250	BB 200-20k 50ms.16	120	-1	0	0	0	0	-1	30	0	0	0	100	1	0	250	BB 200-20k InnerSpkr 50ms.16	13
5	0	0	0	0	0	0	3	6	60	60	0	4	-1	0.032992	-0.094922	20	0	350	-1	0	0	0	-1	0	0	0	0	-1	0	0	250	BB 200-20k 50ms.16	120	-1	0	0	0	0	-1	6	0	0	0	100	1	0	250	BB 200-20k InnerSpkr 50ms.16	12
6	0	0	0	0	0	0	19	30	60	60	0	4	-1	0.032992	-0.094922	20	0	350	-1	0	0	0	-1	0	0	0	0	-1	0	0	250	BB 200-20k 50ms.16	120	-1	0	0	0	0	-1	30	0	0	0	100	1	0	250	BB 200-20k InnerSpkr 50ms.16	17
7	0	0	0	0	0	0	10	15	60	60	0	4	-1	0.032992	-0.094922	20	0	350	-1	0	0	0	-1	0	0	0	0	-1	0	0	250	BB 200-20k 50ms.16	120	-1	0	0	0	0	-1	15	0	0	0	100	1	0	250	BB 200-20k InnerSpkr 50ms.16	15
8	0	0	0	0	0	0	-35	-30	60	60	0	4	-1	0.032992	-0.094922	20	0	350	-1	0	0	0	-1	0	0	0	0	-1	0	0	250	BB 200-20k 50ms.16	120	-1	0	0	0	0	-1	-30	0	0	0	100	1	0	250	BB 200-20k InnerSpkr 50ms.16	12
9	0	0	0	0	0	0	-6	9	60	60	0	4	-1	0.032992	-0.094922	20	0	350	-1	0	0	0	-1	0	0	0	0	-1	0	0	250	BB 200-20k 50ms.16	120	-1	0	0	0	0	-1	9	0	0	0	100	1	0	250	BB 200-20k InnerSpkr 50ms.16	13
10	0	0	0	0	0	0	-15	-15	60	60	0	4	-1	0.032992	-0.094922	20	0	350	-1	0	0	0	-1	0	0	0	0	-1	0	0	250	BB 200-20k 50ms.16	120	-1	0	0	0	0	-1	-15	0	0	0	100	1	0	250	BB 200-20k InnerSpkr 50ms.16	16
11	0	0	0	0	0	0	20	18	60	60	0	4	-1	0.032992	-0.094922	20	0	350	-1	0	0	0	-1	0	0	0	0	-1	0	0	250	BB 200-20k 50ms.16	120	-1	0	0	0	0	-1	18	0	0	0	100	1	0	250	BB 200-20k InnerSpkr 50ms.16	15
12	0	0	0	0	0	0	-27	-27	60	60	0	4	-1	0.032992	-0.094922	20	0	350	-1	0	0	0	-1	0	0	0	0	-1	0	0	250	BB 200-20k 50ms.16	120	-1	0	0	0	0	-1	-27	0	0	0	100	1	0	250	BB 200-20k InnerSpkr 50ms.16	17
13	0	0	0	0	0	0	18	18	60	60	0	4	-1	0.032992	-0.094922	20	0	350	-1	0	0	0	-1	0	0	0	0	-1	0	0	250	BB 200-20k 50ms.16	120	-1	0	0	0	0	-1	18	0	0	0	100	1	0	250	BB 200-20k InnerSpkr 50ms.16	12
14	0	0	0	0	0	0	-17	-12	60	60	0	4	-1	0.032992	-0.094922	20	0	350	-1	0	0	0	-1	0	0	0	0	-1	0	0	250	BB 200-20k 50ms.16	120	-1	0	0	0	0	-1	-12	0	0	0	100	1	0	250	BB 200-20k InnerSpkr 50ms.16	12
15	0	0	0	0	0	0	-30	-30	60	60	0	4	-1	0.032992	-0.094922	20	0	350	-1	0	0	0	-1	0	0	0	0	-1	0	0	250	BB 200-20k 50ms.16	120	-1	0	0	0	0	-1	-30	0	0	0	100	1	0	250	BB 200-20k InnerSpkr 50ms.16	17
16	0	0	0	0	0	0	-3	-3	60	60	0	4	-1	0.032992	-0.094922	20	0	350	-1	0	0	0	-1	0	0	0	0	-1	0	0	250	BB 200-20k 50ms.16	120	-1	0	0	0	0	-1	-3	0	0	0	100	1	0	250	BB 200-20k InnerSpkr 50ms.16	14
17	0	0	0	0	0	0	4	6	60	60	0	4	-1	0.032992	-0.094922	20	0	350	-1	0	0	0	-1	0	0	0	0	-1	0	0	250	BB 200-20k 50ms.16	120	-1	0	0	0	0	-1	6	0	0	0	100	1	0	250	BB 200-20k InnerSpkr 50ms.16	15
18	0	0	0	0	0	0	-18	-18	60	60	0	4	-1	0.032992	-0.094922	20	0	350	-1	0	0	0	-1	0	0	0	0	-1	0	0	250	BB 200-20k 50ms.16	120	-1	0	0	0	0	-1	-18	0	0	0	100	1	0	250	BB 200-20k InnerSpkr 50ms.16	13
19	0	0	0	0	0	0	15	15	60	60	0	4	-1	0.032992	-0.094922	20	0	350	-1	0	0	0	-1	0	0	0	0	-1	0	0	250	BB 200-20k 50ms.16	120	-1	0	0	0	0	-1	15	0	0	0	100	1	0	250	BB 200-20k InnerSpkr 50ms.16	16
20	0	0	0	0	0	0	-9	-9	60	60	0	4	-1	0.032992	-0.094922	20	0	350	-1	0	0	0	-1	0	0	0	0	-1	0	0	250	BB 200-20k 50ms.16	120	-1	0	0	0	0	-1	-9	0	0	0	100	1	0	250	BB 200-20k InnerSpkr 50ms.16	15
21	0	0	0	0	0	0	24	24	60	60	0	4	-1	0.032992	-0.094922	20	0	350	-1	0	0	0	-1	0	0	0	0	-1	0	0	250	BB 200-20k 50ms.16	120	-1	0	0	0	0	-1	24	0	0	0	100	1	0	250	BB 200-20k InnerSpkr 50ms.16	13
22	0	0	0	0	0	0	-1	-6	60	60	0	4	-1	0.032992	-0.094922	20	0	350	-1	0	0	0	-1	0	0	0	0	-1	0	0	250	BB 200-20k 50ms.16	120	-1	0	0	0	0	-1	-6	0	0	0	100	1	0	250	BB 200-20k InnerSpkr 50ms.16	14
23	0	0	0	0	0	0	27	27	60	60	0	4	-1	0.032992	-0.094922	20	0	350	-1	0	0	0	-1	0	0	0	0	-1	0	0	250	BB 200-20k 50ms.16	120	-1	0	0	0	0	-1	27	0	0	0	100	1	0	250	BB 200-20k InnerSpkr 50ms.16	15
24	0	0	0	0	0	0	-15	-24	60	60	0	4	-1	0.032992	-0.094922	20	0	350	-1	0	0	0	-1	0	0	0	0	-1	0	0	250	BB 200-20k 50ms.16	120	-1	0	0	0	0	-1	-24	0	0	0	100	1	0	250	BB 200-20k InnerSpkr 50ms.16	14
25	0	0	0	0	0	0	-3	-3	60	60	0	4	-1	0.032992	-0.094922	20	0	350	-1	0	0	0	-1	0	0	0	0	-1	0	0	250	BB 200-20k 50ms.16	120	-1	0	0	0	0	-1	-3	0	0	0	100	1	0	250	BB 200-20k InnerSpkr 50ms.16	12
26	0	0	0	0	0	0	-18	-18	60	60	0	4	-1	0.032992	-0.094922	20	0	350	-1	0	0	0	-1	0	0	0	0	-1	0	0	250	BB 200-20k 50ms.16	120	-1	0	0	0	0	-1	-18	0	0	0	100	1	0	250	BB 200-20k InnerSpkr 50ms.16	12
27	0	0	0	0	0	0	12	12	60	60	0	4	-1	0.032992	-0.094922	20	0	350	-1	0	0	0	-1	0	0	0	0	-1	0	0	250	BB 200-20k 50ms.16	120	-1	0	0	0	0	-1	12	0	0	0	100	1	0	250	BB 200-20k InnerSpkr 50ms.16	17
28	0	0	0	0	0	0	-21	-21	60	60	0	4	-1	0.032992	-0.094922	20	0	350	-1	0	0	0	-1	0	0	0	0	-1	0	0	250	BB 200-20k 50ms.16	120	-1	0	0	0	0	-1	-21	0	0	0	100	1	0	250	BB 200-20k InnerSpkr 50ms.16	12
29	0	0	0	0	0	0	-8	3	60	60	0	4	-1	0.032992	-0.094922	20	0	350	-1	0	0	0	-1	0	0	0	0	-1	0	0	250	BB 200-20k 50ms.16	120	-1	0	0	0	0	-1	3	0	0	0	100	1	0	250	BB 200-20k InnerSpkr 50ms.16	12
30	0	0	0	0	0	0	-35	-24	60	60	0	4	-1	0.032992	-0.094922	20	0	350	-1	0	0	0	-1	0	0	0	0	-1	0	0	250	BB 200-20k 50ms.16	120	-1	0	0	0	0	-1	-24	0	0	0	100	1	0	250	BB 200-20k InnerSpkr 50ms.16	13
31	0	0	0	0	0	0	-6	-6	60	60	0	4	-1	0.032992	-0.094922	20	0	350	-1	0	0	0	-1	0	0	0	0	-1	0	0	250	BB 200-20k 50ms.16	120	-1	0	0	0	0	-1	-6	0	0	0	100	1	0	250	BB 200-20k InnerSpkr 50ms.16	15
32	0	0	0	0	0	0	33	21	60	60	0	4	-1	0.032992	-0.094922	20	0	350	-1	0	0	0	-1	0	0	0	0	-1	0	0	250	BB 200-20k 50ms.16	120	-1	0	0	0	0	-1	21	0	0	0	100	1	0	250	BB 200-20k InnerSpkr 50ms.16	15
33	0	0	0	0	0	0	-15	-15	60	60	0	4	-1	0.032992	-0.094922	20	0	350	-1	0	0	0	-1	0	0	0	0	-1	0	0	250	BB 200-20k 50ms.16	120	-1	0	0	0	0	-1	-15	0	0	0	100	1	0	250	BB 200-20k InnerSpkr 50ms.16	14
34	0	0	0	0	0	0	12	12	60	60	0	4	-1	0.032992	-0.094922	20	0	350	-1	0	0	0	-1	0	0	0	0	-1	0	0	250	BB 200-20k 50ms.16	120	-1	0	0	0	0	-1	12	0	0	0	100	1	0	250	BB 200-20k InnerSpkr 50ms.16	17
35	0	0	0	0	0	0	23	27	60	60	0	4	-1	0.032992	-0.094922	20	0	350	-1	0	0	0	-1	0	0	0	0	-1	0	0	250	BB 200-20k 50ms.16	120	-1	0	0	0	0	-1	27	0	0	0	100	1	0	250	BB 200-20k InnerSpkr 50ms.16	15
36	0	0	0	0	0	0	-3	3	60	60	0	4	-1	0.032992	-0.094922	20	0	350	-1	0	0	0	-1	0	0	0	0	-1	0	0	250	BB 200-20k 50ms.16	120	-1	0	0	0	0	-1	3	0	0	0	100	1	0	250	BB 200-20k InnerSpkr 50ms.16	16
37	0	0	0	0	0	0	-12	-12	60	60	0	4	-1	0.032992	-0.094922	20	0	350	-1	0	0	0	-1	0	0	0	0	-1	0	0	250	BB 200-20k 50ms.16	120	-1	0	0	0	0	-1	-12	0	0	0	100	1	0	250	BB 200-20k InnerSpkr 50ms.16	14
38	0	0	0	0	0	0	9	9	60	60	0	4	-1	0.032992	-0.094922	20	0	350	-1	0	0	0	-1	0	0	0	0	-1	0	0	250	BB 200-20k 50ms.16	120	-1	0	0	0	0	-1	9	0	0	0	100	1	0	250	BB 200-20k InnerSpkr 50ms.16	15
39	0	0	0	0	0	0	-27	-27	60	60	0	4	-1	0.032992	-0.094922	20	0	350	-1	0	0	0	-1	0	0	0	0	-1	0	0	250	BB 200-20k 50ms.16	120	-1	0	0	0	0	-1	-27	0	0	0	100	1	0	250	BB 200-20k InnerSpkr 50ms.16	16
40	0	0	0	0	0	0	10	21	60	60	0	4	-1	0.032992	-0.094922	20	0	350	-1	0	0	0	-1	0	0	0	0	-1	0	0	250	BB 200-20k 50ms.16	120	-1	0	0	0	0	-1	21	0	0	0	100	1	0	250	BB 200-20k InnerSpkr 50ms.16	14
41	0	20	-42	-42	30	30	-27	-27	60	60	0	4	-1	-34.8301	-0.094922	20	0	-1	-1	0	0	0	-1	-42	0	0	0	-1	0	0	250	BB 200-20k 50ms.16	120	-1	0	0	0	0	-1	-27	0	0	0	100	20	8	250	BB 200-20k InnerSpkr 50ms.16	13
42	0	0	-42	-42	0	0	-27	-27	0	0	-1	0	-1	-34.8301	-0.094922	100	750	250	-1	0	0	0	-1	-42	0	0	0	0	1	0	250	BB 200-20k 50ms.16	14	-1	0	0	0	0	-1	-27	0	0	0	-1	0	0	250	BB 200-20k InnerSpkr 50ms.16	120
43	0	0	42	42	30	30	27	27	60	60	0	4	-1	18.9587	-0.094922	20	0	-1	-1	0	0	0	-1	42	0	0	0	-1	0	0	250	BB 200-20k 50ms.16	120	-1	0	0	0	0	-1	27	0	0	0	100	20	0	250	BB 200-20k InnerSpkr 50ms.16	12
44	0	0	42	42	0	0	27	27	0	0	-1	0	-1	18.9587	-0.094922	100	750	250	-1	0	0	0	-1	42	0	0	0	0	1	0	250	BB 200-20k 50ms.16	15	-1	0	0	0	0	-1	27	0	0	0	-1	0	0	250	BB 200-20k InnerSpkr 50ms.16	120
45	0	0	-21	-21	30	30	-21	-21	60	60	0	4	-1	-12.9162	-0.094922	20	0	-1	-1	0	0	0	-1	-21	0	0	0	-1	0	0	250	BB 200-20k 50ms.16	120	-1	0	0	0	0	-1	-21	0	0	0	100	20	12	250	BB 200-20k InnerSpkr 50ms.16	15
46	0	0	-21	-21	0	0	-21	-21	0	0	-1	0	-1	-12.9162	-0.094922	100	4750	250	-1	0	0	0	-1	-21	0	0	0	0	1	0	250	BB 200-20k 50ms.16	17	-1	0	0	0	0	-1	-21	0	0	0	-1	0	0	250	BB 200-20k InnerSpkr 50ms.16	120
47	0	0	-12	-12	30	30	-12	-12	60	60	0	4	-1	-19.8888	-0.094922	20	0	-1	-1	0	0	0	-1	-12	0	0	0	-1	0	0	250	BB 200-20k 50ms.16	120	-1	0	0	0	0	-1	-12	0	0	0	100	20	5	250	BB 200-20k InnerSpkr 50ms.16	12
48	0	0	-12	-12	0	0	-12	-12	0	0	-1	0	-1	-19.8888	-0.094922	100	19750	250	-1	0	0	0	-1	-12	0	0	0	0	1	0	250	BB 200-20k 50ms.16	15	-1	0	0	0	0	-1	-12	0	0	0	-1	0	0	250	BB 200-20k InnerSpkr 50ms.16	120
49	0	0	24	24	30	30	24	24	60	60	0	4	-1	31.9078	-0.094922	20	0	-1	-1	0	0	0	-1	24	0	0	0	-1	0	0	250	BB 200-20k 50ms.16	120	-1	0	0	0	0	-1	24	0	0	0	100	20	0	250	BB 200-20k InnerSpkr 50ms.16	17
50	0	0	24	24	0	0	24	24	0	0	-1	0	-1	31.9078	-0.094922	100	750	250	-1	0	0	0	-1	24	0	0	0	0	1	0	250	BB 200-20k 50ms.16	12	-1	0	0	0	0	-1	24	0	0	0	-1	0	0	250	BB 200-20k InnerSpkr 50ms.16	120
51	0	0	3	3	30	30	3	3	60	60	0	4	-1	10.99	-0.094922	20	0	-1	-1	0	0	0	-1	3	0	0	0	-1	0	0	250	BB 200-20k 50ms.16	120	-1	0	0	0	0	-1	3	0	0	0	100	20	13	250	BB 200-20k InnerSpkr 50ms.16	12
52	0	0	3	3	0	0	3	3	0	0	-1	0	-1	10.99	-0.094922	100	19750	250	-1	0	0	0	-1	3	0	0	0	0	1	0	250	BB 200-20k 50ms.16	15	-1	0	0	0	0	-1	3	0	0	0	-1	0	0	250	BB 200-20k InnerSpkr 50ms.16	120
53	0	0	-6	-6	30	30	-21	-21	60	60	0	4	-1	-12.9162	-0.094922	20	0	-1	-1	0	0	0	-1	-6	0	0	0	-1	0	0	250	BB 200-20k 50ms.16	120	-1	0	0	0	0	-1	-21	0	0	0	100	20	0	250	BB 200-20k InnerSpkr 50ms.16	17
54	0	0	-6	-6	0	0	-21	-21	0	0	-1	0	-1	-12.9162	-0.094922	100	750	250	-1	0	0	0	-1	-6	0	0	0	0	1	0	250	BB 200-20k 50ms.16	18	-1	0	0	0	0	-1	-21	0	0	0	-1	0	0	250	BB 200-20k InnerSpkr 50ms.16	120
55	0	0	27	27	30	30	27	27	60	60	0	4	-1	18.9587	-0.094922	20	0	-1	-1	0	0	0	-1	27	0	0	0	-1	0	0	250	BB 200-20k 50ms.16	120	-1	0	0	0	0	-1	27	0	0	0	100	20	0	250	BB 200-20k InnerSpkr 50ms.16	18
56	0	0	27	27	0	0	27	27	0	0	-1	0	-1	18.9587	-0.094922	100	750	250	-1	0	0	0	-1	27	0	0	0	0	1	0	250	BB 200-20k 50ms.16	12	-1	0	0	0	0	-1	27	0	0	0	-1	0	0	250	BB 200-20k InnerSpkr 50ms.16	120
57	0	0	-18	-18	30	30	-3	-3	60	60	0	4	-1	5.0134	-0.094922	20	0	-1	-1	0	0	0	-1	-18	0	0	0	-1	0	0	250	BB 200-20k 50ms.16	120	-1	0	0	0	0	-1	-3	0	0	0	100	20	13	250	BB 200-20k InnerSpkr 50ms.16	13
58	0	0	-18	-18	0	0	-3	-3	0	0	-1	0	-1	5.0134	-0.094922	100	750	250	-1	0	0	0	-1	-18	0	0	0	0	1	0	250	BB 200-20k 50ms.16	18	-1	0	0	0	0	-1	-3	0	0	0	-1	0	0	250	BB 200-20k InnerSpkr 50ms.16	120
59	0	0	15	15	30	30	15	15	60	60	0	4	-1	22.943	-0.094922	20	0	-1	-1	0	0	0	-1	15	0	0	0	-1	0	0	250	BB 200-20k 50ms.16	120	-1	0	0	0	0	-1	15	0	0	0	100	20	13	250	BB 200-20k InnerSpkr 50ms.16	15
60	0	0	15	15	0	0	15	15	0	0	-1	0	-1	22.943	-0.094922	100	750	250	-1	0	0	0	-1	15	0	0	0	0	1	0	250	BB 200-20k 50ms.16	17	-1	0	0	0	0	-1	15	0	0	0	-1	0	0	250	BB 200-20k InnerSpkr 50ms.16	120
61	0	0	-12	-12	30	30	-12	-12	60	60	0	4	-1	-3.9514	-0.094922	20	0	-1	-1	0	0	0	-1	-12	0	0	0	-1	0	0	250	BB 200-20k 50ms.16	120	-1	0	0	0	0	-1	-12	0	0	0	100	20	0	250	BB 200-20k InnerSpkr 50ms.16	12
62	0	0	-12	-12	0	0	-12	-12	0	0	-1	0	-1	-3.9514	-0.094922	100	19750	250	-1	0	0	0	-1	-12	0	0	0	0	1	0	250	BB 200-20k 50ms.16	18	-1	0	0	0	0	-1	-12	0	0	0	-1	0	0	250	BB 200-20k InnerSpkr 50ms.16	120
63	0	0	-15	-15	30	30	-30	-30	60	60	0	4	-1	-37.8184	-0.094922	20	0	-1	-1	0	0	0	-1	-15	0	0	0	-1	0	0	250	BB 200-20k 50ms.16	120	-1	0	0	0	0	-1	-30	0	0	0	100	20	0	250	BB 200-20k InnerSpkr 50ms.16	16
64	0	0	-15	-15	0	0	-30	-30	0	0	-1	0	-1	-37.8184	-0.094922	100	750	250	-1	0	0	0	-1	-15	0	0	0	0	1	0	250	BB 200-20k 50ms.16	17	-1	0	0	0	0	-1	-30	0	0	0	-1	0	0	250	BB 200-20k InnerSpkr 50ms.16	120
65	0	0	18	18	30	30	18	18	60	60	0	4	-1	25.9313	-0.094922	20	0	-1	-1	0	0	0	-1	18	0	0	0	-1	0	0	250	BB 200-20k 50ms.16	120	-1	0	0	0	0	-1	18	0	0	0	100	20	14	250	BB 200-20k InnerSpkr 50ms.16	16
66	0	0	18	18	0	0	18	18	0	0	-1	0	-1	25.9313	-0.094922	100	4750	250	-1	0	0	0	-1	18	0	0	0	0	1	0	250	BB 200-20k 50ms.16	18	-1	0	0	0	0	-1	18	0	0	0	-1	0	0	250	BB 200-20k InnerSpkr 50ms.16	120
67	0	0	42	42	30	30	27	27	60	60	0	4	-1	34.8961	-0.094922	20	0	-1	-1	0	0	0	-1	42	0	0	0	-1	0	0	250	BB 200-20k 50ms.16	120	-1	0	0	0	0	-1	27	0	0	0	100	20	0	250	BB 200-20k InnerSpkr 50ms.16	16
68	0	0	42	42	0	0	27	27	0	0	-1	0	-1	34.8961	-0.094922	100	750	250	-1	0	0	0	-1	42	0	0	0	0	1	0	250	BB 200-20k 50ms.16	18	-1	0	0	0	0	-1	27	0	0	0	-1	0	0	250	BB 200-20k InnerSpkr 50ms.16	120
69	0	0	-45	-45	30	30	-30	-30	60	60	0	4	-1	-21.8809	-0.094922	20	0	-1	-1	0	0	0	-1	-45	0	0	0	-1	0	0	250	BB 200-20k 50ms.16	120	-1	0	0	0	0	-1	-30	0	0	0	100	20	0	250	BB 200-20k InnerSpkr 50ms.16	12
70	0	0	-45	-45	0	0	-30	-30	0	0	-1	0	-1	-21.8809	-0.094922	100	750	250	-1	0	0	0	-1	-45	0	0	0	0	1	0	250	BB 200-20k 50ms.16	13	-1	0	0	0	0	-1	-30	0	0	0	-1	0	0	250	BB 200-20k InnerSpkr 50ms.16	120
71	0	0	3	3	30	30	3	3	60	60	0	4	-1	-4.9474	-0.094922	20	0	-1	-1	0	0	0	-1	3	0	0	0	-1	0	0	250	BB 200-20k 50ms.16	120	-1	0	0	0	0	-1	3	0	0	0	100	20	0	250	BB 200-20k InnerSpkr 50ms.16	16
72	0	0	3	3	0	0	3	3	0	0	-1	0	-1	-4.9474	-0.094922	100	19750	250	-1	0	0	0	-1	3	0	0	0	0	1	0	250	BB 200-20k 50ms.16	18	-1	0	0	0	0	-1	3	0	0	0	-1	0	0	250	BB 200-20k InnerSpkr 50ms.16	120
73	0	0	3	3	30	30	-12	-12	60	60	0	4	-1	-3.9514	-0.094922	20	0	-1	-1	0	0	0	-1	3	0	0	0	-1	0	0	250	BB 200-20k 50ms.16	120	-1	0	0	0	0	-1	-12	0	0	0	100	20	7	250	BB 200-20k InnerSpkr 50ms.16	17
74	0	0	3	3	0	0	-12	-12	0	0	-1	0	-1	-3.9514	-0.094922	100	750	250	-1	0	0	0	-1	3	0	0	0	0	1	0	250	BB 200-20k 50ms.16	18	-1	0	0	0	0	-1	-12	0	0	0	-1	0	0	250	BB 200-20k InnerSpkr 50ms.16	120
75	0	0	-12	-12	30	30	3	3	60	60	0	4	-1	10.99	-0.094922	20	0	-1	-1	0	0	0	-1	-12	0	0	0	-1	0	0	250	BB 200-20k 50ms.16	120	-1	0	0	0	0	-1	3	0	0	0	100	20	0	250	BB 200-20k InnerSpkr 50ms.16	16
76	0	0	-12	-12	0	0	3	3	0	0	-1	0	-1	10.99	-0.094922	100	750	250	-1	0	0	0	-1	-12	0	0	0	0	1	0	250	BB 200-20k 50ms.16	13	-1	0	0	0	0	-1	3	0	0	0	-1	0	0	250	BB 200-20k InnerSpkr 50ms.16	120
77	0	0	-6	-6	30	30	-21	-21	60	60	0	4	-1	-28.8536	-0.094922	20	0	-1	-1	0	0	0	-1	-6	0	0	0	-1	0	0	250	BB 200-20k 50ms.16	120	-1	0	0	0	0	-1	-21	0	0	0	100	20	0	250	BB 200-20k InnerSpkr 50ms.16	14
78	0	0	-6	-6	0	0	-21	-21	0	0	-1	0	-1	-28.8536	-0.094922	100	750	250	-1	0	0	0	-1	-6	0	0	0	0	1	0	250	BB 200-20k 50ms.16	15	-1	0	0	0	0	-1	-21	0	0	0	-1	0	0	250	BB 200-20k InnerSpkr 50ms.16	120
79	0	0	-6	-6	30	30	9	9	60	60	0	4	-1	1.0291	-0.094922	20	0	-1	-1	0	0	0	-1	-6	0	0	0	-1	0	0	250	BB 200-20k 50ms.16	120	-1	0	0	0	0	-1	9	0	0	0	100	20	11	250	BB 200-20k InnerSpkr 50ms.16	14
80	0	0	-6	-6	0	0	9	9	0	0	-1	0	-1	1.0291	-0.094922	100	750	250	-1	0	0	0	-1	-6	0	0	0	0	1	0	250	BB 200-20k 50ms.16	14	-1	0	0	0	0	-1	9	0	0	0	-1	0	0	250	BB 200-20k InnerSpkr 50ms.16	120
81	0	0	-9	-9	30	30	-24	-24	60	60	0	4	-1	-15.9044	-0.094922	20	0	-1	-1	0	0	0	-1	-9	0	0	0	-1	0	0	250	BB 200-20k 50ms.16	120	-1	0	0	0	0	-1	-24	0	0	0	100	20	0	250	BB 200-20k InnerSpkr 50ms.16	12
82	0	0	-9	-9	0	0	-24	-24	0	0	-1	0	-1	-15.9044	-0.094922	100	750	250	-1	0	0	0	-1	-9	0	0	0	0	1	0	250	BB 200-20k 50ms.16	16	-1	0	0	0	0	-1	-24	0	0	0	-1	0	0	250	BB 200-20k InnerSpkr 50ms.16	120
83	0	0	18	18	30	30	18	18	60	60	0	4	-1	9.9939	-0.094922	20	0	-1	-1	0	0	0	-1	18	0	0	0	-1	0	0	250	BB 200-20k 50ms.16	120	-1	0	0	0	0	-1	18	0	0	0	100	20	0	250	BB 200-20k InnerSpkr 50ms.16	12
84	0	0	18	18	0	0	18	18	0	0	-1	0	-1	9.9939	-0.094922	100	4750	250	-1	0	0	0	-1	18	0	0	0	0	1	0	250	BB 200-20k 50ms.16	16	-1	0	0	0	0	-1	18	0	0	0	-1	0	0	250	BB 200-20k InnerSpkr 50ms.16	120
85	0	0	6	6	30	30	6	6	60	60	0	4	-1	-1.9592	-0.094922	20	0	-1	-1	0	0	0	-1	6	0	0	0	-1	0	0	250	BB 200-20k 50ms.16	120	-1	0	0	0	0	-1	6	0	0	0	100	20	0	250	BB 200-20k InnerSpkr 50ms.16	16
86	0	0	6	6	0	0	6	6	0	0	-1	0	-1	-1.9592	-0.094922	100	750	250	-1	0	0	0	-1	6	0	0	0	0	1	0	250	BB 200-20k 50ms.16	14	-1	0	0	0	0	-1	6	0	0	0	-1	0	0	250	BB 200-20k InnerSpkr 50ms.16	120
87	0	0	21	21	30	30	21	21	60	60	0	4	-1	12.9821	-0.094922	20	0	-1	-1	0	0	0	-1	21	0	0	0	-1	0	0	250	BB 200-20k 50ms.16	120	-1	0	0	0	0	-1	21	0	0	0	100	20	0	250	BB 200-20k InnerSpkr 50ms.16	14
88	0	0	21	21	0	0	21	21	0	0	-1	0	-1	12.9821	-0.094922	100	4750	250	-1	0	0	0	-1	21	0	0	0	0	1	0	250	BB 200-20k 50ms.16	13	-1	0	0	0	0	-1	21	0	0	0	-1	0	0	250	BB 200-20k InnerSpkr 50ms.16	120
89	0	0	-9	-9	30	30	-24	-24	60	60	0	4	-1	-31.8418	-0.094922	20	0	-1	-1	0	0	0	-1	-9	0	0	0	-1	0	0	250	BB 200-20k 50ms.16	120	-1	0	0	0	0	-1	-24	0	0	0	100	20	0	250	BB 200-20k InnerSpkr 50ms.16	14
90	0	0	-9	-9	0	0	-24	-24	0	0	-1	0	-1	-31.8418	-0.094922	100	750	250	-1	0	0	0	-1	-9	0	0	0	0	1	0	250	BB 200-20k 50ms.16	13	-1	0	0	0	0	-1	-24	0	0	0	-1	0	0	250	BB 200-20k InnerSpkr 50ms.16	120
91	0	0	24	24	30	30	24	24	60	60	0	4	-1	15.9704	-0.094922	20	0	-1	-1	0	0	0	-1	24	0	0	0	-1	0	0	250	BB 200-20k 50ms.16	120	-1	0	0	0	0	-1	24	0	0	0	100	20	14	250	BB 200-20k InnerSpkr 50ms.16	12
92	0	0	24	24	0	0	24	24	0	0	-1	0	-1	15.9704	-0.094922	100	750	250	-1	0	0	0	-1	24	0	0	0	0	1	0	250	BB 200-20k 50ms.16	14	-1	0	0	0	0	-1	24	0	0	0	-1	0	0	250	BB 200-20k InnerSpkr 50ms.16	120
93	0	0	9	9	30	30	9	9	60	60	0	4	-1	16.9665	-0.094922	20	0	-1	-1	0	0	0	-1	9	0	0	0	-1	0	0	250	BB 200-20k 50ms.16	120	-1	0	0	0	0	-1	9	0	0	0	100	20	0	250	BB 200-20k InnerSpkr 50ms.16	12
94	0	0	9	9	0	0	9	9	0	0	-1	0	-1	16.9665	-0.094922	100	4750	250	-1	0	0	0	-1	9	0	0	0	0	1	0	250	BB 200-20k 50ms.16	13	-1	0	0	0	0	-1	9	0	0	0	-1	0	0	250	BB 200-20k InnerSpkr 50ms.16	120
95	0	0	-45	-45	30	30	-30	-30	60	60	0	4	-1	-37.8184	-0.094922	20	0	-1	-1	0	0	0	-1	-45	0	0	0	-1	0	0	250	BB 200-20k 50ms.16	120	-1	0	0	0	0	-1	-30	0	0	0	100	20	14	250	BB 200-20k InnerSpkr 50ms.16	15
96	0	0	-45	-45	0	0	-30	-30	0	0	-1	0	-1	-37.8184	-0.094922	100	750	250	-1	0	0	0	-1	-45	0	0	0	0	1	0	250	BB 200-20k 50ms.16	15	-1	0	0	0	0	-1	-30	0	0	0	-1	0	0	250	BB 200-20k InnerSpkr 50ms.16	120
97	0	0	6	6	30	30	6	6	60	60	0	4	-1	13.9782	-0.094922	20	0	-1	-1	0	0	0	-1	6	0	0	0	-1	0	0	250	BB 200-20k 50ms.16	120	-1	0	0	0	0	-1	6	0	0	0	100	20	0	250	BB 200-20k InnerSpkr 50ms.16	18
98	0	0	6	6	0	0	6	6	0	0	-1	0	-1	13.9782	-0.094922	100	750	250	-1	0	0	0	-1	6	0	0	0	0	1	0	250	BB 200-20k 50ms.16	13	-1	0	0	0	0	-1	6	0	0	0	-1	0	0	250	BB 200-20k InnerSpkr 50ms.16	120
99	0	0	-9	-9	30	30	-9	-9	60	60	0	4	-1	-0.9631	-0.094922	20	0	-1	-1	0	0	0	-1	-9	0	0	0	-1	0	0	250	BB 200-20k 50ms.16	120	-1	0	0	0	0	-1	-9	0	0	0	100	20	0	250	BB 200-20k InnerSpkr 50ms.16	12
100	0	0	-9	-9	0	0	-9	-9	0	0	-1	0	-1	-0.9631	-0.094922	100	4750	250	-1	0	0	0	-1	-9	0	0	0	0	1	0	250	BB 200-20k 50ms.16	15	-1	0	0	0	0	-1	-9	0	0	0	-1	0	0	250	BB 200-20k InnerSpkr 50ms.16	120
101	0	0	27	27	30	30	27	27	60	60	0	4	-1	34.8961	-0.094922	20	0	-1	-1	0	0	0	-1	27	0	0	0	-1	0	0	250	BB 200-20k 50ms.16	120	-1	0	0	0	0	-1	27	0	0	0	100	20	16	250	BB 200-20k InnerSpkr 50ms.16	15
102	0	0	27	27	0	0	27	27	0	0	-1	0	-1	34.8961	-0.094922	100	750	250	-1	0	0	0	-1	27	0	0	0	0	1	0	250	BB 200-20k 50ms.16	18	-1	0	0	0	0	-1	27	0	0	0	-1	0	0	250	BB 200-20k InnerSpkr 50ms.16	120
103	0	0	-9	-9	30	30	-9	-9	60	60	0	4	-1	-16.9005	-0.094922	20	0	-1	-1	0	0	0	-1	-9	0	0	0	-1	0	0	250	BB 200-20k 50ms.16	120	-1	0	0	0	0	-1	-9	0	0	0	100	20	6	250	BB 200-20k InnerSpkr 50ms.16	13
104	0	0	-9	-9	0	0	-9	-9	0	0	-1	0	-1	-16.9005	-0.094922	100	4750	250	-1	0	0	0	-1	-9	0	0	0	0	1	0	250	BB 200-20k 50ms.16	13	-1	0	0	0	0	-1	-9	0	0	0	-1	0	0	250	BB 200-20k InnerSpkr 50ms.16	120
105	0	0	15	15	30	30	15	15	60	60	0	4	-1	22.943	-0.094922	20	0	-1	-1	0	0	0	-1	15	0	0	0	-1	0	0	250	BB 200-20k 50ms.16	120	-1	0	0	0	0	-1	15	0	0	0	100	20	0	250	BB 200-20k InnerSpkr 50ms.16	12
106	0	0	15	15	0	0	15	15	0	0	-1	0	-1	22.943	-0.094922	100	19750	250	-1	0	0	0	-1	15	0	0	0	0	1	0	250	BB 200-20k 50ms.16	16	-1	0	0	0	0	-1	15	0	0	0	-1	0	0	250	BB 200-20k InnerSpkr 50ms.16	120
107	0	0	3	3	30	30	-12	-12	60	60	0	4	-1	-19.8888	-0.094922	20	0	-1	-1	0	0	0	-1	3	0	0	0	-1	0	0	250	BB 200-20k 50ms.16	120	-1	0	0	0	0	-1	-12	0	0	0	100	20	0	250	BB 200-20k InnerSpkr 50ms.16	18
108	0	0	3	3	0	0	-12	-12	0	0	-1	0	-1	-19.8888	-0.094922	100	750	250	-1	0	0	0	-1	3	0	0	0	0	1	0	250	BB 200-20k 50ms.16	14	-1	0	0	0	0	-1	-12	0	0	0	-1	0	0	250	BB 200-20k InnerSpkr 50ms.16	120
109	0	0	15	15	30	30	15	15	60	60	0	4	-1	7.0056	-0.094922	20	0	-1	-1	0	0	0	-1	15	0	0	0	-1	0	0	250	BB 200-20k 50ms.16	120	-1	0	0	0	0	-1	15	0	0	0	100	20	10	250	BB 200-20k InnerSpkr 50ms.16	16
110	0	0	15	15	0	0	15	15	0	0	-1	0	-1	7.0056	-0.094922	100	750	250	-1	0	0	0	-1	15	0	0	0	0	1	0	250	BB 200-20k 50ms.16	17	-1	0	0	0	0	-1	15	0	0	0	-1	0	0	250	BB 200-20k InnerSpkr 50ms.16	120
111	0	0	-21	-21	30	30	-21	-21	60	60	0	4	-1	-28.8536	-0.094922	20	0	-1	-1	0	0	0	-1	-21	0	0	0	-1	0	0	250	BB 200-20k 50ms.16	120	-1	0	0	0	0	-1	-21	0	0	0	100	20	10	250	BB 200-20k InnerSpkr 50ms.16	14
112	0	0	-21	-21	0	0	-21	-21	0	0	-1	0	-1	-28.8536	-0.094922	100	4750	250	-1	0	0	0	-1	-21	0	0	0	0	1	0	250	BB 200-20k 50ms.16	18	-1	0	0	0	0	-1	-21	0	0	0	-1	0	0	250	BB 200-20k InnerSpkr 50ms.16	120
113	0	0	24	24	30	30	24	24	60	60	0	4	-1	15.9704	-0.094922	20	0	-1	-1	0	0	0	-1	24	0	0	0	-1	0	0	250	BB 200-20k 50ms.16	120	-1	0	0	0	0	-1	24	0	0	0	100	20	0	250	BB 200-20k InnerSpkr 50ms.16	15
114	0	0	24	24	0	0	24	24	0	0	-1	0	-1	15.9704	-0.094922	100	19750	250	-1	0	0	0	-1	24	0	0	0	0	1	0	250	BB 200-20k 50ms.16	15	-1	0	0	0	0	-1	24	0	0	0	-1	0	0	250	BB 200-20k InnerSpkr 50ms.16	120
115	0	0	-42	-42	30	30	-27	-27	60	60	0	4	-1	-18.8927	-0.094922	20	0	-1	-1	0	0	0	-1	-42	0	0	0	-1	0	0	250	BB 200-20k 50ms.16	120	-1	0	0	0	0	-1	-27	0	0	0	100	20	0	250	BB 200-20k InnerSpkr 50ms.16	17
116	0	0	-42	-42	0	0	-27	-27	0	0	-1	0	-1	-18.8927	-0.094922	100	750	250	-1	0	0	0	-1	-42	0	0	0	0	1	0	250	BB 200-20k 50ms.16	12	-1	0	0	0	0	-1	-27	0	0	0	-1	0	0	250	BB 200-20k InnerSpkr 50ms.16	120
117	0	0	21	21	30	30	21	21	60	60	0	4	-1	28.9195	-0.094922	20	0	-1	-1	0	0	0	-1	21	0	0	0	-1	0	0	250	BB 200-20k 50ms.16	120	-1	0	0	0	0	-1	21	0	0	0	100	20	0	250	BB 200-20k InnerSpkr 50ms.16	18
118	0	0	21	21	0	0	21	21	0	0	-1	0	-1	28.9195	-0.094922	100	4750	250	-1	0	0	0	-1	21	0	0	0	0	1	0	250	BB 200-20k 50ms.16	18	-1	0	0	0	0	-1	21	0	0	0	-1	0	0	250	BB 200-20k InnerSpkr 50ms.16	120
119	0	0	-24	-24	30	30	-24	-24	60	60	0	4	-1	-15.9044	-0.094922	20	0	-1	-1	0	0	0	-1	-24	0	0	0	-1	0	0	250	BB 200-20k 50ms.16	120	-1	0	0	0	0	-1	-24	0	0	0	100	20	0	250	BB 200-20k InnerSpkr 50ms.16	15
120	0	0	-24	-24	0	0	-24	-24	0	0	-1	0	-1	-15.9044	-0.094922	100	19750	250	-1	0	0	0	-1	-24	0	0	0	0	1	0	250	BB 200-20k 50ms.16	14	-1	0	0	0	0	-1	-24	0	0	0	-1	0	0	250	BB 200-20k InnerSpkr 50ms.16	120
121	0	0	-18	-18	30	30	-3	-3	60	60	0	4	-1	-10.924	-0.094922	20	0	-1	-1	0	0	0	-1	-18	0	0	0	-1	0	0	250	BB 200-20k 50ms.16	120	-1	0	0	0	0	-1	-3	0	0	0	100	20	9	250	BB 200-20k InnerSpkr 50ms.16	18
122	0	0	-18	-18	0	0	-3	-3	0	0	-1	0	-1	-10.924	-0.094922	100	750	250	-1	0	0	0	-1	-18	0	0	0	0	1	0	250	BB 200-20k 50ms.16	18	-1	0	0	0	0	-1	-3	0	0	0	-1	0	0	250	BB 200-20k InnerSpkr 50ms.16	120
123	0	0	-18	-18	30	30	-18	-18	60	60	0	4	-1	-25.8653	-0.094922	20	0	-1	-1	0	0	0	-1	-18	0	0	0	-1	0	0	250	BB 200-20k 50ms.16	120	-1	0	0	0	0	-1	-18	0	0	0	100	20	12	250	BB 200-20k InnerSpkr 50ms.16	14
124	0	0	-18	-18	0	0	-18	-18	0	0	-1	0	-1	-25.8653	-0.094922	100	750	250	-1	0	0	0	-1	-18	0	0	0	0	1	0	250	BB 200-20k 50ms.16	14	-1	0	0	0	0	-1	-18	0	0	0	-1	0	0	250	BB 200-20k InnerSpkr 50ms.16	120
125	0	0	-12	-12	30	30	3	3	60	60	0	4	-1	-4.9474	-0.094922	20	0	-1	-1	0	0	0	-1	-12	0	0	0	-1	0	0	250	BB 200-20k 50ms.16	120	-1	0	0	0	0	-1	3	0	0	0	100	20	0	250	BB 200-20k InnerSpkr 50ms.16	13
126	0	0	-12	-12	0	0	3	3	0	0	-1	0	-1	-4.9474	-0.094922	100	750	250	-1	0	0	0	-1	-12	0	0	0	0	1	0	250	BB 200-20k 50ms.16	16	-1	0	0	0	0	-1	3	0	0	0	-1	0	0	250	BB 200-20k InnerSpkr 50ms.16	120
127	0	0	-24	-24	30	30	-24	-24	60	60	0	4	-1	-31.8418	-0.094922	20	0	-1	-1	0	0	0	-1	-24	0	0	0	-1	0	0	250	BB 200-20k 50ms.16	120	-1	0	0	0	0	-1	-24	0	0	0	100	20	0	250	BB 200-20k InnerSpkr 50ms.16	13
128	0	0	-24	-24	0	0	-24	-24	0	0	-1	0	-1	-31.8418	-0.094922	100	19750	250	-1	0	0	0	-1	-24	0	0	0	0	1	0	250	BB 200-20k 50ms.16	15	-1	0	0	0	0	-1	-24	0	0	0	-1	0	0	250	BB 200-20k InnerSpkr 50ms.16	120
129	0	0	9	9	30	30	9	9	60	60	0	4	-1	1.0291	-0.094922	20	0	-1	-1	0	0	0	-1	9	0	0	0	-1	0	0	250	BB 200-20k 50ms.16	120	-1	0	0	0	0	-1	9	0	0	0	100	20	17	250	BB 200-20k InnerSpkr 50ms.16	12
130	0	0	9	9	0	0	9	9	0	0	-1	0	-1	1.0291	-0.094922	100	4750	250	-1	0	0	0	-1	9	0	0	0	0	1	0	250	BB 200-20k 50ms.16	15	-1	0	0	0	0	-1	9	0	0	0	-1	0	0	250	BB 200-20k InnerSpkr 50ms.16	120
131	0	0	-15	-15	30	30	-30	-30	60	60	0	4	-1	-21.8809	-0.094922	20	0	-1	-1	0	0	0	-1	-15	0	0	0	-1	0	0	250	BB 200-20k 50ms.16	120	-1	0	0	0	0	-1	-30	0	0	0	100	20	18	250	BB 200-20k InnerSpkr 50ms.16	18
132	0	0	-15	-15	0	0	-30	-30	0	0	-1	0	-1	-21.8809	-0.094922	100	750	250	-1	0	0	0	-1	-15	0	0	0	0	1	0	250	BB 200-20k 50ms.16	17	-1	0	0	0	0	-1	-30	0	0	0	-1	0	0	250	BB 200-20k InnerSpkr 50ms.16	120
133	0	0	15	15	30	30	15	15	60	60	0	4	-1	7.0056	-0.094922	20	0	-1	-1	0	0	0	-1	15	0	0	0	-1	0	0	250	BB 200-20k 50ms.16	120	-1	0	0	0	0	-1	15	0	0	0	100	20	0	250	BB 200-20k InnerSpkr 50ms.16	16
134	0	0	15	15	0	0	15	15	0	0	-1	0	-1	7.0056	-0.094922	100	19750	250	-1	0	0	0	-1	15	0	0	0	0	1	0	250	BB 200-20k 50ms.16	14	-1	0	0	0	0	-1	15	0	0	0	-1	0	0	250	BB 200-20k InnerSpkr 50ms.16	120
135	0	0	-18	-18	30	30	-18	-18	60	60	0	4	-1	-9.9279	-0.094922	20	0	-1	-1	0	0	0	-1	-18	0	0	0	-1	0	0	250	BB 200-20k 50ms.16	120	-1	0	0	0	0	-1	-18	0	0	0	100	20	0	250	BB 200-20k InnerSpkr 50ms.16	13
136	0	0	-18	-18	0	0	-18	-18	0	0	-1	0	-1	-9.9279	-0.094922	100	750	250	-1	0	0	0	-1	-18	0	0	0	0	1	0	250	BB 200-20k 50ms.16	14	-1	0	0	0	0	-1	-18	0	0	0	-1	0	0	250	BB 200-20k InnerSpkr 50ms.16	120
137	0	0	24	24	30	30	24	24	60	60	0	4	-1	31.9078	-0.094922	20	0	-1	-1	0	0	0	-1	24	0	0	0	-1	0	0	250	BB 200-20k 50ms.16	120	-1	0	0	0	0	-1	24	0	0	0	100	20	0	250	BB 200-20k InnerSpkr 50ms.16	12
138	0	0	24	24	0	0	24	24	0	0	-1	0	-1	31.9078	-0.094922	100	19750	250	-1	0	0	0	-1	24	0	0	0	0	1	0	250	BB 200-20k 50ms.16	14	-1	0	0	0	0	-1	24	0	0	0	-1	0	0	250	BB 200-20k InnerSpkr 50ms.16	120
139	0	0	-6	-6	30	30	9	9	60	60	0	4	-1	16.9665	-0.094922	20	0	-1	-1	0	0	0	-1	-6	0	0	0	-1	0	0	250	BB 200-20k 50ms.16	120	-1	0	0	0	0	-1	9	0	0	0	100	20	10	250	BB 200-20k InnerSpkr 50ms.16	14
140	0	0	-6	-6	0	0	9	9	0	0	-1	0	-1	16.9665	-0.094922	100	750	250	-1	0	0	0	-1	-6	0	0	0	0	1	0	250	BB 200-20k 50ms.16	12	-1	0	0	0	0	-1	9	0	0	0	-1	0	0	250	BB 200-20k InnerSpkr 50ms.16	120
141	0	20	0	0	30	30	-18	-12	60	60	0	4	-1	0.032992	-0.094922	20	0	350	-1	0	0	0	-1	0	0	0	0	-1	0	0	250	BB 200-20k 50ms.16	120	-1	0	0	0	0	-1	-12	0	0	0	100	1	0	250	BB 200-20k InnerSpkr 50ms.16	13
142	0	0	0	0	0	0	-11	-24	60	60	0	4	-1	0.032992	-0.094922	20	0	350	-1	0	0	0	-1	0	0	0	0	-1	0	0	250	BB 200-20k 50ms.16	120	-1	0	0	0	0	-1	-24	0	0	0	100	1	0	250	BB 200-20k InnerSpkr 50ms.16	15
143	0	0	0	0	0	0	27	27	60	60	0	4	-1	0.032992	-0.094922	20	0	350	-1	0	0	0	-1	0	0	0	0	-1	0	0	250	BB 200-20k 50ms.16	120	-1	0	0	0	0	-1	27	0	0	0	100	1	0	250	BB 200-20k InnerSpkr 50ms.16	13
144	0	0	0	0	0	0	9	9	60	60	0	4	-1	0.032992	-0.094922	20	0	350	-1	0	0	0	-1	0	0	0	0	-1	0	0	250	BB 200-20k 50ms.16	120	-1	0	0	0	0	-1	9	0	0	0	100	1	0	250	BB 200-20k InnerSpkr 50ms.16	12
145	0	0	0	0	0	0	-34	-27	60	60	0	4	-1	0.032992	-0.094922	20	0	350	-1	0	0	0	-1	0	0	0	0	-1	0	0	250	BB 200-20k 50ms.16	120	-1	0	0	0	0	-1	-27	0	0	0	100	1	0	250	BB 200-20k InnerSpkr 50ms.16	18
146	0	0	0	0	0	0	-9	-9	60	60	0	4	-1	0.032992	-0.094922	20	0	350	-1	0	0	0	-1	0	0	0	0	-1	0	0	250	BB 200-20k 50ms.16	120	-1	0	0	0	0	-1	-9	0	0	0	100	1	0	250	BB 200-20k InnerSpkr 50ms.16	13
147	0	0	0	0	0	0	-30	-30	60	60	0	4	-1	0.032992	-0.094922	20	0	350	-1	0	0	0	-1	0	0	0	0	-1	0	0	250	BB 200-20k 50ms.16	120	-1	0	0	0	0	-1	-30	0	0	0	100	1	0	250	BB 200-20k InnerSpkr 50ms.16	13
148	0	0	0	0	0	0	3	3	60	60	0	4	-1	0.032992	-0.094922	20	0	350	-1	0	0	0	-1	0	0	0	0	-1	0	0	250	BB 200-20k 50ms.16	120	-1	0	0	0	0	-1	3	0	0	0	100	1	0	250	BB 200-20k InnerSpkr 50ms.16	14
149	0	0	0	0	0	0	-25	-18	60	60	0	4	-1	0.032992	-0.094922	20	0	350	-1	0	0	0	-1	0	0	0	0	-1	0	0	250	BB 200-20k 50ms.16	120	-1	0	0	0	0	-1	-18	0	0	0	100	1	0	250	BB 200-20k InnerSpkr 50ms.16	15
150	0	0	0	0	0	0	17	12	60	60	0	4	-1	0.032992	-0.094922	20	0	350	-1	0	0	0	-1	0	0	0	0	-1	0	0	250	BB 200-20k 50ms.16	120	-1	0	0	0	0	-1	12	0	0	0	100	1	0	250	BB 200-20k InnerSpkr 50ms.16	17
151	0	0	0	0	0	0	-9	-9	60	60	0	4	-1	0.032992	-0.094922	20	0	350	-1	0	0	0	-1	0	0	0	0	-1	0	0	250	BB 200-20k 50ms.16	120	-1	0	0	0	0	-1	-9	0	0	0	100	1	0	250	BB 200-20k InnerSpkr 50ms.16	16
152	0	0	0	0	0	0	30	30	60	60	0	4	-1	0.032992	-0.094922	20	0	350	-1	0	0	0	-1	0	0	0	0	-1	0	0	250	BB 200-20k 50ms.16	120	-1	0	0	0	0	-1	30	0	0	0	100	1	0	250	BB 200-20k InnerSpkr 50ms.16	13
153	0	0	0	0	0	0	-19	-24	60	60	0	4	-1	0.032992	-0.094922	20	0	350	-1	0	0	0	-1	0	0	0	0	-1	0	0	250	BB 200-20k 50ms.16	120	-1	0	0	0	0	-1	-24	0	0	0	100	1	0	250	BB 200-20k InnerSpkr 50ms.16	13
154	0	0	0	0	0	0	24	24	60	60	0	4	-1	0.032992	-0.094922	20	0	350	-1	0	0	0	-1	0	0	0	0	-1	0	0	250	BB 200-20k 50ms.16	120	-1	0	0	0	0	-1	24	0	0	0	100	1	0	250	BB 200-20k InnerSpkr 50ms.16	15
155	0	0	0	0	0	0	-17	-6	60	60	0	4	-1	0.032992	-0.094922	20	0	350	-1	0	0	0	-1	0	0	0	0	-1	0	0	250	BB 200-20k 50ms.16	120	-1	0	0	0	0	-1	-6	0	0	0	100	1	0	250	BB 200-20k InnerSpkr 50ms.16	12
156	0	0	0	0	0	0	6	6	60	60	0	4	-1	0.032992	-0.094922	20	0	350	-1	0	0	0	-1	0	0	0	0	-1	0	0	250	BB 200-20k 50ms.16	120	-1	0	0	0	0	-1	6	0	0	0	100	1	0	250	BB 200-20k InnerSpkr 50ms.16	13
157	0	0	0	0	0	0	30	30	60	60	0	4	-1	0.032992	-0.094922	20	0	350	-1	0	0	0	-1	0	0	0	0	-1	0	0	250	BB 200-20k 50ms.16	120	-1	0	0	0	0	-1	30	0	0	0	100	1	0	250	BB 200-20k InnerSpkr 50ms.16	13
158	0	0	0	0	0	0	15	15	60	60	0	4	-1	0.032992	-0.094922	20	0	350	-1	0	0	0	-1	0	0	0	0	-1	0	0	250	BB 200-20k 50ms.16	120	-1	0	0	0	0	-1	15	0	0	0	100	1	0	250	BB 200-20k InnerSpkr 50ms.16	14
159	0	0	0	0	0	0	-4	-3	60	60	0	4	-1	0.032992	-0.094922	20	0	350	-1	0	0	0	-1	0	0	0	0	-1	0	0	250	BB 200-20k 50ms.16	120	-1	0	0	0	0	-1	-3	0	0	0	100	1	0	250	BB 200-20k InnerSpkr 50ms.16	18
160	0	0	0	0	0	0	-18	-18	60	60	0	4	-1	0.032992	-0.094922	20	0	350	-1	0	0	0	-1	0	0	0	0	-1	0	0	250	BB 200-20k 50ms.16	120	-1	0	0	0	0	-1	-18	0	0	0	100	1	0	250	BB 200-20k InnerSpkr 50ms.16	18
161	0	0	0	0	0	0	-5	-3	60	60	0	4	-1	0.032992	-0.094922	20	0	350	-1	0	0	0	-1	0	0	0	0	-1	0	0	250	BB 200-20k 50ms.16	120	-1	0	0	0	0	-1	-3	0	0	0	100	1	0	250	BB 200-20k InnerSpkr 50ms.16	18
162	0	0	0	0	0	0	-12	-12	60	60	0	4	-1	0.032992	-0.094922	20	0	350	-1	0	0	0	-1	0	0	0	0	-1	0	0	250	BB 200-20k 50ms.16	120	-1	0	0	0	0	-1	-12	0	0	0	100	1	0	250	BB 200-20k InnerSpkr 50ms.16	15
163	0	0	0	0	0	0	18	18	60	60	0	4	-1	0.032992	-0.094922	20	0	350	-1	0	0	0	-1	0	0	0	0	-1	0	0	250	BB 200-20k 50ms.16	120	-1	0	0	0	0	-1	18	0	0	0	100	1	0	250	BB 200-20k InnerSpkr 50ms.16	15
164	0	0	0	0	0	0	-27	-27	60	60	0	4	-1	0.032992	-0.094922	20	0	350	-1	0	0	0	-1	0	0	0	0	-1	0	0	250	BB 200-20k 50ms.16	120	-1	0	0	0	0	-1	-27	0	0	0	100	1	0	250	BB 200-20k InnerSpkr 50ms.16	14
165	0	0	0	0	0	0	-2	-15	60	60	0	4	-1	0.032992	-0.094922	20	0	350	-1	0	0	0	-1	0	0	0	0	-1	0	0	250	BB 200-20k 50ms.16	120	-1	0	0	0	0	-1	-15	0	0	0	100	1	0	250	BB 200-20k InnerSpkr 50ms.16	13
166	0	0	0	0	0	0	27	27	60	60	0	4	-1	0.032992	-0.094922	20	0	350	-1	0	0	0	-1	0	0	0	0	-1	0	0	250	BB 200-20k 50ms.16	120	-1	0	0	0	0	-1	27	0	0	0	100	1	0	250	BB 200-20k InnerSpkr 50ms.16	13
167	0	0	0	0	0	0	-32	-30	60	60	0	4	-1	0.032992	-0.094922	20	0	350	-1	0	0	0	-1	0	0	0	0	-1	0	0	250	BB 200-20k 50ms.16	120	-1	0	0	0	0	-1	-30	0	0	0	100	1	0	250	BB 200-20k InnerSpkr 50ms.16	14
168	0	0	0	0	0	0	24	24	60	60	0	4	-1	0.032992	-0.094922	20	0	350	-1	0	0	0	-1	0	0	0	0	-1	0	0	250	BB 200-20k 50ms.16	120	-1	0	0	0	0	-1	24	0	0	0	100	1	0	250	BB 200-20k InnerSpkr 50ms.16	18
169	0	0	0	0	0	0	19	6	60	60	0	4	-1	0.032992	-0.094922	20	0	350	-1	0	0	0	-1	0	0	0	0	-1	0	0	250	BB 200-20k 50ms.16	120	-1	0	0	0	0	-1	6	0	0	0	100	1	0	250	BB 200-20k InnerSpkr 50ms.16	13
170	0	0	0	0	0	0	20	12	60	60	0	4	-1	0.032992	-0.094922	20	0	350	-1	0	0	0	-1	0	0	0	0	-1	0	0	250	BB 200-20k 50ms.16	120	-1	0	0	0	0	-1	12	0	0	0	100	1	0	250	BB 200-20k InnerSpkr 50ms.16	14
171	0	0	0	0	0	0	3	3	60	60	0	4	-1	0.032992	-0.094922	20	0	350	-1	0	0	0	-1	0	0	0	0	-1	0	0	250	BB 200-20k 50ms.16	120	-1	0	0	0	0	-1	3	0	0	0	100	1	0	250	BB 200-20k InnerSpkr 50ms.16	15
172	0	0	0	0	0	0	-28	-21	60	60	0	4	-1	0.032992	-0.094922	20	0	350	-1	0	0	0	-1	0	0	0	0	-1	0	0	250	BB 200-20k 50ms.16	120	-1	0	0	0	0	-1	-21	0	0	0	100	1	0	250	BB 200-20k InnerSpkr 50ms.16	13
173	0	0	0	0	0	0	18	18	60	60	0	4	-1	0.032992	-0.094922	20	0	350	-1	0	0	0	-1	0	0	0	0	-1	0	0	250	BB 200-20k 50ms.16	120	-1	0	0	0	0	-1	18	0	0	0	100	1	0	250	BB 200-20k InnerSpkr 50ms.16	16
174	0	0	0	0	0	0	-22	-21	60	60	0	4	-1	0.032992	-0.094922	20	0	350	-1	0	0	0	-1	0	0	0	0	-1	0	0	250	BB 200-20k 50ms.16	120	-1	0	0	0	0	-1	-21	0	0	0	100	1	0	250	BB 200-20k InnerSpkr 50ms.16	12
175	0	0	0	0	0	0	-6	-6	60	60	0	4	-1	0.032992	-0.094922	20	0	350	-1	0	0	0	-1	0	0	0	0	-1	0	0	250	BB 200-20k 50ms.16	120	-1	0	0	0	0	-1	-6	0	0	0	100	1	0	250	BB 200-20k InnerSpkr 50ms.16	17
176	0	0	0	0	0	0	21	21	60	60	0	4	-1	0.032992	-0.094922	20	0	350	-1	0	0	0	-1	0	0	0	0	-1	0	0	250	BB 200-20k 50ms.16	120	-1	0	0	0	0	-1	21	0	0	0	100	1	0	250	BB 200-20k InnerSpkr 50ms.16	17
177	0	0	0	0	0	0	9	9	60	60	0	4	-1	0.032992	-0.094922	20	0	350	-1	0	0	0	-1	0	0	0	0	-1	0	0	250	BB 200-20k 50ms.16	120	-1	0	0	0	0	-1	9	0	0	0	100	1	0	250	BB 200-20k InnerSpkr 50ms.16	16
178	0	0	0	0	0	0	-15	-15	60	60	0	4	-1	0.032992	-0.094922	20	0	350	-1	0	0	0	-1	0	0	0	0	-1	0	0	250	BB 200-20k 50ms.16	120	-1	0	0	0	0	-1	-15	0	0	0	100	1	0	250	BB 200-20k InnerSpkr 50ms.16	13
179	0	0	0	0	0	0	21	21	60	60	0	4	-1	0.032992	-0.094922	20	0	350	-1	0	0	0	-1	0	0	0	0	-1	0	0	250	BB 200-20k 50ms.16	120	-1	0	0	0	0	-1	21	0	0	0	100	1	0	250	BB 200-20k InnerSpkr 50ms.16	18
180	0	0	0	0	0	0	5	15	60	60	0	4	-1	0.032992	-0.094922	20	0	350	-1	0	0	0	-1	0	0	0	0	-1	0	0	250	BB 200-20k 50ms.16	120	-1	0	0	0	0	-1	15	0	0	0	100	1	0	250	BB 200-20k InnerSpkr 50ms.16	16
181	0	20	-27	-27	30	30	-27	-27	60	60	0	4	-1	-34.8301	-0.094922	20	0	-1	-1	0	0	0	-1	-27	0	0	0	-1	0	0	250	BB 200-20k 50ms.16	120	-1	0	0	0	0	-1	-27	0	0	0	100	20	0	250	BB 200-20k InnerSpkr 50ms.16	16
182	0	0	-27	-27	0	0	-27	-27	0	0	-1	0	-1	-34.8301	-0.094922	100	750	250	-1	0	0	0	-1	-27	0	0	0	0	1	0	250	BB 200-20k 50ms.16	12	-1	0	0	0	0	-1	-27	0	0	0	-1	0	0	250	BB 200-20k InnerSpkr 50ms.16	120
183	0	0	-6	-6	30	30	-6	-6	60	60	0	4	-1	2.0252	-0.094922	20	0	-1	-1	0	0	0	-1	-6	0	0	0	-1	0	0	250	BB 200-20k 50ms.16	120	-1	0	0	0	0	-1	-6	0	0	0	100	20	0	250	BB 200-20k InnerSpkr 50ms.16	16
184	0	0	-6	-6	0	0	-6	-6	0	0	-1	0	-1	2.0252	-0.094922	100	4750	250	-1	0	0	0	-1	-6	0	0	0	0	1	0	250	BB 200-20k 50ms.16	17	-1	0	0	0	0	-1	-6	0	0	0	-1	0	0	250	BB 200-20k InnerSpkr 50ms.16	120
185	0	0	9	9	30	30	9	9	60	60	0	4	-1	1.0291	-0.094922	20	0	-1	-1	0	0	0	-1	9	0	0	0	-1	0	0	250	BB 200-20k 50ms.16	120	-1	0	0	0	0	-1	9	0	0	0	100	20	12	250	BB 200-20k InnerSpkr 50ms.16	15
186	0	0	9	9	0	0	9	9	0	0	-1	0	-1	1.0291	-0.094922	100	750	250	-1	0	0	0	-1	9	0	0	0	0	1	0	250	BB 200-20k 50ms.16	13	-1	0	0	0	0	-1	9	0	0	0	-1	0	0	250	BB 200-20k InnerSpkr 50ms.16	120
187	0	0	-39	-39	30	30	-24	-24	60	60	0	4	-1	-15.9044	-0.094922	20	0	-1	-1	0	0	0	-1	-39	0	0	0	-1	0	0	250	BB 200-20k 50ms.16	120	-1	0	0	0	0	-1	-24	0	0	0	100	20	0	250	BB 200-20k InnerSpkr 50ms.16	14
188	0	0	-39	-39	0	0	-24	-24	0	0	-1	0	-1	-15.9044	-0.094922	100	750	250	-1	0	0	0	-1	-39	0	0	0	0	1	0	250	BB 200-20k 50ms.16	16	-1	0	0	0	0	-1	-24	0	0	0	-1	0	0	250	BB 200-20k InnerSpkr 50ms.16	120
189	0	0	6	6	30	30	6	6	60	60	0	4	-1	13.9782	-0.094922	20	0	-1	-1	0	0	0	-1	6	0	0	0	-1	0	0	250	BB 200-20k 50ms.16	120	-1	0	0	0	0	-1	6	0	0	0	100	20	18	250	BB 200-20k InnerSpkr 50ms.16	15
190	0	0	6	6	0	0	6	6	0	0	-1	0	-1	13.9782	-0.094922	100	4750	250	-1	0	0	0	-1	6	0	0	0	0	1	0	250	BB 200-20k 50ms.16	18	-1	0	0	0	0	-1	6	0	0	0	-1	0	0	250	BB 200-20k InnerSpkr 50ms.16	120
191	0	0	-33	-33	30	30	-18	-18	60	60	0	4	-1	-9.9279	-0.094922	20	0	-1	-1	0	0	0	-1	-33	0	0	0	-1	0	0	250	BB 200-20k 50ms.16	120	-1	0	0	0	0	-1	-18	0	0	0	100	20	8	250	BB 200-20k InnerSpkr 50ms.16	12
192	0	0	-33	-33	0	0	-18	-18	0	0	-1	0	-1	-9.9279	-0.094922	100	750	250	-1	0	0	0	-1	-33	0	0	0	0	1	0	250	BB 200-20k 50ms.16	15	-1	0	0	0	0	-1	-18	0	0	0	-1	0	0	250	BB 200-20k InnerSpkr 50ms.16	120
193	0	0	15	15	30	30	15	15	60	60	0	4	-1	7.0056	-0.094922	20	0	-1	-1	0	0	0	-1	15	0	0	0	-1	0	0	250	BB 200-20k 50ms.16	120	-1	0	0	0	0	-1	15	0	0	0	100	20	0	250	BB 200-20k InnerSpkr 50ms.16	15
194	0	0	15	15	0	0	15	15	0	0	-1	0	-1	7.0056	-0.094922	100	4750	250	-1	0	0	0	-1	15	0	0	0	0	1	0	250	BB 200-20k 50ms.16	18	-1	0	0	0	0	-1	15	0	0	0	-1	0	0	250	BB 200-20k InnerSpkr 50ms.16	120
195	0	0	-15	-15	30	30	-15	-15	60	60	0	4	-1	-22.877	-0.094922	20	0	-1	-1	0	0	0	-1	-15	0	0	0	-1	0	0	250	BB 200-20k 50ms.16	120	-1	0	0	0	0	-1	-15	0	0	0	100	20	0	250	BB 200-20k InnerSpkr 50ms.16	12
196	0	0	-15	-15	0	0	-15	-15	0	0	-1	0	-1	-22.877	-0.094922	100	750	250	-1	0	0	0	-1	-15	0	0	0	0	1	0	250	BB 200-20k 50ms.16	14	-1	0	0	0	0	-1	-15	0	0	0	-1	0	0	250	BB 200-20k InnerSpkr 50ms.16	120
197	0	0	-3	-3	30	30	12	12	60	60	0	4	-1	4.0173	-0.094922	20	0	-1	-1	0	0	0	-1	-3	0	0	0	-1	0	0	250	BB 200-20k 50ms.16	120	-1	0	0	0	0	-1	12	0	0	0	100	20	0	250	BB 200-20k InnerSpkr 50ms.16	16
198	0	0	-3	-3	0	0	12	12	0	0	-1	0	-1	4.0173	-0.094922	100	750	250	-1	0	0	0	-1	-3	0	0	0	0	1	0	250	BB 200-20k 50ms.16	17	-1	0	0	0	0	-1	12	0	0	0	-1	0	0	250	BB 200-20k InnerSpkr 50ms.16	120
199	0	0	-30	-30	30	30	-30	-30	60	60	0	4	-1	-21.8809	-0.094922	20	0	-1	-1	0	0	0	-1	-30	0	0	0	-1	0	0	250	BB 200-20k 50ms.16	120	-1	0	0	0	0	-1	-30	0	0	0	100	20	9	250	BB 200-20k InnerSpkr 50ms.16	16
200	0	0	-30	-30	0	0	-30	-30	0	0	-1	0	-1	-21.8809	-0.094922	100	19750	250	-1	0	0	0	-1	-30	0	0	0	0	1	0	250	BB 200-20k 50ms.16	13	-1	0	0	0	0	-1	-30	0	0	0	-1	0	0	250	BB 200-20k InnerSpkr 50ms.16	120
201	0	0	3	3	30	30	3	3	60	60	0	4	-1	-4.9474	-0.094922	20	0	-1	-1	0	0	0	-1	3	0	0	0	-1	0	0	250	BB 200-20k 50ms.16	120	-1	0	0	0	0	-1	3	0	0	0	100	20	0	250	BB 200-20k InnerSpkr 50ms.16	13
202	0	0	3	3	0	0	3	3	0	0	-1	0	-1	-4.9474	-0.094922	100	750	250	-1	0	0	0	-1	3	0	0	0	0	1	0	250	BB 200-20k 50ms.16	16	-1	0	0	0	0	-1	3	0	0	0	-1	0	0	250	BB 200-20k InnerSpkr 50ms.16	120
203	0	0	36	36	30	30	21	21	60	60	0	4	-1	28.9195	-0.094922	20	0	-1	-1	0	0	0	-1	36	0	0	0	-1	0	0	250	BB 200-20k 50ms.16	120	-1	0	0	0	0	-1	21	0	0	0	100	20	19	250	BB 200-20k InnerSpkr 50ms.16	13
204	0	0	36	36	0	0	21	21	0	0	-1	0	-1	28.9195	-0.094922	100	750	250	-1	0	0	0	-1	36	0	0	0	0	1	0	250	BB 200-20k 50ms.16	17	-1	0	0	0	0	-1	21	0	0	0	-1	0	0	250	BB 200-20k InnerSpkr 50ms.16	120
205	0	0	-15	-15	30	30	-15	-15	60	60	0	4	-1	-6.9396	-0.094922	20	0	-1	-1	0	0	0	-1	-15	0	0	0	-1	0	0	250	BB 200-20k 50ms.16	120	-1	0	0	0	0	-1	-15	0	0	0	100	20	17	250	BB 200-20k InnerSpkr 50ms.16	12
206	0	0	-15	-15	0	0	-15	-15	0	0	-1	0	-1	-6.9396	-0.094922	100	4750	250	-1	0	0	0	-1	-15	0	0	0	0	1	0	250	BB 200-20k 50ms.16	15	-1	0	0	0	0	-1	-15	0	0	0	-1	0	0	250	BB 200-20k InnerSpkr 50ms.16	120
207	0	0	15	15	30	30	30	30	60	60	0	4	-1	21.9469	-0.094922	20	0	-1	-1	0	0	0	-1	15	0	0	0	-1	0	0	250	BB 200-20k 50ms.16	120	-1	0	0	0	0	-1	30	0	0	0	100	20	18	250	BB 200-20k InnerSpkr 50ms.16	17
208	0	0	15	15	0	0	30	30	0	0	-1	0	-1	21.9469	-0.094922	100	750	250	-1	0	0	0	-1	15	0	0	0	0	1	0	250	BB 200-20k 50ms.16	14	-1	0	0	0	0	-1	30	0	0	0	-1	0	0	250	BB 200-20k InnerSpkr 50ms.16	120
209	0	0	15	15	30	30	15	15	60	60	0	4	-1	22.943	-0.094922	20	0	-1	-1	0	0	0	-1	15	0	0	0	-1	0	0	250	BB 200-20k 50ms.16	120	-1	0	0	0	0	-1	15	0	0	0	100	20	18	250	BB 200-20k InnerSpkr 50ms.16	17
210	0	0	15	15	0	0	15	15	0	0	-1	0	-1	22.943	-0.094922	100	4750	250	-1	0	0	0	-1	15	0	0	0	0	1	0	250	BB 200-20k 50ms.16	17	-1	0	0	0	0	-1	15	0	0	0	-1	0	0	250	BB 200-20k InnerSpkr 50ms.16	120
211	0	0	-3	-3	30	30	-3	-3	60	60	0	4	-1	5.0134	-0.094922	20	0	-1	-1	0	0	0	-1	-3	0	0	0	-1	0	0	250	BB 200-20k 50ms.16	120	-1	0	0	0	0	-1	-3	0	0	0	100	20	0	250	BB 200-20k InnerSpkr 50ms.16	15
212	0	0	-3	-3	0	0	-3	-3	0	0	-1	0	-1	5.0134	-0.094922	100	19750	250	-1	0	0	0	-1	-3	0	0	0	0	1	0	250	BB 200-20k 50ms.16	17	-1	0	0	0	0	-1	-3	0	0	0	-1	0	0	250	BB 200-20k InnerSpkr 50ms.16	120
213	0	0	30	30	30	30	15	15	60	60	0	4	-1	7.0056	-0.094922	20	0	-1	-1	0	0	0	-1	30	0	0	0	-1	0	0	250	BB 200-20k 50ms.16	120	-1	0	0	0	0	-1	15	0	0	0	100	20	5	250	BB 200-20k InnerSpkr 50ms.16	16
214	0	0	30	30	0	0	15	15	0	0	-1	0	-1	7.0056	-0.094922	100	750	250	-1	0	0	0	-1	30	0	0	0	0	1	0	250	BB 200-20k 50ms.16	16	-1	0	0	0	0	-1	15	0	0	0	-1	0	0	250	BB 200-20k InnerSpkr 50ms.16	120
215	0	0	-9	-9	30	30	-9	-9	60	60	0	4	-1	-16.9005	-0.094922	20	0	-1	-1	0	0	0	-1	-9	0	0	0	-1	0	0	250	BB 200-20k 50ms.16	120	-1	0	0	0	0	-1	-9	0	0	0	100	20	0	250	BB 200-20k InnerSpkr 50ms.16	13
216	0	0	-9	-9	0	0	-9	-9	0	0	-1	0	-1	-16.9005	-0.094922	100	19750	250	-1	0	0	0	-1	-9	0	0	0	0	1	0	250	BB 200-20k 50ms.16	16	-1	0	0	0	0	-1	-9	0	0	0	-1	0	0	250	BB 200-20k InnerSpkr 50ms.16	120
217	0	0	-30	-30	30	30	-30	-30	60	60	0	4	-1	-21.8809	-0.094922	20	0	-1	-1	0	0	0	-1	-30	0	0	0	-1	0	0	250	BB 200-20k 50ms.16	120	-1	0	0	0	0	-1	-30	0	0	0	100	20	0	250	BB 200-20k InnerSpkr 50ms.16	18
218	0	0	-30	-30	0	0	-30	-30	0	0	-1	0	-1	-21.8809	-0.094922	100	4750	250	-1	0	0	0	-1	-30	0	0	0	0	1	0	250	BB 200-20k 50ms.16	18	-1	0	0	0	0	-1	-30	0	0	0	-1	0	0	250	BB 200-20k InnerSpkr 50ms.16	120
219	0	0	-36	-36	30	30	-21	-21	60	60	0	4	-1	-28.8536	-0.094922	20	0	-1	-1	0	0	0	-1	-36	0	0	0	-1	0	0	250	BB 200-20k 50ms.16	120	-1	0	0	0	0	-1	-21	0	0	0	100	20	0	250	BB 200-20k InnerSpkr 50ms.16	16
220	0	0	-36	-36	0	0	-21	-21	0	0	-1	0	-1	-28.8536	-0.094922	100	750	250	-1	0	0	0	-1	-36	0	0	0	0	1	0	250	BB 200-20k 50ms.16	18	-1	0	0	0	0	-1	-21	0	0	0	-1	0	0	250	BB 200-20k InnerSpkr 50ms.16	120
221	0	0	-3	-3	30	30	-3	-3	60	60	0	4	-1	-10.924	-0.094922	20	0	-1	-1	0	0	0	-1	-3	0	0	0	-1	0	0	250	BB 200-20k 50ms.16	120	-1	0	0	0	0	-1	-3	0	0	0	100	20	18	250	BB 200-20k InnerSpkr 50ms.16	12
222	0	0	-3	-3	0	0	-3	-3	0	0	-1	0	-1	-10.924	-0.094922	100	19750	250	-1	0	0	0	-1	-3	0	0	0	0	1	0	250	BB 200-20k 50ms.16	13	-1	0	0	0	0	-1	-3	0	0	0	-1	0	0	250	BB 200-20k InnerSpkr 50ms.16	120
223	0	0	-15	-15	30	30	-15	-15	60	60	0	4	-1	-6.9396	-0.094922	20	0	-1	-1	0	0	0	-1	-15	0	0	0	-1	0	0	250	BB 200-20k 50ms.16	120	-1	0	0	0	0	-1	-15	0	0	0	100	20	0	250	BB 200-20k InnerSpkr 50ms.16	18
224	0	0	-15	-15	0	0	-15	-15	0	0	-1	0	-1	-6.9396	-0.094922	100	750	250	-1	0	0	0	-1	-15	0	0	0	0	1	0	250	BB 200-20k 50ms.16	16	-1	0	0	0	0	-1	-15	0	0	0	-1	0	0	250	BB 200-20k InnerSpkr 50ms.16	120
225	0	0	6	6	30	30	6	6	60	60	0	4	-1	-1.9592	-0.094922	20	0	-1	-1	0	0	0	-1	6	0	0	0	-1	0	0	250	BB 200-20k 50ms.16	120	-1	0	0	0	0	-1	6	0	0	0	100	20	0	250	BB 200-20k InnerSpkr 50ms.16	15
226	0	0	6	6	0	0	6	6	0	0	-1	0	-1	-1.9592	-0.094922	100	4750	250	-1	0	0	0	-1	6	0	0	0	0	1	0	250	BB 200-20k 50ms.16	17	-1	0	0	0	0	-1	6	0	0	0	-1	0	0	250	BB 200-20k InnerSpkr 50ms.16	120
227	0	0	-15	-15	30	30	-15	-15	60	60	0	4	-1	-6.9396	-0.094922	20	0	-1	-1	0	0	0	-1	-15	0	0	0	-1	0	0	250	BB 200-20k 50ms.16	120	-1	0	0	0	0	-1	-15	0	0	0	100	20	0	250	BB 200-20k InnerSpkr 50ms.16	17
228	0	0	-15	-15	0	0	-15	-15	0	0	-1	0	-1	-6.9396	-0.094922	100	19750	250	-1	0	0	0	-1	-15	0	0	0	0	1	0	250	BB 200-20k 50ms.16	15	-1	0	0	0	0	-1	-15	0	0	0	-1	0	0	250	BB 200-20k InnerSpkr 50ms.16	120
229	0	0	33	33	30	30	18	18	60	60	0	4	-1	9.9939	-0.094922	20	0	-1	-1	0	0	0	-1	33	0	0	0	-1	0	0	250	BB 200-20k 50ms.16	120	-1	0	0	0	0	-1	18	0	0	0	100	20	16	250	BB 200-20k InnerSpkr 50ms.16	17
230	0	0	33	33	0	0	18	18	0	0	-1	0	-1	9.9939	-0.094922	100	750	250	-1	0	0	0	-1	33	0	0	0	0	1	0	250	BB 200-20k 50ms.16	15	-1	0	0	0	0	-1	18	0	0	0	-1	0	0	250	BB 200-20k InnerSpkr 50ms.16	120
231	0	0	-21	-21	30	30	-21	-21	60	60	0	4	-1	-12.9162	-0.094922	20	0	-1	-1	0	0	0	-1	-21	0	0	0	-1	0	0	250	BB 200-20k 50ms.16	120	-1	0	0	0	0	-1	-21	0	0	0	100	20	6	250	BB 200-20k InnerSpkr 50ms.16	16
232	0	0	-21	-21	0	0	-21	-21	0	0	-1	0	-1	-12.9162	-0.094922	100	750	250	-1	0	0	0	-1	-21	0	0	0	0	1	0	250	BB 200-20k 50ms.16	18	-1	0	0	0	0	-1	-21	0	0	0	-1	0	0	250	BB 200-20k InnerSpkr 50ms.16	120
233	0	0	36	36	30	30	21	21	60	60	0	4	-1	12.9821	-0.094922	20	0	-1	-1	0	0	0	-1	36	0	0	0	-1	0	0	250	BB 200-20k 50ms.16	120	-1	0	0	0	0	-1	21	0	0	0	100	20	17	250	BB 200-20k InnerSpkr 50ms.16	16
234	0	0	36	36	0	0	21	21	0	0	-1	0	-1	12.9821	-0.094922	100	750	250	-1	0	0	0	-1	36	0	0	0	0	1	0	250	BB 200-20k 50ms.16	14	-1	0	0	0	0	-1	21	0	0	0	-1	0	0	250	BB 200-20k InnerSpkr 50ms.16	120
235	0	0	-30	-30	30	30	-30	-30	60	60	0	4	-1	-37.8184	-0.094922	20	0	-1	-1	0	0	0	-1	-30	0	0	0	-1	0	0	250	BB 200-20k 50ms.16	120	-1	0	0	0	0	-1	-30	0	0	0	100	20	7	250	BB 200-20k InnerSpkr 50ms.16	12
236	0	0	-30	-30	0	0	-30	-30	0	0	-1	0	-1	-37.8184	-0.094922	100	19750	250	-1	0	0	0	-1	-30	0	0	0	0	1	0	250	BB 200-20k 50ms.16	12	-1	0	0	0	0	-1	-30	0	0	0	-1	0	0	250	BB 200-20k InnerSpkr 50ms.16	120
237	0	0	33	33	30	30	18	18	60	60	0	4	-1	25.9313	-0.094922	20	0	-1	-1	0	0	0	-1	33	0	0	0	-1	0	0	250	BB 200-20k 50ms.16	120	-1	0	0	0	0	-1	18	0	0	0	100	20	8	250	BB 200-20k InnerSpkr 50ms.16	17
238	0	0	33	33	0	0	18	18	0	0	-1	0	-1	25.9313	-0.094922	100	750	250	-1	0	0	0	-1	33	0	0	0	0	1	0	250	BB 200-20k 50ms.16	18	-1	0	0	0	0	-1	18	0	0	0	-1	0	0	250	BB 200-20k InnerSpkr 50ms.16	120
239	0	0	-6	-6	30	30	-6	-6	60	60	0	4	-1	-13.9122	-0.094922	20	0	-1	-1	0	0	0	-1	-6	0	0	0	-1	0	0	250	BB 200-20k 50ms.16	120	-1	0	0	0	0	-1	-6	0	0	0	100	20	0	250	BB 200-20k InnerSpkr 50ms.16	18
240	0	0	-6	-6	0	0	-6	-6	0	0	-1	0	-1	-13.9122	-0.094922	100	4750	250	-1	0	0	0	-1	-6	0	0	0	0	1	0	250	BB 200-20k 50ms.16	16	-1	0	0	0	0	-1	-6	0	0	0	-1	0	0	250	BB 200-20k InnerSpkr 50ms.16	120
241	0	0	-36	-36	30	30	-21	-21	60	60	0	4	-1	-12.9162	-0.094922	20	0	-1	-1	0	0	0	-1	-36	0	0	0	-1	0	0	250	BB 200-20k 50ms.16	120	-1	0	0	0	0	-1	-21	0	0	0	100	20	0	250	BB 200-20k InnerSpkr 50ms.16	12
242	0	0	-36	-36	0	0	-21	-21	0	0	-1	0	-1	-12.9162	-0.094922	100	750	250	-1	0	0	0	-1	-36	0	0	0	0	1	0	250	BB 200-20k 50ms.16	14	-1	0	0	0	0	-1	-21	0	0	0	-1	0	0	250	BB 200-20k InnerSpkr 50ms.16	120
243	0	0	9	9	30	30	-6	-6	60	60	0	4	-1	2.0252	-0.094922	20	0	-1	-1	0	0	0	-1	9	0	0	0	-1	0	0	250	BB 200-20k 50ms.16	120	-1	0	0	0	0	-1	-6	0	0	0	100	20	15	250	BB 200-20k InnerSpkr 50ms.16	17
244	0	0	9	9	0	0	-6	-6	0	0	-1	0	-1	2.0252	-0.094922	100	750	250	-1	0	0	0	-1	9	0	0	0	0	1	0	250	BB 200-20k 50ms.16	12	-1	0	0	0	0	-1	-6	0	0	0	-1	0	0	250	BB 200-20k InnerSpkr 50ms.16	120
245	0	0	18	18	30	30	18	18	60	60	0	4	-1	25.9313	-0.094922	20	0	-1	-1	0	0	0	-1	18	0	0	0	-1	0	0	250	BB 200-20k 50ms.16	120	-1	0	0	0	0	-1	18	0	0	0	100	20	0	250	BB 200-20k InnerSpkr 50ms.16	16
246	0	0	18	18	0	0	18	18	0	0	-1	0	-1	25.9313	-0.094922	100	19750	250	-1	0	0	0	-1	18	0	0	0	0	1	0	250	BB 200-20k 50ms.16	18	-1	0	0	0	0	-1	18	0	0	0	-1	0	0	250	BB 200-20k InnerSpkr 50ms.16	120
247	0	0	-39	-39	30	30	-24	-24	60	60	0	4	-1	-31.8418	-0.094922	20	0	-1	-1	0	0	0	-1	-39	0	0	0	-1	0	0	250	BB 200-20k 50ms.16	120	-1	0	0	0	0	-1	-24	0	0	0	100	20	0	250	BB 200-20k InnerSpkr 50ms.16	17
248	0	0	-39	-39	0	0	-24	-24	0	0	-1	0	-1	-31.8418	-0.094922	100	750	250	-1	0	0	0	-1	-39	0	0	0	0	1	0	250	BB 200-20k 50ms.16	18	-1	0	0	0	0	-1	-24	0	0	0	-1	0	0	250	BB 200-20k InnerSpkr 50ms.16	120
249	0	0	24	24	30	30	9	9	60	60	0	4	-1	16.9665	-0.094922	20	0	-1	-1	0	0	0	-1	24	0	0	0	-1	0	0	250	BB 200-20k 50ms.16	120	-1	0	0	0	0	-1	9	0	0	0	100	20	5	250	BB 200-20k InnerSpkr 50ms.16	17
250	0	0	24	24	0	0	9	9	0	0	-1	0	-1	16.9665	-0.094922	100	750	250	-1	0	0	0	-1	24	0	0	0	0	1	0	250	BB 200-20k 50ms.16	16	-1	0	0	0	0	-1	9	0	0	0	-1	0	0	250	BB 200-20k InnerSpkr 50ms.16	120
251	0	0	-33	-33	30	30	-18	-18	60	60	0	4	-1	-25.8653	-0.094922	20	0	-1	-1	0	0	0	-1	-33	0	0	0	-1	0	0	250	BB 200-20k 50ms.16	120	-1	0	0	0	0	-1	-18	0	0	0	100	20	19	250	BB 200-20k InnerSpkr 50ms.16	17
252	0	0	-33	-33	0	0	-18	-18	0	0	-1	0	-1	-25.8653	-0.094922	100	750	250	-1	0	0	0	-1	-33	0	0	0	0	1	0	250	BB 200-20k 50ms.16	14	-1	0	0	0	0	-1	-18	0	0	0	-1	0	0	250	BB 200-20k InnerSpkr 50ms.16	120
253	0	0	30	30	30	30	15	15	60	60	0	4	-1	22.943	-0.094922	20	0	-1	-1	0	0	0	-1	30	0	0	0	-1	0	0	250	BB 200-20k 50ms.16	120	-1	0	0	0	0	-1	15	0	0	0	100	20	18	250	BB 200-20k InnerSpkr 50ms.16	18
254	0	0	30	30	0	0	15	15	0	0	-1	0	-1	22.943	-0.094922	100	750	250	-1	0	0	0	-1	30	0	0	0	0	1	0	250	BB 200-20k 50ms.16	15	-1	0	0	0	0	-1	15	0	0	0	-1	0	0	250	BB 200-20k InnerSpkr 50ms.16	120
255	0	0	15	15	30	30	30	30	60	60	0	4	-1	37.8843	-0.094922	20	0	-1	-1	0	0	0	-1	15	0	0	0	-1	0	0	250	BB 200-20k 50ms.16	120	-1	0	0	0	0	-1	30	0	0	0	100	20	18	250	BB 200-20k InnerSpkr 50ms.16	18
256	0	0	15	15	0	0	30	30	0	0	-1	0	-1	37.8843	-0.094922	100	750	250	-1	0	0	0	-1	15	0	0	0	0	1	0	250	BB 200-20k 50ms.16	14	-1	0	0	0	0	-1	30	0	0	0	-1	0	0	250	BB 200-20k InnerSpkr 50ms.16	120
257	0	0	-15	-15	30	30	-15	-15	60	60	0	4	-1	-22.877	-0.094922	20	0	-1	-1	0	0	0	-1	-15	0	0	0	-1	0	0	250	BB 200-20k 50ms.16	120	-1	0	0	0	0	-1	-15	0	0	0	100	20	3	250	BB 200-20k InnerSpkr 50ms.16	16
258	0	0	-15	-15	0	0	-15	-15	0	0	-1	0	-1	-22.877	-0.094922	100	4750	250	-1	0	0	0	-1	-15	0	0	0	0	1	0	250	BB 200-20k 50ms.16	13	-1	0	0	0	0	-1	-15	0	0	0	-1	0	0	250	BB 200-20k InnerSpkr 50ms.16	120
259	0	0	3	3	30	30	3	3	60	60	0	4	-1	10.99	-0.094922	20	0	-1	-1	0	0	0	-1	3	0	0	0	-1	0	0	250	BB 200-20k 50ms.16	120	-1	0	0	0	0	-1	3	0	0	0	100	20	0	250	BB 200-20k InnerSpkr 50ms.16	14
260	0	0	3	3	0	0	3	3	0	0	-1	0	-1	10.99	-0.094922	100	750	250	-1	0	0	0	-1	3	0	0	0	0	1	0	250	BB 200-20k 50ms.16	15	-1	0	0	0	0	-1	3	0	0	0	-1	0	0	250	BB 200-20k InnerSpkr 50ms.16	120
261	0	0	-9	-9	30	30	-9	-9	60	60	0	4	-1	-0.9631	-0.094922	20	0	-1	-1	0	0	0	-1	-9	0	0	0	-1	0	0	250	BB 200-20k 50ms.16	120	-1	0	0	0	0	-1	-9	0	0	0	100	20	13	250	BB 200-20k InnerSpkr 50ms.16	15
262	0	0	-9	-9	0	0	-9	-9	0	0	-1	0	-1	-0.9631	-0.094922	100	19750	250	-1	0	0	0	-1	-9	0	0	0	0	1	0	250	BB 200-20k 50ms.16	15	-1	0	0	0	0	-1	-9	0	0	0	-1	0	0	250	BB 200-20k InnerSpkr 50ms.16	120
263	0	0	-21	-21	30	30	-21	-21	60	60	0	4	-1	-28.8536	-0.094922	20	0	-1	-1	0	0	0	-1	-21	0	0	0	-1	0	0	250	BB 200-20k 50ms.16	120	-1	0	0	0	0	-1	-21	0	0	0	100	20	16	250	BB 200-20k InnerSpkr 50ms.16	18
264	0	0	-21	-21	0	0	-21	-21	0	0	-1	0	-1	-28.8536	-0.094922	100	750	250	-1	0	0	0	-1	-21	0	0	0	0	1	0	250	BB 200-20k 50ms.16	13	-1	0	0	0	0	-1	-21	0	0	0	-1	0	0	250	BB 200-20k InnerSpkr 50ms.16	120
265	0	0	-3	-3	30	30	12	12	60	60	0	4	-1	19.9548	-0.094922	20	0	-1	-1	0	0	0	-1	-3	0	0	0	-1	0	0	250	BB 200-20k 50ms.16	120	-1	0	0	0	0	-1	12	0	0	0	100	20	0	250	BB 200-20k InnerSpkr 50ms.16	18
266	0	0	-3	-3	0	0	12	12	0	0	-1	0	-1	19.9548	-0.094922	100	750	250	-1	0	0	0	-1	-3	0	0	0	0	1	0	250	BB 200-20k 50ms.16	12	-1	0	0	0	0	-1	12	0	0	0	-1	0	0	250	BB 200-20k InnerSpkr 50ms.16	120
267	0	0	-15	-15	30	30	-15	-15	60	60	0	4	-1	-22.877	-0.094922	20	0	-1	-1	0	0	0	-1	-15	0	0	0	-1	0	0	250	BB 200-20k 50ms.16	120	-1	0	0	0	0	-1	-15	0	0	0	100	20	0	250	BB 200-20k InnerSpkr 50ms.16	18
268	0	0	-15	-15	0	0	-15	-15	0	0	-1	0	-1	-22.877	-0.094922	100	19750	250	-1	0	0	0	-1	-15	0	0	0	0	1	0	250	BB 200-20k 50ms.16	15	-1	0	0	0	0	-1	-15	0	0	0	-1	0	0	250	BB 200-20k InnerSpkr 50ms.16	120
269	0	0	24	24	30	30	9	9	60	60	0	4	-1	1.0291	-0.094922	20	0	-1	-1	0	0	0	-1	24	0	0	0	-1	0	0	250	BB 200-20k 50ms.16	120	-1	0	0	0	0	-1	9	0	0	0	100	20	5	250	BB 200-20k InnerSpkr 50ms.16	14
270	0	0	24	24	0	0	9	9	0	0	-1	0	-1	1.0291	-0.094922	100	750	250	-1	0	0	0	-1	24	0	0	0	0	1	0	250	BB 200-20k 50ms.16	18	-1	0	0	0	0	-1	9	0	0	0	-1	0	0	250	BB 200-20k InnerSpkr 50ms.16	120
271	0	0	-27	-27	30	30	-27	-27	60	60	0	4	-1	-18.8927	-0.094922	20	0	-1	-1	0	0	0	-1	-27	0	0	0	-1	0	0	250	BB 200-20k 50ms.16	120	-1	0	0	0	0	-1	-27	0	0	0	100	20	0	250	BB 200-20k InnerSpkr 50ms.16	18
272	0	0	-27	-27	0	0	-27	-27	0	0	-1	0	-1	-18.8927	-0.094922	100	750	250	-1	0	0	0	-1	-27	0	0	0	0	1	0	250	BB 200-20k 50ms.16	15	-1	0	0	0	0	-1	-27	0	0	0	-1	0	0	250	BB 200-20k InnerSpkr 50ms.16	120
273	0	0	18	18	30	30	18	18	60	60	0	4	-1	9.9939	-0.094922	20	0	-1	-1	0	0	0	-1	18	0	0	0	-1	0	0	250	BB 200-20k 50ms.16	120	-1	0	0	0	0	-1	18	0	0	0	100	20	0	250	BB 200-20k InnerSpkr 50ms.16	17
274	0	0	18	18	0	0	18	18	0	0	-1	0	-1	9.9939	-0.094922	100	19750	250	-1	0	0	0	-1	18	0	0	0	0	1	0	250	BB 200-20k 50ms.16	16	-1	0	0	0	0	-1	18	0	0	0	-1	0	0	250	BB 200-20k InnerSpkr 50ms.16	120
275	0	0	-30	-30	30	30	-30	-30	60	60	0	4	-1	-37.8184	-0.094922	20	0	-1	-1	0	0	0	-1	-30	0	0	0	-1	0	0	250	BB 200-20k 50ms.16	120	-1	0	0	0	0	-1	-30	0	0	0	100	20	16	250	BB 200-20k InnerSpkr 50ms.16	18
276	0	0	-30	-30	0	0	-30	-30	0	0	-1	0	-1	-37.8184	-0.094922	100	4750	250	-1	0	0	0	-1	-30	0	0	0	0	1	0	250	BB 200-20k 50ms.16	16	-1	0	0	0	0	-1	-30	0	0	0	-1	0	0	250	BB 200-20k InnerSpkr 50ms.16	120
277	0	0	9	9	30	30	-6	-6	60	60	0	4	-1	-13.9122	-0.094922	20	0	-1	-1	0	0	0	-1	9	0	0	0	-1	0	0	250	BB 200-20k 50ms.16	120	-1	0	0	0	0	-1	-6	0	0	0	100	20	0	250	BB 200-20k InnerSpkr 50ms.16	12
278	0	0	9	9	0	0	-6	-6	0	0	-1	0	-1	-13.9122	-0.094922	100	750	250	-1	0	0	0	-1	9	0	0	0	0	1	0	250	BB 200-20k 50ms.16	12	-1	0	0	0	0	-1	-6	0	0	0	-1	0	0	250	BB 200-20k InnerSpkr 50ms.16	120
279	0	0	9	9	30	30	9	9	60	60	0	4	-1	16.9665	-0.094922	20	0	-1	-1	0	0	0	-1	9	0	0	0	-1	0	0	250	BB 200-20k 50ms.16	120	-1	0	0	0	0	-1	9	0	0	0	100	20	8	250	BB 200-20k InnerSpkr 50ms.16	14
280	0	0	9	9	0	0	9	9	0	0	-1	0	-1	16.9665	-0.094922	100	750	250	-1	0	0	0	-1	9	0	0	0	0	1	0	250	BB 200-20k 50ms.16	17	-1	0	0	0	0	-1	9	0	0	0	-1	0	0	250	BB 200-20k InnerSpkr 50ms.16	120
281	0	20	0	0	30	30	-27	-27	60	60	0	4	-1	-34.8301	-0.094922	20	0	5350	-1	0	0	0	-1	0	0	0	0	-1	0	0	250	BB 200-20k 50ms.16	120	-1	0	0	0	0	-1	-27	0	0	0	100	20	0	250	BB 200-20k InnerSpkr 50ms.16	17
282	0	0	0	0	0	0	21	21	60	60	0	4	-1	28.9195	-0.094922	20	0	5350	-1	0	0	0	-1	0	0	0	0	-1	0	0	250	BB 200-20k 50ms.16	120	-1	0	0	0	0	-1	21	0	0	0	100	20	7	250	BB 200-20k InnerSpkr 50ms.16	12
283	0	0	0	0	0	0	-1	9	60	60	0	4	-1	16.9665	-0.094922	20	0	5350	-1	0	0	0	-1	0	0	0	0	-1	0	0	250	BB 200-20k 50ms.16	120	-1	0	0	0	0	-1	9	0	0	0	100	20	0	250	BB 200-20k InnerSpkr 50ms.16	13
284	0	0	0	0	0	0	-21	-24	60	60	0	4	-1	-31.8418	-0.094922	20	0	5350	-1	0	0	0	-1	0	0	0	0	-1	0	0	250	BB 200-20k 50ms.16	120	-1	0	0	0	0	-1	-24	0	0	0	100	20	0	250	BB 200-20k InnerSpkr 50ms.16	13
285	0	0	0	0	0	0	5	3	60	60	0	4	-1	-4.9474	-0.094922	20	0	5350	-1	0	0	0	-1	0	0	0	0	-1	0	0	250	BB 200-20k 50ms.16	120	-1	0	0	0	0	-1	3	0	0	0	100	20	7	250	BB 200-20k InnerSpkr 50ms.16	18
286	0	0	0	0	0	0	-8	-21	60	60	0	4	-1	-12.9162	-0.094922	20	0	5350	-1	0	0	0	-1	0	0	0	0	-1	0	0	250	BB 200-20k 50ms.16	120	-1	0	0	0	0	-1	-21	0	0	0	100	20	0	250	BB 200-20k InnerSpkr 50ms.16	17
287	0	0	0	0	0	0	12	12	60	60	0	4	-1	4.0173	-0.094922	20	0	5350	-1	0	0	0	-1	0	0	0	0	-1	0	0	250	BB 200-20k 50ms.16	120	-1	0	0	0	0	-1	12	0	0	0	100	20	0	250	BB 200-20k InnerSpkr 50ms.16	17
288	0	0	0	0	0	0	-3	-15	60	60	0	4	-1	-22.877	-0.094922	20	0	5350	-1	0	0	0	-1	0	0	0	0	-1	0	0	250	BB 200-20k 50ms.16	120	-1	0	0	0	0	-1	-15	0	0	0	100	20	0	250	BB 200-20k InnerSpkr 50ms.16	14
289	0	0	0	0	0	0	21	21	60	60	0	4	-1	12.9821	-0.094922	20	0	5350	-1	0	0	0	-1	0	0	0	0	-1	0	0	250	BB 200-20k 50ms.16	120	-1	0	0	0	0	-1	21	0	0	0	100	20	8	250	BB 200-20k InnerSpkr 50ms.16	17
290	0	0	0	0	0	0	9	9	60	60	0	4	-1	1.0291	-0.094922	20	0	5350	-1	0	0	0	-1	0	0	0	0	-1	0	0	250	BB 200-20k 50ms.16	120	-1	0	0	0	0	-1	9	0	0	0	100	20	16	250	BB 200-20k InnerSpkr 50ms.16	12
291	0	0	0	0	0	0	-3	-3	60	60	0	4	-1	-10.924	-0.094922	20	0	5350	-1	0	0	0	-1	0	0	0	0	-1	0	0	250	BB 200-20k 50ms.16	120	-1	0	0	0	0	-1	-3	0	0	0	100	20	0	250	BB 200-20k InnerSpkr 50ms.16	13
292	0	0	0	0	0	0	-15	-15	60	60	0	4	-1	-6.9396	-0.094922	20	0	5350	-1	0	0	0	-1	0	0	0	0	-1	0	0	250	BB 200-20k 50ms.16	120	-1	0	0	0	0	-1	-15	0	0	0	100	20	15	250	BB 200-20k InnerSpkr 50ms.16	16
293	0	0	0	0	0	0	15	15	60	60	0	4	-1	22.943	-0.094922	20	0	5350	-1	0	0	0	-1	0	0	0	0	-1	0	0	250	BB 200-20k 50ms.16	120	-1	0	0	0	0	-1	15	0	0	0	100	20	6	250	BB 200-20k InnerSpkr 50ms.16	13
294	0	0	0	0	0	0	-6	-6	60	60	0	4	-1	2.0252	-0.094922	20	0	5350	-1	0	0	0	-1	0	0	0	0	-1	0	0	250	BB 200-20k 50ms.16	120	-1	0	0	0	0	-1	-6	0	0	0	100	20	9	250	BB 200-20k InnerSpkr 50ms.16	18
295	0	0	0	0	0	0	26	24	60	60	0	4	-1	15.9704	-0.094922	20	0	5350	-1	0	0	0	-1	0	0	0	0	-1	0	0	250	BB 200-20k 50ms.16	120	-1	0	0	0	0	-1	24	0	0	0	100	20	3	250	BB 200-20k InnerSpkr 50ms.16	17
296	0	0	0	0	0	0	3	3	60	60	0	4	-1	10.99	-0.094922	20	0	5350	-1	0	0	0	-1	0	0	0	0	-1	0	0	250	BB 200-20k 50ms.16	120	-1	0	0	0	0	-1	3	0	0	0	100	20	9	250	BB 200-20k InnerSpkr 50ms.16	14
297	0	0	0	0	0	0	-12	-12	60	60	0	4	-1	-3.9514	-0.094922	20	0	5350	-1	0	0	0	-1	0	0	0	0	-1	0	0	250	BB 200-20k 50ms.16	120	-1	0	0	0	0	-1	-12	0	0	0	100	20	0	250	BB 200-20k InnerSpkr 50ms.16	16
298	0	0	0	0	0	0	27	27	60	60	0	4	-1	34.8961	-0.094922	20	0	5350	-1	0	0	0	-1	0	0	0	0	-1	0	0	250	BB 200-20k 50ms.16	120	-1	0	0	0	0	-1	27	0	0	0	100	20	5	250	BB 200-20k InnerSpkr 50ms.16	18
299	0	0	0	0	0	0	-12	-12	60	60	0	4	-1	-19.8888	-0.094922	20	0	5350	-1	0	0	0	-1	0	0	0	0	-1	0	0	250	BB 200-20k 50ms.16	120	-1	0	0	0	0	-1	-12	0	0	0	100	20	0	250	BB 200-20k InnerSpkr 50ms.16	17
300	0	0	0	0	0	0	24	18	60	60	0	4	-1	25.9313	-0.094922	20	0	5350	-1	0	0	0	-1	0	0	0	0	-1	0	0	250	BB 200-20k 50ms.16	120	-1	0	0	0	0	-1	18	0	0	0	100	20	7	250	BB 200-20k InnerSpkr 50ms.16	18
301	0	0	0	0	0	0	-36	-30	60	60	0	4	-1	-37.8184	-0.094922	20	0	5350	-1	0	0	0	-1	0	0	0	0	-1	0	0	250	BB 200-20k 50ms.16	120	-1	0	0	0	0	-1	-30	0	0	0	100	20	0	250	BB 200-20k InnerSpkr 50ms.16	18
302	0	0	0	0	0	0	-18	-18	60	60	0	4	-1	-25.8653	-0.094922	20	0	5350	-1	0	0	0	-1	0	0	0	0	-1	0	0	250	BB 200-20k 50ms.16	120	-1	0	0	0	0	-1	-18	0	0	0	100	20	0	250	BB 200-20k InnerSpkr 50ms.16	18
303	0	0	0	0	0	0	30	30	60	60	0	4	-1	21.9469	-0.094922	20	0	5350	-1	0	0	0	-1	0	0	0	0	-1	0	0	250	BB 200-20k 50ms.16	120	-1	0	0	0	0	-1	30	0	0	0	100	20	9	250	BB 200-20k InnerSpkr 50ms.16	13
304	0	0	0	0	0	0	-18	-18	60	60	0	4	-1	-9.9279	-0.094922	20	0	5350	-1	0	0	0	-1	0	0	0	0	-1	0	0	250	BB 200-20k 50ms.16	120	-1	0	0	0	0	-1	-18	0	0	0	100	20	0	250	BB 200-20k InnerSpkr 50ms.16	12
305	0	0	0	0	0	0	27	27	60	60	0	4	-1	18.9587	-0.094922	20	0	5350	-1	0	0	0	-1	0	0	0	0	-1	0	0	250	BB 200-20k 50ms.16	120	-1	0	0	0	0	-1	27	0	0	0	100	20	0	250	BB 200-20k InnerSpkr 50ms.16	12
306	0	0	0	0	0	0	-9	-24	60	60	0	4	-1	-15.9044	-0.094922	20	0	5350	-1	0	0	0	-1	0	0	0	0	-1	0	0	250	BB 200-20k 50ms.16	120	-1	0	0	0	0	-1	-24	0	0	0	100	20	0	250	BB 200-20k InnerSpkr 50ms.16	15
307	0	0	0	0	0	0	-14	-9	60	60	0	4	-1	-16.9005	-0.094922	20	0	5350	-1	0	0	0	-1	0	0	0	0	-1	0	0	250	BB 200-20k 50ms.16	120	-1	0	0	0	0	-1	-9	0	0	0	100	20	0	250	BB 200-20k InnerSpkr 50ms.16	17
308	0	0	0	0	0	0	6	6	60	60	0	4	-1	-1.9592	-0.094922	20	0	5350	-1	0	0	0	-1	0	0	0	0	-1	0	0	250	BB 200-20k 50ms.16	120	-1	0	0	0	0	-1	6	0	0	0	100	20	0	250	BB 200-20k InnerSpkr 50ms.16	16
309	0	0	0	0	0	0	-21	-21	60	60	0	4	-1	-28.8536	-0.094922	20	0	5350	-1	0	0	0	-1	0	0	0	0	-1	0	0	250	BB 200-20k 50ms.16	120	-1	0	0	0	0	-1	-21	0	0	0	100	20	0	250	BB 200-20k InnerSpkr 50ms.16	14
310	0	0	0	0	0	0	18	18	60	60	0	4	-1	9.9939	-0.094922	20	0	5350	-1	0	0	0	-1	0	0	0	0	-1	0	0	250	BB 200-20k 50ms.16	120	-1	0	0	0	0	-1	18	0	0	0	100	20	0	250	BB 200-20k InnerSpkr 50ms.16	16
311	0	0	0	0	0	0	-27	-27	60	60	0	4	-1	-18.8927	-0.094922	20	0	5350	-1	0	0	0	-1	0	0	0	0	-1	0	0	250	BB 200-20k 50ms.16	120	-1	0	0	0	0	-1	-27	0	0	0	100	20	12	250	BB 200-20k InnerSpkr 50ms.16	13
312	0	0	0	0	0	0	24	24	60	60	0	4	-1	31.9078	-0.094922	20	0	5350	-1	0	0	0	-1	0	0	0	0	-1	0	0	250	BB 200-20k 50ms.16	120	-1	0	0	0	0	-1	24	0	0	0	100	20	13	250	BB 200-20k InnerSpkr 50ms.16	13
313	0	0	0	0	0	0	-9	-9	60	60	0	4	-1	-0.9631	-0.094922	20	0	5350	-1	0	0	0	-1	0	0	0	0	-1	0	0	250	BB 200-20k 50ms.16	120	-1	0	0	0	0	-1	-9	0	0	0	100	20	0	250	BB 200-20k InnerSpkr 50ms.16	12
314	0	0	0	0	0	0	30	30	60	60	0	4	-1	37.8843	-0.094922	20	0	5350	-1	0	0	0	-1	0	0	0	0	-1	0	0	250	BB 200-20k 50ms.16	120	-1	0	0	0	0	-1	30	0	0	0	100	20	0	250	BB 200-20k InnerSpkr 50ms.16	17
315	0	0	0	0	0	0	-3	-3	60	60	0	4	-1	5.0134	-0.094922	20	0	5350	-1	0	0	0	-1	0	0	0	0	-1	0	0	250	BB 200-20k 50ms.16	120	-1	0	0	0	0	-1	-3	0	0	0	100	20	4	250	BB 200-20k InnerSpkr 50ms.16	13
316	0	0	0	0	0	0	9	15	60	60	0	4	-1	7.0056	-0.094922	20	0	5350	-1	0	0	0	-1	0	0	0	0	-1	0	0	250	BB 200-20k 50ms.16	120	-1	0	0	0	0	-1	15	0	0	0	100	20	0	250	BB 200-20k InnerSpkr 50ms.16	12
317	0	0	0	0	0	0	-6	-6	60	60	0	4	-1	-13.9122	-0.094922	20	0	5350	-1	0	0	0	-1	0	0	0	0	-1	0	0	250	BB 200-20k 50ms.16	120	-1	0	0	0	0	-1	-6	0	0	0	100	20	0	250	BB 200-20k InnerSpkr 50ms.16	13
318	0	0	0	0	0	0	-4	6	60	60	0	4	-1	13.9782	-0.094922	20	0	5350	-1	0	0	0	-1	0	0	0	0	-1	0	0	250	BB 200-20k 50ms.16	120	-1	0	0	0	0	-1	6	0	0	0	100	20	0	250	BB 200-20k InnerSpkr 50ms.16	16
319	0	0	0	0	0	0	-30	-30	60	60	0	4	-1	-21.8809	-0.094922	20	0	5350	-1	0	0	0	-1	0	0	0	0	-1	0	0	250	BB 200-20k 50ms.16	120	-1	0	0	0	0	-1	-30	0	0	0	100	20	15	250	BB 200-20k InnerSpkr 50ms.16	14
320	0	0	0	0	0	0	12	12	60	60	0	4	-1	19.9548	-0.094922	20	0	5350	-1	0	0	0	-1	0	0	0	0	-1	0	0	250	BB 200-20k 50ms.16	120	-1	0	0	0	0	-1	12	0	0	0	100	20	8	250	BB 200-20k InnerSpkr 50ms.16	14
[truncated: 54 more columns]
