# Supplementary material for: Multiple time scales of the ventriloquism aftereffect
Source: PLoS One. 2018 Aug 1;13(8):e0200930. doi: 10.1371/journal.pone.0200930 (PMC6070234; doi:10.1371/journal.pone.0200930)
Supplement: S1 File — Data are provided as .csv files, and can be readily parsed by BuildRecalibrationInputVector.m. All analyses were conducted with MATLAB 2017b. Computational modeling requires the System Identification Toolbox, and can be run by calling EstimateModelParameters.m. (ZIP) [file pone.0200930.s001.zip › Supplemental Model Files/Fast Process Data/GE VAE Fast Process Session 2.csv]

Trial Index	Pre Spk P	Pre Spk V	Pre Otr P1	Pre Otr P2	Pre Otr V	Pre Otr A	Pre Inr P1	Pre Inr P2	Pre Inr V	Pre Inr A	Pre Ptr Dly	Pre Fix Las	Pre LED Dly	Stm Galv Hor	Stm Galv Ver	Mask Atten	Mask Xtra Dur	Stm Btn Dly	Spk Mov Dly	Spk Mov P	Spk Mov V	Spk Cycles	Otr Mov Dly	Otr Mov P	Otr Mov V	Otr Mov A	Otr Cycles	Otr Aud Dly	Otr Aud Puls	Otr Aud Odd	Otr Aud Per	Otr Aud Snd	Otr Aud Atten	Otr LED Dly	Otr LED Puls	Otr LED Odd	Otr LED Per	Otr LED OnT	Inr Mov Dly	Inr Mov P	Inr Mov V	Inr Mov A	Inr Cycles	Inr Aud Dly	Inr Aud Puls	Inr Aud Odd	Inr Aud Per	Inr Aud Snd	Inr Aud Atten
1	0	20	0	0	30	30	38	24	60	60	0	4	-1	0.0625	0.13376	20	0	350	-1	0	0	0	-1	0	0	0	0	-1	0	0	250	BB 200-20k 50ms.16	120	-1	0	0	0	0	-1	-30	0	0	0	100	1	0	250	BB 200-20k InnerSpkr 50ms.16	15
2	0	0	0	0	0	0	-9	-9	60	60	0	4	-1	0.0625	0.13376	20	0	350	-1	0	0	0	-1	0	0	0	0	-1	0	0	250	BB 200-20k 50ms.16	120	-1	0	0	0	0	-1	-27	0	0	0	100	1	0	250	BB 200-20k InnerSpkr 50ms.16	15
3	0	0	0	0	0	0	-21	-21	60	60	0	4	-1	0.0625	0.13376	20	0	350	-1	0	0	0	-1	0	0	0	0	-1	0	0	250	BB 200-20k 50ms.16	120	-1	0	0	0	0	-1	-24	0	0	0	100	1	0	250	BB 200-20k InnerSpkr 50ms.16	13
4	0	0	0	0	0	0	36	30	60	60	0	4	-1	0.0625	0.13376	20	0	350	-1	0	0	0	-1	0	0	0	0	-1	0	0	250	BB 200-20k 50ms.16	120	-1	0	0	0	0	-1	-21	0	0	0	100	1	0	250	BB 200-20k InnerSpkr 50ms.16	15
5	0	0	0	0	0	0	6	6	60	60	0	4	-1	0.0625	0.13376	20	0	350	-1	0	0	0	-1	0	0	0	0	-1	0	0	250	BB 200-20k 50ms.16	120	-1	0	0	0	0	-1	-18	0	0	0	100	1	0	250	BB 200-20k InnerSpkr 50ms.16	18
6	0	0	0	0	0	0	30	30	60	60	0	4	-1	0.0625	0.13376	20	0	350	-1	0	0	0	-1	0	0	0	0	-1	0	0	250	BB 200-20k 50ms.16	120	-1	0	0	0	0	-1	-15	0	0	0	100	1	0	250	BB 200-20k InnerSpkr 50ms.16	17
7	0	0	0	0	0	0	15	15	60	60	0	4	-1	0.0625	0.13376	20	0	350	-1	0	0	0	-1	0	0	0	0	-1	0	0	250	BB 200-20k 50ms.16	120	-1	0	0	0	0	-1	-12	0	0	0	100	1	0	250	BB 200-20k InnerSpkr 50ms.16	18
8	0	0	0	0	0	0	-30	-30	60	60	0	4	-1	0.0625	0.13376	20	0	350	-1	0	0	0	-1	0	0	0	0	-1	0	0	250	BB 200-20k 50ms.16	120	-1	0	0	0	0	-1	-9	0	0	0	100	1	0	250	BB 200-20k InnerSpkr 50ms.16	12
9	0	0	0	0	0	0	9	9	60	60	0	4	-1	0.0625	0.13376	20	0	350	-1	0	0	0	-1	0	0	0	0	-1	0	0	250	BB 200-20k 50ms.16	120	-1	0	0	0	0	-1	-6	0	0	0	100	1	0	250	BB 200-20k InnerSpkr 50ms.16	15
10	0	0	0	0	0	0	-8	-15	60	60	0	4	-1	0.0625	0.13376	20	0	350	-1	0	0	0	-1	0	0	0	0	-1	0	0	250	BB 200-20k 50ms.16	120	-1	0	0	0	0	-1	-3	0	0	0	100	1	0	250	BB 200-20k InnerSpkr 50ms.16	15
11	0	0	0	0	0	0	30	18	60	60	0	4	-1	0.0625	0.13376	20	0	350	-1	0	0	0	-1	0	0	0	0	-1	0	0	250	BB 200-20k 50ms.16	120	-1	0	0	0	0	-1	3	0	0	0	100	1	0	250	BB 200-20k InnerSpkr 50ms.16	14
12	0	0	0	0	0	0	-27	-27	60	60	0	4	-1	0.0625	0.13376	20	0	350	-1	0	0	0	-1	0	0	0	0	-1	0	0	250	BB 200-20k 50ms.16	120	-1	0	0	0	0	-1	6	0	0	0	100	1	0	250	BB 200-20k InnerSpkr 50ms.16	16
13	0	0	0	0	0	0	18	18	60	60	0	4	-1	0.0625	0.13376	20	0	350	-1	0	0	0	-1	0	0	0	0	-1	0	0	250	BB 200-20k 50ms.16	120	-1	0	0	0	0	-1	9	0	0	0	100	1	0	250	BB 200-20k InnerSpkr 50ms.16	12
14	0	0	0	0	0	0	-10	-12	60	60	0	4	-1	0.0625	0.13376	20	0	350	-1	0	0	0	-1	0	0	0	0	-1	0	0	250	BB 200-20k 50ms.16	120	-1	0	0	0	0	-1	12	0	0	0	100	1	0	250	BB 200-20k InnerSpkr 50ms.16	13
15	0	0	0	0	0	0	-30	-30	60	60	0	4	-1	0.0625	0.13376	20	0	350	-1	0	0	0	-1	0	0	0	0	-1	0	0	250	BB 200-20k 50ms.16	120	-1	0	0	0	0	-1	15	0	0	0	100	1	0	250	BB 200-20k InnerSpkr 50ms.16	12
16	0	0	0	0	0	0	-3	-3	60	60	0	4	-1	0.0625	0.13376	20	0	350	-1	0	0	0	-1	0	0	0	0	-1	0	0	250	BB 200-20k 50ms.16	120	-1	0	0	0	0	-1	18	0	0	0	100	1	0	250	BB 200-20k InnerSpkr 50ms.16	13
17	0	0	0	0	0	0	6	6	60	60	0	4	-1	0.0625	0.13376	20	0	350	-1	0	0	0	-1	0	0	0	0	-1	0	0	250	BB 200-20k 50ms.16	120	-1	0	0	0	0	-1	21	0	0	0	100	1	0	250	BB 200-20k InnerSpkr 50ms.16	16
18	0	0	0	0	0	0	-18	-18	60	60	0	4	-1	0.0625	0.13376	20	0	350	-1	0	0	0	-1	0	0	0	0	-1	0	0	250	BB 200-20k 50ms.16	120	-1	0	0	0	0	-1	24	0	0	0	100	1	0	250	BB 200-20k InnerSpkr 50ms.16	15
19	0	0	0	0	0	0	9	15	60	60	0	4	-1	0.0625	0.13376	20	0	350	-1	0	0	0	-1	0	0	0	0	-1	0	0	250	BB 200-20k 50ms.16	120	-1	0	0	0	0	-1	27	0	0	0	100	1	0	250	BB 200-20k InnerSpkr 50ms.16	12
20	0	0	0	0	0	0	-9	-9	60	60	0	4	-1	0.0625	0.13376	20	0	350	-1	0	0	0	-1	0	0	0	0	-1	0	0	250	BB 200-20k 50ms.16	120	-1	0	0	0	0	-1	30	0	0	0	100	1	0	250	BB 200-20k InnerSpkr 50ms.16	14
21	0	0	0	0	0	0	24	24	60	60	0	4	-1	0.0625	0.13376	20	0	350	-1	0	0	0	-1	0	0	0	0	-1	0	0	250	BB 200-20k 50ms.16	120	-1	0	0	0	0	-1	-30	0	0	0	100	1	0	250	BB 200-20k InnerSpkr 50ms.16	17
22	0	0	0	0	0	0	-6	-6	60	60	0	4	-1	0.0625	0.13376	20	0	350	-1	0	0	0	-1	0	0	0	0	-1	0	0	250	BB 200-20k 50ms.16	120	-1	0	0	0	0	-1	-27	0	0	0	100	1	0	250	BB 200-20k InnerSpkr 50ms.16	16
23	0	0	0	0	0	0	27	27	60	60	0	4	-1	0.0625	0.13376	20	0	350	-1	0	0	0	-1	0	0	0	0	-1	0	0	250	BB 200-20k 50ms.16	120	-1	0	0	0	0	-1	-24	0	0	0	100	1	0	250	BB 200-20k InnerSpkr 50ms.16	15
24	0	0	0	0	0	0	-24	-24	60	60	0	4	-1	0.0625	0.13376	20	0	350	-1	0	0	0	-1	0	0	0	0	-1	0	0	250	BB 200-20k 50ms.16	120	-1	0	0	0	0	-1	-21	0	0	0	100	1	0	250	BB 200-20k InnerSpkr 50ms.16	14
25	0	0	0	0	0	0	-3	-3	60	60	0	4	-1	0.0625	0.13376	20	0	350	-1	0	0	0	-1	0	0	0	0	-1	0	0	250	BB 200-20k 50ms.16	120	-1	0	0	0	0	-1	-18	0	0	0	100	1	0	250	BB 200-20k InnerSpkr 50ms.16	12
26	0	0	0	0	0	0	-13	-18	60	60	0	4	-1	0.0625	0.13376	20	0	350	-1	0	0	0	-1	0	0	0	0	-1	0	0	250	BB 200-20k 50ms.16	120	-1	0	0	0	0	-1	-15	0	0	0	100	1	0	250	BB 200-20k InnerSpkr 50ms.16	13
27	0	0	0	0	0	0	12	12	60	60	0	4	-1	0.0625	0.13376	20	0	350	-1	0	0	0	-1	0	0	0	0	-1	0	0	250	BB 200-20k 50ms.16	120	-1	0	0	0	0	-1	-12	0	0	0	100	1	0	250	BB 200-20k InnerSpkr 50ms.16	16
28	0	0	0	0	0	0	-21	-21	60	60	0	4	-1	0.0625	0.13376	20	0	350	-1	0	0	0	-1	0	0	0	0	-1	0	0	250	BB 200-20k 50ms.16	120	-1	0	0	0	0	-1	-9	0	0	0	100	1	0	250	BB 200-20k InnerSpkr 50ms.16	12
29	0	0	0	0	0	0	3	3	60	60	0	4	-1	0.0625	0.13376	20	0	350	-1	0	0	0	-1	0	0	0	0	-1	0	0	250	BB 200-20k 50ms.16	120	-1	0	0	0	0	-1	-6	0	0	0	100	1	0	250	BB 200-20k InnerSpkr 50ms.16	15
30	0	0	0	0	0	0	-24	-24	60	60	0	4	-1	0.0625	0.13376	20	0	350	-1	0	0	0	-1	0	0	0	0	-1	0	0	250	BB 200-20k 50ms.16	120	-1	0	0	0	0	-1	-3	0	0	0	100	1	0	250	BB 200-20k InnerSpkr 50ms.16	14
31	0	0	0	0	0	0	-6	-6	60	60	0	4	-1	0.0625	0.13376	20	0	350	-1	0	0	0	-1	0	0	0	0	-1	0	0	250	BB 200-20k 50ms.16	120	-1	0	0	0	0	-1	3	0	0	0	100	1	0	250	BB 200-20k InnerSpkr 50ms.16	15
32	0	0	0	0	0	0	21	21	60	60	0	4	-1	0.0625	0.13376	20	0	350	-1	0	0	0	-1	0	0	0	0	-1	0	0	250	BB 200-20k 50ms.16	120	-1	0	0	0	0	-1	6	0	0	0	100	1	0	250	BB 200-20k InnerSpkr 50ms.16	17
33	0	0	0	0	0	0	-15	-15	60	60	0	4	-1	0.0625	0.13376	20	0	350	-1	0	0	0	-1	0	0	0	0	-1	0	0	250	BB 200-20k 50ms.16	120	-1	0	0	0	0	-1	9	0	0	0	100	1	0	250	BB 200-20k InnerSpkr 50ms.16	13
34	0	0	0	0	0	0	12	12	60	60	0	4	-1	0.0625	0.13376	20	0	350	-1	0	0	0	-1	0	0	0	0	-1	0	0	250	BB 200-20k 50ms.16	120	-1	0	0	0	0	-1	12	0	0	0	100	1	0	250	BB 200-20k InnerSpkr 50ms.16	14
35	0	0	0	0	0	0	27	27	60	60	0	4	-1	0.0625	0.13376	20	0	350	-1	0	0	0	-1	0	0	0	0	-1	0	0	250	BB 200-20k 50ms.16	120	-1	0	0	0	0	-1	15	0	0	0	100	1	0	250	BB 200-20k InnerSpkr 50ms.16	12
36	0	0	0	0	0	0	3	3	60	60	0	4	-1	0.0625	0.13376	20	0	350	-1	0	0	0	-1	0	0	0	0	-1	0	0	250	BB 200-20k 50ms.16	120	-1	0	0	0	0	-1	18	0	0	0	100	1	0	250	BB 200-20k InnerSpkr 50ms.16	12
37	0	0	0	0	0	0	-12	-12	60	60	0	4	-1	0.0625	0.13376	20	0	350	-1	0	0	0	-1	0	0	0	0	-1	0	0	250	BB 200-20k 50ms.16	120	-1	0	0	0	0	-1	21	0	0	0	100	1	0	250	BB 200-20k InnerSpkr 50ms.16	14
38	0	0	0	0	0	0	9	9	60	60	0	4	-1	0.0625	0.13376	20	0	350	-1	0	0	0	-1	0	0	0	0	-1	0	0	250	BB 200-20k 50ms.16	120	-1	0	0	0	0	-1	24	0	0	0	100	1	0	250	BB 200-20k InnerSpkr 50ms.16	13
39	0	0	0	0	0	0	-27	-27	60	60	0	4	-1	0.0625	0.13376	20	0	350	-1	0	0	0	-1	0	0	0	0	-1	0	0	250	BB 200-20k 50ms.16	120	-1	0	0	0	0	-1	27	0	0	0	100	1	0	250	BB 200-20k InnerSpkr 50ms.16	13
40	0	0	0	0	0	0	21	21	60	60	0	4	-1	0.0625	0.13376	20	0	350	-1	0	0	0	-1	0	0	0	0	-1	0	0	250	BB 200-20k 50ms.16	120	-1	0	0	0	0	-1	30	0	0	0	100	1	0	250	BB 200-20k InnerSpkr 50ms.16	13
41	0	20	-30	-30	30	30	-15	-15	60	60	0	4	-1	-6.8999	0.13376	20	0	-1	-1	0	0	0	-1	-30	0	0	0	-1	0	0	250	BB 200-20k 50ms.16	120	-1	0	0	0	0	-1	-15	0	0	0	100	20	0	250	BB 200-20k InnerSpkr 50ms.16	15
42	0	0	-30	-30	0	0	-15	-15	0	0	-1	0	-1	-6.8999	0.13376	100	750	250	-1	0	0	0	-1	-30	0	0	0	0	1	0	250	BB 200-20k 50ms.16	17	-1	0	0	0	0	-1	-15	0	0	0	-1	0	0	250	BB 200-20k InnerSpkr 50ms.16	120
43	0	0	12	12	30	30	12	12	60	60	0	4	-1	4.041	0.13376	20	0	-1	-1	0	0	0	-1	12	0	0	0	-1	0	0	250	BB 200-20k 50ms.16	120	-1	0	0	0	0	-1	12	0	0	0	100	20	0	250	BB 200-20k InnerSpkr 50ms.16	12
44	0	0	12	12	0	0	12	12	0	0	-1	0	-1	4.041	0.13376	100	750	250	-1	0	0	0	-1	12	0	0	0	0	1	0	250	BB 200-20k 50ms.16	15	-1	0	0	0	0	-1	12	0	0	0	-1	0	0	250	BB 200-20k InnerSpkr 50ms.16	120
45	0	0	-24	-24	30	30	-24	-24	60	60	0	4	-1	-15.8516	0.13376	20	0	-1	-1	0	0	0	-1	-24	0	0	0	-1	0	0	250	BB 200-20k 50ms.16	120	-1	0	0	0	0	-1	-24	0	0	0	100	20	9	250	BB 200-20k InnerSpkr 50ms.16	18
46	0	0	-24	-24	0	0	-24	-24	0	0	-1	0	-1	-15.8516	0.13376	100	4750	250	-1	0	0	0	-1	-24	0	0	0	0	1	0	250	BB 200-20k 50ms.16	14	-1	0	0	0	0	-1	-24	0	0	0	-1	0	0	250	BB 200-20k InnerSpkr 50ms.16	120
47	0	0	-9	-9	30	30	-9	-9	60	60	0	4	-1	-16.8463	0.13376	20	0	-1	-1	0	0	0	-1	-9	0	0	0	-1	0	0	250	BB 200-20k 50ms.16	120	-1	0	0	0	0	-1	-9	0	0	0	100	20	14	250	BB 200-20k InnerSpkr 50ms.16	15
48	0	0	-9	-9	0	0	-9	-9	0	0	-1	0	-1	-16.8463	0.13376	100	750	250	-1	0	0	0	-1	-9	0	0	0	0	1	0	250	BB 200-20k 50ms.16	16	-1	0	0	0	0	-1	-9	0	0	0	-1	0	0	250	BB 200-20k InnerSpkr 50ms.16	120
49	0	0	27	27	30	30	12	12	60	60	0	4	-1	19.9552	0.13376	20	0	-1	-1	0	0	0	-1	27	0	0	0	-1	0	0	250	BB 200-20k 50ms.16	120	-1	0	0	0	0	-1	12	0	0	0	100	20	0	250	BB 200-20k InnerSpkr 50ms.16	16
50	0	0	27	27	0	0	12	12	0	0	-1	0	-1	19.9552	0.13376	100	750	250	-1	0	0	0	-1	27	0	0	0	0	1	0	250	BB 200-20k 50ms.16	17	-1	0	0	0	0	-1	12	0	0	0	-1	0	0	250	BB 200-20k InnerSpkr 50ms.16	120
51	0	0	-18	-18	30	30	-18	-18	60	60	0	4	-1	-25.798	0.13376	20	0	-1	-1	0	0	0	-1	-18	0	0	0	-1	0	0	250	BB 200-20k 50ms.16	120	-1	0	0	0	0	-1	-18	0	0	0	100	20	13	250	BB 200-20k InnerSpkr 50ms.16	14
52	0	0	-18	-18	0	0	-18	-18	0	0	-1	0	-1	-25.798	0.13376	100	19750	250	-1	0	0	0	-1	-18	0	0	0	0	1	0	250	BB 200-20k 50ms.16	18	-1	0	0	0	0	-1	-18	0	0	0	-1	0	0	250	BB 200-20k InnerSpkr 50ms.16	120
53	0	0	18	18	30	30	18	18	60	60	0	4	-1	10.0088	0.13376	20	0	-1	-1	0	0	0	-1	18	0	0	0	-1	0	0	250	BB 200-20k 50ms.16	120	-1	0	0	0	0	-1	18	0	0	0	100	20	11	250	BB 200-20k InnerSpkr 50ms.16	16
54	0	0	18	18	0	0	18	18	0	0	-1	0	-1	10.0088	0.13376	100	750	250	-1	0	0	0	-1	18	0	0	0	0	1	0	250	BB 200-20k 50ms.16	14	-1	0	0	0	0	-1	18	0	0	0	-1	0	0	250	BB 200-20k InnerSpkr 50ms.16	120
55	0	0	-21	-21	30	30	-6	-6	60	60	0	4	-1	-13.8624	0.13376	20	0	-1	-1	0	0	0	-1	-21	0	0	0	-1	0	0	250	BB 200-20k 50ms.16	120	-1	0	0	0	0	-1	-6	0	0	0	100	20	0	250	BB 200-20k InnerSpkr 50ms.16	14
56	0	0	-21	-21	0	0	-6	-6	0	0	-1	0	-1	-13.8624	0.13376	100	750	250	-1	0	0	0	-1	-21	0	0	0	0	1	0	250	BB 200-20k 50ms.16	15	-1	0	0	0	0	-1	-6	0	0	0	-1	0	0	250	BB 200-20k InnerSpkr 50ms.16	120
57	0	0	-30	-30	30	30	-30	-30	60	60	0	4	-1	-37.7336	0.13376	20	0	-1	-1	0	0	0	-1	-30	0	0	0	-1	0	0	250	BB 200-20k 50ms.16	120	-1	0	0	0	0	-1	-30	0	0	0	100	20	5	250	BB 200-20k InnerSpkr 50ms.16	17
58	0	0	-30	-30	0	0	-30	-30	0	0	-1	0	-1	-37.7336	0.13376	100	750	250	-1	0	0	0	-1	-30	0	0	0	0	1	0	250	BB 200-20k 50ms.16	12	-1	0	0	0	0	-1	-30	0	0	0	-1	0	0	250	BB 200-20k InnerSpkr 50ms.16	120
59	0	0	18	18	30	30	3	3	60	60	0	4	-1	11.0035	0.13376	20	0	-1	-1	0	0	0	-1	18	0	0	0	-1	0	0	250	BB 200-20k 50ms.16	120	-1	0	0	0	0	-1	3	0	0	0	100	20	11	250	BB 200-20k InnerSpkr 50ms.16	18
60	0	0	18	18	0	0	3	3	0	0	-1	0	-1	11.0035	0.13376	100	750	250	-1	0	0	0	-1	18	0	0	0	0	1	0	250	BB 200-20k 50ms.16	13	-1	0	0	0	0	-1	3	0	0	0	-1	0	0	250	BB 200-20k InnerSpkr 50ms.16	120
61	0	0	-24	-24	30	30	-24	-24	60	60	0	4	-1	-31.7658	0.13376	20	0	-1	-1	0	0	0	-1	-24	0	0	0	-1	0	0	250	BB 200-20k 50ms.16	120	-1	0	0	0	0	-1	-24	0	0	0	100	20	0	250	BB 200-20k InnerSpkr 50ms.16	17
62	0	0	-24	-24	0	0	-24	-24	0	0	-1	0	-1	-31.7658	0.13376	100	4750	250	-1	0	0	0	-1	-24	0	0	0	0	1	0	250	BB 200-20k 50ms.16	16	-1	0	0	0	0	-1	-24	0	0	0	-1	0	0	250	BB 200-20k InnerSpkr 50ms.16	120
63	0	0	30	30	30	30	30	30	60	60	0	4	-1	21.9444	0.13376	20	0	-1	-1	0	0	0	-1	30	0	0	0	-1	0	0	250	BB 200-20k 50ms.16	120	-1	0	0	0	0	-1	30	0	0	0	100	20	0	250	BB 200-20k InnerSpkr 50ms.16	15
64	0	0	30	30	0	0	30	30	0	0	-1	0	-1	21.9444	0.13376	100	750	250	-1	0	0	0	-1	30	0	0	0	0	1	0	250	BB 200-20k 50ms.16	18	-1	0	0	0	0	-1	30	0	0	0	-1	0	0	250	BB 200-20k InnerSpkr 50ms.16	120
65	0	0	0	0	30	30	15	15	60	60	0	4	-1	22.9391	0.13376	20	0	-1	-1	0	0	0	-1	0	0	0	0	-1	0	0	250	BB 200-20k 50ms.16	120	-1	0	0	0	0	-1	15	0	0	0	100	20	15	250	BB 200-20k InnerSpkr 50ms.16	12
66	0	0	0	0	0	0	15	15	0	0	-1	0	-1	22.9391	0.13376	100	750	250	-1	0	0	0	-1	0	0	0	0	0	1	0	250	BB 200-20k 50ms.16	13	-1	0	0	0	0	-1	15	0	0	0	-1	0	0	250	BB 200-20k InnerSpkr 50ms.16	120
67	0	0	12	12	30	30	-3	-3	60	60	0	4	-1	-10.8785	0.13376	20	0	-1	-1	0	0	0	-1	12	0	0	0	-1	0	0	250	BB 200-20k 50ms.16	120	-1	0	0	0	0	-1	-3	0	0	0	100	20	3	250	BB 200-20k InnerSpkr 50ms.16	17
68	0	0	12	12	0	0	-3	-3	0	0	-1	0	-1	-10.8785	0.13376	100	750	250	-1	0	0	0	-1	12	0	0	0	0	1	0	250	BB 200-20k 50ms.16	17	-1	0	0	0	0	-1	-3	0	0	0	-1	0	0	250	BB 200-20k InnerSpkr 50ms.16	120
69	0	0	-30	-30	30	30	-15	-15	60	60	0	4	-1	-22.8141	0.13376	20	0	-1	-1	0	0	0	-1	-30	0	0	0	-1	0	0	250	BB 200-20k 50ms.16	120	-1	0	0	0	0	-1	-15	0	0	0	100	20	0	250	BB 200-20k InnerSpkr 50ms.16	17
70	0	0	-30	-30	0	0	-15	-15	0	0	-1	0	-1	-22.8141	0.13376	100	750	250	-1	0	0	0	-1	-30	0	0	0	0	1	0	250	BB 200-20k 50ms.16	18	-1	0	0	0	0	-1	-15	0	0	0	-1	0	0	250	BB 200-20k InnerSpkr 50ms.16	120
71	0	0	24	24	30	30	24	24	60	60	0	4	-1	15.9766	0.13376	20	0	-1	-1	0	0	0	-1	24	0	0	0	-1	0	0	250	BB 200-20k 50ms.16	120	-1	0	0	0	0	-1	24	0	0	0	100	20	0	250	BB 200-20k InnerSpkr 50ms.16	12
72	0	0	24	24	0	0	24	24	0	0	-1	0	-1	15.9766	0.13376	100	4750	250	-1	0	0	0	-1	24	0	0	0	0	1	0	250	BB 200-20k 50ms.16	16	-1	0	0	0	0	-1	24	0	0	0	-1	0	0	250	BB 200-20k InnerSpkr 50ms.16	120
73	0	0	27	27	30	30	12	12	60	60	0	4	-1	4.041	0.13376	20	0	-1	-1	0	0	0	-1	27	0	0	0	-1	0	0	250	BB 200-20k 50ms.16	120	-1	0	0	0	0	-1	12	0	0	0	100	20	4	250	BB 200-20k InnerSpkr 50ms.16	14
74	0	0	27	27	0	0	12	12	0	0	-1	0	-1	4.041	0.13376	100	750	250	-1	0	0	0	-1	27	0	0	0	0	1	0	250	BB 200-20k 50ms.16	16	-1	0	0	0	0	-1	12	0	0	0	-1	0	0	250	BB 200-20k InnerSpkr 50ms.16	120
75	0	0	-21	-21	30	30	-6	-6	60	60	0	4	-1	2.0518	0.13376	20	0	-1	-1	0	0	0	-1	-21	0	0	0	-1	0	0	250	BB 200-20k 50ms.16	120	-1	0	0	0	0	-1	-6	0	0	0	100	20	0	250	BB 200-20k InnerSpkr 50ms.16	18
76	0	0	-21	-21	0	0	-6	-6	0	0	-1	0	-1	2.0518	0.13376	100	750	250	-1	0	0	0	-1	-21	0	0	0	0	1	0	250	BB 200-20k 50ms.16	14	-1	0	0	0	0	-1	-6	0	0	0	-1	0	0	250	BB 200-20k InnerSpkr 50ms.16	120
77	0	0	27	27	30	30	27	27	60	60	0	4	-1	18.9605	0.13376	20	0	-1	-1	0	0	0	-1	27	0	0	0	-1	0	0	250	BB 200-20k 50ms.16	120	-1	0	0	0	0	-1	27	0	0	0	100	20	3	250	BB 200-20k InnerSpkr 50ms.16	12
78	0	0	27	27	0	0	27	27	0	0	-1	0	-1	18.9605	0.13376	100	4750	250	-1	0	0	0	-1	27	0	0	0	0	1	0	250	BB 200-20k 50ms.16	15	-1	0	0	0	0	-1	27	0	0	0	-1	0	0	250	BB 200-20k InnerSpkr 50ms.16	120
79	0	0	-9	-9	30	30	6	6	60	60	0	4	-1	13.9874	0.13376	20	0	-1	-1	0	0	0	-1	-9	0	0	0	-1	0	0	250	BB 200-20k 50ms.16	120	-1	0	0	0	0	-1	6	0	0	0	100	20	0	250	BB 200-20k InnerSpkr 50ms.16	15
80	0	0	-9	-9	0	0	6	6	0	0	-1	0	-1	13.9874	0.13376	100	750	250	-1	0	0	0	-1	-9	0	0	0	0	1	0	250	BB 200-20k 50ms.16	16	-1	0	0	0	0	-1	6	0	0	0	-1	0	0	250	BB 200-20k InnerSpkr 50ms.16	120
81	0	0	-3	-3	30	30	-3	-3	60	60	0	4	-1	-10.8785	0.13376	20	0	-1	-1	0	0	0	-1	-3	0	0	0	-1	0	0	250	BB 200-20k 50ms.16	120	-1	0	0	0	0	-1	-3	0	0	0	100	20	7	250	BB 200-20k InnerSpkr 50ms.16	14
82	0	0	-3	-3	0	0	-3	-3	0	0	-1	0	-1	-10.8785	0.13376	100	4750	250	-1	0	0	0	-1	-3	0	0	0	0	1	0	250	BB 200-20k 50ms.16	13	-1	0	0	0	0	-1	-3	0	0	0	-1	0	0	250	BB 200-20k InnerSpkr 50ms.16	120
83	0	0	-18	-18	30	30	-18	-18	60	60	0	4	-1	-9.8838	0.13376	20	0	-1	-1	0	0	0	-1	-18	0	0	0	-1	0	0	250	BB 200-20k 50ms.16	120	-1	0	0	0	0	-1	-18	0	0	0	100	20	0	250	BB 200-20k InnerSpkr 50ms.16	14
84	0	0	-18	-18	0	0	-18	-18	0	0	-1	0	-1	-9.8838	0.13376	100	19750	250	-1	0	0	0	-1	-18	0	0	0	0	1	0	250	BB 200-20k 50ms.16	13	-1	0	0	0	0	-1	-18	0	0	0	-1	0	0	250	BB 200-20k InnerSpkr 50ms.16	120
85	0	0	0	0	30	30	15	15	60	60	0	4	-1	7.0249	0.13376	20	0	-1	-1	0	0	0	-1	0	0	0	0	-1	0	0	250	BB 200-20k 50ms.16	120	-1	0	0	0	0	-1	15	0	0	0	100	20	0	250	BB 200-20k InnerSpkr 50ms.16	13
86	0	0	0	0	0	0	15	15	0	0	-1	0	-1	7.0249	0.13376	100	750	250	-1	0	0	0	-1	0	0	0	0	0	1	0	250	BB 200-20k 50ms.16	15	-1	0	0	0	0	-1	15	0	0	0	-1	0	0	250	BB 200-20k InnerSpkr 50ms.16	120
87	0	0	-12	-12	30	30	-12	-12	60	60	0	4	-1	-19.8302	0.13376	20	0	-1	-1	0	0	0	-1	-12	0	0	0	-1	0	0	250	BB 200-20k 50ms.16	120	-1	0	0	0	0	-1	-12	0	0	0	100	20	0	250	BB 200-20k InnerSpkr 50ms.16	14
88	0	0	-12	-12	0	0	-12	-12	0	0	-1	0	-1	-19.8302	0.13376	100	4750	250	-1	0	0	0	-1	-12	0	0	0	0	1	0	250	BB 200-20k 50ms.16	15	-1	0	0	0	0	-1	-12	0	0	0	-1	0	0	250	BB 200-20k InnerSpkr 50ms.16	120
89	0	0	12	12	30	30	12	12	60	60	0	4	-1	4.041	0.13376	20	0	-1	-1	0	0	0	-1	12	0	0	0	-1	0	0	250	BB 200-20k 50ms.16	120	-1	0	0	0	0	-1	12	0	0	0	100	20	0	250	BB 200-20k InnerSpkr 50ms.16	13
90	0	0	12	12	0	0	12	12	0	0	-1	0	-1	4.041	0.13376	100	19750	250	-1	0	0	0	-1	12	0	0	0	0	1	0	250	BB 200-20k 50ms.16	17	-1	0	0	0	0	-1	12	0	0	0	-1	0	0	250	BB 200-20k InnerSpkr 50ms.16	120
91	0	0	30	30	30	30	30	30	60	60	0	4	-1	37.8586	0.13376	20	0	-1	-1	0	0	0	-1	30	0	0	0	-1	0	0	250	BB 200-20k 50ms.16	120	-1	0	0	0	0	-1	30	0	0	0	100	20	8	250	BB 200-20k InnerSpkr 50ms.16	15
92	0	0	30	30	0	0	30	30	0	0	-1	0	-1	37.8586	0.13376	100	750	250	-1	0	0	0	-1	30	0	0	0	0	1	0	250	BB 200-20k 50ms.16	16	-1	0	0	0	0	-1	30	0	0	0	-1	0	0	250	BB 200-20k InnerSpkr 50ms.16	120
93	0	0	18	18	30	30	3	3	60	60	0	4	-1	-4.9107	0.13376	20	0	-1	-1	0	0	0	-1	18	0	0	0	-1	0	0	250	BB 200-20k 50ms.16	120	-1	0	0	0	0	-1	3	0	0	0	100	20	0	250	BB 200-20k InnerSpkr 50ms.16	18
94	0	0	18	18	0	0	3	3	0	0	-1	0	-1	-4.9107	0.13376	100	750	250	-1	0	0	0	-1	18	0	0	0	0	1	0	250	BB 200-20k 50ms.16	17	-1	0	0	0	0	-1	3	0	0	0	-1	0	0	250	BB 200-20k InnerSpkr 50ms.16	120
95	0	0	-27	-27	30	30	-27	-27	60	60	0	4	-1	-34.7497	0.13376	20	0	-1	-1	0	0	0	-1	-27	0	0	0	-1	0	0	250	BB 200-20k 50ms.16	120	-1	0	0	0	0	-1	-27	0	0	0	100	20	12	250	BB 200-20k InnerSpkr 50ms.16	16
96	0	0	-27	-27	0	0	-27	-27	0	0	-1	0	-1	-34.7497	0.13376	100	19750	250	-1	0	0	0	-1	-27	0	0	0	0	1	0	250	BB 200-20k 50ms.16	13	-1	0	0	0	0	-1	-27	0	0	0	-1	0	0	250	BB 200-20k InnerSpkr 50ms.16	120
97	0	0	12	12	30	30	12	12	60	60	0	4	-1	19.9552	0.13376	20	0	-1	-1	0	0	0	-1	12	0	0	0	-1	0	0	250	BB 200-20k 50ms.16	120	-1	0	0	0	0	-1	12	0	0	0	100	20	11	250	BB 200-20k InnerSpkr 50ms.16	14
98	0	0	12	12	0	0	12	12	0	0	-1	0	-1	19.9552	0.13376	100	750	250	-1	0	0	0	-1	12	0	0	0	0	1	0	250	BB 200-20k 50ms.16	17	-1	0	0	0	0	-1	12	0	0	0	-1	0	0	250	BB 200-20k InnerSpkr 50ms.16	120
99	0	0	-12	-12	30	30	-12	-12	60	60	0	4	-1	-3.916	0.13376	20	0	-1	-1	0	0	0	-1	-12	0	0	0	-1	0	0	250	BB 200-20k 50ms.16	120	-1	0	0	0	0	-1	-12	0	0	0	100	20	5	250	BB 200-20k InnerSpkr 50ms.16	14
100	0	0	-12	-12	0	0	-12	-12	0	0	-1	0	-1	-3.916	0.13376	100	4750	250	-1	0	0	0	-1	-12	0	0	0	0	1	0	250	BB 200-20k 50ms.16	14	-1	0	0	0	0	-1	-12	0	0	0	-1	0	0	250	BB 200-20k InnerSpkr 50ms.16	120
101	0	0	-9	-9	30	30	6	6	60	60	0	4	-1	-1.9268	0.13376	20	0	-1	-1	0	0	0	-1	-9	0	0	0	-1	0	0	250	BB 200-20k 50ms.16	120	-1	0	0	0	0	-1	6	0	0	0	100	20	5	250	BB 200-20k InnerSpkr 50ms.16	12
102	0	0	-9	-9	0	0	6	6	0	0	-1	0	-1	-1.9268	0.13376	100	750	250	-1	0	0	0	-1	-9	0	0	0	0	1	0	250	BB 200-20k 50ms.16	14	-1	0	0	0	0	-1	6	0	0	0	-1	0	0	250	BB 200-20k InnerSpkr 50ms.16	120
103	0	0	30	30	30	30	30	30	60	60	0	4	-1	37.8586	0.13376	20	0	-1	-1	0	0	0	-1	30	0	0	0	-1	0	0	250	BB 200-20k 50ms.16	120	-1	0	0	0	0	-1	30	0	0	0	100	20	3	250	BB 200-20k InnerSpkr 50ms.16	16
104	0	0	30	30	0	0	30	30	0	0	-1	0	-1	37.8586	0.13376	100	19750	250	-1	0	0	0	-1	30	0	0	0	0	1	0	250	BB 200-20k 50ms.16	12	-1	0	0	0	0	-1	30	0	0	0	-1	0	0	250	BB 200-20k InnerSpkr 50ms.16	120
105	0	0	18	18	30	30	18	18	60	60	0	4	-1	25.923	0.13376	20	0	-1	-1	0	0	0	-1	18	0	0	0	-1	0	0	250	BB 200-20k 50ms.16	120	-1	0	0	0	0	-1	18	0	0	0	100	20	0	250	BB 200-20k InnerSpkr 50ms.16	12
106	0	0	18	18	0	0	18	18	0	0	-1	0	-1	25.923	0.13376	100	750	250	-1	0	0	0	-1	18	0	0	0	0	1	0	250	BB 200-20k 50ms.16	15	-1	0	0	0	0	-1	18	0	0	0	-1	0	0	250	BB 200-20k InnerSpkr 50ms.16	120
107	0	0	-3	-3	30	30	-3	-3	60	60	0	4	-1	5.0357	0.13376	20	0	-1	-1	0	0	0	-1	-3	0	0	0	-1	0	0	250	BB 200-20k 50ms.16	120	-1	0	0	0	0	-1	-3	0	0	0	100	20	10	250	BB 200-20k InnerSpkr 50ms.16	14
108	0	0	-3	-3	0	0	-3	-3	0	0	-1	0	-1	5.0357	0.13376	100	4750	250	-1	0	0	0	-1	-3	0	0	0	0	1	0	250	BB 200-20k 50ms.16	18	-1	0	0	0	0	-1	-3	0	0	0	-1	0	0	250	BB 200-20k InnerSpkr 50ms.16	120
109	0	0	-30	-30	30	30	-30	-30	60	60	0	4	-1	-21.8194	0.13376	20	0	-1	-1	0	0	0	-1	-30	0	0	0	-1	0	0	250	BB 200-20k 50ms.16	120	-1	0	0	0	0	-1	-30	0	0	0	100	20	4	250	BB 200-20k InnerSpkr 50ms.16	14
110	0	0	-30	-30	0	0	-30	-30	0	0	-1	0	-1	-21.8194	0.13376	100	750	250	-1	0	0	0	-1	-30	0	0	0	0	1	0	250	BB 200-20k 50ms.16	13	-1	0	0	0	0	-1	-30	0	0	0	-1	0	0	250	BB 200-20k InnerSpkr 50ms.16	120
111	0	0	9	9	30	30	9	9	60	60	0	4	-1	1.0571	0.13376	20	0	-1	-1	0	0	0	-1	9	0	0	0	-1	0	0	250	BB 200-20k 50ms.16	120	-1	0	0	0	0	-1	9	0	0	0	100	20	11	250	BB 200-20k InnerSpkr 50ms.16	15
112	0	0	9	9	0	0	9	9	0	0	-1	0	-1	1.0571	0.13376	100	19750	250	-1	0	0	0	-1	9	0	0	0	0	1	0	250	BB 200-20k 50ms.16	15	-1	0	0	0	0	-1	9	0	0	0	-1	0	0	250	BB 200-20k InnerSpkr 50ms.16	120
113	0	0	0	0	30	30	-15	-15	60	60	0	4	-1	-6.8999	0.13376	20	0	-1	-1	0	0	0	-1	0	0	0	0	-1	0	0	250	BB 200-20k 50ms.16	120	-1	0	0	0	0	-1	-15	0	0	0	100	20	0	250	BB 200-20k InnerSpkr 50ms.16	18
114	0	0	0	0	0	0	-15	-15	0	0	-1	0	-1	-6.8999	0.13376	100	750	250	-1	0	0	0	-1	0	0	0	0	0	1	0	250	BB 200-20k 50ms.16	13	-1	0	0	0	0	-1	-15	0	0	0	-1	0	0	250	BB 200-20k InnerSpkr 50ms.16	120
115	0	0	-27	-27	30	30	-27	-27	60	60	0	4	-1	-18.8355	0.13376	20	0	-1	-1	0	0	0	-1	-27	0	0	0	-1	0	0	250	BB 200-20k 50ms.16	120	-1	0	0	0	0	-1	-27	0	0	0	100	20	5	250	BB 200-20k InnerSpkr 50ms.16	18
116	0	0	-27	-27	0	0	-27	-27	0	0	-1	0	-1	-18.8355	0.13376	100	19750	250	-1	0	0	0	-1	-27	0	0	0	0	1	0	250	BB 200-20k 50ms.16	13	-1	0	0	0	0	-1	-27	0	0	0	-1	0	0	250	BB 200-20k InnerSpkr 50ms.16	120
117	0	0	-9	-9	30	30	-9	-9	60	60	0	4	-1	-0.93213	0.13376	20	0	-1	-1	0	0	0	-1	-9	0	0	0	-1	0	0	250	BB 200-20k 50ms.16	120	-1	0	0	0	0	-1	-9	0	0	0	100	20	0	250	BB 200-20k InnerSpkr 50ms.16	18
118	0	0	-9	-9	0	0	-9	-9	0	0	-1	0	-1	-0.93213	0.13376	100	750	250	-1	0	0	0	-1	-9	0	0	0	0	1	0	250	BB 200-20k 50ms.16	13	-1	0	0	0	0	-1	-9	0	0	0	-1	0	0	250	BB 200-20k InnerSpkr 50ms.16	120
119	0	0	21	21	30	30	6	6	60	60	0	4	-1	-1.9268	0.13376	20	0	-1	-1	0	0	0	-1	21	0	0	0	-1	0	0	250	BB 200-20k 50ms.16	120	-1	0	0	0	0	-1	6	0	0	0	100	20	0	250	BB 200-20k InnerSpkr 50ms.16	13
120	0	0	21	21	0	0	6	6	0	0	-1	0	-1	-1.9268	0.13376	100	750	250	-1	0	0	0	-1	21	0	0	0	0	1	0	250	BB 200-20k 50ms.16	17	-1	0	0	0	0	-1	6	0	0	0	-1	0	0	250	BB 200-20k InnerSpkr 50ms.16	120
121	0	0	3	3	30	30	18	18	60	60	0	4	-1	25.923	0.13376	20	0	-1	-1	0	0	0	-1	3	0	0	0	-1	0	0	250	BB 200-20k 50ms.16	120	-1	0	0	0	0	-1	18	0	0	0	100	20	6	250	BB 200-20k InnerSpkr 50ms.16	12
122	0	0	3	3	0	0	18	18	0	0	-1	0	-1	25.923	0.13376	100	750	250	-1	0	0	0	-1	3	0	0	0	0	1	0	250	BB 200-20k 50ms.16	12	-1	0	0	0	0	-1	18	0	0	0	-1	0	0	250	BB 200-20k InnerSpkr 50ms.16	120
123	0	0	21	21	30	30	6	6	60	60	0	4	-1	13.9874	0.13376	20	0	-1	-1	0	0	0	-1	21	0	0	0	-1	0	0	250	BB 200-20k 50ms.16	120	-1	0	0	0	0	-1	6	0	0	0	100	20	11	250	BB 200-20k InnerSpkr 50ms.16	15
124	0	0	21	21	0	0	6	6	0	0	-1	0	-1	13.9874	0.13376	100	750	250	-1	0	0	0	-1	21	0	0	0	0	1	0	250	BB 200-20k 50ms.16	15	-1	0	0	0	0	-1	6	0	0	0	-1	0	0	250	BB 200-20k InnerSpkr 50ms.16	120
125	0	0	30	30	30	30	30	30	60	60	0	4	-1	21.9444	0.13376	20	0	-1	-1	0	0	0	-1	30	0	0	0	-1	0	0	250	BB 200-20k 50ms.16	120	-1	0	0	0	0	-1	30	0	0	0	100	20	0	250	BB 200-20k InnerSpkr 50ms.16	13
126	0	0	30	30	0	0	30	30	0	0	-1	0	-1	21.9444	0.13376	100	19750	250	-1	0	0	0	-1	30	0	0	0	0	1	0	250	BB 200-20k 50ms.16	18	-1	0	0	0	0	-1	30	0	0	0	-1	0	0	250	BB 200-20k InnerSpkr 50ms.16	120
127	0	0	3	3	30	30	18	18	60	60	0	4	-1	10.0088	0.13376	20	0	-1	-1	0	0	0	-1	3	0	0	0	-1	0	0	250	BB 200-20k 50ms.16	120	-1	0	0	0	0	-1	18	0	0	0	100	20	18	250	BB 200-20k InnerSpkr 50ms.16	18
128	0	0	3	3	0	0	18	18	0	0	-1	0	-1	10.0088	0.13376	100	750	250	-1	0	0	0	-1	3	0	0	0	0	1	0	250	BB 200-20k 50ms.16	17	-1	0	0	0	0	-1	18	0	0	0	-1	0	0	250	BB 200-20k InnerSpkr 50ms.16	120
129	0	0	12	12	30	30	-3	-3	60	60	0	4	-1	5.0357	0.13376	20	0	-1	-1	0	0	0	-1	12	0	0	0	-1	0	0	250	BB 200-20k 50ms.16	120	-1	0	0	0	0	-1	-3	0	0	0	100	20	3	250	BB 200-20k InnerSpkr 50ms.16	17
130	0	0	12	12	0	0	-3	-3	0	0	-1	0	-1	5.0357	0.13376	100	750	250	-1	0	0	0	-1	12	0	0	0	0	1	0	250	BB 200-20k 50ms.16	12	-1	0	0	0	0	-1	-3	0	0	0	-1	0	0	250	BB 200-20k InnerSpkr 50ms.16	120
131	0	0	27	27	30	30	27	27	60	60	0	4	-1	34.8747	0.13376	20	0	-1	-1	0	0	0	-1	27	0	0	0	-1	0	0	250	BB 200-20k 50ms.16	120	-1	0	0	0	0	-1	27	0	0	0	100	20	0	250	BB 200-20k InnerSpkr 50ms.16	15
132	0	0	27	27	0	0	27	27	0	0	-1	0	-1	34.8747	0.13376	100	4750	250	-1	0	0	0	-1	27	0	0	0	0	1	0	250	BB 200-20k 50ms.16	17	-1	0	0	0	0	-1	27	0	0	0	-1	0	0	250	BB 200-20k InnerSpkr 50ms.16	120
133	0	0	0	0	30	30	-15	-15	60	60	0	4	-1	-22.8141	0.13376	20	0	-1	-1	0	0	0	-1	0	0	0	0	-1	0	0	250	BB 200-20k 50ms.16	120	-1	0	0	0	0	-1	-15	0	0	0	100	20	14	250	BB 200-20k InnerSpkr 50ms.16	14
134	0	0	0	0	0	0	-15	-15	0	0	-1	0	-1	-22.8141	0.13376	100	750	250	-1	0	0	0	-1	0	0	0	0	0	1	0	250	BB 200-20k 50ms.16	15	-1	0	0	0	0	-1	-15	0	0	0	-1	0	0	250	BB 200-20k InnerSpkr 50ms.16	120
135	0	0	12	12	30	30	12	12	60	60	0	4	-1	19.9552	0.13376	20	0	-1	-1	0	0	0	-1	12	0	0	0	-1	0	0	250	BB 200-20k 50ms.16	120	-1	0	0	0	0	-1	12	0	0	0	100	20	0	250	BB 200-20k InnerSpkr 50ms.16	15
136	0	0	12	12	0	0	12	12	0	0	-1	0	-1	19.9552	0.13376	100	19750	250	-1	0	0	0	-1	12	0	0	0	0	1	0	250	BB 200-20k 50ms.16	16	-1	0	0	0	0	-1	12	0	0	0	-1	0	0	250	BB 200-20k InnerSpkr 50ms.16	120
137	0	0	24	24	30	30	24	24	60	60	0	4	-1	31.8908	0.13376	20	0	-1	-1	0	0	0	-1	24	0	0	0	-1	0	0	250	BB 200-20k 50ms.16	120	-1	0	0	0	0	-1	24	0	0	0	100	20	15	250	BB 200-20k InnerSpkr 50ms.16	13
138	0	0	24	24	0	0	24	24	0	0	-1	0	-1	31.8908	0.13376	100	4750	250	-1	0	0	0	-1	24	0	0	0	0	1	0	250	BB 200-20k 50ms.16	15	-1	0	0	0	0	-1	24	0	0	0	-1	0	0	250	BB 200-20k InnerSpkr 50ms.16	120
139	0	0	9	9	30	30	9	9	60	60	0	4	-1	16.9713	0.13376	20	0	-1	-1	0	0	0	-1	9	0	0	0	-1	0	0	250	BB 200-20k 50ms.16	120	-1	0	0	0	0	-1	9	0	0	0	100	20	0	250	BB 200-20k InnerSpkr 50ms.16	16
140	0	0	9	9	0	0	9	9	0	0	-1	0	-1	16.9713	0.13376	100	19750	250	-1	0	0	0	-1	9	0	0	0	0	1	0	250	BB 200-20k 50ms.16	14	-1	0	0	0	0	-1	9	0	0	0	-1	0	0	250	BB 200-20k InnerSpkr 50ms.16	120
141	0	20	0	0	30	30	-12	-12	60	60	0	4	-1	0.0625	0.13376	20	0	350	-1	0	0	0	-1	0	0	0	0	-1	0	0	250	BB 200-20k 50ms.16	120	-1	0	0	0	0	-1	-30	0	0	0	100	1	0	250	BB 200-20k InnerSpkr 50ms.16	18
142	0	0	0	0	0	0	-24	-24	60	60	0	4	-1	0.0625	0.13376	20	0	350	-1	0	0	0	-1	0	0	0	0	-1	0	0	250	BB 200-20k 50ms.16	120	-1	0	0	0	0	-1	-27	0	0	0	100	1	0	250	BB 200-20k InnerSpkr 50ms.16	15
143	0	0	0	0	0	0	27	27	60	60	0	4	-1	0.0625	0.13376	20	0	350	-1	0	0	0	-1	0	0	0	0	-1	0	0	250	BB 200-20k 50ms.16	120	-1	0	0	0	0	-1	-24	0	0	0	100	1	0	250	BB 200-20k InnerSpkr 50ms.16	16
144	0	0	0	0	0	0	9	9	60	60	0	4	-1	0.0625	0.13376	20	0	350	-1	0	0	0	-1	0	0	0	0	-1	0	0	250	BB 200-20k 50ms.16	120	-1	0	0	0	0	-1	-21	0	0	0	100	1	0	250	BB 200-20k InnerSpkr 50ms.16	15
145	0	0	0	0	0	0	-27	-27	60	60	0	4	-1	0.0625	0.13376	20	0	350	-1	0	0	0	-1	0	0	0	0	-1	0	0	250	BB 200-20k 50ms.16	120	-1	0	0	0	0	-1	-18	0	0	0	100	1	0	250	BB 200-20k InnerSpkr 50ms.16	17
146	0	0	0	0	0	0	-9	-9	60	60	0	4	-1	0.0625	0.13376	20	0	350	-1	0	0	0	-1	0	0	0	0	-1	0	0	250	BB 200-20k 50ms.16	120	-1	0	0	0	0	-1	-15	0	0	0	100	1	0	250	BB 200-20k InnerSpkr 50ms.16	16
147	0	0	0	0	0	0	-40	-30	60	60	0	4	-1	0.0625	0.13376	20	0	350	-1	0	0	0	-1	0	0	0	0	-1	0	0	250	BB 200-20k 50ms.16	120	-1	0	0	0	0	-1	-12	0	0	0	100	1	0	250	BB 200-20k InnerSpkr 50ms.16	17
148	0	0	0	0	0	0	-5	3	60	60	0	4	-1	0.0625	0.13376	20	0	350	-1	0	0	0	-1	0	0	0	0	-1	0	0	250	BB 200-20k 50ms.16	120	-1	0	0	0	0	-1	-9	0	0	0	100	1	0	250	BB 200-20k InnerSpkr 50ms.16	18
149	0	0	0	0	0	0	-18	-18	60	60	0	4	-1	0.0625	0.13376	20	0	350	-1	0	0	0	-1	0	0	0	0	-1	0	0	250	BB 200-20k 50ms.16	120	-1	0	0	0	0	-1	-6	0	0	0	100	1	0	250	BB 200-20k InnerSpkr 50ms.16	16
150	0	0	0	0	0	0	12	12	60	60	0	4	-1	0.0625	0.13376	20	0	350	-1	0	0	0	-1	0	0	0	0	-1	0	0	250	BB 200-20k 50ms.16	120	-1	0	0	0	0	-1	-3	0	0	0	100	1	0	250	BB 200-20k InnerSpkr 50ms.16	13
151	0	0	0	0	0	0	-20	-9	60	60	0	4	-1	0.0625	0.13376	20	0	350	-1	0	0	0	-1	0	0	0	0	-1	0	0	250	BB 200-20k 50ms.16	120	-1	0	0	0	0	-1	3	0	0	0	100	1	0	250	BB 200-20k InnerSpkr 50ms.16	16
152	0	0	0	0	0	0	45	30	60	60	0	4	-1	0.0625	0.13376	20	0	350	-1	0	0	0	-1	0	0	0	0	-1	0	0	250	BB 200-20k 50ms.16	120	-1	0	0	0	0	-1	6	0	0	0	100	1	0	250	BB 200-20k InnerSpkr 50ms.16	12
153	0	0	0	0	0	0	-24	-24	60	60	0	4	-1	0.0625	0.13376	20	0	350	-1	0	0	0	-1	0	0	0	0	-1	0	0	250	BB 200-20k 50ms.16	120	-1	0	0	0	0	-1	9	0	0	0	100	1	0	250	BB 200-20k InnerSpkr 50ms.16	15
154	0	0	0	0	0	0	24	24	60	60	0	4	-1	0.0625	0.13376	20	0	350	-1	0	0	0	-1	0	0	0	0	-1	0	0	250	BB 200-20k 50ms.16	120	-1	0	0	0	0	-1	12	0	0	0	100	1	0	250	BB 200-20k InnerSpkr 50ms.16	14
155	0	0	0	0	0	0	2	-6	60	60	0	4	-1	0.0625	0.13376	20	0	350	-1	0	0	0	-1	0	0	0	0	-1	0	0	250	BB 200-20k 50ms.16	120	-1	0	0	0	0	-1	15	0	0	0	100	1	0	250	BB 200-20k InnerSpkr 50ms.16	17
156	0	0	0	0	0	0	6	6	60	60	0	4	-1	0.0625	0.13376	20	0	350	-1	0	0	0	-1	0	0	0	0	-1	0	0	250	BB 200-20k 50ms.16	120	-1	0	0	0	0	-1	18	0	0	0	100	1	0	250	BB 200-20k InnerSpkr 50ms.16	17
157	0	0	0	0	0	0	30	30	60	60	0	4	-1	0.0625	0.13376	20	0	350	-1	0	0	0	-1	0	0	0	0	-1	0	0	250	BB 200-20k 50ms.16	120	-1	0	0	0	0	-1	21	0	0	0	100	1	0	250	BB 200-20k InnerSpkr 50ms.16	16
158	0	0	0	0	0	0	15	15	60	60	0	4	-1	0.0625	0.13376	20	0	350	-1	0	0	0	-1	0	0	0	0	-1	0	0	250	BB 200-20k 50ms.16	120	-1	0	0	0	0	-1	24	0	0	0	100	1	0	250	BB 200-20k InnerSpkr 50ms.16	14
159	0	0	0	0	0	0	-3	-3	60	60	0	4	-1	0.0625	0.13376	20	0	350	-1	0	0	0	-1	0	0	0	0	-1	0	0	250	BB 200-20k 50ms.16	120	-1	0	0	0	0	-1	27	0	0	0	100	1	0	250	BB 200-20k InnerSpkr 50ms.16	18
160	0	0	0	0	0	0	-18	-18	60	60	0	4	-1	0.0625	0.13376	20	0	350	-1	0	0	0	-1	0	0	0	0	-1	0	0	250	BB 200-20k 50ms.16	120	-1	0	0	0	0	-1	30	0	0	0	100	1	0	250	BB 200-20k InnerSpkr 50ms.16	13
161	0	0	0	0	0	0	-14	-3	60	60	0	4	-1	0.0625	0.13376	20	0	350	-1	0	0	0	-1	0	0	0	0	-1	0	0	250	BB 200-20k 50ms.16	120	-1	0	0	0	0	-1	-30	0	0	0	100	1	0	250	BB 200-20k InnerSpkr 50ms.16	16
162	0	0	0	0	0	0	-12	-12	60	60	0	4	-1	0.0625	0.13376	20	0	350	-1	0	0	0	-1	0	0	0	0	-1	0	0	250	BB 200-20k 50ms.16	120	-1	0	0	0	0	-1	-27	0	0	0	100	1	0	250	BB 200-20k InnerSpkr 50ms.16	14
163	0	0	0	0	0	0	18	18	60	60	0	4	-1	0.0625	0.13376	20	0	350	-1	0	0	0	-1	0	0	0	0	-1	0	0	250	BB 200-20k 50ms.16	120	-1	0	0	0	0	-1	-24	0	0	0	100	1	0	250	BB 200-20k InnerSpkr 50ms.16	18
164	0	0	0	0	0	0	-12	-27	60	60	0	4	-1	0.0625	0.13376	20	0	350	-1	0	0	0	-1	0	0	0	0	-1	0	0	250	BB 200-20k 50ms.16	120	-1	0	0	0	0	-1	-21	0	0	0	100	1	0	250	BB 200-20k InnerSpkr 50ms.16	14
165	0	0	0	0	0	0	-15	-15	60	60	0	4	-1	0.0625	0.13376	20	0	350	-1	0	0	0	-1	0	0	0	0	-1	0	0	250	BB 200-20k 50ms.16	120	-1	0	0	0	0	-1	-18	0	0	0	100	1	0	250	BB 200-20k InnerSpkr 50ms.16	13
166	0	0	0	0	0	0	24	27	60	60	0	4	-1	0.0625	0.13376	20	0	350	-1	0	0	0	-1	0	0	0	0	-1	0	0	250	BB 200-20k 50ms.16	120	-1	0	0	0	0	-1	-15	0	0	0	100	1	0	250	BB 200-20k InnerSpkr 50ms.16	15
167	0	0	0	0	0	0	-26	-30	60	60	0	4	-1	0.0625	0.13376	20	0	350	-1	0	0	0	-1	0	0	0	0	-1	0	0	250	BB 200-20k 50ms.16	120	-1	0	0	0	0	-1	-12	0	0	0	100	1	0	250	BB 200-20k InnerSpkr 50ms.16	15
168	0	0	0	0	0	0	19	24	60	60	0	4	-1	0.0625	0.13376	20	0	350	-1	0	0	0	-1	0	0	0	0	-1	0	0	250	BB 200-20k 50ms.16	120	-1	0	0	0	0	-1	-9	0	0	0	100	1	0	250	BB 200-20k InnerSpkr 50ms.16	12
169	0	0	0	0	0	0	6	6	60	60	0	4	-1	0.0625	0.13376	20	0	350	-1	0	0	0	-1	0	0	0	0	-1	0	0	250	BB 200-20k 50ms.16	120	-1	0	0	0	0	-1	-6	0	0	0	100	1	0	250	BB 200-20k InnerSpkr 50ms.16	15
170	0	0	0	0	0	0	20	12	60	60	0	4	-1	0.0625	0.13376	20	0	350	-1	0	0	0	-1	0	0	0	0	-1	0	0	250	BB 200-20k 50ms.16	120	-1	0	0	0	0	-1	-3	0	0	0	100	1	0	250	BB 200-20k InnerSpkr 50ms.16	13
171	0	0	0	0	0	0	16	3	60	60	0	4	-1	0.0625	0.13376	20	0	350	-1	0	0	0	-1	0	0	0	0	-1	0	0	250	BB 200-20k 50ms.16	120	-1	0	0	0	0	-1	3	0	0	0	100	1	0	250	BB 200-20k InnerSpkr 50ms.16	12
172	0	0	0	0	0	0	-21	-21	60	60	0	4	-1	0.0625	0.13376	20	0	350	-1	0	0	0	-1	0	0	0	0	-1	0	0	250	BB 200-20k 50ms.16	120	-1	0	0	0	0	-1	6	0	0	0	100	1	0	250	BB 200-20k InnerSpkr 50ms.16	16
173	0	0	0	0	0	0	18	18	60	60	0	4	-1	0.0625	0.13376	20	0	350	-1	0	0	0	-1	0	0	0	0	-1	0	0	250	BB 200-20k 50ms.16	120	-1	0	0	0	0	-1	9	0	0	0	100	1	0	250	BB 200-20k InnerSpkr 50ms.16	14
174	0	0	0	0	0	0	-32	-21	60	60	0	4	-1	0.0625	0.13376	20	0	350	-1	0	0	0	-1	0	0	0	0	-1	0	0	250	BB 200-20k 50ms.16	120	-1	0	0	0	0	-1	12	0	0	0	100	1	0	250	BB 200-20k InnerSpkr 50ms.16	14
175	0	0	0	0	0	0	-6	-6	60	60	0	4	-1	0.0625	0.13376	20	0	350	-1	0	0	0	-1	0	0	0	0	-1	0	0	250	BB 200-20k 50ms.16	120	-1	0	0	0	0	-1	15	0	0	0	100	1	0	250	BB 200-20k InnerSpkr 50ms.16	17
176	0	0	0	0	0	0	26	21	60	60	0	4	-1	0.0625	0.13376	20	0	350	-1	0	0	0	-1	0	0	0	0	-1	0	0	250	BB 200-20k 50ms.16	120	-1	0	0	0	0	-1	18	0	0	0	100	1	0	250	BB 200-20k InnerSpkr 50ms.16	12
177	0	0	0	0	0	0	9	9	60	60	0	4	-1	0.0625	0.13376	20	0	350	-1	0	0	0	-1	0	0	0	0	-1	0	0	250	BB 200-20k 50ms.16	120	-1	0	0	0	0	-1	21	0	0	0	100	1	0	250	BB 200-20k InnerSpkr 50ms.16	18
178	0	0	0	0	0	0	-15	-15	60	60	0	4	-1	0.0625	0.13376	20	0	350	-1	0	0	0	-1	0	0	0	0	-1	0	0	250	BB 200-20k 50ms.16	120	-1	0	0	0	0	-1	24	0	0	0	100	1	0	250	BB 200-20k InnerSpkr 50ms.16	12
179	0	0	0	0	0	0	28	21	60	60	0	4	-1	0.0625	0.13376	20	0	350	-1	0	0	0	-1	0	0	0	0	-1	0	0	250	BB 200-20k 50ms.16	120	-1	0	0	0	0	-1	27	0	0	0	100	1	0	250	BB 200-20k InnerSpkr 50ms.16	13
180	0	0	0	0	0	0	5	15	60	60	0	4	-1	0.0625	0.13376	20	0	350	-1	0	0	0	-1	0	0	0	0	-1	0	0	250	BB 200-20k 50ms.16	120	-1	0	0	0	0	-1	30	0	0	0	100	1	0	250	BB 200-20k InnerSpkr 50ms.16	18
181	0	0	21	21	30	30	21	21	60	60	0	4	-1	12.9927	0.13376	20	0	-1	-1	0	0	0	-1	21	0	0	0	-1	0	0	250	BB 200-20k 50ms.16	120	-1	0	0	0	0	-1	21	0	0	0	100	20	0	250	BB 200-20k InnerSpkr 50ms.16	12
182	0	0	21	21	0	0	21	21	0	0	-1	0	-1	12.9927	0.13376	100	19750	250	-1	0	0	0	-1	21	0	0	0	0	1	0	250	BB 200-20k 50ms.16	12	-1	0	0	0	0	-1	21	0	0	0	-1	0	0	250	BB 200-20k InnerSpkr 50ms.16	120
183	0	0	-24	-24	30	30	-9	-9	60	60	0	4	-1	-0.93213	0.13376	20	0	-1	-1	0	0	0	-1	-24	0	0	0	-1	0	0	250	BB 200-20k 50ms.16	120	-1	0	0	0	0	-1	-9	0	0	0	100	20	0	250	BB 200-20k InnerSpkr 50ms.16	12
184	0	0	-24	-24	0	0	-9	-9	0	0	-1	0	-1	-0.93213	0.13376	100	750	250	-1	0	0	0	-1	-24	0	0	0	0	1	0	250	BB 200-20k 50ms.16	13	-1	0	0	0	0	-1	-9	0	0	0	-1	0	0	250	BB 200-20k InnerSpkr 50ms.16	120
185	0	0	30	30	30	30	30	30	60	60	0	4	-1	21.9444	0.13376	20	0	-1	-1	0	0	0	-1	30	0	0	0	-1	0	0	250	BB 200-20k 50ms.16	120	-1	0	0	0	0	-1	30	0	0	0	100	20	4	250	BB 200-20k InnerSpkr 50ms.16	12
186	0	0	30	30	0	0	30	30	0	0	-1	0	-1	21.9444	0.13376	100	4750	250	-1	0	0	0	-1	30	0	0	0	0	1	0	250	BB 200-20k 50ms.16	15	-1	0	0	0	0	-1	30	0	0	0	-1	0	0	250	BB 200-20k InnerSpkr 50ms.16	120
187	0	0	-24	-24	30	30	-9	-9	60	60	0	4	-1	-16.8463	0.13376	20	0	-1	-1	0	0	0	-1	-24	0	0	0	-1	0	0	250	BB 200-20k 50ms.16	120	-1	0	0	0	0	-1	-9	0	0	0	100	20	0	250	BB 200-20k InnerSpkr 50ms.16	12
188	0	0	-24	-24	0	0	-9	-9	0	0	-1	0	-1	-16.8463	0.13376	100	750	250	-1	0	0	0	-1	-24	0	0	0	0	1	0	250	BB 200-20k 50ms.16	17	-1	0	0	0	0	-1	-9	0	0	0	-1	0	0	250	BB 200-20k InnerSpkr 50ms.16	120
189	0	0	12	12	30	30	12	12	60	60	0	4	-1	4.041	0.13376	20	0	-1	-1	0	0	0	-1	12	0	0	0	-1	0	0	250	BB 200-20k 50ms.16	120	-1	0	0	0	0	-1	12	0	0	0	100	20	0	250	BB 200-20k InnerSpkr 50ms.16	17
190	0	0	12	12	0	0	12	12	0	0	-1	0	-1	4.041	0.13376	100	4750	250	-1	0	0	0	-1	12	0	0	0	0	1	0	250	BB 200-20k 50ms.16	16	-1	0	0	0	0	-1	12	0	0	0	-1	0	0	250	BB 200-20k InnerSpkr 50ms.16	120
191	0	0	-12	-12	30	30	-12	-12	60	60	0	4	-1	-3.916	0.13376	20	0	-1	-1	0	0	0	-1	-12	0	0	0	-1	0	0	250	BB 200-20k 50ms.16	120	-1	0	0	0	0	-1	-12	0	0	0	100	20	6	250	BB 200-20k InnerSpkr 50ms.16	17
192	0	0	-12	-12	0	0	-12	-12	0	0	-1	0	-1	-3.916	0.13376	100	750	250	-1	0	0	0	-1	-12	0	0	0	0	1	0	250	BB 200-20k 50ms.16	16	-1	0	0	0	0	-1	-12	0	0	0	-1	0	0	250	BB 200-20k InnerSpkr 50ms.16	120
193	0	0	6	6	30	30	6	6	60	60	0	4	-1	-1.9268	0.13376	20	0	-1	-1	0	0	0	-1	6	0	0	0	-1	0	0	250	BB 200-20k 50ms.16	120	-1	0	0	0	0	-1	6	0	0	0	100	20	0	250	BB 200-20k InnerSpkr 50ms.16	17
194	0	0	6	6	0	0	6	6	0	0	-1	0	-1	-1.9268	0.13376	100	19750	250	-1	0	0	0	-1	6	0	0	0	0	1	0	250	BB 200-20k 50ms.16	13	-1	0	0	0	0	-1	6	0	0	0	-1	0	0	250	BB 200-20k InnerSpkr 50ms.16	120
195	0	0	21	21	30	30	21	21	60	60	0	4	-1	28.9069	0.13376	20	0	-1	-1	0	0	0	-1	21	0	0	0	-1	0	0	250	BB 200-20k 50ms.16	120	-1	0	0	0	0	-1	21	0	0	0	100	20	15	250	BB 200-20k InnerSpkr 50ms.16	12
196	0	0	21	21	0	0	21	21	0	0	-1	0	-1	28.9069	0.13376	100	750	250	-1	0	0	0	-1	21	0	0	0	0	1	0	250	BB 200-20k 50ms.16	12	-1	0	0	0	0	-1	21	0	0	0	-1	0	0	250	BB 200-20k InnerSpkr 50ms.16	120
197	0	0	-21	-21	30	30	-21	-21	60	60	0	4	-1	-28.7819	0.13376	20	0	-1	-1	0	0	0	-1	-21	0	0	0	-1	0	0	250	BB 200-20k 50ms.16	120	-1	0	0	0	0	-1	-21	0	0	0	100	20	0	250	BB 200-20k InnerSpkr 50ms.16	13
198	0	0	-21	-21	0	0	-21	-21	0	0	-1	0	-1	-28.7819	0.13376	100	19750	250	-1	0	0	0	-1	-21	0	0	0	0	1	0	250	BB 200-20k 50ms.16	17	-1	0	0	0	0	-1	-21	0	0	0	-1	0	0	250	BB 200-20k InnerSpkr 50ms.16	120
199	0	0	6	6	30	30	21	21	60	60	0	4	-1	12.9927	0.13376	20	0	-1	-1	0	0	0	-1	6	0	0	0	-1	0	0	250	BB 200-20k 50ms.16	120	-1	0	0	0	0	-1	21	0	0	0	100	20	0	250	BB 200-20k InnerSpkr 50ms.16	14
200	0	0	6	6	0	0	21	21	0	0	-1	0	-1	12.9927	0.13376	100	750	250	-1	0	0	0	-1	6	0	0	0	0	1	0	250	BB 200-20k 50ms.16	14	-1	0	0	0	0	-1	21	0	0	0	-1	0	0	250	BB 200-20k InnerSpkr 50ms.16	120
201	0	0	-27	-27	30	30	-27	-27	60	60	0	4	-1	-18.8355	0.13376	20	0	-1	-1	0	0	0	-1	-27	0	0	0	-1	0	0	250	BB 200-20k 50ms.16	120	-1	0	0	0	0	-1	-27	0	0	0	100	20	7	250	BB 200-20k InnerSpkr 50ms.16	16
202	0	0	-27	-27	0	0	-27	-27	0	0	-1	0	-1	-18.8355	0.13376	100	4750	250	-1	0	0	0	-1	-27	0	0	0	0	1	0	250	BB 200-20k 50ms.16	17	-1	0	0	0	0	-1	-27	0	0	0	-1	0	0	250	BB 200-20k InnerSpkr 50ms.16	120
203	0	0	6	6	30	30	21	21	60	60	0	4	-1	28.9069	0.13376	20	0	-1	-1	0	0	0	-1	6	0	0	0	-1	0	0	250	BB 200-20k 50ms.16	120	-1	0	0	0	0	-1	21	0	0	0	100	20	0	250	BB 200-20k InnerSpkr 50ms.16	14
204	0	0	6	6	0	0	21	21	0	0	-1	0	-1	28.9069	0.13376	100	750	250	-1	0	0	0	-1	6	0	0	0	0	1	0	250	BB 200-20k 50ms.16	16	-1	0	0	0	0	-1	21	0	0	0	-1	0	0	250	BB 200-20k InnerSpkr 50ms.16	120
205	0	0	3	3	30	30	3	3	60	60	0	4	-1	-4.9107	0.13376	20	0	-1	-1	0	0	0	-1	3	0	0	0	-1	0	0	250	BB 200-20k 50ms.16	120	-1	0	0	0	0	-1	3	0	0	0	100	20	7	250	BB 200-20k InnerSpkr 50ms.16	17
206	0	0	3	3	0	0	3	3	0	0	-1	0	-1	-4.9107	0.13376	100	4750	250	-1	0	0	0	-1	3	0	0	0	0	1	0	250	BB 200-20k 50ms.16	17	-1	0	0	0	0	-1	3	0	0	0	-1	0	0	250	BB 200-20k InnerSpkr 50ms.16	120
207	0	0	-6	-6	30	30	-6	-6	60	60	0	4	-1	2.0518	0.13376	20	0	-1	-1	0	0	0	-1	-6	0	0	0	-1	0	0	250	BB 200-20k 50ms.16	120	-1	0	0	0	0	-1	-6	0	0	0	100	20	0	250	BB 200-20k InnerSpkr 50ms.16	12
208	0	0	-6	-6	0	0	-6	-6	0	0	-1	0	-1	2.0518	0.13376	100	750	250	-1	0	0	0	-1	-6	0	0	0	0	1	0	250	BB 200-20k 50ms.16	17	-1	0	0	0	0	-1	-6	0	0	0	-1	0	0	250	BB 200-20k InnerSpkr 50ms.16	120
209	0	0	12	12	30	30	27	27	60	60	0	4	-1	18.9605	0.13376	20	0	-1	-1	0	0	0	-1	12	0	0	0	-1	0	0	250	BB 200-20k 50ms.16	120	-1	0	0	0	0	-1	27	0	0	0	100	20	19	250	BB 200-20k InnerSpkr 50ms.16	18
210	0	0	12	12	0	0	27	27	0	0	-1	0	-1	18.9605	0.13376	100	750	250	-1	0	0	0	-1	12	0	0	0	0	1	0	250	BB 200-20k 50ms.16	13	-1	0	0	0	0	-1	27	0	0	0	-1	0	0	250	BB 200-20k InnerSpkr 50ms.16	120
211	0	0	-3	-3	30	30	-18	-18	60	60	0	4	-1	-9.8838	0.13376	20	0	-1	-1	0	0	0	-1	-3	0	0	0	-1	0	0	250	BB 200-20k 50ms.16	120	-1	0	0	0	0	-1	-18	0	0	0	100	20	8	250	BB 200-20k InnerSpkr 50ms.16	18
212	0	0	-3	-3	0	0	-18	-18	0	0	-1	0	-1	-9.8838	0.13376	100	750	250	-1	0	0	0	-1	-3	0	0	0	0	1	0	250	BB 200-20k 50ms.16	17	-1	0	0	0	0	-1	-18	0	0	0	-1	0	0	250	BB 200-20k InnerSpkr 50ms.16	120
213	0	0	27	27	30	30	27	27	60	60	0	4	-1	18.9605	0.13376	20	0	-1	-1	0	0	0	-1	27	0	0	0	-1	0	0	250	BB 200-20k 50ms.16	120	-1	0	0	0	0	-1	27	0	0	0	100	20	0	250	BB 200-20k InnerSpkr 50ms.16	13
214	0	0	27	27	0	0	27	27	0	0	-1	0	-1	18.9605	0.13376	100	19750	250	-1	0	0	0	-1	27	0	0	0	0	1	0	250	BB 200-20k 50ms.16	17	-1	0	0	0	0	-1	27	0	0	0	-1	0	0	250	BB 200-20k InnerSpkr 50ms.16	120
215	0	0	3	3	30	30	3	3	60	60	0	4	-1	11.0035	0.13376	20	0	-1	-1	0	0	0	-1	3	0	0	0	-1	0	0	250	BB 200-20k 50ms.16	120	-1	0	0	0	0	-1	3	0	0	0	100	20	16	250	BB 200-20k InnerSpkr 50ms.16	14
216	0	0	3	3	0	0	3	3	0	0	-1	0	-1	11.0035	0.13376	100	4750	250	-1	0	0	0	-1	3	0	0	0	0	1	0	250	BB 200-20k 50ms.16	18	-1	0	0	0	0	-1	3	0	0	0	-1	0	0	250	BB 200-20k InnerSpkr 50ms.16	120
217	0	0	21	21	30	30	21	21	60	60	0	4	-1	28.9069	0.13376	20	0	-1	-1	0	0	0	-1	21	0	0	0	-1	0	0	250	BB 200-20k 50ms.16	120	-1	0	0	0	0	-1	21	0	0	0	100	20	10	250	BB 200-20k InnerSpkr 50ms.16	13
218	0	0	21	21	0	0	21	21	0	0	-1	0	-1	28.9069	0.13376	100	19750	250	-1	0	0	0	-1	21	0	0	0	0	1	0	250	BB 200-20k 50ms.16	13	-1	0	0	0	0	-1	21	0	0	0	-1	0	0	250	BB 200-20k InnerSpkr 50ms.16	120
219	0	0	-3	-3	30	30	-18	-18	60	60	0	4	-1	-25.798	0.13376	20	0	-1	-1	0	0	0	-1	-3	0	0	0	-1	0	0	250	BB 200-20k 50ms.16	120	-1	0	0	0	0	-1	-18	0	0	0	100	20	0	250	BB 200-20k InnerSpkr 50ms.16	12
220	0	0	-3	-3	0	0	-18	-18	0	0	-1	0	-1	-25.798	0.13376	100	750	250	-1	0	0	0	-1	-3	0	0	0	0	1	0	250	BB 200-20k 50ms.16	13	-1	0	0	0	0	-1	-18	0	0	0	-1	0	0	250	BB 200-20k InnerSpkr 50ms.16	120
221	0	0	12	12	30	30	12	12	60	60	0	4	-1	19.9552	0.13376	20	0	-1	-1	0	0	0	-1	12	0	0	0	-1	0	0	250	BB 200-20k 50ms.16	120	-1	0	0	0	0	-1	12	0	0	0	100	20	5	250	BB 200-20k InnerSpkr 50ms.16	14
222	0	0	12	12	0	0	12	12	0	0	-1	0	-1	19.9552	0.13376	100	4750	250	-1	0	0	0	-1	12	0	0	0	0	1	0	250	BB 200-20k 50ms.16	13	-1	0	0	0	0	-1	12	0	0	0	-1	0	0	250	BB 200-20k InnerSpkr 50ms.16	120
223	0	0	-12	-12	30	30	-27	-27	60	60	0	4	-1	-34.7497	0.13376	20	0	-1	-1	0	0	0	-1	-12	0	0	0	-1	0	0	250	BB 200-20k 50ms.16	120	-1	0	0	0	0	-1	-27	0	0	0	100	20	0	250	BB 200-20k InnerSpkr 50ms.16	15
224	0	0	-12	-12	0	0	-27	-27	0	0	-1	0	-1	-34.7497	0.13376	100	750	250	-1	0	0	0	-1	-12	0	0	0	0	1	0	250	BB 200-20k 50ms.16	12	-1	0	0	0	0	-1	-27	0	0	0	-1	0	0	250	BB 200-20k InnerSpkr 50ms.16	120
225	0	0	9	9	30	30	24	24	60	60	0	4	-1	31.8908	0.13376	20	0	-1	-1	0	0	0	-1	9	0	0	0	-1	0	0	250	BB 200-20k 50ms.16	120	-1	0	0	0	0	-1	24	0	0	0	100	20	0	250	BB 200-20k InnerSpkr 50ms.16	17
226	0	0	9	9	0	0	24	24	0	0	-1	0	-1	31.8908	0.13376	100	750	250	-1	0	0	0	-1	9	0	0	0	0	1	0	250	BB 200-20k 50ms.16	15	-1	0	0	0	0	-1	24	0	0	0	-1	0	0	250	BB 200-20k InnerSpkr 50ms.16	120
227	0	0	-12	-12	30	30	-27	-27	60	60	0	4	-1	-18.8355	0.13376	20	0	-1	-1	0	0	0	-1	-12	0	0	0	-1	0	0	250	BB 200-20k 50ms.16	120	-1	0	0	0	0	-1	-27	0	0	0	100	20	19	250	BB 200-20k InnerSpkr 50ms.16	16
228	0	0	-12	-12	0	0	-27	-27	0	0	-1	0	-1	-18.8355	0.13376	100	750	250	-1	0	0	0	-1	-12	0	0	0	0	1	0	250	BB 200-20k 50ms.16	13	-1	0	0	0	0	-1	-27	0	0	0	-1	0	0	250	BB 200-20k InnerSpkr 50ms.16	120
229	0	0	6	6	30	30	6	6	60	60	0	4	-1	13.9874	0.13376	20	0	-1	-1	0	0	0	-1	6	0	0	0	-1	0	0	250	BB 200-20k 50ms.16	120	-1	0	0	0	0	-1	6	0	0	0	100	20	0	250	BB 200-20k InnerSpkr 50ms.16	17
230	0	0	6	6	0	0	6	6	0	0	-1	0	-1	13.9874	0.13376	100	19750	250	-1	0	0	0	-1	6	0	0	0	0	1	0	250	BB 200-20k 50ms.16	14	-1	0	0	0	0	-1	6	0	0	0	-1	0	0	250	BB 200-20k InnerSpkr 50ms.16	120
231	0	0	-18	-18	30	30	-18	-18	60	60	0	4	-1	-25.798	0.13376	20	0	-1	-1	0	0	0	-1	-18	0	0	0	-1	0	0	250	BB 200-20k 50ms.16	120	-1	0	0	0	0	-1	-18	0	0	0	100	20	0	250	BB 200-20k InnerSpkr 50ms.16	14
232	0	0	-18	-18	0	0	-18	-18	0	0	-1	0	-1	-25.798	0.13376	100	4750	250	-1	0	0	0	-1	-18	0	0	0	0	1	0	250	BB 200-20k 50ms.16	18	-1	0	0	0	0	-1	-18	0	0	0	-1	0	0	250	BB 200-20k InnerSpkr 50ms.16	120
233	0	0	21	21	30	30	21	21	60	60	0	4	-1	12.9927	0.13376	20	0	-1	-1	0	0	0	-1	21	0	0	0	-1	0	0	250	BB 200-20k 50ms.16	120	-1	0	0	0	0	-1	21	0	0	0	100	20	0	250	BB 200-20k InnerSpkr 50ms.16	17
234	0	0	21	21	0	0	21	21	0	0	-1	0	-1	12.9927	0.13376	100	750	250	-1	0	0	0	-1	21	0	0	0	0	1	0	250	BB 200-20k 50ms.16	18	-1	0	0	0	0	-1	21	0	0	0	-1	0	0	250	BB 200-20k InnerSpkr 50ms.16	120
235	0	0	-21	-21	30	30	-21	-21	60	60	0	4	-1	-12.8677	0.13376	20	0	-1	-1	0	0	0	-1	-21	0	0	0	-1	0	0	250	BB 200-20k 50ms.16	120	-1	0	0	0	0	-1	-21	0	0	0	100	20	9	250	BB 200-20k InnerSpkr 50ms.16	16
236	0	0	-21	-21	0	0	-21	-21	0	0	-1	0	-1	-12.8677	0.13376	100	19750	250	-1	0	0	0	-1	-21	0	0	0	0	1	0	250	BB 200-20k 50ms.16	18	-1	0	0	0	0	-1	-21	0	0	0	-1	0	0	250	BB 200-20k InnerSpkr 50ms.16	120
237	0	0	-12	-12	30	30	-12	-12	60	60	0	4	-1	-19.8302	0.13376	20	0	-1	-1	0	0	0	-1	-12	0	0	0	-1	0	0	250	BB 200-20k 50ms.16	120	-1	0	0	0	0	-1	-12	0	0	0	100	20	15	250	BB 200-20k InnerSpkr 50ms.16	16
238	0	0	-12	-12	0	0	-12	-12	0	0	-1	0	-1	-19.8302	0.13376	100	750	250	-1	0	0	0	-1	-12	0	0	0	0	1	0	250	BB 200-20k 50ms.16	16	-1	0	0	0	0	-1	-12	0	0	0	-1	0	0	250	BB 200-20k InnerSpkr 50ms.16	120
239	0	0	30	30	30	30	30	30	60	60	0	4	-1	37.8586	0.13376	20	0	-1	-1	0	0	0	-1	30	0	0	0	-1	0	0	250	BB 200-20k 50ms.16	120	-1	0	0	0	0	-1	30	0	0	0	100	20	4	250	BB 200-20k InnerSpkr 50ms.16	16
240	0	0	30	30	0	0	30	30	0	0	-1	0	-1	37.8586	0.13376	100	4750	250	-1	0	0	0	-1	30	0	0	0	0	1	0	250	BB 200-20k 50ms.16	18	-1	0	0	0	0	-1	30	0	0	0	-1	0	0	250	BB 200-20k InnerSpkr 50ms.16	120
241	0	0	-6	-6	30	30	-6	-6	60	60	0	4	-1	-13.8624	0.13376	20	0	-1	-1	0	0	0	-1	-6	0	0	0	-1	0	0	250	BB 200-20k 50ms.16	120	-1	0	0	0	0	-1	-6	0	0	0	100	20	11	250	BB 200-20k InnerSpkr 50ms.16	18
242	0	0	-6	-6	0	0	-6	-6	0	0	-1	0	-1	-13.8624	0.13376	100	750	250	-1	0	0	0	-1	-6	0	0	0	0	1	0	250	BB 200-20k 50ms.16	15	-1	0	0	0	0	-1	-6	0	0	0	-1	0	0	250	BB 200-20k InnerSpkr 50ms.16	120
243	0	0	45	45	30	30	30	30	60	60	0	4	-1	37.8586	0.13376	20	0	-1	-1	0	0	0	-1	45	0	0	0	-1	0	0	250	BB 200-20k 50ms.16	120	-1	0	0	0	0	-1	30	0	0	0	100	20	19	250	BB 200-20k InnerSpkr 50ms.16	13
244	0	0	45	45	0	0	30	30	0	0	-1	0	-1	37.8586	0.13376	100	750	250	-1	0	0	0	-1	45	0	0	0	0	1	0	250	BB 200-20k 50ms.16	13	-1	0	0	0	0	-1	30	0	0	0	-1	0	0	250	BB 200-20k InnerSpkr 50ms.16	120
245	0	0	-27	-27	30	30	-12	-12	60	60	0	4	-1	-3.916	0.13376	20	0	-1	-1	0	0	0	-1	-27	0	0	0	-1	0	0	250	BB 200-20k 50ms.16	120	-1	0	0	0	0	-1	-12	0	0	0	100	20	12	250	BB 200-20k InnerSpkr 50ms.16	13
246	0	0	-27	-27	0	0	-12	-12	0	0	-1	0	-1	-3.916	0.13376	100	750	250	-1	0	0	0	-1	-27	0	0	0	0	1	0	250	BB 200-20k 50ms.16	12	-1	0	0	0	0	-1	-12	0	0	0	-1	0	0	250	BB 200-20k InnerSpkr 50ms.16	120
247	0	0	-24	-24	30	30	-24	-24	60	60	0	4	-1	-31.7658	0.13376	20	0	-1	-1	0	0	0	-1	-24	0	0	0	-1	0	0	250	BB 200-20k 50ms.16	120	-1	0	0	0	0	-1	-24	0	0	0	100	20	7	250	BB 200-20k InnerSpkr 50ms.16	15
248	0	0	-24	-24	0	0	-24	-24	0	0	-1	0	-1	-31.7658	0.13376	100	750	250	-1	0	0	0	-1	-24	0	0	0	0	1	0	250	BB 200-20k 50ms.16	16	-1	0	0	0	0	-1	-24	0	0	0	-1	0	0	250	BB 200-20k InnerSpkr 50ms.16	120
249	0	0	6	6	30	30	-9	-9	60	60	0	4	-1	-0.93213	0.13376	20	0	-1	-1	0	0	0	-1	6	0	0	0	-1	0	0	250	BB 200-20k 50ms.16	120	-1	0	0	0	0	-1	-9	0	0	0	100	20	0	250	BB 200-20k InnerSpkr 50ms.16	14
250	0	0	6	6	0	0	-9	-9	0	0	-1	0	-1	-0.93213	0.13376	100	750	250	-1	0	0	0	-1	6	0	0	0	0	1	0	250	BB 200-20k 50ms.16	14	-1	0	0	0	0	-1	-9	0	0	0	-1	0	0	250	BB 200-20k InnerSpkr 50ms.16	120
251	0	0	-27	-27	30	30	-27	-27	60	60	0	4	-1	-34.7497	0.13376	20	0	-1	-1	0	0	0	-1	-27	0	0	0	-1	0	0	250	BB 200-20k 50ms.16	120	-1	0	0	0	0	-1	-27	0	0	0	100	20	3	250	BB 200-20k InnerSpkr 50ms.16	18
252	0	0	-27	-27	0	0	-27	-27	0	0	-1	0	-1	-34.7497	0.13376	100	4750	250	-1	0	0	0	-1	-27	0	0	0	0	1	0	250	BB 200-20k 50ms.16	18	-1	0	0	0	0	-1	-27	0	0	0	-1	0	0	250	BB 200-20k InnerSpkr 50ms.16	120
253	0	0	-27	-27	30	30	-12	-12	60	60	0	4	-1	-19.8302	0.13376	20	0	-1	-1	0	0	0	-1	-27	0	0	0	-1	0	0	250	BB 200-20k 50ms.16	120	-1	0	0	0	0	-1	-12	0	0	0	100	20	14	250	BB 200-20k InnerSpkr 50ms.16	15
254	0	0	-27	-27	0	0	-12	-12	0	0	-1	0	-1	-19.8302	0.13376	100	750	250	-1	0	0	0	-1	-27	0	0	0	0	1	0	250	BB 200-20k 50ms.16	15	-1	0	0	0	0	-1	-12	0	0	0	-1	0	0	250	BB 200-20k InnerSpkr 50ms.16	120
255	0	0	45	45	30	30	30	30	60	60	0	4	-1	21.9444	0.13376	20	0	-1	-1	0	0	0	-1	45	0	0	0	-1	0	0	250	BB 200-20k 50ms.16	120	-1	0	0	0	0	-1	30	0	0	0	100	20	3	250	BB 200-20k InnerSpkr 50ms.16	12
256	0	0	45	45	0	0	30	30	0	0	-1	0	-1	21.9444	0.13376	100	750	250	-1	0	0	0	-1	45	0	0	0	0	1	0	250	BB 200-20k 50ms.16	15	-1	0	0	0	0	-1	30	0	0	0	-1	0	0	250	BB 200-20k InnerSpkr 50ms.16	120
257	0	0	-6	-6	30	30	-6	-6	60	60	0	4	-1	2.0518	0.13376	20	0	-1	-1	0	0	0	-1	-6	0	0	0	-1	0	0	250	BB 200-20k 50ms.16	120	-1	0	0	0	0	-1	-6	0	0	0	100	20	0	250	BB 200-20k InnerSpkr 50ms.16	13
258	0	0	-6	-6	0	0	-6	-6	0	0	-1	0	-1	2.0518	0.13376	100	19750	250	-1	0	0	0	-1	-6	0	0	0	0	1	0	250	BB 200-20k 50ms.16	18	-1	0	0	0	0	-1	-6	0	0	0	-1	0	0	250	BB 200-20k InnerSpkr 50ms.16	120
259	0	0	39	39	30	30	24	24	60	60	0	4	-1	31.8908	0.13376	20	0	-1	-1	0	0	0	-1	39	0	0	0	-1	0	0	250	BB 200-20k 50ms.16	120	-1	0	0	0	0	-1	24	0	0	0	100	20	0	250	BB 200-20k InnerSpkr 50ms.16	13
260	0	0	39	39	0	0	24	24	0	0	-1	0	-1	31.8908	0.13376	100	750	250	-1	0	0	0	-1	39	0	0	0	0	1	0	250	BB 200-20k 50ms.16	14	-1	0	0	0	0	-1	24	0	0	0	-1	0	0	250	BB 200-20k InnerSpkr 50ms.16	120
261	0	0	-24	-24	30	30	-24	-24	60	60	0	4	-1	-15.8516	0.13376	20	0	-1	-1	0	0	0	-1	-24	0	0	0	-1	0	0	250	BB 200-20k 50ms.16	120	-1	0	0	0	0	-1	-24	0	0	0	100	20	4	250	BB 200-20k InnerSpkr 50ms.16	14
262	0	0	-24	-24	0	0	-24	-24	0	0	-1	0	-1	-15.8516	0.13376	100	750	250	-1	0	0	0	-1	-24	0	0	0	0	1	0	250	BB 200-20k 50ms.16	18	-1	0	0	0	0	-1	-24	0	0	0	-1	0	0	250	BB 200-20k InnerSpkr 50ms.16	120
263	0	0	6	6	30	30	-9	-9	60	60	0	4	-1	-16.8463	0.13376	20	0	-1	-1	0	0	0	-1	6	0	0	0	-1	0	0	250	BB 200-20k 50ms.16	120	-1	0	0	0	0	-1	-9	0	0	0	100	20	0	250	BB 200-20k InnerSpkr 50ms.16	12
264	0	0	6	6	0	0	-9	-9	0	0	-1	0	-1	-16.8463	0.13376	100	750	250	-1	0	0	0	-1	6	0	0	0	0	1	0	250	BB 200-20k 50ms.16	18	-1	0	0	0	0	-1	-9	0	0	0	-1	0	0	250	BB 200-20k InnerSpkr 50ms.16	120
265	0	0	9	9	30	30	24	24	60	60	0	4	-1	15.9766	0.13376	20	0	-1	-1	0	0	0	-1	9	0	0	0	-1	0	0	250	BB 200-20k 50ms.16	120	-1	0	0	0	0	-1	24	0	0	0	100	20	0	250	BB 200-20k InnerSpkr 50ms.16	12
266	0	0	9	9	0	0	24	24	0	0	-1	0	-1	15.9766	0.13376	100	750	250	-1	0	0	0	-1	9	0	0	0	0	1	0	250	BB 200-20k 50ms.16	12	-1	0	0	0	0	-1	24	0	0	0	-1	0	0	250	BB 200-20k InnerSpkr 50ms.16	120
267	0	0	-6	-6	30	30	-6	-6	60	60	0	4	-1	-13.8624	0.13376	20	0	-1	-1	0	0	0	-1	-6	0	0	0	-1	0	0	250	BB 200-20k 50ms.16	120	-1	0	0	0	0	-1	-6	0	0	0	100	20	5	250	BB 200-20k InnerSpkr 50ms.16	12
268	0	0	-6	-6	0	0	-6	-6	0	0	-1	0	-1	-13.8624	0.13376	100	19750	250	-1	0	0	0	-1	-6	0	0	0	0	1	0	250	BB 200-20k 50ms.16	12	-1	0	0	0	0	-1	-6	0	0	0	-1	0	0	250	BB 200-20k InnerSpkr 50ms.16	120
269	0	0	12	12	30	30	27	27	60	60	0	4	-1	34.8747	0.13376	20	0	-1	-1	0	0	0	-1	12	0	0	0	-1	0	0	250	BB 200-20k 50ms.16	120	-1	0	0	0	0	-1	27	0	0	0	100	20	18	250	BB 200-20k InnerSpkr 50ms.16	14
270	0	0	12	12	0	0	27	27	0	0	-1	0	-1	34.8747	0.13376	100	750	250	-1	0	0	0	-1	12	0	0	0	0	1	0	250	BB 200-20k 50ms.16	12	-1	0	0	0	0	-1	27	0	0	0	-1	0	0	250	BB 200-20k InnerSpkr 50ms.16	120
271	0	0	-3	-3	30	30	-3	-3	60	60	0	4	-1	-10.8785	0.13376	20	0	-1	-1	0	0	0	-1	-3	0	0	0	-1	0	0	250	BB 200-20k 50ms.16	120	-1	0	0	0	0	-1	-3	0	0	0	100	20	0	250	BB 200-20k InnerSpkr 50ms.16	13
272	0	0	-3	-3	0	0	-3	-3	0	0	-1	0	-1	-10.8785	0.13376	100	750	250	-1	0	0	0	-1	-3	0	0	0	0	1	0	250	BB 200-20k 50ms.16	16	-1	0	0	0	0	-1	-3	0	0	0	-1	0	0	250	BB 200-20k InnerSpkr 50ms.16	120
273	0	0	27	27	30	30	27	27	60	60	0	4	-1	34.8747	0.13376	20	0	-1	-1	0	0	0	-1	27	0	0	0	-1	0	0	250	BB 200-20k 50ms.16	120	-1	0	0	0	0	-1	27	0	0	0	100	20	0	250	BB 200-20k InnerSpkr 50ms.16	16
274	0	0	27	27	0	0	27	27	0	0	-1	0	-1	34.8747	0.13376	100	19750	250	-1	0	0	0	-1	27	0	0	0	0	1	0	250	BB 200-20k 50ms.16	13	-1	0	0	0	0	-1	27	0	0	0	-1	0	0	250	BB 200-20k InnerSpkr 50ms.16	120
275	0	0	-3	-3	30	30	-3	-3	60	60	0	4	-1	5.0357	0.13376	20	0	-1	-1	0	0	0	-1	-3	0	0	0	-1	0	0	250	BB 200-20k 50ms.16	120	-1	0	0	0	0	-1	-3	0	0	0	100	20	9	250	BB 200-20k InnerSpkr 50ms.16	12
276	0	0	-3	-3	0	0	-3	-3	0	0	-1	0	-1	5.0357	0.13376	100	750	250	-1	0	0	0	-1	-3	0	0	0	0	1	0	250	BB 200-20k 50ms.16	14	-1	0	0	0	0	-1	-3	0	0	0	-1	0	0	250	BB 200-20k InnerSpkr 50ms.16	120
277	0	0	39	39	30	30	24	24	60	60	0	4	-1	15.9766	0.13376	20	0	-1	-1	0	0	0	-1	39	0	0	0	-1	0	0	250	BB 200-20k 50ms.16	120	-1	0	0	0	0	-1	24	0	0	0	100	20	0	250	BB 200-20k InnerSpkr 50ms.16	17
278	0	0	39	39	0	0	24	24	0	0	-1	0	-1	15.9766	0.13376	100	750	250	-1	0	0	0	-1	39	0	0	0	0	1	0	250	BB 200-20k 50ms.16	13	-1	0	0	0	0	-1	24	0	0	0	-1	0	0	250	BB 200-20k InnerSpkr 50ms.16	120
279	0	0	-18	-18	30	30	-18	-18	60	60	0	4	-1	-9.8838	0.13376	20	0	-1	-1	0	0	0	-1	-18	0	0	0	-1	0	0	250	BB 200-20k 50ms.16	120	-1	0	0	0	0	-1	-18	0	0	0	100	20	9	250	BB 200-20k InnerSpkr 50ms.16	16
280	0	0	-18	-18	0	0	-18	-18	0	0	-1	0	-1	-9.8838	0.13376	100	4750	250	-1	0	0	0	-1	-18	0	0	0	0	1	0	250	BB 200-20k 50ms.16	14	-1	0	0	0	0	-1	-18	0	0	0	-1	0	0	250	BB 200-20k InnerSpkr 50ms.16	120
281	0	20	0	0	30	30	-27	-27	60	60	0	4	-1	-34.7497	0.13376	20	0	5350	-1	0	0	0	-1	0	0	0	0	-1	0	0	250	BB 200-20k 50ms.16	120	-1	0	0	0	0	-1	-27	0	0	0	100	20	11	250	BB 200-20k InnerSpkr 50ms.16	15
282	0	0	0	0	0	0	21	21	60	60	0	4	-1	28.9069	0.13376	20	0	5350	-1	0	0	0	-1	0	0	0	0	-1	0	0	250	BB 200-20k 50ms.16	120	-1	0	0	0	0	-1	21	0	0	0	100	20	0	250	BB 200-20k InnerSpkr 50ms.16	12
283	0	0	0	0	0	0	-1	9	60	60	0	4	-1	16.9713	0.13376	20	0	5350	-1	0	0	0	-1	0	0	0	0	-1	0	0	250	BB 200-20k 50ms.16	120	-1	0	0	0	0	-1	9	0	0	0	100	20	14	250	BB 200-20k InnerSpkr 50ms.16	12
284	0	0	0	0	0	0	-27	-24	60	60	0	4	-1	-31.7658	0.13376	20	0	5350	-1	0	0	0	-1	0	0	0	0	-1	0	0	250	BB 200-20k 50ms.16	120	-1	0	0	0	0	-1	-24	0	0	0	100	20	9	250	BB 200-20k InnerSpkr 50ms.16	13
285	0	0	0	0	0	0	3	3	60	60	0	4	-1	-4.9107	0.13376	20	0	5350	-1	0	0	0	-1	0	0	0	0	-1	0	0	250	BB 200-20k 50ms.16	120	-1	0	0	0	0	-1	3	0	0	0	100	20	4	250	BB 200-20k InnerSpkr 50ms.16	15
286	0	0	0	0	0	0	-21	-21	60	60	0	4	-1	-12.8677	0.13376	20	0	5350	-1	0	0	0	-1	0	0	0	0	-1	0	0	250	BB 200-20k 50ms.16	120	-1	0	0	0	0	-1	-21	0	0	0	100	20	6	250	BB 200-20k InnerSpkr 50ms.16	15
287	0	0	0	0	0	0	12	12	60	60	0	4	-1	4.041	0.13376	20	0	5350	-1	0	0	0	-1	0	0	0	0	-1	0	0	250	BB 200-20k 50ms.16	120	-1	0	0	0	0	-1	12	0	0	0	100	20	0	250	BB 200-20k InnerSpkr 50ms.16	18
288	0	0	0	0	0	0	-15	-15	60	60	0	4	-1	-22.8141	0.13376	20	0	5350	-1	0	0	0	-1	0	0	0	0	-1	0	0	250	BB 200-20k 50ms.16	120	-1	0	0	0	0	-1	-15	0	0	0	100	20	12	250	BB 200-20k InnerSpkr 50ms.16	16
289	0	0	0	0	0	0	21	21	60	60	0	4	-1	12.9927	0.13376	20	0	5350	-1	0	0	0	-1	0	0	0	0	-1	0	0	250	BB 200-20k 50ms.16	120	-1	0	0	0	0	-1	21	0	0	0	100	20	0	250	BB 200-20k InnerSpkr 50ms.16	17
290	0	0	0	0	0	0	9	9	60	60	0	4	-1	1.0571	0.13376	20	0	5350	-1	0	0	0	-1	0	0	0	0	-1	0	0	250	BB 200-20k 50ms.16	120	-1	0	0	0	0	-1	9	0	0	0	100	20	11	250	BB 200-20k InnerSpkr 50ms.16	17
291	0	0	0	0	0	0	-3	-3	60	60	0	4	-1	-10.8785	0.13376	20	0	5350	-1	0	0	0	-1	0	0	0	0	-1	0	0	250	BB 200-20k 50ms.16	120	-1	0	0	0	0	-1	-3	0	0	0	100	20	0	250	BB 200-20k InnerSpkr 50ms.16	14
292	0	0	0	0	0	0	-19	-15	60	60	0	4	-1	-6.8999	0.13376	20	0	5350	-1	0	0	0	-1	0	0	0	0	-1	0	0	250	BB 200-20k 50ms.16	120	-1	0	0	0	0	-1	-15	0	0	0	100	20	11	250	BB 200-20k InnerSpkr 50ms.16	14
293	0	0	0	0	0	0	15	15	60	60	0	4	-1	22.9391	0.13376	20	0	5350	-1	0	0	0	-1	0	0	0	0	-1	0	0	250	BB 200-20k 50ms.16	120	-1	0	0	0	0	-1	15	0	0	0	100	20	0	250	BB 200-20k InnerSpkr 50ms.16	14
294	0	0	0	0	0	0	-18	-6	60	60	0	4	-1	2.0518	0.13376	20	0	5350	-1	0	0	0	-1	0	0	0	0	-1	0	0	250	BB 200-20k 50ms.16	120	-1	0	0	0	0	-1	-6	0	0	0	100	20	14	250	BB 200-20k InnerSpkr 50ms.16	16
295	0	0	0	0	0	0	31	24	60	60	0	4	-1	15.9766	0.13376	20	0	5350	-1	0	0	0	-1	0	0	0	0	-1	0	0	250	BB 200-20k 50ms.16	120	-1	0	0	0	0	-1	24	0	0	0	100	20	0	250	BB 200-20k InnerSpkr 50ms.16	15
296	0	0	0	0	0	0	3	3	60	60	0	4	-1	11.0035	0.13376	20	0	5350	-1	0	0	0	-1	0	0	0	0	-1	0	0	250	BB 200-20k 50ms.16	120	-1	0	0	0	0	-1	3	0	0	0	100	20	0	250	BB 200-20k InnerSpkr 50ms.16	15
297	0	0	0	0	0	0	-12	-12	60	60	0	4	-1	-3.916	0.13376	20	0	5350	-1	0	0	0	-1	0	0	0	0	-1	0	0	250	BB 200-20k 50ms.16	120	-1	0	0	0	0	-1	-12	0	0	0	100	20	0	250	BB 200-20k InnerSpkr 50ms.16	17
298	0	0	0	0	0	0	32	27	60	60	0	4	-1	34.8747	0.13376	20	0	5350	-1	0	0	0	-1	0	0	0	0	-1	0	0	250	BB 200-20k 50ms.16	120	-1	0	0	0	0	-1	27	0	0	0	100	20	14	250	BB 200-20k InnerSpkr 50ms.16	12
299	0	0	0	0	0	0	-14	-12	60	60	0	4	-1	-19.8302	0.13376	20	0	5350	-1	0	0	0	-1	0	0	0	0	-1	0	0	250	BB 200-20k 50ms.16	120	-1	0	0	0	0	-1	-12	0	0	0	100	20	0	250	BB 200-20k InnerSpkr 50ms.16	16
300	0	0	0	0	0	0	18	18	60	60	0	4	-1	25.923	0.13376	20	0	5350	-1	0	0	0	-1	0	0	0	0	-1	0	0	250	BB 200-20k 50ms.16	120	-1	0	0	0	0	-1	18	0	0	0	100	20	0	250	BB 200-20k InnerSpkr 50ms.16	18
302	0	0	0	0	0	0	-18	-18	60	60	0	4	-1	-25.798	0.13376	20	0	5350	-1	0	0	0	-1	0	0	0	0	-1	0	0	250	BB 200-20k 50ms.16	120	-1	0	0	0	0	-1	-18	0	0	0	100	20	0	250	BB 200-20k InnerSpkr 50ms.16	18
303	0	0	0	0	0	0	23	30	60	60	0	4	-1	21.9444	0.13376	20	0	5350	-1	0	0	0	-1	0	0	0	0	-1	0	0	250	BB 200-20k 50ms.16	120	-1	0	0	0	0	-1	30	0	0	0	100	20	13	250	BB 200-20k InnerSpkr 50ms.16	17
304	0	0	0	0	0	0	-18	-18	60	60	0	4	-1	-9.8838	0.13376	20	0	5350	-1	0	0	0	-1	0	0	0	0	-1	0	0	250	BB 200-20k 50ms.16	120	-1	0	0	0	0	-1	-18	0	0	0	100	20	10	250	BB 200-20k InnerSpkr 50ms.16	14
305	0	0	0	0	0	0	13	27	60	60	0	4	-1	18.9605	0.13376	20	0	5350	-1	0	0	0	-1	0	0	0	0	-1	0	0	250	BB 200-20k 50ms.16	120	-1	0	0	0	0	-1	27	0	0	0	100	20	0	250	BB 200-20k InnerSpkr 50ms.16	13
306	0	0	0	0	0	0	-24	-24	60	60	0	4	-1	-15.8516	0.13376	20	0	5350	-1	0	0	0	-1	0	0	0	0	-1	0	0	250	BB 200-20k 50ms.16	120	-1	0	0	0	0	-1	-24	0	0	0	100	20	0	250	BB 200-20k InnerSpkr 50ms.16	14
307	0	0	0	0	0	0	-9	-9	60	60	0	4	-1	-16.8463	0.13376	20	0	5350	-1	0	0	0	-1	0	0	0	0	-1	0	0	250	BB 200-20k 50ms.16	120	-1	0	0	0	0	-1	-9	0	0	0	100	20	15	250	BB 200-20k InnerSpkr 50ms.16	18
308	0	0	0	0	0	0	6	6	60	60	0	4	-1	-1.9268	0.13376	20	0	5350	-1	0	0	0	-1	0	0	0	0	-1	0	0	250	BB 200-20k 50ms.16	120	-1	0	0	0	0	-1	6	0	0	0	100	20	3	250	BB 200-20k InnerSpkr 50ms.16	12
309	0	0	0	0	0	0	-11	-21	60	60	0	4	-1	-28.7819	0.13376	20	0	5350	-1	0	0	0	-1	0	0	0	0	-1	0	0	250	BB 200-20k 50ms.16	120	-1	0	0	0	0	-1	-21	0	0	0	100	20	7	250	BB 200-20k InnerSpkr 50ms.16	15
310	0	0	0	0	0	0	18	18	60	60	0	4	-1	10.0088	0.13376	20	0	5350	-1	0	0	0	-1	0	0	0	0	-1	0	0	250	BB 200-20k 50ms.16	120	-1	0	0	0	0	-1	18	0	0	0	100	20	9	250	BB 200-20k InnerSpkr 50ms.16	16
311	0	0	0	0	0	0	-27	-27	60	60	0	4	-1	-18.8355	0.13376	20	0	5350	-1	0	0	0	-1	0	0	0	0	-1	0	0	250	BB 200-20k 50ms.16	120	-1	0	0	0	0	-1	-27	0	0	0	100	20	0	250	BB 200-20k InnerSpkr 50ms.16	13
312	0	0	0	0	0	0	24	24	60	60	0	4	-1	31.8908	0.13376	20	0	5350	-1	0	0	0	-1	0	0	0	0	-1	0	0	250	BB 200-20k 50ms.16	120	-1	0	0	0	0	-1	24	0	0	0	100	20	0	250	BB 200-20k InnerSpkr 50ms.16	16
313	0	0	0	0	0	0	-9	-9	60	60	0	4	-1	-0.93213	0.13376	20	0	5350	-1	0	0	0	-1	0	0	0	0	-1	0	0	250	BB 200-20k 50ms.16	120	-1	0	0	0	0	-1	-9	0	0	0	100	20	14	250	BB 200-20k InnerSpkr 50ms.16	18
314	0	0	0	0	0	0	30	30	60	60	0	4	-1	37.8586	0.13376	20	0	5350	-1	0	0	0	-1	0	0	0	0	-1	0	0	250	BB 200-20k 50ms.16	120	-1	0	0	0	0	-1	30	0	0	0	100	20	16	250	BB 200-20k InnerSpkr 50ms.16	17
315	0	0	0	0	0	0	-3	-3	60	60	0	4	-1	5.0357	0.13376	20	0	5350	-1	0	0	0	-1	0	0	0	0	-1	0	0	250	BB 200-20k 50ms.16	120	-1	0	0	0	0	-1	-3	0	0	0	100	20	13	250	BB 200-20k InnerSpkr 50ms.16	13
316	0	0	0	0	0	0	15	15	60	60	0	4	-1	7.0249	0.13376	20	0	5350	-1	0	0	0	-1	0	0	0	0	-1	0	0	250	BB 200-20k 50ms.16	120	-1	0	0	0	0	-1	15	0	0	0	100	20	0	250	BB 200-20k InnerSpkr 50ms.16	15
317	0	0	0	0	0	0	-6	-6	60	60	0	4	-1	-13.8624	0.13376	20	0	5350	-1	0	0	0	-1	0	0	0	0	-1	0	0	250	BB 200-20k 50ms.16	120	-1	0	0	0	0	-1	-6	0	0	0	100	20	16	250	BB 200-20k InnerSpkr 50ms.16	17
318	0	0	0	0	0	0	6	6	60	60	0	4	-1	13.9874	0.13376	20	0	5350	-1	0	0	0	-1	0	0	0	0	-1	0	0	250	BB 200-20k 50ms.16	120	-1	0	0	0	0	-1	6	0	0	0	100	20	0	250	BB 200-20k InnerSpkr 50ms.16	15
320	0	0	0	0	0	0	12	12	60	60	0	4	-1	19.9552	0.13376	20	0	5350	-1	0	0	0	-1	0	0	0	0	-1	0	0	250	BB 200-20k 50ms.16	120	-1	0	0	0	0	-1	12	0	0	0	100	20	9	250	BB 200-20k InnerSpkr 50ms.16	16
[truncated: 54 more columns]
