# Supplementary material for: Multiple time scales of the ventriloquism aftereffect
Source: PLoS One. 2018 Aug 1;13(8):e0200930. doi: 10.1371/journal.pone.0200930 (PMC6070234; doi:10.1371/journal.pone.0200930)
Supplement: S1 File — Data are provided as .csv files, and can be readily parsed by BuildRecalibrationInputVector.m. All analyses were conducted with MATLAB 2017b. Computational modeling requires the System Identification Toolbox, and can be run by calling EstimateModelParameters.m. (ZIP) [file pone.0200930.s001.zip › Supplemental Model Files/Fast Process Data/HA VAE Fast Process Session 1.csv]

Trial Index	Pre Spk P	Pre Spk V	Pre Otr P1	Pre Otr P2	Pre Otr V	Pre Otr A	Pre Inr P1	Pre Inr P2	Pre Inr V	Pre Inr A	Pre Ptr Dly	Pre Fix Las	Pre LED Dly	Stm Galv Hor	Stm Galv Ver	Mask Atten	Mask Xtra Dur	Stm Btn Dly	Spk Mov Dly	Spk Mov P	Spk Mov V	Spk Cycles	Otr Mov Dly	Otr Mov P	Otr Mov V	Otr Mov A	Otr Cycles	Otr Aud Dly	Otr Aud Puls	Otr Aud Odd	Otr Aud Per	Otr Aud Snd	Otr Aud Atten	Otr LED Dly	Otr LED Puls	Otr LED Odd	Otr LED Per	Otr LED OnT	Inr Mov Dly	Inr Mov P	Inr Mov V	Inr Mov A	Inr Cycles	Inr Aud Dly	Inr Aud Puls	Inr Aud Odd	Inr Aud Per	Inr Aud Snd	Inr Aud Atten
1	0	20	0	0	30	30	21	24	60	60	0	4	-1	0	0	20	0	350	-1	0	0	0	-1	0	0	0	0	-1	0	0	250	BB 200-20k 50ms.16	120	-1	0	0	0	0	-1	24	0	0	0	100	1	0	250	BB 200-20k InnerSpkr 50ms.16	13
2	0	0	0	0	0	0	-9	-9	60	60	0	4	-1	0	0	20	0	350	-1	0	0	0	-1	0	0	0	0	-1	0	0	250	BB 200-20k 50ms.16	120	-1	0	0	0	0	-1	-9	0	0	0	100	1	0	250	BB 200-20k InnerSpkr 50ms.16	18
3	0	0	0	0	0	0	-10	-21	60	60	0	4	-1	0	0	20	0	350	-1	0	0	0	-1	0	0	0	0	-1	0	0	250	BB 200-20k 50ms.16	120	-1	0	0	0	0	-1	-21	0	0	0	100	1	0	250	BB 200-20k InnerSpkr 50ms.16	13
4	0	0	0	0	0	0	28	30	60	60	0	4	-1	0	0	20	0	350	-1	0	0	0	-1	0	0	0	0	-1	0	0	250	BB 200-20k 50ms.16	120	-1	0	0	0	0	-1	30	0	0	0	100	1	0	250	BB 200-20k InnerSpkr 50ms.16	13
5	0	0	0	0	0	0	3	6	60	60	0	4	-1	0	0	20	0	350	-1	0	0	0	-1	0	0	0	0	-1	0	0	250	BB 200-20k 50ms.16	120	-1	0	0	0	0	-1	6	0	0	0	100	1	0	250	BB 200-20k InnerSpkr 50ms.16	12
6	0	0	0	0	0	0	19	30	60	60	0	4	-1	0	0	20	0	350	-1	0	0	0	-1	0	0	0	0	-1	0	0	250	BB 200-20k 50ms.16	120	-1	0	0	0	0	-1	30	0	0	0	100	1	0	250	BB 200-20k InnerSpkr 50ms.16	17
7	0	0	0	0	0	0	10	15	60	60	0	4	-1	0	0	20	0	350	-1	0	0	0	-1	0	0	0	0	-1	0	0	250	BB 200-20k 50ms.16	120	-1	0	0	0	0	-1	15	0	0	0	100	1	0	250	BB 200-20k InnerSpkr 50ms.16	15
8	0	0	0	0	0	0	-35	-30	60	60	0	4	-1	0	0	20	0	350	-1	0	0	0	-1	0	0	0	0	-1	0	0	250	BB 200-20k 50ms.16	120	-1	0	0	0	0	-1	-30	0	0	0	100	1	0	250	BB 200-20k InnerSpkr 50ms.16	12
9	0	0	0	0	0	0	-6	9	60	60	0	4	-1	0	0	20	0	350	-1	0	0	0	-1	0	0	0	0	-1	0	0	250	BB 200-20k 50ms.16	120	-1	0	0	0	0	-1	9	0	0	0	100	1	0	250	BB 200-20k InnerSpkr 50ms.16	13
10	0	0	0	0	0	0	-15	-15	60	60	0	4	-1	0	0	20	0	350	-1	0	0	0	-1	0	0	0	0	-1	0	0	250	BB 200-20k 50ms.16	120	-1	0	0	0	0	-1	-15	0	0	0	100	1	0	250	BB 200-20k InnerSpkr 50ms.16	16
11	0	0	0	0	0	0	20	18	60	60	0	4	-1	0	0	20	0	350	-1	0	0	0	-1	0	0	0	0	-1	0	0	250	BB 200-20k 50ms.16	120	-1	0	0	0	0	-1	18	0	0	0	100	1	0	250	BB 200-20k InnerSpkr 50ms.16	15
12	0	0	0	0	0	0	-27	-27	60	60	0	4	-1	0	0	20	0	350	-1	0	0	0	-1	0	0	0	0	-1	0	0	250	BB 200-20k 50ms.16	120	-1	0	0	0	0	-1	-27	0	0	0	100	1	0	250	BB 200-20k InnerSpkr 50ms.16	17
13	0	0	0	0	0	0	18	18	60	60	0	4	-1	0	0	20	0	350	-1	0	0	0	-1	0	0	0	0	-1	0	0	250	BB 200-20k 50ms.16	120	-1	0	0	0	0	-1	18	0	0	0	100	1	0	250	BB 200-20k InnerSpkr 50ms.16	12
14	0	0	0	0	0	0	-17	-12	60	60	0	4	-1	0	0	20	0	350	-1	0	0	0	-1	0	0	0	0	-1	0	0	250	BB 200-20k 50ms.16	120	-1	0	0	0	0	-1	-12	0	0	0	100	1	0	250	BB 200-20k InnerSpkr 50ms.16	12
15	0	0	0	0	0	0	-30	-30	60	60	0	4	-1	0	0	20	0	350	-1	0	0	0	-1	0	0	0	0	-1	0	0	250	BB 200-20k 50ms.16	120	-1	0	0	0	0	-1	-30	0	0	0	100	1	0	250	BB 200-20k InnerSpkr 50ms.16	17
16	0	0	0	0	0	0	-3	-3	60	60	0	4	-1	0	0	20	0	350	-1	0	0	0	-1	0	0	0	0	-1	0	0	250	BB 200-20k 50ms.16	120	-1	0	0	0	0	-1	-3	0	0	0	100	1	0	250	BB 200-20k InnerSpkr 50ms.16	14
17	0	0	0	0	0	0	4	6	60	60	0	4	-1	0	0	20	0	350	-1	0	0	0	-1	0	0	0	0	-1	0	0	250	BB 200-20k 50ms.16	120	-1	0	0	0	0	-1	6	0	0	0	100	1	0	250	BB 200-20k InnerSpkr 50ms.16	15
18	0	0	0	0	0	0	-18	-18	60	60	0	4	-1	0	0	20	0	350	-1	0	0	0	-1	0	0	0	0	-1	0	0	250	BB 200-20k 50ms.16	120	-1	0	0	0	0	-1	-18	0	0	0	100	1	0	250	BB 200-20k InnerSpkr 50ms.16	13
19	0	0	0	0	0	0	15	15	60	60	0	4	-1	0	0	20	0	350	-1	0	0	0	-1	0	0	0	0	-1	0	0	250	BB 200-20k 50ms.16	120	-1	0	0	0	0	-1	15	0	0	0	100	1	0	250	BB 200-20k InnerSpkr 50ms.16	16
20	0	0	0	0	0	0	-9	-9	60	60	0	4	-1	0	0	20	0	350	-1	0	0	0	-1	0	0	0	0	-1	0	0	250	BB 200-20k 50ms.16	120	-1	0	0	0	0	-1	-9	0	0	0	100	1	0	250	BB 200-20k InnerSpkr 50ms.16	15
21	0	0	0	0	0	0	24	24	60	60	0	4	-1	0	0	20	0	350	-1	0	0	0	-1	0	0	0	0	-1	0	0	250	BB 200-20k 50ms.16	120	-1	0	0	0	0	-1	24	0	0	0	100	1	0	250	BB 200-20k InnerSpkr 50ms.16	13
22	0	0	0	0	0	0	-1	-6	60	60	0	4	-1	0	0	20	0	350	-1	0	0	0	-1	0	0	0	0	-1	0	0	250	BB 200-20k 50ms.16	120	-1	0	0	0	0	-1	-6	0	0	0	100	1	0	250	BB 200-20k InnerSpkr 50ms.16	14
23	0	0	0	0	0	0	27	27	60	60	0	4	-1	0	0	20	0	350	-1	0	0	0	-1	0	0	0	0	-1	0	0	250	BB 200-20k 50ms.16	120	-1	0	0	0	0	-1	27	0	0	0	100	1	0	250	BB 200-20k InnerSpkr 50ms.16	15
24	0	0	0	0	0	0	-15	-24	60	60	0	4	-1	0	0	20	0	350	-1	0	0	0	-1	0	0	0	0	-1	0	0	250	BB 200-20k 50ms.16	120	-1	0	0	0	0	-1	-24	0	0	0	100	1	0	250	BB 200-20k InnerSpkr 50ms.16	14
25	0	0	0	0	0	0	-3	-3	60	60	0	4	-1	0	0	20	0	350	-1	0	0	0	-1	0	0	0	0	-1	0	0	250	BB 200-20k 50ms.16	120	-1	0	0	0	0	-1	-3	0	0	0	100	1	0	250	BB 200-20k InnerSpkr 50ms.16	12
26	0	0	0	0	0	0	-18	-18	60	60	0	4	-1	0	0	20	0	350	-1	0	0	0	-1	0	0	0	0	-1	0	0	250	BB 200-20k 50ms.16	120	-1	0	0	0	0	-1	-18	0	0	0	100	1	0	250	BB 200-20k InnerSpkr 50ms.16	12
27	0	0	0	0	0	0	12	12	60	60	0	4	-1	0	0	20	0	350	-1	0	0	0	-1	0	0	0	0	-1	0	0	250	BB 200-20k 50ms.16	120	-1	0	0	0	0	-1	12	0	0	0	100	1	0	250	BB 200-20k InnerSpkr 50ms.16	17
28	0	0	0	0	0	0	-21	-21	60	60	0	4	-1	0	0	20	0	350	-1	0	0	0	-1	0	0	0	0	-1	0	0	250	BB 200-20k 50ms.16	120	-1	0	0	0	0	-1	-21	0	0	0	100	1	0	250	BB 200-20k InnerSpkr 50ms.16	12
29	0	0	0	0	0	0	-8	3	60	60	0	4	-1	0	0	20	0	350	-1	0	0	0	-1	0	0	0	0	-1	0	0	250	BB 200-20k 50ms.16	120	-1	0	0	0	0	-1	3	0	0	0	100	1	0	250	BB 200-20k InnerSpkr 50ms.16	12
30	0	0	0	0	0	0	-35	-24	60	60	0	4	-1	0	0	20	0	350	-1	0	0	0	-1	0	0	0	0	-1	0	0	250	BB 200-20k 50ms.16	120	-1	0	0	0	0	-1	-24	0	0	0	100	1	0	250	BB 200-20k InnerSpkr 50ms.16	13
31	0	0	0	0	0	0	-6	-6	60	60	0	4	-1	0	0	20	0	350	-1	0	0	0	-1	0	0	0	0	-1	0	0	250	BB 200-20k 50ms.16	120	-1	0	0	0	0	-1	-6	0	0	0	100	1	0	250	BB 200-20k InnerSpkr 50ms.16	15
32	0	0	0	0	0	0	33	21	60	60	0	4	-1	0	0	20	0	350	-1	0	0	0	-1	0	0	0	0	-1	0	0	250	BB 200-20k 50ms.16	120	-1	0	0	0	0	-1	21	0	0	0	100	1	0	250	BB 200-20k InnerSpkr 50ms.16	15
33	0	0	0	0	0	0	-15	-15	60	60	0	4	-1	0	0	20	0	350	-1	0	0	0	-1	0	0	0	0	-1	0	0	250	BB 200-20k 50ms.16	120	-1	0	0	0	0	-1	-15	0	0	0	100	1	0	250	BB 200-20k InnerSpkr 50ms.16	14
34	0	0	0	0	0	0	12	12	60	60	0	4	-1	0	0	20	0	350	-1	0	0	0	-1	0	0	0	0	-1	0	0	250	BB 200-20k 50ms.16	120	-1	0	0	0	0	-1	12	0	0	0	100	1	0	250	BB 200-20k InnerSpkr 50ms.16	17
35	0	0	0	0	0	0	23	27	60	60	0	4	-1	0	0	20	0	350	-1	0	0	0	-1	0	0	0	0	-1	0	0	250	BB 200-20k 50ms.16	120	-1	0	0	0	0	-1	27	0	0	0	100	1	0	250	BB 200-20k InnerSpkr 50ms.16	15
36	0	0	0	0	0	0	-3	3	60	60	0	4	-1	0	0	20	0	350	-1	0	0	0	-1	0	0	0	0	-1	0	0	250	BB 200-20k 50ms.16	120	-1	0	0	0	0	-1	3	0	0	0	100	1	0	250	BB 200-20k InnerSpkr 50ms.16	16
37	0	0	0	0	0	0	-12	-12	60	60	0	4	-1	0	0	20	0	350	-1	0	0	0	-1	0	0	0	0	-1	0	0	250	BB 200-20k 50ms.16	120	-1	0	0	0	0	-1	-12	0	0	0	100	1	0	250	BB 200-20k InnerSpkr 50ms.16	14
38	0	0	0	0	0	0	9	9	60	60	0	4	-1	0	0	20	0	350	-1	0	0	0	-1	0	0	0	0	-1	0	0	250	BB 200-20k 50ms.16	120	-1	0	0	0	0	-1	9	0	0	0	100	1	0	250	BB 200-20k InnerSpkr 50ms.16	15
39	0	0	0	0	0	0	-27	-27	60	60	0	4	-1	0	0	20	0	350	-1	0	0	0	-1	0	0	0	0	-1	0	0	250	BB 200-20k 50ms.16	120	-1	0	0	0	0	-1	-27	0	0	0	100	1	0	250	BB 200-20k InnerSpkr 50ms.16	16
40	0	0	0	0	0	0	10	21	60	60	0	4	-1	0	0	20	0	350	-1	0	0	0	-1	0	0	0	0	-1	0	0	250	BB 200-20k 50ms.16	120	-1	0	0	0	0	-1	21	0	0	0	100	1	0	250	BB 200-20k InnerSpkr 50ms.16	14
41	0	20	-42	-42	30	30	-27	-27	60	60	0	4	-1	-35	0	20	0	-1	-1	0	0	0	-1	-42	0	0	0	-1	0	0	250	BB 200-20k 50ms.16	120	-1	0	0	0	0	-1	-27	0	0	0	100	20	8	250	BB 200-20k InnerSpkr 50ms.16	13
42	0	0	-42	-42	0	0	-27	-27	0	0	-1	0	-1	-35	0	100	750	250	-1	0	0	0	-1	-42	0	0	0	0	1	0	250	BB 200-20k 50ms.16	14	-1	0	0	0	0	-1	-27	0	0	0	-1	0	0	250	BB 200-20k InnerSpkr 50ms.16	120
43	0	0	42	42	30	30	27	27	60	60	0	4	-1	19	0	20	0	-1	-1	0	0	0	-1	42	0	0	0	-1	0	0	250	BB 200-20k 50ms.16	120	-1	0	0	0	0	-1	27	0	0	0	100	20	0	250	BB 200-20k InnerSpkr 50ms.16	12
44	0	0	42	42	0	0	27	27	0	0	-1	0	-1	19	0	100	750	250	-1	0	0	0	-1	42	0	0	0	0	1	0	250	BB 200-20k 50ms.16	15	-1	0	0	0	0	-1	27	0	0	0	-1	0	0	250	BB 200-20k InnerSpkr 50ms.16	120
45	0	0	-21	-21	30	30	-21	-21	60	60	0	4	-1	-13	0	20	0	-1	-1	0	0	0	-1	-21	0	0	0	-1	0	0	250	BB 200-20k 50ms.16	120	-1	0	0	0	0	-1	-21	0	0	0	100	20	12	250	BB 200-20k InnerSpkr 50ms.16	15
46	0	0	-21	-21	0	0	-21	-21	0	0	-1	0	-1	-13	0	100	4750	250	-1	0	0	0	-1	-21	0	0	0	0	1	0	250	BB 200-20k 50ms.16	17	-1	0	0	0	0	-1	-21	0	0	0	-1	0	0	250	BB 200-20k InnerSpkr 50ms.16	120
47	0	0	-12	-12	30	30	-12	-12	60	60	0	4	-1	-20	0	20	0	-1	-1	0	0	0	-1	-12	0	0	0	-1	0	0	250	BB 200-20k 50ms.16	120	-1	0	0	0	0	-1	-12	0	0	0	100	20	5	250	BB 200-20k InnerSpkr 50ms.16	12
48	0	0	-12	-12	0	0	-12	-12	0	0	-1	0	-1	-20	0	100	19750	250	-1	0	0	0	-1	-12	0	0	0	0	1	0	250	BB 200-20k 50ms.16	15	-1	0	0	0	0	-1	-12	0	0	0	-1	0	0	250	BB 200-20k InnerSpkr 50ms.16	120
49	0	0	24	24	30	30	24	24	60	60	0	4	-1	32	0	20	0	-1	-1	0	0	0	-1	24	0	0	0	-1	0	0	250	BB 200-20k 50ms.16	120	-1	0	0	0	0	-1	24	0	0	0	100	20	0	250	BB 200-20k InnerSpkr 50ms.16	17
50	0	0	24	24	0	0	24	24	0	0	-1	0	-1	32	0	100	750	250	-1	0	0	0	-1	24	0	0	0	0	1	0	250	BB 200-20k 50ms.16	12	-1	0	0	0	0	-1	24	0	0	0	-1	0	0	250	BB 200-20k InnerSpkr 50ms.16	120
51	0	0	3	3	30	30	3	3	60	60	0	4	-1	11	0	20	0	-1	-1	0	0	0	-1	3	0	0	0	-1	0	0	250	BB 200-20k 50ms.16	120	-1	0	0	0	0	-1	3	0	0	0	100	20	13	250	BB 200-20k InnerSpkr 50ms.16	12
52	0	0	3	3	0	0	3	3	0	0	-1	0	-1	11	0	100	19750	250	-1	0	0	0	-1	3	0	0	0	0	1	0	250	BB 200-20k 50ms.16	15	-1	0	0	0	0	-1	3	0	0	0	-1	0	0	250	BB 200-20k InnerSpkr 50ms.16	120
53	0	0	-6	-6	30	30	-21	-21	60	60	0	4	-1	-13	0	20	0	-1	-1	0	0	0	-1	-6	0	0	0	-1	0	0	250	BB 200-20k 50ms.16	120	-1	0	0	0	0	-1	-21	0	0	0	100	20	0	250	BB 200-20k InnerSpkr 50ms.16	17
54	0	0	-6	-6	0	0	-21	-21	0	0	-1	0	-1	-13	0	100	750	250	-1	0	0	0	-1	-6	0	0	0	0	1	0	250	BB 200-20k 50ms.16	18	-1	0	0	0	0	-1	-21	0	0	0	-1	0	0	250	BB 200-20k InnerSpkr 50ms.16	120
55	0	0	27	27	30	30	27	27	60	60	0	4	-1	19	0	20	0	-1	-1	0	0	0	-1	27	0	0	0	-1	0	0	250	BB 200-20k 50ms.16	120	-1	0	0	0	0	-1	27	0	0	0	100	20	0	250	BB 200-20k InnerSpkr 50ms.16	18
56	0	0	27	27	0	0	27	27	0	0	-1	0	-1	19	0	100	750	250	-1	0	0	0	-1	27	0	0	0	0	1	0	250	BB 200-20k 50ms.16	12	-1	0	0	0	0	-1	27	0	0	0	-1	0	0	250	BB 200-20k InnerSpkr 50ms.16	120
57	0	0	-18	-18	30	30	-3	-3	60	60	0	4	-1	5	0	20	0	-1	-1	0	0	0	-1	-18	0	0	0	-1	0	0	250	BB 200-20k 50ms.16	120	-1	0	0	0	0	-1	-3	0	0	0	100	20	13	250	BB 200-20k InnerSpkr 50ms.16	13
58	0	0	-18	-18	0	0	-3	-3	0	0	-1	0	-1	5	0	100	750	250	-1	0	0	0	-1	-18	0	0	0	0	1	0	250	BB 200-20k 50ms.16	18	-1	0	0	0	0	-1	-3	0	0	0	-1	0	0	250	BB 200-20k InnerSpkr 50ms.16	120
59	0	0	15	15	30	30	15	15	60	60	0	4	-1	23	0	20	0	-1	-1	0	0	0	-1	15	0	0	0	-1	0	0	250	BB 200-20k 50ms.16	120	-1	0	0	0	0	-1	15	0	0	0	100	20	13	250	BB 200-20k InnerSpkr 50ms.16	15
60	0	0	15	15	0	0	15	15	0	0	-1	0	-1	23	0	100	750	250	-1	0	0	0	-1	15	0	0	0	0	1	0	250	BB 200-20k 50ms.16	17	-1	0	0	0	0	-1	15	0	0	0	-1	0	0	250	BB 200-20k InnerSpkr 50ms.16	120
61	0	0	-12	-12	30	30	-12	-12	60	60	0	4	-1	-4	0	20	0	-1	-1	0	0	0	-1	-12	0	0	0	-1	0	0	250	BB 200-20k 50ms.16	120	-1	0	0	0	0	-1	-12	0	0	0	100	20	0	250	BB 200-20k InnerSpkr 50ms.16	12
62	0	0	-12	-12	0	0	-12	-12	0	0	-1	0	-1	-4	0	100	19750	250	-1	0	0	0	-1	-12	0	0	0	0	1	0	250	BB 200-20k 50ms.16	18	-1	0	0	0	0	-1	-12	0	0	0	-1	0	0	250	BB 200-20k InnerSpkr 50ms.16	120
63	0	0	-15	-15	30	30	-30	-30	60	60	0	4	-1	-38	0	20	0	-1	-1	0	0	0	-1	-15	0	0	0	-1	0	0	250	BB 200-20k 50ms.16	120	-1	0	0	0	0	-1	-30	0	0	0	100	20	0	250	BB 200-20k InnerSpkr 50ms.16	16
64	0	0	-15	-15	0	0	-30	-30	0	0	-1	0	-1	-38	0	100	750	250	-1	0	0	0	-1	-15	0	0	0	0	1	0	250	BB 200-20k 50ms.16	17	-1	0	0	0	0	-1	-30	0	0	0	-1	0	0	250	BB 200-20k InnerSpkr 50ms.16	120
65	0	0	18	18	30	30	18	18	60	60	0	4	-1	26	0	20	0	-1	-1	0	0	0	-1	18	0	0	0	-1	0	0	250	BB 200-20k 50ms.16	120	-1	0	0	0	0	-1	18	0	0	0	100	20	14	250	BB 200-20k InnerSpkr 50ms.16	16
66	0	0	18	18	0	0	18	18	0	0	-1	0	-1	26	0	100	4750	250	-1	0	0	0	-1	18	0	0	0	0	1	0	250	BB 200-20k 50ms.16	18	-1	0	0	0	0	-1	18	0	0	0	-1	0	0	250	BB 200-20k InnerSpkr 50ms.16	120
67	0	0	42	42	30	30	27	27	60	60	0	4	-1	35	0	20	0	-1	-1	0	0	0	-1	42	0	0	0	-1	0	0	250	BB 200-20k 50ms.16	120	-1	0	0	0	0	-1	27	0	0	0	100	20	0	250	BB 200-20k InnerSpkr 50ms.16	16
68	0	0	42	42	0	0	27	27	0	0	-1	0	-1	35	0	100	750	250	-1	0	0	0	-1	42	0	0	0	0	1	0	250	BB 200-20k 50ms.16	18	-1	0	0	0	0	-1	27	0	0	0	-1	0	0	250	BB 200-20k InnerSpkr 50ms.16	120
69	0	0	-45	-45	30	30	-30	-30	60	60	0	4	-1	-22	0	20	0	-1	-1	0	0	0	-1	-45	0	0	0	-1	0	0	250	BB 200-20k 50ms.16	120	-1	0	0	0	0	-1	-30	0	0	0	100	20	0	250	BB 200-20k InnerSpkr 50ms.16	12
70	0	0	-45	-45	0	0	-30	-30	0	0	-1	0	-1	-22	0	100	750	250	-1	0	0	0	-1	-45	0	0	0	0	1	0	250	BB 200-20k 50ms.16	13	-1	0	0	0	0	-1	-30	0	0	0	-1	0	0	250	BB 200-20k InnerSpkr 50ms.16	120
71	0	0	3	3	30	30	3	3	60	60	0	4	-1	-5	0	20	0	-1	-1	0	0	0	-1	3	0	0	0	-1	0	0	250	BB 200-20k 50ms.16	120	-1	0	0	0	0	-1	3	0	0	0	100	20	0	250	BB 200-20k InnerSpkr 50ms.16	16
72	0	0	3	3	0	0	3	3	0	0	-1	0	-1	-5	0	100	19750	250	-1	0	0	0	-1	3	0	0	0	0	1	0	250	BB 200-20k 50ms.16	18	-1	0	0	0	0	-1	3	0	0	0	-1	0	0	250	BB 200-20k InnerSpkr 50ms.16	120
73	0	0	3	3	30	30	-12	-12	60	60	0	4	-1	-4	0	20	0	-1	-1	0	0	0	-1	3	0	0	0	-1	0	0	250	BB 200-20k 50ms.16	120	-1	0	0	0	0	-1	-12	0	0	0	100	20	7	250	BB 200-20k InnerSpkr 50ms.16	17
74	0	0	3	3	0	0	-12	-12	0	0	-1	0	-1	-4	0	100	750	250	-1	0	0	0	-1	3	0	0	0	0	1	0	250	BB 200-20k 50ms.16	18	-1	0	0	0	0	-1	-12	0	0	0	-1	0	0	250	BB 200-20k InnerSpkr 50ms.16	120
75	0	0	-12	-12	30	30	3	3	60	60	0	4	-1	11	0	20	0	-1	-1	0	0	0	-1	-12	0	0	0	-1	0	0	250	BB 200-20k 50ms.16	120	-1	0	0	0	0	-1	3	0	0	0	100	20	0	250	BB 200-20k InnerSpkr 50ms.16	16
76	0	0	-12	-12	0	0	3	3	0	0	-1	0	-1	11	0	100	750	250	-1	0	0	0	-1	-12	0	0	0	0	1	0	250	BB 200-20k 50ms.16	13	-1	0	0	0	0	-1	3	0	0	0	-1	0	0	250	BB 200-20k InnerSpkr 50ms.16	120
77	0	0	-6	-6	30	30	-21	-21	60	60	0	4	-1	-29	0	20	0	-1	-1	0	0	0	-1	-6	0	0	0	-1	0	0	250	BB 200-20k 50ms.16	120	-1	0	0	0	0	-1	-21	0	0	0	100	20	0	250	BB 200-20k InnerSpkr 50ms.16	14
78	0	0	-6	-6	0	0	-21	-21	0	0	-1	0	-1	-29	0	100	750	250	-1	0	0	0	-1	-6	0	0	0	0	1	0	250	BB 200-20k 50ms.16	15	-1	0	0	0	0	-1	-21	0	0	0	-1	0	0	250	BB 200-20k InnerSpkr 50ms.16	120
79	0	0	-6	-6	30	30	9	9	60	60	0	4	-1	1	0	20	0	-1	-1	0	0	0	-1	-6	0	0	0	-1	0	0	250	BB 200-20k 50ms.16	120	-1	0	0	0	0	-1	9	0	0	0	100	20	11	250	BB 200-20k InnerSpkr 50ms.16	14
80	0	0	-6	-6	0	0	9	9	0	0	-1	0	-1	1	0	100	750	250	-1	0	0	0	-1	-6	0	0	0	0	1	0	250	BB 200-20k 50ms.16	14	-1	0	0	0	0	-1	9	0	0	0	-1	0	0	250	BB 200-20k InnerSpkr 50ms.16	120
81	0	0	-9	-9	30	30	-24	-24	60	60	0	4	-1	-16	0	20	0	-1	-1	0	0	0	-1	-9	0	0	0	-1	0	0	250	BB 200-20k 50ms.16	120	-1	0	0	0	0	-1	-24	0	0	0	100	20	0	250	BB 200-20k InnerSpkr 50ms.16	12
82	0	0	-9	-9	0	0	-24	-24	0	0	-1	0	-1	-16	0	100	750	250	-1	0	0	0	-1	-9	0	0	0	0	1	0	250	BB 200-20k 50ms.16	16	-1	0	0	0	0	-1	-24	0	0	0	-1	0	0	250	BB 200-20k InnerSpkr 50ms.16	120
83	0	0	18	18	30	30	18	18	60	60	0	4	-1	10	0	20	0	-1	-1	0	0	0	-1	18	0	0	0	-1	0	0	250	BB 200-20k 50ms.16	120	-1	0	0	0	0	-1	18	0	0	0	100	20	0	250	BB 200-20k InnerSpkr 50ms.16	12
84	0	0	18	18	0	0	18	18	0	0	-1	0	-1	10	0	100	4750	250	-1	0	0	0	-1	18	0	0	0	0	1	0	250	BB 200-20k 50ms.16	16	-1	0	0	0	0	-1	18	0	0	0	-1	0	0	250	BB 200-20k InnerSpkr 50ms.16	120
85	0	0	6	6	30	30	6	6	60	60	0	4	-1	-2	0	20	0	-1	-1	0	0	0	-1	6	0	0	0	-1	0	0	250	BB 200-20k 50ms.16	120	-1	0	0	0	0	-1	6	0	0	0	100	20	0	250	BB 200-20k InnerSpkr 50ms.16	16
86	0	0	6	6	0	0	6	6	0	0	-1	0	-1	-2	0	100	750	250	-1	0	0	0	-1	6	0	0	0	0	1	0	250	BB 200-20k 50ms.16	14	-1	0	0	0	0	-1	6	0	0	0	-1	0	0	250	BB 200-20k InnerSpkr 50ms.16	120
87	0	0	21	21	30	30	21	21	60	60	0	4	-1	13	0	20	0	-1	-1	0	0	0	-1	21	0	0	0	-1	0	0	250	BB 200-20k 50ms.16	120	-1	0	0	0	0	-1	21	0	0	0	100	20	0	250	BB 200-20k InnerSpkr 50ms.16	14
88	0	0	21	21	0	0	21	21	0	0	-1	0	-1	13	0	100	4750	250	-1	0	0	0	-1	21	0	0	0	0	1	0	250	BB 200-20k 50ms.16	13	-1	0	0	0	0	-1	21	0	0	0	-1	0	0	250	BB 200-20k InnerSpkr 50ms.16	120
89	0	0	-9	-9	30	30	-24	-24	60	60	0	4	-1	-32	0	20	0	-1	-1	0	0	0	-1	-9	0	0	0	-1	0	0	250	BB 200-20k 50ms.16	120	-1	0	0	0	0	-1	-24	0	0	0	100	20	0	250	BB 200-20k InnerSpkr 50ms.16	14
90	0	0	-9	-9	0	0	-24	-24	0	0	-1	0	-1	-32	0	100	750	250	-1	0	0	0	-1	-9	0	0	0	0	1	0	250	BB 200-20k 50ms.16	13	-1	0	0	0	0	-1	-24	0	0	0	-1	0	0	250	BB 200-20k InnerSpkr 50ms.16	120
91	0	0	24	24	30	30	24	24	60	60	0	4	-1	16	0	20	0	-1	-1	0	0	0	-1	24	0	0	0	-1	0	0	250	BB 200-20k 50ms.16	120	-1	0	0	0	0	-1	24	0	0	0	100	20	14	250	BB 200-20k InnerSpkr 50ms.16	12
92	0	0	24	24	0	0	24	24	0	0	-1	0	-1	16	0	100	750	250	-1	0	0	0	-1	24	0	0	0	0	1	0	250	BB 200-20k 50ms.16	14	-1	0	0	0	0	-1	24	0	0	0	-1	0	0	250	BB 200-20k InnerSpkr 50ms.16	120
93	0	0	9	9	30	30	9	9	60	60	0	4	-1	17	0	20	0	-1	-1	0	0	0	-1	9	0	0	0	-1	0	0	250	BB 200-20k 50ms.16	120	-1	0	0	0	0	-1	9	0	0	0	100	20	0	250	BB 200-20k InnerSpkr 50ms.16	12
94	0	0	9	9	0	0	9	9	0	0	-1	0	-1	17	0	100	4750	250	-1	0	0	0	-1	9	0	0	0	0	1	0	250	BB 200-20k 50ms.16	13	-1	0	0	0	0	-1	9	0	0	0	-1	0	0	250	BB 200-20k InnerSpkr 50ms.16	120
95	0	0	-45	-45	30	30	-30	-30	60	60	0	4	-1	-38	0	20	0	-1	-1	0	0	0	-1	-45	0	0	0	-1	0	0	250	BB 200-20k 50ms.16	120	-1	0	0	0	0	-1	-30	0	0	0	100	20	14	250	BB 200-20k InnerSpkr 50ms.16	15
96	0	0	-45	-45	0	0	-30	-30	0	0	-1	0	-1	-38	0	100	750	250	-1	0	0	0	-1	-45	0	0	0	0	1	0	250	BB 200-20k 50ms.16	15	-1	0	0	0	0	-1	-30	0	0	0	-1	0	0	250	BB 200-20k InnerSpkr 50ms.16	120
97	0	0	6	6	30	30	6	6	60	60	0	4	-1	14	0	20	0	-1	-1	0	0	0	-1	6	0	0	0	-1	0	0	250	BB 200-20k 50ms.16	120	-1	0	0	0	0	-1	6	0	0	0	100	20	0	250	BB 200-20k InnerSpkr 50ms.16	18
98	0	0	6	6	0	0	6	6	0	0	-1	0	-1	14	0	100	750	250	-1	0	0	0	-1	6	0	0	0	0	1	0	250	BB 200-20k 50ms.16	13	-1	0	0	0	0	-1	6	0	0	0	-1	0	0	250	BB 200-20k InnerSpkr 50ms.16	120
99	0	0	-9	-9	30	30	-9	-9	60	60	0	4	-1	-1	0	20	0	-1	-1	0	0	0	-1	-9	0	0	0	-1	0	0	250	BB 200-20k 50ms.16	120	-1	0	0	0	0	-1	-9	0	0	0	100	20	0	250	BB 200-20k InnerSpkr 50ms.16	12
100	0	0	-9	-9	0	0	-9	-9	0	0	-1	0	-1	-1	0	100	4750	250	-1	0	0	0	-1	-9	0	0	0	0	1	0	250	BB 200-20k 50ms.16	15	-1	0	0	0	0	-1	-9	0	0	0	-1	0	0	250	BB 200-20k InnerSpkr 50ms.16	120
101	0	0	27	27	30	30	27	27	60	60	0	4	-1	35	0	20	0	-1	-1	0	0	0	-1	27	0	0	0	-1	0	0	250	BB 200-20k 50ms.16	120	-1	0	0	0	0	-1	27	0	0	0	100	20	16	250	BB 200-20k InnerSpkr 50ms.16	15
102	0	0	27	27	0	0	27	27	0	0	-1	0	-1	35	0	100	750	250	-1	0	0	0	-1	27	0	0	0	0	1	0	250	BB 200-20k 50ms.16	18	-1	0	0	0	0	-1	27	0	0	0	-1	0	0	250	BB 200-20k InnerSpkr 50ms.16	120
103	0	0	-9	-9	30	30	-9	-9	60	60	0	4	-1	-17	0	20	0	-1	-1	0	0	0	-1	-9	0	0	0	-1	0	0	250	BB 200-20k 50ms.16	120	-1	0	0	0	0	-1	-9	0	0	0	100	20	6	250	BB 200-20k InnerSpkr 50ms.16	13
104	0	0	-9	-9	0	0	-9	-9	0	0	-1	0	-1	-17	0	100	4750	250	-1	0	0	0	-1	-9	0	0	0	0	1	0	250	BB 200-20k 50ms.16	13	-1	0	0	0	0	-1	-9	0	0	0	-1	0	0	250	BB 200-20k InnerSpkr 50ms.16	120
105	0	0	15	15	30	30	15	15	60	60	0	4	-1	23	0	20	0	-1	-1	0	0	0	-1	15	0	0	0	-1	0	0	250	BB 200-20k 50ms.16	120	-1	0	0	0	0	-1	15	0	0	0	100	20	0	250	BB 200-20k InnerSpkr 50ms.16	12
106	0	0	15	15	0	0	15	15	0	0	-1	0	-1	23	0	100	19750	250	-1	0	0	0	-1	15	0	0	0	0	1	0	250	BB 200-20k 50ms.16	16	-1	0	0	0	0	-1	15	0	0	0	-1	0	0	250	BB 200-20k InnerSpkr 50ms.16	120
107	0	0	3	3	30	30	-12	-12	60	60	0	4	-1	-20	0	20	0	-1	-1	0	0	0	-1	3	0	0	0	-1	0	0	250	BB 200-20k 50ms.16	120	-1	0	0	0	0	-1	-12	0	0	0	100	20	0	250	BB 200-20k InnerSpkr 50ms.16	18
108	0	0	3	3	0	0	-12	-12	0	0	-1	0	-1	-20	0	100	750	250	-1	0	0	0	-1	3	0	0	0	0	1	0	250	BB 200-20k 50ms.16	14	-1	0	0	0	0	-1	-12	0	0	0	-1	0	0	250	BB 200-20k InnerSpkr 50ms.16	120
109	0	0	15	15	30	30	15	15	60	60	0	4	-1	7	0	20	0	-1	-1	0	0	0	-1	15	0	0	0	-1	0	0	250	BB 200-20k 50ms.16	120	-1	0	0	0	0	-1	15	0	0	0	100	20	10	250	BB 200-20k InnerSpkr 50ms.16	16
110	0	0	15	15	0	0	15	15	0	0	-1	0	-1	7	0	100	750	250	-1	0	0	0	-1	15	0	0	0	0	1	0	250	BB 200-20k 50ms.16	17	-1	0	0	0	0	-1	15	0	0	0	-1	0	0	250	BB 200-20k InnerSpkr 50ms.16	120
111	0	0	-21	-21	30	30	-21	-21	60	60	0	4	-1	-29	0	20	0	-1	-1	0	0	0	-1	-21	0	0	0	-1	0	0	250	BB 200-20k 50ms.16	120	-1	0	0	0	0	-1	-21	0	0	0	100	20	10	250	BB 200-20k InnerSpkr 50ms.16	14
112	0	0	-21	-21	0	0	-21	-21	0	0	-1	0	-1	-29	0	100	4750	250	-1	0	0	0	-1	-21	0	0	0	0	1	0	250	BB 200-20k 50ms.16	18	-1	0	0	0	0	-1	-21	0	0	0	-1	0	0	250	BB 200-20k InnerSpkr 50ms.16	120
113	0	0	24	24	30	30	24	24	60	60	0	4	-1	16	0	20	0	-1	-1	0	0	0	-1	24	0	0	0	-1	0	0	250	BB 200-20k 50ms.16	120	-1	0	0	0	0	-1	24	0	0	0	100	20	0	250	BB 200-20k InnerSpkr 50ms.16	15
114	0	0	24	24	0	0	24	24	0	0	-1	0	-1	16	0	100	19750	250	-1	0	0	0	-1	24	0	0	0	0	1	0	250	BB 200-20k 50ms.16	15	-1	0	0	0	0	-1	24	0	0	0	-1	0	0	250	BB 200-20k InnerSpkr 50ms.16	120
115	0	0	-42	-42	30	30	-27	-27	60	60	0	4	-1	-19	0	20	0	-1	-1	0	0	0	-1	-42	0	0	0	-1	0	0	250	BB 200-20k 50ms.16	120	-1	0	0	0	0	-1	-27	0	0	0	100	20	0	250	BB 200-20k InnerSpkr 50ms.16	17
116	0	0	-42	-42	0	0	-27	-27	0	0	-1	0	-1	-19	0	100	750	250	-1	0	0	0	-1	-42	0	0	0	0	1	0	250	BB 200-20k 50ms.16	12	-1	0	0	0	0	-1	-27	0	0	0	-1	0	0	250	BB 200-20k InnerSpkr 50ms.16	120
117	0	0	21	21	30	30	21	21	60	60	0	4	-1	29	0	20	0	-1	-1	0	0	0	-1	21	0	0	0	-1	0	0	250	BB 200-20k 50ms.16	120	-1	0	0	0	0	-1	21	0	0	0	100	20	0	250	BB 200-20k InnerSpkr 50ms.16	18
118	0	0	21	21	0	0	21	21	0	0	-1	0	-1	29	0	100	4750	250	-1	0	0	0	-1	21	0	0	0	0	1	0	250	BB 200-20k 50ms.16	18	-1	0	0	0	0	-1	21	0	0	0	-1	0	0	250	BB 200-20k InnerSpkr 50ms.16	120
119	0	0	-24	-24	30	30	-24	-24	60	60	0	4	-1	-16	0	20	0	-1	-1	0	0	0	-1	-24	0	0	0	-1	0	0	250	BB 200-20k 50ms.16	120	-1	0	0	0	0	-1	-24	0	0	0	100	20	0	250	BB 200-20k InnerSpkr 50ms.16	15
120	0	0	-24	-24	0	0	-24	-24	0	0	-1	0	-1	-16	0	100	19750	250	-1	0	0	0	-1	-24	0	0	0	0	1	0	250	BB 200-20k 50ms.16	14	-1	0	0	0	0	-1	-24	0	0	0	-1	0	0	250	BB 200-20k InnerSpkr 50ms.16	120
121	0	0	-18	-18	30	30	-3	-3	60	60	0	4	-1	-11	0	20	0	-1	-1	0	0	0	-1	-18	0	0	0	-1	0	0	250	BB 200-20k 50ms.16	120	-1	0	0	0	0	-1	-3	0	0	0	100	20	9	250	BB 200-20k InnerSpkr 50ms.16	18
122	0	0	-18	-18	0	0	-3	-3	0	0	-1	0	-1	-11	0	100	750	250	-1	0	0	0	-1	-18	0	0	0	0	1	0	250	BB 200-20k 50ms.16	18	-1	0	0	0	0	-1	-3	0	0	0	-1	0	0	250	BB 200-20k InnerSpkr 50ms.16	120
123	0	0	-18	-18	30	30	-18	-18	60	60	0	4	-1	-26	0	20	0	-1	-1	0	0	0	-1	-18	0	0	0	-1	0	0	250	BB 200-20k 50ms.16	120	-1	0	0	0	0	-1	-18	0	0	0	100	20	12	250	BB 200-20k InnerSpkr 50ms.16	14
124	0	0	-18	-18	0	0	-18	-18	0	0	-1	0	-1	-26	0	100	750	250	-1	0	0	0	-1	-18	0	0	0	0	1	0	250	BB 200-20k 50ms.16	14	-1	0	0	0	0	-1	-18	0	0	0	-1	0	0	250	BB 200-20k InnerSpkr 50ms.16	120
125	0	0	-12	-12	30	30	3	3	60	60	0	4	-1	-5	0	20	0	-1	-1	0	0	0	-1	-12	0	0	0	-1	0	0	250	BB 200-20k 50ms.16	120	-1	0	0	0	0	-1	3	0	0	0	100	20	0	250	BB 200-20k InnerSpkr 50ms.16	13
126	0	0	-12	-12	0	0	3	3	0	0	-1	0	-1	-5	0	100	750	250	-1	0	0	0	-1	-12	0	0	0	0	1	0	250	BB 200-20k 50ms.16	16	-1	0	0	0	0	-1	3	0	0	0	-1	0	0	250	BB 200-20k InnerSpkr 50ms.16	120
127	0	0	-24	-24	30	30	-24	-24	60	60	0	4	-1	-32	0	20	0	-1	-1	0	0	0	-1	-24	0	0	0	-1	0	0	250	BB 200-20k 50ms.16	120	-1	0	0	0	0	-1	-24	0	0	0	100	20	0	250	BB 200-20k InnerSpkr 50ms.16	13
128	0	0	-24	-24	0	0	-24	-24	0	0	-1	0	-1	-32	0	100	19750	250	-1	0	0	0	-1	-24	0	0	0	0	1	0	250	BB 200-20k 50ms.16	15	-1	0	0	0	0	-1	-24	0	0	0	-1	0	0	250	BB 200-20k InnerSpkr 50ms.16	120
129	0	0	9	9	30	30	9	9	60	60	0	4	-1	1	0	20	0	-1	-1	0	0	0	-1	9	0	0	0	-1	0	0	250	BB 200-20k 50ms.16	120	-1	0	0	0	0	-1	9	0	0	0	100	20	17	250	BB 200-20k InnerSpkr 50ms.16	12
130	0	0	9	9	0	0	9	9	0	0	-1	0	-1	1	0	100	4750	250	-1	0	0	0	-1	9	0	0	0	0	1	0	250	BB 200-20k 50ms.16	15	-1	0	0	0	0	-1	9	0	0	0	-1	0	0	250	BB 200-20k InnerSpkr 50ms.16	120
131	0	0	-15	-15	30	30	-30	-30	60	60	0	4	-1	-22	0	20	0	-1	-1	0	0	0	-1	-15	0	0	0	-1	0	0	250	BB 200-20k 50ms.16	120	-1	0	0	0	0	-1	-30	0	0	0	100	20	18	250	BB 200-20k InnerSpkr 50ms.16	18
132	0	0	-15	-15	0	0	-30	-30	0	0	-1	0	-1	-22	0	100	750	250	-1	0	0	0	-1	-15	0	0	0	0	1	0	250	BB 200-20k 50ms.16	17	-1	0	0	0	0	-1	-30	0	0	0	-1	0	0	250	BB 200-20k InnerSpkr 50ms.16	120
133	0	0	15	15	30	30	15	15	60	60	0	4	-1	7	0	20	0	-1	-1	0	0	0	-1	15	0	0	0	-1	0	0	250	BB 200-20k 50ms.16	120	-1	0	0	0	0	-1	15	0	0	0	100	20	0	250	BB 200-20k InnerSpkr 50ms.16	16
134	0	0	15	15	0	0	15	15	0	0	-1	0	-1	7	0	100	19750	250	-1	0	0	0	-1	15	0	0	0	0	1	0	250	BB 200-20k 50ms.16	14	-1	0	0	0	0	-1	15	0	0	0	-1	0	0	250	BB 200-20k InnerSpkr 50ms.16	120
135	0	0	-18	-18	30	30	-18	-18	60	60	0	4	-1	-10	0	20	0	-1	-1	0	0	0	-1	-18	0	0	0	-1	0	0	250	BB 200-20k 50ms.16	120	-1	0	0	0	0	-1	-18	0	0	0	100	20	0	250	BB 200-20k InnerSpkr 50ms.16	13
136	0	0	-18	-18	0	0	-18	-18	0	0	-1	0	-1	-10	0	100	750	250	-1	0	0	0	-1	-18	0	0	0	0	1	0	250	BB 200-20k 50ms.16	14	-1	0	0	0	0	-1	-18	0	0	0	-1	0	0	250	BB 200-20k InnerSpkr 50ms.16	120
137	0	0	24	24	30	30	24	24	60	60	0	4	-1	32	0	20	0	-1	-1	0	0	0	-1	24	0	0	0	-1	0	0	250	BB 200-20k 50ms.16	120	-1	0	0	0	0	-1	24	0	0	0	100	20	0	250	BB 200-20k InnerSpkr 50ms.16	12
138	0	0	24	24	0	0	24	24	0	0	-1	0	-1	32	0	100	19750	250	-1	0	0	0	-1	24	0	0	0	0	1	0	250	BB 200-20k 50ms.16	14	-1	0	0	0	0	-1	24	0	0	0	-1	0	0	250	BB 200-20k InnerSpkr 50ms.16	120
139	0	0	-6	-6	30	30	9	9	60	60	0	4	-1	17	0	20	0	-1	-1	0	0	0	-1	-6	0	0	0	-1	0	0	250	BB 200-20k 50ms.16	120	-1	0	0	0	0	-1	9	0	0	0	100	20	10	250	BB 200-20k InnerSpkr 50ms.16	14
140	0	0	-6	-6	0	0	9	9	0	0	-1	0	-1	17	0	100	750	250	-1	0	0	0	-1	-6	0	0	0	0	1	0	250	BB 200-20k 50ms.16	12	-1	0	0	0	0	-1	9	0	0	0	-1	0	0	250	BB 200-20k InnerSpkr 50ms.16	120
141	0	20	0	0	30	30	-18	-12	60	60	0	4	-1	0	0	20	0	350	-1	0	0	0	-1	0	0	0	0	-1	0	0	250	BB 200-20k 50ms.16	120	-1	0	0	0	0	-1	-12	0	0	0	100	1	0	250	BB 200-20k InnerSpkr 50ms.16	13
142	0	0	0	0	0	0	-11	-24	60	60	0	4	-1	0	0	20	0	350	-1	0	0	0	-1	0	0	0	0	-1	0	0	250	BB 200-20k 50ms.16	120	-1	0	0	0	0	-1	-24	0	0	0	100	1	0	250	BB 200-20k InnerSpkr 50ms.16	15
143	0	0	0	0	0	0	27	27	60	60	0	4	-1	0	0	20	0	350	-1	0	0	0	-1	0	0	0	0	-1	0	0	250	BB 200-20k 50ms.16	120	-1	0	0	0	0	-1	27	0	0	0	100	1	0	250	BB 200-20k InnerSpkr 50ms.16	13
144	0	0	0	0	0	0	9	9	60	60	0	4	-1	0	0	20	0	350	-1	0	0	0	-1	0	0	0	0	-1	0	0	250	BB 200-20k 50ms.16	120	-1	0	0	0	0	-1	9	0	0	0	100	1	0	250	BB 200-20k InnerSpkr 50ms.16	12
145	0	0	0	0	0	0	-34	-27	60	60	0	4	-1	0	0	20	0	350	-1	0	0	0	-1	0	0	0	0	-1	0	0	250	BB 200-20k 50ms.16	120	-1	0	0	0	0	-1	-27	0	0	0	100	1	0	250	BB 200-20k InnerSpkr 50ms.16	18
146	0	0	0	0	0	0	-9	-9	60	60	0	4	-1	0	0	20	0	350	-1	0	0	0	-1	0	0	0	0	-1	0	0	250	BB 200-20k 50ms.16	120	-1	0	0	0	0	-1	-9	0	0	0	100	1	0	250	BB 200-20k InnerSpkr 50ms.16	13
147	0	0	0	0	0	0	-30	-30	60	60	0	4	-1	0	0	20	0	350	-1	0	0	0	-1	0	0	0	0	-1	0	0	250	BB 200-20k 50ms.16	120	-1	0	0	0	0	-1	-30	0	0	0	100	1	0	250	BB 200-20k InnerSpkr 50ms.16	13
148	0	0	0	0	0	0	3	3	60	60	0	4	-1	0	0	20	0	350	-1	0	0	0	-1	0	0	0	0	-1	0	0	250	BB 200-20k 50ms.16	120	-1	0	0	0	0	-1	3	0	0	0	100	1	0	250	BB 200-20k InnerSpkr 50ms.16	14
149	0	0	0	0	0	0	-25	-18	60	60	0	4	-1	0	0	20	0	350	-1	0	0	0	-1	0	0	0	0	-1	0	0	250	BB 200-20k 50ms.16	120	-1	0	0	0	0	-1	-18	0	0	0	100	1	0	250	BB 200-20k InnerSpkr 50ms.16	15
150	0	0	0	0	0	0	17	12	60	60	0	4	-1	0	0	20	0	350	-1	0	0	0	-1	0	0	0	0	-1	0	0	250	BB 200-20k 50ms.16	120	-1	0	0	0	0	-1	12	0	0	0	100	1	0	250	BB 200-20k InnerSpkr 50ms.16	17
151	0	0	0	0	0	0	-9	-9	60	60	0	4	-1	0	0	20	0	350	-1	0	0	0	-1	0	0	0	0	-1	0	0	250	BB 200-20k 50ms.16	120	-1	0	0	0	0	-1	-9	0	0	0	100	1	0	250	BB 200-20k InnerSpkr 50ms.16	16
152	0	0	0	0	0	0	30	30	60	60	0	4	-1	0	0	20	0	350	-1	0	0	0	-1	0	0	0	0	-1	0	0	250	BB 200-20k 50ms.16	120	-1	0	0	0	0	-1	30	0	0	0	100	1	0	250	BB 200-20k InnerSpkr 50ms.16	13
153	0	0	0	0	0	0	-19	-24	60	60	0	4	-1	0	0	20	0	350	-1	0	0	0	-1	0	0	0	0	-1	0	0	250	BB 200-20k 50ms.16	120	-1	0	0	0	0	-1	-24	0	0	0	100	1	0	250	BB 200-20k InnerSpkr 50ms.16	13
154	0	0	0	0	0	0	24	24	60	60	0	4	-1	0	0	20	0	350	-1	0	0	0	-1	0	0	0	0	-1	0	0	250	BB 200-20k 50ms.16	120	-1	0	0	0	0	-1	24	0	0	0	100	1	0	250	BB 200-20k InnerSpkr 50ms.16	15
155	0	0	0	0	0	0	-17	-6	60	60	0	4	-1	0	0	20	0	350	-1	0	0	0	-1	0	0	0	0	-1	0	0	250	BB 200-20k 50ms.16	120	-1	0	0	0	0	-1	-6	0	0	0	100	1	0	250	BB 200-20k InnerSpkr 50ms.16	12
156	0	0	0	0	0	0	6	6	60	60	0	4	-1	0	0	20	0	350	-1	0	0	0	-1	0	0	0	0	-1	0	0	250	BB 200-20k 50ms.16	120	-1	0	0	0	0	-1	6	0	0	0	100	1	0	250	BB 200-20k InnerSpkr 50ms.16	13
157	0	0	0	0	0	0	30	30	60	60	0	4	-1	0	0	20	0	350	-1	0	0	0	-1	0	0	0	0	-1	0	0	250	BB 200-20k 50ms.16	120	-1	0	0	0	0	-1	30	0	0	0	100	1	0	250	BB 200-20k InnerSpkr 50ms.16	13
158	0	0	0	0	0	0	15	15	60	60	0	4	-1	0	0	20	0	350	-1	0	0	0	-1	0	0	0	0	-1	0	0	250	BB 200-20k 50ms.16	120	-1	0	0	0	0	-1	15	0	0	0	100	1	0	250	BB 200-20k InnerSpkr 50ms.16	14
159	0	0	0	0	0	0	-4	-3	60	60	0	4	-1	0	0	20	0	350	-1	0	0	0	-1	0	0	0	0	-1	0	0	250	BB 200-20k 50ms.16	120	-1	0	0	0	0	-1	-3	0	0	0	100	1	0	250	BB 200-20k InnerSpkr 50ms.16	18
160	0	0	0	0	0	0	-18	-18	60	60	0	4	-1	0	0	20	0	350	-1	0	0	0	-1	0	0	0	0	-1	0	0	250	BB 200-20k 50ms.16	120	-1	0	0	0	0	-1	-18	0	0	0	100	1	0	250	BB 200-20k InnerSpkr 50ms.16	18
161	0	0	0	0	0	0	-5	-3	60	60	0	4	-1	0	0	20	0	350	-1	0	0	0	-1	0	0	0	0	-1	0	0	250	BB 200-20k 50ms.16	120	-1	0	0	0	0	-1	-3	0	0	0	100	1	0	250	BB 200-20k InnerSpkr 50ms.16	18
162	0	0	0	0	0	0	-12	-12	60	60	0	4	-1	0	0	20	0	350	-1	0	0	0	-1	0	0	0	0	-1	0	0	250	BB 200-20k 50ms.16	120	-1	0	0	0	0	-1	-12	0	0	0	100	1	0	250	BB 200-20k InnerSpkr 50ms.16	15
163	0	0	0	0	0	0	18	18	60	60	0	4	-1	0	0	20	0	350	-1	0	0	0	-1	0	0	0	0	-1	0	0	250	BB 200-20k 50ms.16	120	-1	0	0	0	0	-1	18	0	0	0	100	1	0	250	BB 200-20k InnerSpkr 50ms.16	15
164	0	0	0	0	0	0	-27	-27	60	60	0	4	-1	0	0	20	0	350	-1	0	0	0	-1	0	0	0	0	-1	0	0	250	BB 200-20k 50ms.16	120	-1	0	0	0	0	-1	-27	0	0	0	100	1	0	250	BB 200-20k InnerSpkr 50ms.16	14
165	0	0	0	0	0	0	-2	-15	60	60	0	4	-1	0	0	20	0	350	-1	0	0	0	-1	0	0	0	0	-1	0	0	250	BB 200-20k 50ms.16	120	-1	0	0	0	0	-1	-15	0	0	0	100	1	0	250	BB 200-20k InnerSpkr 50ms.16	13
166	0	0	0	0	0	0	27	27	60	60	0	4	-1	0	0	20	0	350	-1	0	0	0	-1	0	0	0	0	-1	0	0	250	BB 200-20k 50ms.16	120	-1	0	0	0	0	-1	27	0	0	0	100	1	0	250	BB 200-20k InnerSpkr 50ms.16	13
167	0	0	0	0	0	0	-32	-30	60	60	0	4	-1	0	0	20	0	350	-1	0	0	0	-1	0	0	0	0	-1	0	0	250	BB 200-20k 50ms.16	120	-1	0	0	0	0	-1	-30	0	0	0	100	1	0	250	BB 200-20k InnerSpkr 50ms.16	14
168	0	0	0	0	0	0	24	24	60	60	0	4	-1	0	0	20	0	350	-1	0	0	0	-1	0	0	0	0	-1	0	0	250	BB 200-20k 50ms.16	120	-1	0	0	0	0	-1	24	0	0	0	100	1	0	250	BB 200-20k InnerSpkr 50ms.16	18
169	0	0	0	0	0	0	19	6	60	60	0	4	-1	0	0	20	0	350	-1	0	0	0	-1	0	0	0	0	-1	0	0	250	BB 200-20k 50ms.16	120	-1	0	0	0	0	-1	6	0	0	0	100	1	0	250	BB 200-20k InnerSpkr 50ms.16	13
170	0	0	0	0	0	0	20	12	60	60	0	4	-1	0	0	20	0	350	-1	0	0	0	-1	0	0	0	0	-1	0	0	250	BB 200-20k 50ms.16	120	-1	0	0	0	0	-1	12	0	0	0	100	1	0	250	BB 200-20k InnerSpkr 50ms.16	14
171	0	0	0	0	0	0	3	3	60	60	0	4	-1	0	0	20	0	350	-1	0	0	0	-1	0	0	0	0	-1	0	0	250	BB 200-20k 50ms.16	120	-1	0	0	0	0	-1	3	0	0	0	100	1	0	250	BB 200-20k InnerSpkr 50ms.16	15
172	0	0	0	0	0	0	-28	-21	60	60	0	4	-1	0	0	20	0	350	-1	0	0	0	-1	0	0	0	0	-1	0	0	250	BB 200-20k 50ms.16	120	-1	0	0	0	0	-1	-21	0	0	0	100	1	0	250	BB 200-20k InnerSpkr 50ms.16	13
173	0	0	0	0	0	0	18	18	60	60	0	4	-1	0	0	20	0	350	-1	0	0	0	-1	0	0	0	0	-1	0	0	250	BB 200-20k 50ms.16	120	-1	0	0	0	0	-1	18	0	0	0	100	1	0	250	BB 200-20k InnerSpkr 50ms.16	16
174	0	0	0	0	0	0	-22	-21	60	60	0	4	-1	0	0	20	0	350	-1	0	0	0	-1	0	0	0	0	-1	0	0	250	BB 200-20k 50ms.16	120	-1	0	0	0	0	-1	-21	0	0	0	100	1	0	250	BB 200-20k InnerSpkr 50ms.16	12
175	0	0	0	0	0	0	-6	-6	60	60	0	4	-1	0	0	20	0	350	-1	0	0	0	-1	0	0	0	0	-1	0	0	250	BB 200-20k 50ms.16	120	-1	0	0	0	0	-1	-6	0	0	0	100	1	0	250	BB 200-20k InnerSpkr 50ms.16	17
176	0	0	0	0	0	0	21	21	60	60	0	4	-1	0	0	20	0	350	-1	0	0	0	-1	0	0	0	0	-1	0	0	250	BB 200-20k 50ms.16	120	-1	0	0	0	0	-1	21	0	0	0	100	1	0	250	BB 200-20k InnerSpkr 50ms.16	17
177	0	0	0	0	0	0	9	9	60	60	0	4	-1	0	0	20	0	350	-1	0	0	0	-1	0	0	0	0	-1	0	0	250	BB 200-20k 50ms.16	120	-1	0	0	0	0	-1	9	0	0	0	100	1	0	250	BB 200-20k InnerSpkr 50ms.16	16
178	0	0	0	0	0	0	-15	-15	60	60	0	4	-1	0	0	20	0	350	-1	0	0	0	-1	0	0	0	0	-1	0	0	250	BB 200-20k 50ms.16	120	-1	0	0	0	0	-1	-15	0	0	0	100	1	0	250	BB 200-20k InnerSpkr 50ms.16	13
179	0	0	0	0	0	0	21	21	60	60	0	4	-1	0	0	20	0	350	-1	0	0	0	-1	0	0	0	0	-1	0	0	250	BB 200-20k 50ms.16	120	-1	0	0	0	0	-1	21	0	0	0	100	1	0	250	BB 200-20k InnerSpkr 50ms.16	18
180	0	0	0	0	0	0	5	15	60	60	0	4	-1	0	0	20	0	350	-1	0	0	0	-1	0	0	0	0	-1	0	0	250	BB 200-20k 50ms.16	120	-1	0	0	0	0	-1	15	0	0	0	100	1	0	250	BB 200-20k InnerSpkr 50ms.16	16
181	0	20	-27	-27	30	30	-27	-27	60	60	0	4	-1	-35	0	20	0	-1	-1	0	0	0	-1	-27	0	0	0	-1	0	0	250	BB 200-20k 50ms.16	120	-1	0	0	0	0	-1	-27	0	0	0	100	20	0	250	BB 200-20k InnerSpkr 50ms.16	16
182	0	0	-27	-27	0	0	-27	-27	0	0	-1	0	-1	-35	0	100	750	250	-1	0	0	0	-1	-27	0	0	0	0	1	0	250	BB 200-20k 50ms.16	12	-1	0	0	0	0	-1	-27	0	0	0	-1	0	0	250	BB 200-20k InnerSpkr 50ms.16	120
183	0	0	-6	-6	30	30	-6	-6	60	60	0	4	-1	2	0	20	0	-1	-1	0	0	0	-1	-6	0	0	0	-1	0	0	250	BB 200-20k 50ms.16	120	-1	0	0	0	0	-1	-6	0	0	0	100	20	0	250	BB 200-20k InnerSpkr 50ms.16	16
184	0	0	-6	-6	0	0	-6	-6	0	0	-1	0	-1	2	0	100	4750	250	-1	0	0	0	-1	-6	0	0	0	0	1	0	250	BB 200-20k 50ms.16	17	-1	0	0	0	0	-1	-6	0	0	0	-1	0	0	250	BB 200-20k InnerSpkr 50ms.16	120
185	0	0	9	9	30	30	9	9	60	60	0	4	-1	1	0	20	0	-1	-1	0	0	0	-1	9	0	0	0	-1	0	0	250	BB 200-20k 50ms.16	120	-1	0	0	0	0	-1	9	0	0	0	100	20	12	250	BB 200-20k InnerSpkr 50ms.16	15
186	0	0	9	9	0	0	9	9	0	0	-1	0	-1	1	0	100	750	250	-1	0	0	0	-1	9	0	0	0	0	1	0	250	BB 200-20k 50ms.16	13	-1	0	0	0	0	-1	9	0	0	0	-1	0	0	250	BB 200-20k InnerSpkr 50ms.16	120
187	0	0	-39	-39	30	30	-24	-24	60	60	0	4	-1	-16	0	20	0	-1	-1	0	0	0	-1	-39	0	0	0	-1	0	0	250	BB 200-20k 50ms.16	120	-1	0	0	0	0	-1	-24	0	0	0	100	20	0	250	BB 200-20k InnerSpkr 50ms.16	14
188	0	0	-39	-39	0	0	-24	-24	0	0	-1	0	-1	-16	0	100	750	250	-1	0	0	0	-1	-39	0	0	0	0	1	0	250	BB 200-20k 50ms.16	16	-1	0	0	0	0	-1	-24	0	0	0	-1	0	0	250	BB 200-20k InnerSpkr 50ms.16	120
189	0	0	6	6	30	30	6	6	60	60	0	4	-1	14	0	20	0	-1	-1	0	0	0	-1	6	0	0	0	-1	0	0	250	BB 200-20k 50ms.16	120	-1	0	0	0	0	-1	6	0	0	0	100	20	18	250	BB 200-20k InnerSpkr 50ms.16	15
190	0	0	6	6	0	0	6	6	0	0	-1	0	-1	14	0	100	4750	250	-1	0	0	0	-1	6	0	0	0	0	1	0	250	BB 200-20k 50ms.16	18	-1	0	0	0	0	-1	6	0	0	0	-1	0	0	250	BB 200-20k InnerSpkr 50ms.16	120
191	0	0	-33	-33	30	30	-18	-18	60	60	0	4	-1	-10	0	20	0	-1	-1	0	0	0	-1	-33	0	0	0	-1	0	0	250	BB 200-20k 50ms.16	120	-1	0	0	0	0	-1	-18	0	0	0	100	20	8	250	BB 200-20k InnerSpkr 50ms.16	12
192	0	0	-33	-33	0	0	-18	-18	0	0	-1	0	-1	-10	0	100	750	250	-1	0	0	0	-1	-33	0	0	0	0	1	0	250	BB 200-20k 50ms.16	15	-1	0	0	0	0	-1	-18	0	0	0	-1	0	0	250	BB 200-20k InnerSpkr 50ms.16	120
193	0	0	15	15	30	30	15	15	60	60	0	4	-1	7	0	20	0	-1	-1	0	0	0	-1	15	0	0	0	-1	0	0	250	BB 200-20k 50ms.16	120	-1	0	0	0	0	-1	15	0	0	0	100	20	0	250	BB 200-20k InnerSpkr 50ms.16	15
194	0	0	15	15	0	0	15	15	0	0	-1	0	-1	7	0	100	4750	250	-1	0	0	0	-1	15	0	0	0	0	1	0	250	BB 200-20k 50ms.16	18	-1	0	0	0	0	-1	15	0	0	0	-1	0	0	250	BB 200-20k InnerSpkr 50ms.16	120
195	0	0	-15	-15	30	30	-15	-15	60	60	0	4	-1	-23	0	20	0	-1	-1	0	0	0	-1	-15	0	0	0	-1	0	0	250	BB 200-20k 50ms.16	120	-1	0	0	0	0	-1	-15	0	0	0	100	20	0	250	BB 200-20k InnerSpkr 50ms.16	12
196	0	0	-15	-15	0	0	-15	-15	0	0	-1	0	-1	-23	0	100	750	250	-1	0	0	0	-1	-15	0	0	0	0	1	0	250	BB 200-20k 50ms.16	14	-1	0	0	0	0	-1	-15	0	0	0	-1	0	0	250	BB 200-20k InnerSpkr 50ms.16	120
197	0	0	-3	-3	30	30	12	12	60	60	0	4	-1	4	0	20	0	-1	-1	0	0	0	-1	-3	0	0	0	-1	0	0	250	BB 200-20k 50ms.16	120	-1	0	0	0	0	-1	12	0	0	0	100	20	0	250	BB 200-20k InnerSpkr 50ms.16	16
198	0	0	-3	-3	0	0	12	12	0	0	-1	0	-1	4	0	100	750	250	-1	0	0	0	-1	-3	0	0	0	0	1	0	250	BB 200-20k 50ms.16	17	-1	0	0	0	0	-1	12	0	0	0	-1	0	0	250	BB 200-20k InnerSpkr 50ms.16	120
199	0	0	-30	-30	30	30	-30	-30	60	60	0	4	-1	-22	0	20	0	-1	-1	0	0	0	-1	-30	0	0	0	-1	0	0	250	BB 200-20k 50ms.16	120	-1	0	0	0	0	-1	-30	0	0	0	100	20	9	250	BB 200-20k InnerSpkr 50ms.16	16
200	0	0	-30	-30	0	0	-30	-30	0	0	-1	0	-1	-22	0	100	19750	250	-1	0	0	0	-1	-30	0	0	0	0	1	0	250	BB 200-20k 50ms.16	13	-1	0	0	0	0	-1	-30	0	0	0	-1	0	0	250	BB 200-20k InnerSpkr 50ms.16	120
201	0	0	3	3	30	30	3	3	60	60	0	4	-1	-5	0	20	0	-1	-1	0	0	0	-1	3	0	0	0	-1	0	0	250	BB 200-20k 50ms.16	120	-1	0	0	0	0	-1	3	0	0	0	100	20	0	250	BB 200-20k InnerSpkr 50ms.16	13
202	0	0	3	3	0	0	3	3	0	0	-1	0	-1	-5	0	100	750	250	-1	0	0	0	-1	3	0	0	0	0	1	0	250	BB 200-20k 50ms.16	16	-1	0	0	0	0	-1	3	0	0	0	-1	0	0	250	BB 200-20k InnerSpkr 50ms.16	120
203	0	0	36	36	30	30	21	21	60	60	0	4	-1	29	0	20	0	-1	-1	0	0	0	-1	36	0	0	0	-1	0	0	250	BB 200-20k 50ms.16	120	-1	0	0	0	0	-1	21	0	0	0	100	20	19	250	BB 200-20k InnerSpkr 50ms.16	13
204	0	0	36	36	0	0	21	21	0	0	-1	0	-1	29	0	100	750	250	-1	0	0	0	-1	36	0	0	0	0	1	0	250	BB 200-20k 50ms.16	17	-1	0	0	0	0	-1	21	0	0	0	-1	0	0	250	BB 200-20k InnerSpkr 50ms.16	120
205	0	0	-15	-15	30	30	-15	-15	60	60	0	4	-1	-7	0	20	0	-1	-1	0	0	0	-1	-15	0	0	0	-1	0	0	250	BB 200-20k 50ms.16	120	-1	0	0	0	0	-1	-15	0	0	0	100	20	17	250	BB 200-20k InnerSpkr 50ms.16	12
206	0	0	-15	-15	0	0	-15	-15	0	0	-1	0	-1	-7	0	100	4750	250	-1	0	0	0	-1	-15	0	0	0	0	1	0	250	BB 200-20k 50ms.16	15	-1	0	0	0	0	-1	-15	0	0	0	-1	0	0	250	BB 200-20k InnerSpkr 50ms.16	120
207	0	0	15	15	30	30	30	30	60	60	0	4	-1	22	0	20	0	-1	-1	0	0	0	-1	15	0	0	0	-1	0	0	250	BB 200-20k 50ms.16	120	-1	0	0	0	0	-1	30	0	0	0	100	20	18	250	BB 200-20k InnerSpkr 50ms.16	17
208	0	0	15	15	0	0	30	30	0	0	-1	0	-1	22	0	100	750	250	-1	0	0	0	-1	15	0	0	0	0	1	0	250	BB 200-20k 50ms.16	14	-1	0	0	0	0	-1	30	0	0	0	-1	0	0	250	BB 200-20k InnerSpkr 50ms.16	120
209	0	0	15	15	30	30	15	15	60	60	0	4	-1	23	0	20	0	-1	-1	0	0	0	-1	15	0	0	0	-1	0	0	250	BB 200-20k 50ms.16	120	-1	0	0	0	0	-1	15	0	0	0	100	20	18	250	BB 200-20k InnerSpkr 50ms.16	17
210	0	0	15	15	0	0	15	15	0	0	-1	0	-1	23	0	100	4750	250	-1	0	0	0	-1	15	0	0	0	0	1	0	250	BB 200-20k 50ms.16	17	-1	0	0	0	0	-1	15	0	0	0	-1	0	0	250	BB 200-20k InnerSpkr 50ms.16	120
211	0	0	-3	-3	30	30	-3	-3	60	60	0	4	-1	5	0	20	0	-1	-1	0	0	0	-1	-3	0	0	0	-1	0	0	250	BB 200-20k 50ms.16	120	-1	0	0	0	0	-1	-3	0	0	0	100	20	0	250	BB 200-20k InnerSpkr 50ms.16	15
212	0	0	-3	-3	0	0	-3	-3	0	0	-1	0	-1	5	0	100	19750	250	-1	0	0	0	-1	-3	0	0	0	0	1	0	250	BB 200-20k 50ms.16	17	-1	0	0	0	0	-1	-3	0	0	0	-1	0	0	250	BB 200-20k InnerSpkr 50ms.16	120
213	0	0	30	30	30	30	15	15	60	60	0	4	-1	7	0	20	0	-1	-1	0	0	0	-1	30	0	0	0	-1	0	0	250	BB 200-20k 50ms.16	120	-1	0	0	0	0	-1	15	0	0	0	100	20	5	250	BB 200-20k InnerSpkr 50ms.16	16
214	0	0	30	30	0	0	15	15	0	0	-1	0	-1	7	0	100	750	250	-1	0	0	0	-1	30	0	0	0	0	1	0	250	BB 200-20k 50ms.16	16	-1	0	0	0	0	-1	15	0	0	0	-1	0	0	250	BB 200-20k InnerSpkr 50ms.16	120
215	0	0	-9	-9	30	30	-9	-9	60	60	0	4	-1	-17	0	20	0	-1	-1	0	0	0	-1	-9	0	0	0	-1	0	0	250	BB 200-20k 50ms.16	120	-1	0	0	0	0	-1	-9	0	0	0	100	20	0	250	BB 200-20k InnerSpkr 50ms.16	13
216	0	0	-9	-9	0	0	-9	-9	0	0	-1	0	-1	-17	0	100	19750	250	-1	0	0	0	-1	-9	0	0	0	0	1	0	250	BB 200-20k 50ms.16	16	-1	0	0	0	0	-1	-9	0	0	0	-1	0	0	250	BB 200-20k InnerSpkr 50ms.16	120
217	0	0	-30	-30	30	30	-30	-30	60	60	0	4	-1	-22	0	20	0	-1	-1	0	0	0	-1	-30	0	0	0	-1	0	0	250	BB 200-20k 50ms.16	120	-1	0	0	0	0	-1	-30	0	0	0	100	20	0	250	BB 200-20k InnerSpkr 50ms.16	18
218	0	0	-30	-30	0	0	-30	-30	0	0	-1	0	-1	-22	0	100	4750	250	-1	0	0	0	-1	-30	0	0	0	0	1	0	250	BB 200-20k 50ms.16	18	-1	0	0	0	0	-1	-30	0	0	0	-1	0	0	250	BB 200-20k InnerSpkr 50ms.16	120
219	0	0	-36	-36	30	30	-21	-21	60	60	0	4	-1	-29	0	20	0	-1	-1	0	0	0	-1	-36	0	0	0	-1	0	0	250	BB 200-20k 50ms.16	120	-1	0	0	0	0	-1	-21	0	0	0	100	20	0	250	BB 200-20k InnerSpkr 50ms.16	16
220	0	0	-36	-36	0	0	-21	-21	0	0	-1	0	-1	-29	0	100	750	250	-1	0	0	0	-1	-36	0	0	0	0	1	0	250	BB 200-20k 50ms.16	18	-1	0	0	0	0	-1	-21	0	0	0	-1	0	0	250	BB 200-20k InnerSpkr 50ms.16	120
221	0	0	-3	-3	30	30	-3	-3	60	60	0	4	-1	-11	0	20	0	-1	-1	0	0	0	-1	-3	0	0	0	-1	0	0	250	BB 200-20k 50ms.16	120	-1	0	0	0	0	-1	-3	0	0	0	100	20	18	250	BB 200-20k InnerSpkr 50ms.16	12
222	0	0	-3	-3	0	0	-3	-3	0	0	-1	0	-1	-11	0	100	19750	250	-1	0	0	0	-1	-3	0	0	0	0	1	0	250	BB 200-20k 50ms.16	13	-1	0	0	0	0	-1	-3	0	0	0	-1	0	0	250	BB 200-20k InnerSpkr 50ms.16	120
223	0	0	-15	-15	30	30	-15	-15	60	60	0	4	-1	-7	0	20	0	-1	-1	0	0	0	-1	-15	0	0	0	-1	0	0	250	BB 200-20k 50ms.16	120	-1	0	0	0	0	-1	-15	0	0	0	100	20	0	250	BB 200-20k InnerSpkr 50ms.16	18
224	0	0	-15	-15	0	0	-15	-15	0	0	-1	0	-1	-7	0	100	750	250	-1	0	0	0	-1	-15	0	0	0	0	1	0	250	BB 200-20k 50ms.16	16	-1	0	0	0	0	-1	-15	0	0	0	-1	0	0	250	BB 200-20k InnerSpkr 50ms.16	120
225	0	0	6	6	30	30	6	6	60	60	0	4	-1	-2	0	20	0	-1	-1	0	0	0	-1	6	0	0	0	-1	0	0	250	BB 200-20k 50ms.16	120	-1	0	0	0	0	-1	6	0	0	0	100	20	0	250	BB 200-20k InnerSpkr 50ms.16	15
226	0	0	6	6	0	0	6	6	0	0	-1	0	-1	-2	0	100	4750	250	-1	0	0	0	-1	6	0	0	0	0	1	0	250	BB 200-20k 50ms.16	17	-1	0	0	0	0	-1	6	0	0	0	-1	0	0	250	BB 200-20k InnerSpkr 50ms.16	120
227	0	0	-15	-15	30	30	-15	-15	60	60	0	4	-1	-7	0	20	0	-1	-1	0	0	0	-1	-15	0	0	0	-1	0	0	250	BB 200-20k 50ms.16	120	-1	0	0	0	0	-1	-15	0	0	0	100	20	0	250	BB 200-20k InnerSpkr 50ms.16	17
228	0	0	-15	-15	0	0	-15	-15	0	0	-1	0	-1	-7	0	100	19750	250	-1	0	0	0	-1	-15	0	0	0	0	1	0	250	BB 200-20k 50ms.16	15	-1	0	0	0	0	-1	-15	0	0	0	-1	0	0	250	BB 200-20k InnerSpkr 50ms.16	120
229	0	0	33	33	30	30	18	18	60	60	0	4	-1	10	0	20	0	-1	-1	0	0	0	-1	33	0	0	0	-1	0	0	250	BB 200-20k 50ms.16	120	-1	0	0	0	0	-1	18	0	0	0	100	20	16	250	BB 200-20k InnerSpkr 50ms.16	17
230	0	0	33	33	0	0	18	18	0	0	-1	0	-1	10	0	100	750	250	-1	0	0	0	-1	33	0	0	0	0	1	0	250	BB 200-20k 50ms.16	15	-1	0	0	0	0	-1	18	0	0	0	-1	0	0	250	BB 200-20k InnerSpkr 50ms.16	120
231	0	0	-21	-21	30	30	-21	-21	60	60	0	4	-1	-13	0	20	0	-1	-1	0	0	0	-1	-21	0	0	0	-1	0	0	250	BB 200-20k 50ms.16	120	-1	0	0	0	0	-1	-21	0	0	0	100	20	6	250	BB 200-20k InnerSpkr 50ms.16	16
232	0	0	-21	-21	0	0	-21	-21	0	0	-1	0	-1	-13	0	100	750	250	-1	0	0	0	-1	-21	0	0	0	0	1	0	250	BB 200-20k 50ms.16	18	-1	0	0	0	0	-1	-21	0	0	0	-1	0	0	250	BB 200-20k InnerSpkr 50ms.16	120
233	0	0	36	36	30	30	21	21	60	60	0	4	-1	13	0	20	0	-1	-1	0	0	0	-1	36	0	0	0	-1	0	0	250	BB 200-20k 50ms.16	120	-1	0	0	0	0	-1	21	0	0	0	100	20	17	250	BB 200-20k InnerSpkr 50ms.16	16
234	0	0	36	36	0	0	21	21	0	0	-1	0	-1	13	0	100	750	250	-1	0	0	0	-1	36	0	0	0	0	1	0	250	BB 200-20k 50ms.16	14	-1	0	0	0	0	-1	21	0	0	0	-1	0	0	250	BB 200-20k InnerSpkr 50ms.16	120
235	0	0	-30	-30	30	30	-30	-30	60	60	0	4	-1	-38	0	20	0	-1	-1	0	0	0	-1	-30	0	0	0	-1	0	0	250	BB 200-20k 50ms.16	120	-1	0	0	0	0	-1	-30	0	0	0	100	20	7	250	BB 200-20k InnerSpkr 50ms.16	12
236	0	0	-30	-30	0	0	-30	-30	0	0	-1	0	-1	-38	0	100	19750	250	-1	0	0	0	-1	-30	0	0	0	0	1	0	250	BB 200-20k 50ms.16	12	-1	0	0	0	0	-1	-30	0	0	0	-1	0	0	250	BB 200-20k InnerSpkr 50ms.16	120
237	0	0	33	33	30	30	18	18	60	60	0	4	-1	26	0	20	0	-1	-1	0	0	0	-1	33	0	0	0	-1	0	0	250	BB 200-20k 50ms.16	120	-1	0	0	0	0	-1	18	0	0	0	100	20	8	250	BB 200-20k InnerSpkr 50ms.16	17
238	0	0	33	33	0	0	18	18	0	0	-1	0	-1	26	0	100	750	250	-1	0	0	0	-1	33	0	0	0	0	1	0	250	BB 200-20k 50ms.16	18	-1	0	0	0	0	-1	18	0	0	0	-1	0	0	250	BB 200-20k InnerSpkr 50ms.16	120
239	0	0	-6	-6	30	30	-6	-6	60	60	0	4	-1	-14	0	20	0	-1	-1	0	0	0	-1	-6	0	0	0	-1	0	0	250	BB 200-20k 50ms.16	120	-1	0	0	0	0	-1	-6	0	0	0	100	20	0	250	BB 200-20k InnerSpkr 50ms.16	18
240	0	0	-6	-6	0	0	-6	-6	0	0	-1	0	-1	-14	0	100	4750	250	-1	0	0	0	-1	-6	0	0	0	0	1	0	250	BB 200-20k 50ms.16	16	-1	0	0	0	0	-1	-6	0	0	0	-1	0	0	250	BB 200-20k InnerSpkr 50ms.16	120
241	0	0	-36	-36	30	30	-21	-21	60	60	0	4	-1	-13	0	20	0	-1	-1	0	0	0	-1	-36	0	0	0	-1	0	0	250	BB 200-20k 50ms.16	120	-1	0	0	0	0	-1	-21	0	0	0	100	20	0	250	BB 200-20k InnerSpkr 50ms.16	12
242	0	0	-36	-36	0	0	-21	-21	0	0	-1	0	-1	-13	0	100	750	250	-1	0	0	0	-1	-36	0	0	0	0	1	0	250	BB 200-20k 50ms.16	14	-1	0	0	0	0	-1	-21	0	0	0	-1	0	0	250	BB 200-20k InnerSpkr 50ms.16	120
243	0	0	9	9	30	30	-6	-6	60	60	0	4	-1	2	0	20	0	-1	-1	0	0	0	-1	9	0	0	0	-1	0	0	250	BB 200-20k 50ms.16	120	-1	0	0	0	0	-1	-6	0	0	0	100	20	15	250	BB 200-20k InnerSpkr 50ms.16	17
244	0	0	9	9	0	0	-6	-6	0	0	-1	0	-1	2	0	100	750	250	-1	0	0	0	-1	9	0	0	0	0	1	0	250	BB 200-20k 50ms.16	12	-1	0	0	0	0	-1	-6	0	0	0	-1	0	0	250	BB 200-20k InnerSpkr 50ms.16	120
245	0	0	18	18	30	30	18	18	60	60	0	4	-1	26	0	20	0	-1	-1	0	0	0	-1	18	0	0	0	-1	0	0	250	BB 200-20k 50ms.16	120	-1	0	0	0	0	-1	18	0	0	0	100	20	0	250	BB 200-20k InnerSpkr 50ms.16	16
246	0	0	18	18	0	0	18	18	0	0	-1	0	-1	26	0	100	19750	250	-1	0	0	0	-1	18	0	0	0	0	1	0	250	BB 200-20k 50ms.16	18	-1	0	0	0	0	-1	18	0	0	0	-1	0	0	250	BB 200-20k InnerSpkr 50ms.16	120
247	0	0	-39	-39	30	30	-24	-24	60	60	0	4	-1	-32	0	20	0	-1	-1	0	0	0	-1	-39	0	0	0	-1	0	0	250	BB 200-20k 50ms.16	120	-1	0	0	0	0	-1	-24	0	0	0	100	20	0	250	BB 200-20k InnerSpkr 50ms.16	17
248	0	0	-39	-39	0	0	-24	-24	0	0	-1	0	-1	-32	0	100	750	250	-1	0	0	0	-1	-39	0	0	0	0	1	0	250	BB 200-20k 50ms.16	18	-1	0	0	0	0	-1	-24	0	0	0	-1	0	0	250	BB 200-20k InnerSpkr 50ms.16	120
249	0	0	24	24	30	30	9	9	60	60	0	4	-1	17	0	20	0	-1	-1	0	0	0	-1	24	0	0	0	-1	0	0	250	BB 200-20k 50ms.16	120	-1	0	0	0	0	-1	9	0	0	0	100	20	5	250	BB 200-20k InnerSpkr 50ms.16	17
250	0	0	24	24	0	0	9	9	0	0	-1	0	-1	17	0	100	750	250	-1	0	0	0	-1	24	0	0	0	0	1	0	250	BB 200-20k 50ms.16	16	-1	0	0	0	0	-1	9	0	0	0	-1	0	0	250	BB 200-20k InnerSpkr 50ms.16	120
251	0	0	-33	-33	30	30	-18	-18	60	60	0	4	-1	-26	0	20	0	-1	-1	0	0	0	-1	-33	0	0	0	-1	0	0	250	BB 200-20k 50ms.16	120	-1	0	0	0	0	-1	-18	0	0	0	100	20	19	250	BB 200-20k InnerSpkr 50ms.16	17
252	0	0	-33	-33	0	0	-18	-18	0	0	-1	0	-1	-26	0	100	750	250	-1	0	0	0	-1	-33	0	0	0	0	1	0	250	BB 200-20k 50ms.16	14	-1	0	0	0	0	-1	-18	0	0	0	-1	0	0	250	BB 200-20k InnerSpkr 50ms.16	120
253	0	0	30	30	30	30	15	15	60	60	0	4	-1	23	0	20	0	-1	-1	0	0	0	-1	30	0	0	0	-1	0	0	250	BB 200-20k 50ms.16	120	-1	0	0	0	0	-1	15	0	0	0	100	20	18	250	BB 200-20k InnerSpkr 50ms.16	18
254	0	0	30	30	0	0	15	15	0	0	-1	0	-1	23	0	100	750	250	-1	0	0	0	-1	30	0	0	0	0	1	0	250	BB 200-20k 50ms.16	15	-1	0	0	0	0	-1	15	0	0	0	-1	0	0	250	BB 200-20k InnerSpkr 50ms.16	120
255	0	0	15	15	30	30	30	30	60	60	0	4	-1	38	0	20	0	-1	-1	0	0	0	-1	15	0	0	0	-1	0	0	250	BB 200-20k 50ms.16	120	-1	0	0	0	0	-1	30	0	0	0	100	20	18	250	BB 200-20k InnerSpkr 50ms.16	18
256	0	0	15	15	0	0	30	30	0	0	-1	0	-1	38	0	100	750	250	-1	0	0	0	-1	15	0	0	0	0	1	0	250	BB 200-20k 50ms.16	14	-1	0	0	0	0	-1	30	0	0	0	-1	0	0	250	BB 200-20k InnerSpkr 50ms.16	120
257	0	0	-15	-15	30	30	-15	-15	60	60	0	4	-1	-23	0	20	0	-1	-1	0	0	0	-1	-15	0	0	0	-1	0	0	250	BB 200-20k 50ms.16	120	-1	0	0	0	0	-1	-15	0	0	0	100	20	3	250	BB 200-20k InnerSpkr 50ms.16	16
258	0	0	-15	-15	0	0	-15	-15	0	0	-1	0	-1	-23	0	100	4750	250	-1	0	0	0	-1	-15	0	0	0	0	1	0	250	BB 200-20k 50ms.16	13	-1	0	0	0	0	-1	-15	0	0	0	-1	0	0	250	BB 200-20k InnerSpkr 50ms.16	120
259	0	0	3	3	30	30	3	3	60	60	0	4	-1	11	0	20	0	-1	-1	0	0	0	-1	3	0	0	0	-1	0	0	250	BB 200-20k 50ms.16	120	-1	0	0	0	0	-1	3	0	0	0	100	20	0	250	BB 200-20k InnerSpkr 50ms.16	14
260	0	0	3	3	0	0	3	3	0	0	-1	0	-1	11	0	100	750	250	-1	0	0	0	-1	3	0	0	0	0	1	0	250	BB 200-20k 50ms.16	15	-1	0	0	0	0	-1	3	0	0	0	-1	0	0	250	BB 200-20k InnerSpkr 50ms.16	120
261	0	0	-9	-9	30	30	-9	-9	60	60	0	4	-1	-1	0	20	0	-1	-1	0	0	0	-1	-9	0	0	0	-1	0	0	250	BB 200-20k 50ms.16	120	-1	0	0	0	0	-1	-9	0	0	0	100	20	13	250	BB 200-20k InnerSpkr 50ms.16	15
262	0	0	-9	-9	0	0	-9	-9	0	0	-1	0	-1	-1	0	100	19750	250	-1	0	0	0	-1	-9	0	0	0	0	1	0	250	BB 200-20k 50ms.16	15	-1	0	0	0	0	-1	-9	0	0	0	-1	0	0	250	BB 200-20k InnerSpkr 50ms.16	120
263	0	0	-21	-21	30	30	-21	-21	60	60	0	4	-1	-29	0	20	0	-1	-1	0	0	0	-1	-21	0	0	0	-1	0	0	250	BB 200-20k 50ms.16	120	-1	0	0	0	0	-1	-21	0	0	0	100	20	16	250	BB 200-20k InnerSpkr 50ms.16	18
264	0	0	-21	-21	0	0	-21	-21	0	0	-1	0	-1	-29	0	100	750	250	-1	0	0	0	-1	-21	0	0	0	0	1	0	250	BB 200-20k 50ms.16	13	-1	0	0	0	0	-1	-21	0	0	0	-1	0	0	250	BB 200-20k InnerSpkr 50ms.16	120
265	0	0	-3	-3	30	30	12	12	60	60	0	4	-1	20	0	20	0	-1	-1	0	0	0	-1	-3	0	0	0	-1	0	0	250	BB 200-20k 50ms.16	120	-1	0	0	0	0	-1	12	0	0	0	100	20	0	250	BB 200-20k InnerSpkr 50ms.16	18
266	0	0	-3	-3	0	0	12	12	0	0	-1	0	-1	20	0	100	750	250	-1	0	0	0	-1	-3	0	0	0	0	1	0	250	BB 200-20k 50ms.16	12	-1	0	0	0	0	-1	12	0	0	0	-1	0	0	250	BB 200-20k InnerSpkr 50ms.16	120
267	0	0	-15	-15	30	30	-15	-15	60	60	0	4	-1	-23	0	20	0	-1	-1	0	0	0	-1	-15	0	0	0	-1	0	0	250	BB 200-20k 50ms.16	120	-1	0	0	0	0	-1	-15	0	0	0	100	20	0	250	BB 200-20k InnerSpkr 50ms.16	18
268	0	0	-15	-15	0	0	-15	-15	0	0	-1	0	-1	-23	0	100	19750	250	-1	0	0	0	-1	-15	0	0	0	0	1	0	250	BB 200-20k 50ms.16	15	-1	0	0	0	0	-1	-15	0	0	0	-1	0	0	250	BB 200-20k InnerSpkr 50ms.16	120
269	0	0	24	24	30	30	9	9	60	60	0	4	-1	1	0	20	0	-1	-1	0	0	0	-1	24	0	0	0	-1	0	0	250	BB 200-20k 50ms.16	120	-1	0	0	0	0	-1	9	0	0	0	100	20	5	250	BB 200-20k InnerSpkr 50ms.16	14
270	0	0	24	24	0	0	9	9	0	0	-1	0	-1	1	0	100	750	250	-1	0	0	0	-1	24	0	0	0	0	1	0	250	BB 200-20k 50ms.16	18	-1	0	0	0	0	-1	9	0	0	0	-1	0	0	250	BB 200-20k InnerSpkr 50ms.16	120
271	0	0	-27	-27	30	30	-27	-27	60	60	0	4	-1	-19	0	20	0	-1	-1	0	0	0	-1	-27	0	0	0	-1	0	0	250	BB 200-20k 50ms.16	120	-1	0	0	0	0	-1	-27	0	0	0	100	20	0	250	BB 200-20k InnerSpkr 50ms.16	18
272	0	0	-27	-27	0	0	-27	-27	0	0	-1	0	-1	-19	0	100	750	250	-1	0	0	0	-1	-27	0	0	0	0	1	0	250	BB 200-20k 50ms.16	15	-1	0	0	0	0	-1	-27	0	0	0	-1	0	0	250	BB 200-20k InnerSpkr 50ms.16	120
273	0	0	18	18	30	30	18	18	60	60	0	4	-1	10	0	20	0	-1	-1	0	0	0	-1	18	0	0	0	-1	0	0	250	BB 200-20k 50ms.16	120	-1	0	0	0	0	-1	18	0	0	0	100	20	0	250	BB 200-20k InnerSpkr 50ms.16	17
274	0	0	18	18	0	0	18	18	0	0	-1	0	-1	10	0	100	19750	250	-1	0	0	0	-1	18	0	0	0	0	1	0	250	BB 200-20k 50ms.16	16	-1	0	0	0	0	-1	18	0	0	0	-1	0	0	250	BB 200-20k InnerSpkr 50ms.16	120
275	0	0	-30	-30	30	30	-30	-30	60	60	0	4	-1	-38	0	20	0	-1	-1	0	0	0	-1	-30	0	0	0	-1	0	0	250	BB 200-20k 50ms.16	120	-1	0	0	0	0	-1	-30	0	0	0	100	20	16	250	BB 200-20k InnerSpkr 50ms.16	18
276	0	0	-30	-30	0	0	-30	-30	0	0	-1	0	-1	-38	0	100	4750	250	-1	0	0	0	-1	-30	0	0	0	0	1	0	250	BB 200-20k 50ms.16	16	-1	0	0	0	0	-1	-30	0	0	0	-1	0	0	250	BB 200-20k InnerSpkr 50ms.16	120
277	0	0	9	9	30	30	-6	-6	60	60	0	4	-1	-14	0	20	0	-1	-1	0	0	0	-1	9	0	0	0	-1	0	0	250	BB 200-20k 50ms.16	120	-1	0	0	0	0	-1	-6	0	0	0	100	20	0	250	BB 200-20k InnerSpkr 50ms.16	12
278	0	0	9	9	0	0	-6	-6	0	0	-1	0	-1	-14	0	100	750	250	-1	0	0	0	-1	9	0	0	0	0	1	0	250	BB 200-20k 50ms.16	12	-1	0	0	0	0	-1	-6	0	0	0	-1	0	0	250	BB 200-20k InnerSpkr 50ms.16	120
279	0	0	9	9	30	30	9	9	60	60	0	4	-1	17	0	20	0	-1	-1	0	0	0	-1	9	0	0	0	-1	0	0	250	BB 200-20k 50ms.16	120	-1	0	0	0	0	-1	9	0	0	0	100	20	8	250	BB 200-20k InnerSpkr 50ms.16	14
280	0	0	9	9	0	0	9	9	0	0	-1	0	-1	17	0	100	750	250	-1	0	0	0	-1	9	0	0	0	0	1	0	250	BB 200-20k 50ms.16	17	-1	0	0	0	0	-1	9	0	0	0	-1	0	0	250	BB 200-20k InnerSpkr 50ms.16	120
281	0	20	0	0	30	30	-27	-27	60	60	0	4	-1	-35	0	20	0	5350	-1	0	0	0	-1	0	0	0	0	-1	0	0	250	BB 200-20k 50ms.16	120	-1	0	0	0	0	-1	-27	0	0	0	100	20	0	250	BB 200-20k InnerSpkr 50ms.16	17
282	0	0	0	0	0	0	21	21	60	60	0	4	-1	29	0	20	0	5350	-1	0	0	0	-1	0	0	0	0	-1	0	0	250	BB 200-20k 50ms.16	120	-1	0	0	0	0	-1	21	0	0	0	100	20	7	250	BB 200-20k InnerSpkr 50ms.16	12
283	0	0	0	0	0	0	-1	9	60	60	0	4	-1	17	0	20	0	5350	-1	0	0	0	-1	0	0	0	0	-1	0	0	250	BB 200-20k 50ms.16	120	-1	0	0	0	0	-1	9	0	0	0	100	20	0	250	BB 200-20k InnerSpkr 50ms.16	13
284	0	0	0	0	0	0	-21	-24	60	60	0	4	-1	-32	0	20	0	5350	-1	0	0	0	-1	0	0	0	0	-1	0	0	250	BB 200-20k 50ms.16	120	-1	0	0	0	0	-1	-24	0	0	0	100	20	0	250	BB 200-20k InnerSpkr 50ms.16	13
285	0	0	0	0	0	0	5	3	60	60	0	4	-1	-5	0	20	0	5350	-1	0	0	0	-1	0	0	0	0	-1	0	0	250	BB 200-20k 50ms.16	120	-1	0	0	0	0	-1	3	0	0	0	100	20	7	250	BB 200-20k InnerSpkr 50ms.16	18
286	0	0	0	0	0	0	-8	-21	60	60	0	4	-1	-13	0	20	0	5350	-1	0	0	0	-1	0	0	0	0	-1	0	0	250	BB 200-20k 50ms.16	120	-1	0	0	0	0	-1	-21	0	0	0	100	20	0	250	BB 200-20k InnerSpkr 50ms.16	17
287	0	0	0	0	0	0	12	12	60	60	0	4	-1	4	0	20	0	5350	-1	0	0	0	-1	0	0	0	0	-1	0	0	250	BB 200-20k 50ms.16	120	-1	0	0	0	0	-1	12	0	0	0	100	20	0	250	BB 200-20k InnerSpkr 50ms.16	17
288	0	0	0	0	0	0	-3	-15	60	60	0	4	-1	-23	0	20	0	5350	-1	0	0	0	-1	0	0	0	0	-1	0	0	250	BB 200-20k 50ms.16	120	-1	0	0	0	0	-1	-15	0	0	0	100	20	0	250	BB 200-20k InnerSpkr 50ms.16	14
289	0	0	0	0	0	0	21	21	60	60	0	4	-1	13	0	20	0	5350	-1	0	0	0	-1	0	0	0	0	-1	0	0	250	BB 200-20k 50ms.16	120	-1	0	0	0	0	-1	21	0	0	0	100	20	8	250	BB 200-20k InnerSpkr 50ms.16	17
290	0	0	0	0	0	0	9	9	60	60	0	4	-1	1	0	20	0	5350	-1	0	0	0	-1	0	0	0	0	-1	0	0	250	BB 200-20k 50ms.16	120	-1	0	0	0	0	-1	9	0	0	0	100	20	16	250	BB 200-20k InnerSpkr 50ms.16	12
291	0	0	0	0	0	0	-3	-3	60	60	0	4	-1	-11	0	20	0	5350	-1	0	0	0	-1	0	0	0	0	-1	0	0	250	BB 200-20k 50ms.16	120	-1	0	0	0	0	-1	-3	0	0	0	100	20	0	250	BB 200-20k InnerSpkr 50ms.16	13
292	0	0	0	0	0	0	-15	-15	60	60	0	4	-1	-7	0	20	0	5350	-1	0	0	0	-1	0	0	0	0	-1	0	0	250	BB 200-20k 50ms.16	120	-1	0	0	0	0	-1	-15	0	0	0	100	20	15	250	BB 200-20k InnerSpkr 50ms.16	16
293	0	0	0	0	0	0	15	15	60	60	0	4	-1	23	0	20	0	5350	-1	0	0	0	-1	0	0	0	0	-1	0	0	250	BB 200-20k 50ms.16	120	-1	0	0	0	0	-1	15	0	0	0	100	20	6	250	BB 200-20k InnerSpkr 50ms.16	13
294	0	0	0	0	0	0	-6	-6	60	60	0	4	-1	2	0	20	0	5350	-1	0	0	0	-1	0	0	0	0	-1	0	0	250	BB 200-20k 50ms.16	120	-1	0	0	0	0	-1	-6	0	0	0	100	20	9	250	BB 200-20k InnerSpkr 50ms.16	18
295	0	0	0	0	0	0	26	24	60	60	0	4	-1	16	0	20	0	5350	-1	0	0	0	-1	0	0	0	0	-1	0	0	250	BB 200-20k 50ms.16	120	-1	0	0	0	0	-1	24	0	0	0	100	20	3	250	BB 200-20k InnerSpkr 50ms.16	17
296	0	0	0	0	0	0	3	3	60	60	0	4	-1	11	0	20	0	5350	-1	0	0	0	-1	0	0	0	0	-1	0	0	250	BB 200-20k 50ms.16	120	-1	0	0	0	0	-1	3	0	0	0	100	20	9	250	BB 200-20k InnerSpkr 50ms.16	14
297	0	0	0	0	0	0	-12	-12	60	60	0	4	-1	-4	0	20	0	5350	-1	0	0	0	-1	0	0	0	0	-1	0	0	250	BB 200-20k 50ms.16	120	-1	0	0	0	0	-1	-12	0	0	0	100	20	0	250	BB 200-20k InnerSpkr 50ms.16	16
298	0	0	0	0	0	0	27	27	60	60	0	4	-1	35	0	20	0	5350	-1	0	0	0	-1	0	0	0	0	-1	0	0	250	BB 200-20k 50ms.16	120	-1	0	0	0	0	-1	27	0	0	0	100	20	5	250	BB 200-20k InnerSpkr 50ms.16	18
299	0	0	0	0	0	0	-12	-12	60	60	0	4	-1	-20	0	20	0	5350	-1	0	0	0	-1	0	0	0	0	-1	0	0	250	BB 200-20k 50ms.16	120	-1	0	0	0	0	-1	-12	0	0	0	100	20	0	250	BB 200-20k InnerSpkr 50ms.16	17
300	0	0	0	0	0	0	24	18	60	60	0	4	-1	26	0	20	0	5350	-1	0	0	0	-1	0	0	0	0	-1	0	0	250	BB 200-20k 50ms.16	120	-1	0	0	0	0	-1	18	0	0	0	100	20	7	250	BB 200-20k InnerSpkr 50ms.16	18
301	0	0	0	0	0	0	-36	-30	60	60	0	4	-1	-38	0	20	0	5350	-1	0	0	0	-1	0	0	0	0	-1	0	0	250	BB 200-20k 50ms.16	120	-1	0	0	0	0	-1	-30	0	0	0	100	20	0	250	BB 200-20k InnerSpkr 50ms.16	18
302	0	0	0	0	0	0	-18	-18	60	60	0	4	-1	-26	0	20	0	5350	-1	0	0	0	-1	0	0	0	0	-1	0	0	250	BB 200-20k 50ms.16	120	-1	0	0	0	0	-1	-18	0	0	0	100	20	0	250	BB 200-20k InnerSpkr 50ms.16	18
303	0	0	0	0	0	0	30	30	60	60	0	4	-1	22	0	20	0	5350	-1	0	0	0	-1	0	0	0	0	-1	0	0	250	BB 200-20k 50ms.16	120	-1	0	0	0	0	-1	30	0	0	0	100	20	9	250	BB 200-20k InnerSpkr 50ms.16	13
304	0	0	0	0	0	0	-18	-18	60	60	0	4	-1	-10	0	20	0	5350	-1	0	0	0	-1	0	0	0	0	-1	0	0	250	BB 200-20k 50ms.16	120	-1	0	0	0	0	-1	-18	0	0	0	100	20	0	250	BB 200-20k InnerSpkr 50ms.16	12
305	0	0	0	0	0	0	27	27	60	60	0	4	-1	19	0	20	0	5350	-1	0	0	0	-1	0	0	0	0	-1	0	0	250	BB 200-20k 50ms.16	120	-1	0	0	0	0	-1	27	0	0	0	100	20	0	250	BB 200-20k InnerSpkr 50ms.16	12
306	0	0	0	0	0	0	-9	-24	60	60	0	4	-1	-16	0	20	0	5350	-1	0	0	0	-1	0	0	0	0	-1	0	0	250	BB 200-20k 50ms.16	120	-1	0	0	0	0	-1	-24	0	0	0	100	20	0	250	BB 200-20k InnerSpkr 50ms.16	15
307	0	0	0	0	0	0	-14	-9	60	60	0	4	-1	-17	0	20	0	5350	-1	0	0	0	-1	0	0	0	0	-1	0	0	250	BB 200-20k 50ms.16	120	-1	0	0	0	0	-1	-9	0	0	0	100	20	0	250	BB 200-20k InnerSpkr 50ms.16	17
308	0	0	0	0	0	0	6	6	60	60	0	4	-1	-2	0	20	0	5350	-1	0	0	0	-1	0	0	0	0	-1	0	0	250	BB 200-20k 50ms.16	120	-1	0	0	0	0	-1	6	0	0	0	100	20	0	250	BB 200-20k InnerSpkr 50ms.16	16
309	0	0	0	0	0	0	-21	-21	60	60	0	4	-1	-29	0	20	0	5350	-1	0	0	0	-1	0	0	0	0	-1	0	0	250	BB 200-20k 50ms.16	120	-1	0	0	0	0	-1	-21	0	0	0	100	20	0	250	BB 200-20k InnerSpkr 50ms.16	14
310	0	0	0	0	0	0	18	18	60	60	0	4	-1	10	0	20	0	5350	-1	0	0	0	-1	0	0	0	0	-1	0	0	250	BB 200-20k 50ms.16	120	-1	0	0	0	0	-1	18	0	0	0	100	20	0	250	BB 200-20k InnerSpkr 50ms.16	16
311	0	0	0	0	0	0	-27	-27	60	60	0	4	-1	-19	0	20	0	5350	-1	0	0	0	-1	0	0	0	0	-1	0	0	250	BB 200-20k 50ms.16	120	-1	0	0	0	0	-1	-27	0	0	0	100	20	12	250	BB 200-20k InnerSpkr 50ms.16	13
312	0	0	0	0	0	0	24	24	60	60	0	4	-1	32	0	20	0	5350	-1	0	0	0	-1	0	0	0	0	-1	0	0	250	BB 200-20k 50ms.16	120	-1	0	0	0	0	-1	24	0	0	0	100	20	13	250	BB 200-20k InnerSpkr 50ms.16	13
313	0	0	0	0	0	0	-9	-9	60	60	0	4	-1	-1	0	20	0	5350	-1	0	0	0	-1	0	0	0	0	-1	0	0	250	BB 200-20k 50ms.16	120	-1	0	0	0	0	-1	-9	0	0	0	100	20	0	250	BB 200-20k InnerSpkr 50ms.16	12
314	0	0	0	0	0	0	30	30	60	60	0	4	-1	38	0	20	0	5350	-1	0	0	0	-1	0	0	0	0	-1	0	0	250	BB 200-20k 50ms.16	120	-1	0	0	0	0	-1	30	0	0	0	100	20	0	250	BB 200-20k InnerSpkr 50ms.16	17
315	0	0	0	0	0	0	-3	-3	60	60	0	4	-1	5	0	20	0	5350	-1	0	0	0	-1	0	0	0	0	-1	0	0	250	BB 200-20k 50ms.16	120	-1	0	0	0	0	-1	-3	0	0	0	100	20	4	250	BB 200-20k InnerSpkr 50ms.16	13
316	0	0	0	0	0	0	9	15	60	60	0	4	-1	7	0	20	0	5350	-1	0	0	0	-1	0	0	0	0	-1	0	0	250	BB 200-20k 50ms.16	120	-1	0	0	0	0	-1	15	0	0	0	100	20	0	250	BB 200-20k InnerSpkr 50ms.16	12
317	0	0	0	0	0	0	-6	-6	60	60	0	4	-1	-14	0	20	0	5350	-1	0	0	0	-1	0	0	0	0	-1	0	0	250	BB 200-20k 50ms.16	120	-1	0	0	0	0	-1	-6	0	0	0	100	20	0	250	BB 200-20k InnerSpkr 50ms.16	13
318	0	0	0	0	0	0	-4	6	60	60	0	4	-1	14	0	20	0	5350	-1	0	0	0	-1	0	0	0	0	-1	0	0	250	BB 200-20k 50ms.16	120	-1	0	0	0	0	-1	6	0	0	0	100	20	0	250	BB 200-20k InnerSpkr 50ms.16	16
319	0	0	0	0	0	0	-30	-30	60	60	0	4	-1	-22	0	20	0	5350	-1	0	0	0	-1	0	0	0	0	-1	0	0	250	BB 200-20k 50ms.16	120	-1	0	0	0	0	-1	-30	0	0	0	100	20	15	250	BB 200-20k InnerSpkr 50ms.16	14
320	0	0	0	0	0	0	12	12	60	60	0	4	-1	20	0	20	0	5350	-1	0	0	0	-1	0	0	0	0	-1	0	0	250	BB 200-20k 50ms.16	120	-1	0	0	0	0	-1	12	0	0	0	100	20	8	250	BB 200-20k InnerSpkr 50ms.16	14
[truncated: 54 more columns]
