# Supplementary material for: Multiple time scales of the ventriloquism aftereffect
Source: PLoS One. 2018 Aug 1;13(8):e0200930. doi: 10.1371/journal.pone.0200930 (PMC6070234; doi:10.1371/journal.pone.0200930)
Supplement: S1 File — Data are provided as .csv files, and can be readily parsed by BuildRecalibrationInputVector.m. All analyses were conducted with MATLAB 2017b. Computational modeling requires the System Identification Toolbox, and can be run by calling EstimateModelParameters.m. (ZIP) [file pone.0200930.s001.zip › Supplemental Model Files/Fast Process Data/HA VAE Fast Process Session 2.csv]

Trial Index	Pre Spk P	Pre Spk V	Pre Otr P1	Pre Otr P2	Pre Otr V	Pre Otr A	Pre Inr P1	Pre Inr P2	Pre Inr V	Pre Inr A	Pre Ptr Dly	Pre Fix Las	Pre LED Dly	Stm Galv Hor	Stm Galv Ver	Mask Atten	Mask Xtra Dur	Stm Btn Dly	Spk Mov Dly	Spk Mov P	Spk Mov V	Spk Cycles	Otr Mov Dly	Otr Mov P	Otr Mov V	Otr Mov A	Otr Cycles	Otr Aud Dly	Otr Aud Puls	Otr Aud Odd	Otr Aud Per	Otr Aud Snd	Otr Aud Atten	Otr LED Dly	Otr LED Puls	Otr LED Odd	Otr LED Per	Otr LED OnT	Inr Mov Dly	Inr Mov P	Inr Mov V	Inr Mov A	Inr Cycles	Inr Aud Dly	Inr Aud Puls	Inr Aud Odd	Inr Aud Per	Inr Aud Snd	Inr Aud Atten
1	0	20	0	0	30	30	38	24	60	60	0	4	-1	-0.029	0.72774	20	0	350	-1	0	0	0	-1	0	0	0	0	-1	0	0	250	BB 200-20k 50ms.16	120	-1	0	0	0	0	-1	-30	0	0	0	100	1	0	250	BB 200-20k InnerSpkr 50ms.16	15
2	0	0	0	0	0	0	-9	-9	60	60	0	4	-1	-0.029	0.72774	20	0	350	-1	0	0	0	-1	0	0	0	0	-1	0	0	250	BB 200-20k 50ms.16	120	-1	0	0	0	0	-1	-27	0	0	0	100	1	0	250	BB 200-20k InnerSpkr 50ms.16	15
3	0	0	0	0	0	0	-21	-21	60	60	0	4	-1	-0.029	0.72774	20	0	350	-1	0	0	0	-1	0	0	0	0	-1	0	0	250	BB 200-20k 50ms.16	120	-1	0	0	0	0	-1	-24	0	0	0	100	1	0	250	BB 200-20k InnerSpkr 50ms.16	13
4	0	0	0	0	0	0	36	30	60	60	0	4	-1	-0.029	0.72774	20	0	350	-1	0	0	0	-1	0	0	0	0	-1	0	0	250	BB 200-20k 50ms.16	120	-1	0	0	0	0	-1	-21	0	0	0	100	1	0	250	BB 200-20k InnerSpkr 50ms.16	15
5	0	0	0	0	0	0	6	6	60	60	0	4	-1	-0.029	0.72774	20	0	350	-1	0	0	0	-1	0	0	0	0	-1	0	0	250	BB 200-20k 50ms.16	120	-1	0	0	0	0	-1	-18	0	0	0	100	1	0	250	BB 200-20k InnerSpkr 50ms.16	18
6	0	0	0	0	0	0	30	30	60	60	0	4	-1	-0.029	0.72774	20	0	350	-1	0	0	0	-1	0	0	0	0	-1	0	0	250	BB 200-20k 50ms.16	120	-1	0	0	0	0	-1	-15	0	0	0	100	1	0	250	BB 200-20k InnerSpkr 50ms.16	17
7	0	0	0	0	0	0	15	15	60	60	0	4	-1	-0.029	0.72774	20	0	350	-1	0	0	0	-1	0	0	0	0	-1	0	0	250	BB 200-20k 50ms.16	120	-1	0	0	0	0	-1	-12	0	0	0	100	1	0	250	BB 200-20k InnerSpkr 50ms.16	18
8	0	0	0	0	0	0	-30	-30	60	60	0	4	-1	-0.029	0.72774	20	0	350	-1	0	0	0	-1	0	0	0	0	-1	0	0	250	BB 200-20k 50ms.16	120	-1	0	0	0	0	-1	-9	0	0	0	100	1	0	250	BB 200-20k InnerSpkr 50ms.16	12
9	0	0	0	0	0	0	9	9	60	60	0	4	-1	-0.029	0.72774	20	0	350	-1	0	0	0	-1	0	0	0	0	-1	0	0	250	BB 200-20k 50ms.16	120	-1	0	0	0	0	-1	-6	0	0	0	100	1	0	250	BB 200-20k InnerSpkr 50ms.16	15
10	0	0	0	0	0	0	-8	-15	60	60	0	4	-1	-0.029	0.72774	20	0	350	-1	0	0	0	-1	0	0	0	0	-1	0	0	250	BB 200-20k 50ms.16	120	-1	0	0	0	0	-1	-3	0	0	0	100	1	0	250	BB 200-20k InnerSpkr 50ms.16	15
11	0	0	0	0	0	0	30	18	60	60	0	4	-1	-0.029	0.72774	20	0	350	-1	0	0	0	-1	0	0	0	0	-1	0	0	250	BB 200-20k 50ms.16	120	-1	0	0	0	0	-1	3	0	0	0	100	1	0	250	BB 200-20k InnerSpkr 50ms.16	14
12	0	0	0	0	0	0	-27	-27	60	60	0	4	-1	-0.029	0.72774	20	0	350	-1	0	0	0	-1	0	0	0	0	-1	0	0	250	BB 200-20k 50ms.16	120	-1	0	0	0	0	-1	6	0	0	0	100	1	0	250	BB 200-20k InnerSpkr 50ms.16	16
13	0	0	0	0	0	0	18	18	60	60	0	4	-1	-0.029	0.72774	20	0	350	-1	0	0	0	-1	0	0	0	0	-1	0	0	250	BB 200-20k 50ms.16	120	-1	0	0	0	0	-1	9	0	0	0	100	1	0	250	BB 200-20k InnerSpkr 50ms.16	12
14	0	0	0	0	0	0	-10	-12	60	60	0	4	-1	-0.029	0.72774	20	0	350	-1	0	0	0	-1	0	0	0	0	-1	0	0	250	BB 200-20k 50ms.16	120	-1	0	0	0	0	-1	12	0	0	0	100	1	0	250	BB 200-20k InnerSpkr 50ms.16	13
15	0	0	0	0	0	0	-30	-30	60	60	0	4	-1	-0.029	0.72774	20	0	350	-1	0	0	0	-1	0	0	0	0	-1	0	0	250	BB 200-20k 50ms.16	120	-1	0	0	0	0	-1	15	0	0	0	100	1	0	250	BB 200-20k InnerSpkr 50ms.16	12
16	0	0	0	0	0	0	-3	-3	60	60	0	4	-1	-0.029	0.72774	20	0	350	-1	0	0	0	-1	0	0	0	0	-1	0	0	250	BB 200-20k 50ms.16	120	-1	0	0	0	0	-1	18	0	0	0	100	1	0	250	BB 200-20k InnerSpkr 50ms.16	13
17	0	0	0	0	0	0	6	6	60	60	0	4	-1	-0.029	0.72774	20	0	350	-1	0	0	0	-1	0	0	0	0	-1	0	0	250	BB 200-20k 50ms.16	120	-1	0	0	0	0	-1	21	0	0	0	100	1	0	250	BB 200-20k InnerSpkr 50ms.16	16
18	0	0	0	0	0	0	-18	-18	60	60	0	4	-1	-0.029	0.72774	20	0	350	-1	0	0	0	-1	0	0	0	0	-1	0	0	250	BB 200-20k 50ms.16	120	-1	0	0	0	0	-1	24	0	0	0	100	1	0	250	BB 200-20k InnerSpkr 50ms.16	15
19	0	0	0	0	0	0	9	15	60	60	0	4	-1	-0.029	0.72774	20	0	350	-1	0	0	0	-1	0	0	0	0	-1	0	0	250	BB 200-20k 50ms.16	120	-1	0	0	0	0	-1	27	0	0	0	100	1	0	250	BB 200-20k InnerSpkr 50ms.16	12
20	0	0	0	0	0	0	-9	-9	60	60	0	4	-1	-0.029	0.72774	20	0	350	-1	0	0	0	-1	0	0	0	0	-1	0	0	250	BB 200-20k 50ms.16	120	-1	0	0	0	0	-1	30	0	0	0	100	1	0	250	BB 200-20k InnerSpkr 50ms.16	14
21	0	0	0	0	0	0	24	24	60	60	0	4	-1	-0.029	0.72774	20	0	350	-1	0	0	0	-1	0	0	0	0	-1	0	0	250	BB 200-20k 50ms.16	120	-1	0	0	0	0	-1	-30	0	0	0	100	1	0	250	BB 200-20k InnerSpkr 50ms.16	17
22	0	0	0	0	0	0	-6	-6	60	60	0	4	-1	-0.029	0.72774	20	0	350	-1	0	0	0	-1	0	0	0	0	-1	0	0	250	BB 200-20k 50ms.16	120	-1	0	0	0	0	-1	-27	0	0	0	100	1	0	250	BB 200-20k InnerSpkr 50ms.16	16
23	0	0	0	0	0	0	27	27	60	60	0	4	-1	-0.029	0.72774	20	0	350	-1	0	0	0	-1	0	0	0	0	-1	0	0	250	BB 200-20k 50ms.16	120	-1	0	0	0	0	-1	-24	0	0	0	100	1	0	250	BB 200-20k InnerSpkr 50ms.16	15
24	0	0	0	0	0	0	-24	-24	60	60	0	4	-1	-0.029	0.72774	20	0	350	-1	0	0	0	-1	0	0	0	0	-1	0	0	250	BB 200-20k 50ms.16	120	-1	0	0	0	0	-1	-21	0	0	0	100	1	0	250	BB 200-20k InnerSpkr 50ms.16	14
25	0	0	0	0	0	0	-3	-3	60	60	0	4	-1	-0.029	0.72774	20	0	350	-1	0	0	0	-1	0	0	0	0	-1	0	0	250	BB 200-20k 50ms.16	120	-1	0	0	0	0	-1	-18	0	0	0	100	1	0	250	BB 200-20k InnerSpkr 50ms.16	12
26	0	0	0	0	0	0	-13	-18	60	60	0	4	-1	-0.029	0.72774	20	0	350	-1	0	0	0	-1	0	0	0	0	-1	0	0	250	BB 200-20k 50ms.16	120	-1	0	0	0	0	-1	-15	0	0	0	100	1	0	250	BB 200-20k InnerSpkr 50ms.16	13
27	0	0	0	0	0	0	12	12	60	60	0	4	-1	-0.029	0.72774	20	0	350	-1	0	0	0	-1	0	0	0	0	-1	0	0	250	BB 200-20k 50ms.16	120	-1	0	0	0	0	-1	-12	0	0	0	100	1	0	250	BB 200-20k InnerSpkr 50ms.16	16
28	0	0	0	0	0	0	-21	-21	60	60	0	4	-1	-0.029	0.72774	20	0	350	-1	0	0	0	-1	0	0	0	0	-1	0	0	250	BB 200-20k 50ms.16	120	-1	0	0	0	0	-1	-9	0	0	0	100	1	0	250	BB 200-20k InnerSpkr 50ms.16	12
29	0	0	0	0	0	0	3	3	60	60	0	4	-1	-0.029	0.72774	20	0	350	-1	0	0	0	-1	0	0	0	0	-1	0	0	250	BB 200-20k 50ms.16	120	-1	0	0	0	0	-1	-6	0	0	0	100	1	0	250	BB 200-20k InnerSpkr 50ms.16	15
30	0	0	0	0	0	0	-24	-24	60	60	0	4	-1	-0.029	0.72774	20	0	350	-1	0	0	0	-1	0	0	0	0	-1	0	0	250	BB 200-20k 50ms.16	120	-1	0	0	0	0	-1	-3	0	0	0	100	1	0	250	BB 200-20k InnerSpkr 50ms.16	14
31	0	0	0	0	0	0	-6	-6	60	60	0	4	-1	-0.029	0.72774	20	0	350	-1	0	0	0	-1	0	0	0	0	-1	0	0	250	BB 200-20k 50ms.16	120	-1	0	0	0	0	-1	3	0	0	0	100	1	0	250	BB 200-20k InnerSpkr 50ms.16	15
32	0	0	0	0	0	0	21	21	60	60	0	4	-1	-0.029	0.72774	20	0	350	-1	0	0	0	-1	0	0	0	0	-1	0	0	250	BB 200-20k 50ms.16	120	-1	0	0	0	0	-1	6	0	0	0	100	1	0	250	BB 200-20k InnerSpkr 50ms.16	17
33	0	0	0	0	0	0	-15	-15	60	60	0	4	-1	-0.029	0.72774	20	0	350	-1	0	0	0	-1	0	0	0	0	-1	0	0	250	BB 200-20k 50ms.16	120	-1	0	0	0	0	-1	9	0	0	0	100	1	0	250	BB 200-20k InnerSpkr 50ms.16	13
34	0	0	0	0	0	0	12	12	60	60	0	4	-1	-0.029	0.72774	20	0	350	-1	0	0	0	-1	0	0	0	0	-1	0	0	250	BB 200-20k 50ms.16	120	-1	0	0	0	0	-1	12	0	0	0	100	1	0	250	BB 200-20k InnerSpkr 50ms.16	14
35	0	0	0	0	0	0	27	27	60	60	0	4	-1	-0.029	0.72774	20	0	350	-1	0	0	0	-1	0	0	0	0	-1	0	0	250	BB 200-20k 50ms.16	120	-1	0	0	0	0	-1	15	0	0	0	100	1	0	250	BB 200-20k InnerSpkr 50ms.16	12
36	0	0	0	0	0	0	3	3	60	60	0	4	-1	-0.029	0.72774	20	0	350	-1	0	0	0	-1	0	0	0	0	-1	0	0	250	BB 200-20k 50ms.16	120	-1	0	0	0	0	-1	18	0	0	0	100	1	0	250	BB 200-20k InnerSpkr 50ms.16	12
37	0	0	0	0	0	0	-12	-12	60	60	0	4	-1	-0.029	0.72774	20	0	350	-1	0	0	0	-1	0	0	0	0	-1	0	0	250	BB 200-20k 50ms.16	120	-1	0	0	0	0	-1	21	0	0	0	100	1	0	250	BB 200-20k InnerSpkr 50ms.16	14
38	0	0	0	0	0	0	9	9	60	60	0	4	-1	-0.029	0.72774	20	0	350	-1	0	0	0	-1	0	0	0	0	-1	0	0	250	BB 200-20k 50ms.16	120	-1	0	0	0	0	-1	24	0	0	0	100	1	0	250	BB 200-20k InnerSpkr 50ms.16	13
39	0	0	0	0	0	0	-27	-27	60	60	0	4	-1	-0.029	0.72774	20	0	350	-1	0	0	0	-1	0	0	0	0	-1	0	0	250	BB 200-20k 50ms.16	120	-1	0	0	0	0	-1	27	0	0	0	100	1	0	250	BB 200-20k InnerSpkr 50ms.16	13
40	0	0	0	0	0	0	21	21	60	60	0	4	-1	-0.029	0.72774	20	0	350	-1	0	0	0	-1	0	0	0	0	-1	0	0	250	BB 200-20k 50ms.16	120	-1	0	0	0	0	-1	30	0	0	0	100	1	0	250	BB 200-20k InnerSpkr 50ms.16	13
41	0	20	-30	-30	30	30	-15	-15	60	60	0	4	-1	-6.9418	0.72774	20	0	-1	-1	0	0	0	-1	-30	0	0	0	-1	0	0	250	BB 200-20k 50ms.16	120	-1	0	0	0	0	-1	-15	0	0	0	100	20	0	250	BB 200-20k InnerSpkr 50ms.16	15
42	0	0	-30	-30	0	0	-15	-15	0	0	-1	0	-1	-6.9418	0.72774	100	750	250	-1	0	0	0	-1	-30	0	0	0	0	1	0	250	BB 200-20k 50ms.16	17	-1	0	0	0	0	-1	-15	0	0	0	-1	0	0	250	BB 200-20k InnerSpkr 50ms.16	120
43	0	0	12	12	30	30	12	12	60	60	0	4	-1	3.9212	0.72774	20	0	-1	-1	0	0	0	-1	12	0	0	0	-1	0	0	250	BB 200-20k 50ms.16	120	-1	0	0	0	0	-1	12	0	0	0	100	20	0	250	BB 200-20k InnerSpkr 50ms.16	12
44	0	0	12	12	0	0	12	12	0	0	-1	0	-1	3.9212	0.72774	100	750	250	-1	0	0	0	-1	12	0	0	0	0	1	0	250	BB 200-20k 50ms.16	15	-1	0	0	0	0	-1	12	0	0	0	-1	0	0	250	BB 200-20k InnerSpkr 50ms.16	120
45	0	0	-24	-24	30	30	-24	-24	60	60	0	4	-1	-15.8297	0.72774	20	0	-1	-1	0	0	0	-1	-24	0	0	0	-1	0	0	250	BB 200-20k 50ms.16	120	-1	0	0	0	0	-1	-24	0	0	0	100	20	9	250	BB 200-20k InnerSpkr 50ms.16	18
46	0	0	-24	-24	0	0	-24	-24	0	0	-1	0	-1	-15.8297	0.72774	100	4750	250	-1	0	0	0	-1	-24	0	0	0	0	1	0	250	BB 200-20k 50ms.16	14	-1	0	0	0	0	-1	-24	0	0	0	-1	0	0	250	BB 200-20k InnerSpkr 50ms.16	120
47	0	0	-9	-9	30	30	-9	-9	60	60	0	4	-1	-16.8172	0.72774	20	0	-1	-1	0	0	0	-1	-9	0	0	0	-1	0	0	250	BB 200-20k 50ms.16	120	-1	0	0	0	0	-1	-9	0	0	0	100	20	14	250	BB 200-20k InnerSpkr 50ms.16	15
48	0	0	-9	-9	0	0	-9	-9	0	0	-1	0	-1	-16.8172	0.72774	100	750	250	-1	0	0	0	-1	-9	0	0	0	0	1	0	250	BB 200-20k 50ms.16	16	-1	0	0	0	0	-1	-9	0	0	0	-1	0	0	250	BB 200-20k InnerSpkr 50ms.16	120
49	0	0	27	27	30	30	12	12	60	60	0	4	-1	19.7218	0.72774	20	0	-1	-1	0	0	0	-1	27	0	0	0	-1	0	0	250	BB 200-20k 50ms.16	120	-1	0	0	0	0	-1	12	0	0	0	100	20	0	250	BB 200-20k InnerSpkr 50ms.16	16
50	0	0	27	27	0	0	12	12	0	0	-1	0	-1	19.7218	0.72774	100	750	250	-1	0	0	0	-1	27	0	0	0	0	1	0	250	BB 200-20k 50ms.16	17	-1	0	0	0	0	-1	12	0	0	0	-1	0	0	250	BB 200-20k InnerSpkr 50ms.16	120
51	0	0	-18	-18	30	30	-18	-18	60	60	0	4	-1	-25.7051	0.72774	20	0	-1	-1	0	0	0	-1	-18	0	0	0	-1	0	0	250	BB 200-20k 50ms.16	120	-1	0	0	0	0	-1	-18	0	0	0	100	20	13	250	BB 200-20k InnerSpkr 50ms.16	14
52	0	0	-18	-18	0	0	-18	-18	0	0	-1	0	-1	-25.7051	0.72774	100	19750	250	-1	0	0	0	-1	-18	0	0	0	0	1	0	250	BB 200-20k 50ms.16	18	-1	0	0	0	0	-1	-18	0	0	0	-1	0	0	250	BB 200-20k InnerSpkr 50ms.16	120
53	0	0	18	18	30	30	18	18	60	60	0	4	-1	9.8464	0.72774	20	0	-1	-1	0	0	0	-1	18	0	0	0	-1	0	0	250	BB 200-20k 50ms.16	120	-1	0	0	0	0	-1	18	0	0	0	100	20	11	250	BB 200-20k InnerSpkr 50ms.16	16
54	0	0	18	18	0	0	18	18	0	0	-1	0	-1	9.8464	0.72774	100	750	250	-1	0	0	0	-1	18	0	0	0	0	1	0	250	BB 200-20k 50ms.16	14	-1	0	0	0	0	-1	18	0	0	0	-1	0	0	250	BB 200-20k InnerSpkr 50ms.16	120
55	0	0	-21	-21	30	30	-6	-6	60	60	0	4	-1	-13.8546	0.72774	20	0	-1	-1	0	0	0	-1	-21	0	0	0	-1	0	0	250	BB 200-20k 50ms.16	120	-1	0	0	0	0	-1	-6	0	0	0	100	20	0	250	BB 200-20k InnerSpkr 50ms.16	14
56	0	0	-21	-21	0	0	-6	-6	0	0	-1	0	-1	-13.8546	0.72774	100	750	250	-1	0	0	0	-1	-21	0	0	0	0	1	0	250	BB 200-20k 50ms.16	15	-1	0	0	0	0	-1	-6	0	0	0	-1	0	0	250	BB 200-20k InnerSpkr 50ms.16	120
57	0	0	-30	-30	30	30	-30	-30	60	60	0	4	-1	-37.5556	0.72774	20	0	-1	-1	0	0	0	-1	-30	0	0	0	-1	0	0	250	BB 200-20k 50ms.16	120	-1	0	0	0	0	-1	-30	0	0	0	100	20	5	250	BB 200-20k InnerSpkr 50ms.16	17
58	0	0	-30	-30	0	0	-30	-30	0	0	-1	0	-1	-37.5556	0.72774	100	750	250	-1	0	0	0	-1	-30	0	0	0	0	1	0	250	BB 200-20k 50ms.16	12	-1	0	0	0	0	-1	-30	0	0	0	-1	0	0	250	BB 200-20k InnerSpkr 50ms.16	120
59	0	0	18	18	30	30	3	3	60	60	0	4	-1	10.834	0.72774	20	0	-1	-1	0	0	0	-1	18	0	0	0	-1	0	0	250	BB 200-20k 50ms.16	120	-1	0	0	0	0	-1	3	0	0	0	100	20	11	250	BB 200-20k InnerSpkr 50ms.16	18
60	0	0	18	18	0	0	3	3	0	0	-1	0	-1	10.834	0.72774	100	750	250	-1	0	0	0	-1	18	0	0	0	0	1	0	250	BB 200-20k 50ms.16	13	-1	0	0	0	0	-1	3	0	0	0	-1	0	0	250	BB 200-20k InnerSpkr 50ms.16	120
61	0	0	-24	-24	30	30	-24	-24	60	60	0	4	-1	-31.6303	0.72774	20	0	-1	-1	0	0	0	-1	-24	0	0	0	-1	0	0	250	BB 200-20k 50ms.16	120	-1	0	0	0	0	-1	-24	0	0	0	100	20	0	250	BB 200-20k InnerSpkr 50ms.16	17
62	0	0	-24	-24	0	0	-24	-24	0	0	-1	0	-1	-31.6303	0.72774	100	4750	250	-1	0	0	0	-1	-24	0	0	0	0	1	0	250	BB 200-20k 50ms.16	16	-1	0	0	0	0	-1	-24	0	0	0	-1	0	0	250	BB 200-20k InnerSpkr 50ms.16	120
63	0	0	30	30	30	30	30	30	60	60	0	4	-1	21.6969	0.72774	20	0	-1	-1	0	0	0	-1	30	0	0	0	-1	0	0	250	BB 200-20k 50ms.16	120	-1	0	0	0	0	-1	30	0	0	0	100	20	0	250	BB 200-20k InnerSpkr 50ms.16	15
64	0	0	30	30	0	0	30	30	0	0	-1	0	-1	21.6969	0.72774	100	750	250	-1	0	0	0	-1	30	0	0	0	0	1	0	250	BB 200-20k 50ms.16	18	-1	0	0	0	0	-1	30	0	0	0	-1	0	0	250	BB 200-20k InnerSpkr 50ms.16	120
65	0	0	0	0	30	30	15	15	60	60	0	4	-1	22.6845	0.72774	20	0	-1	-1	0	0	0	-1	0	0	0	0	-1	0	0	250	BB 200-20k 50ms.16	120	-1	0	0	0	0	-1	15	0	0	0	100	20	15	250	BB 200-20k InnerSpkr 50ms.16	12
66	0	0	0	0	0	0	15	15	0	0	-1	0	-1	22.6845	0.72774	100	750	250	-1	0	0	0	-1	0	0	0	0	0	1	0	250	BB 200-20k 50ms.16	13	-1	0	0	0	0	-1	15	0	0	0	-1	0	0	250	BB 200-20k InnerSpkr 50ms.16	120
67	0	0	12	12	30	30	-3	-3	60	60	0	4	-1	-10.892	0.72774	20	0	-1	-1	0	0	0	-1	12	0	0	0	-1	0	0	250	BB 200-20k 50ms.16	120	-1	0	0	0	0	-1	-3	0	0	0	100	20	3	250	BB 200-20k InnerSpkr 50ms.16	17
68	0	0	12	12	0	0	-3	-3	0	0	-1	0	-1	-10.892	0.72774	100	750	250	-1	0	0	0	-1	12	0	0	0	0	1	0	250	BB 200-20k 50ms.16	17	-1	0	0	0	0	-1	-3	0	0	0	-1	0	0	250	BB 200-20k InnerSpkr 50ms.16	120
69	0	0	-30	-30	30	30	-15	-15	60	60	0	4	-1	-22.7425	0.72774	20	0	-1	-1	0	0	0	-1	-30	0	0	0	-1	0	0	250	BB 200-20k 50ms.16	120	-1	0	0	0	0	-1	-15	0	0	0	100	20	0	250	BB 200-20k InnerSpkr 50ms.16	17
70	0	0	-30	-30	0	0	-15	-15	0	0	-1	0	-1	-22.7425	0.72774	100	750	250	-1	0	0	0	-1	-30	0	0	0	0	1	0	250	BB 200-20k 50ms.16	18	-1	0	0	0	0	-1	-15	0	0	0	-1	0	0	250	BB 200-20k InnerSpkr 50ms.16	120
71	0	0	24	24	30	30	24	24	60	60	0	4	-1	15.7717	0.72774	20	0	-1	-1	0	0	0	-1	24	0	0	0	-1	0	0	250	BB 200-20k 50ms.16	120	-1	0	0	0	0	-1	24	0	0	0	100	20	0	250	BB 200-20k InnerSpkr 50ms.16	12
72	0	0	24	24	0	0	24	24	0	0	-1	0	-1	15.7717	0.72774	100	4750	250	-1	0	0	0	-1	24	0	0	0	0	1	0	250	BB 200-20k 50ms.16	16	-1	0	0	0	0	-1	24	0	0	0	-1	0	0	250	BB 200-20k InnerSpkr 50ms.16	120
73	0	0	27	27	30	30	12	12	60	60	0	4	-1	3.9212	0.72774	20	0	-1	-1	0	0	0	-1	27	0	0	0	-1	0	0	250	BB 200-20k 50ms.16	120	-1	0	0	0	0	-1	12	0	0	0	100	20	4	250	BB 200-20k InnerSpkr 50ms.16	14
74	0	0	27	27	0	0	12	12	0	0	-1	0	-1	3.9212	0.72774	100	750	250	-1	0	0	0	-1	27	0	0	0	0	1	0	250	BB 200-20k 50ms.16	16	-1	0	0	0	0	-1	12	0	0	0	-1	0	0	250	BB 200-20k InnerSpkr 50ms.16	120
75	0	0	-21	-21	30	30	-6	-6	60	60	0	4	-1	1.9461	0.72774	20	0	-1	-1	0	0	0	-1	-21	0	0	0	-1	0	0	250	BB 200-20k 50ms.16	120	-1	0	0	0	0	-1	-6	0	0	0	100	20	0	250	BB 200-20k InnerSpkr 50ms.16	18
76	0	0	-21	-21	0	0	-6	-6	0	0	-1	0	-1	1.9461	0.72774	100	750	250	-1	0	0	0	-1	-21	0	0	0	0	1	0	250	BB 200-20k 50ms.16	14	-1	0	0	0	0	-1	-6	0	0	0	-1	0	0	250	BB 200-20k InnerSpkr 50ms.16	120
77	0	0	27	27	30	30	27	27	60	60	0	4	-1	18.7343	0.72774	20	0	-1	-1	0	0	0	-1	27	0	0	0	-1	0	0	250	BB 200-20k 50ms.16	120	-1	0	0	0	0	-1	27	0	0	0	100	20	3	250	BB 200-20k InnerSpkr 50ms.16	12
78	0	0	27	27	0	0	27	27	0	0	-1	0	-1	18.7343	0.72774	100	4750	250	-1	0	0	0	-1	27	0	0	0	0	1	0	250	BB 200-20k 50ms.16	15	-1	0	0	0	0	-1	27	0	0	0	-1	0	0	250	BB 200-20k InnerSpkr 50ms.16	120
79	0	0	-9	-9	30	30	6	6	60	60	0	4	-1	13.7966	0.72774	20	0	-1	-1	0	0	0	-1	-9	0	0	0	-1	0	0	250	BB 200-20k 50ms.16	120	-1	0	0	0	0	-1	6	0	0	0	100	20	0	250	BB 200-20k InnerSpkr 50ms.16	15
80	0	0	-9	-9	0	0	6	6	0	0	-1	0	-1	13.7966	0.72774	100	750	250	-1	0	0	0	-1	-9	0	0	0	0	1	0	250	BB 200-20k 50ms.16	16	-1	0	0	0	0	-1	6	0	0	0	-1	0	0	250	BB 200-20k InnerSpkr 50ms.16	120
81	0	0	-3	-3	30	30	-3	-3	60	60	0	4	-1	-10.892	0.72774	20	0	-1	-1	0	0	0	-1	-3	0	0	0	-1	0	0	250	BB 200-20k 50ms.16	120	-1	0	0	0	0	-1	-3	0	0	0	100	20	7	250	BB 200-20k InnerSpkr 50ms.16	14
82	0	0	-3	-3	0	0	-3	-3	0	0	-1	0	-1	-10.892	0.72774	100	4750	250	-1	0	0	0	-1	-3	0	0	0	0	1	0	250	BB 200-20k 50ms.16	13	-1	0	0	0	0	-1	-3	0	0	0	-1	0	0	250	BB 200-20k InnerSpkr 50ms.16	120
83	0	0	-18	-18	30	30	-18	-18	60	60	0	4	-1	-9.9044	0.72774	20	0	-1	-1	0	0	0	-1	-18	0	0	0	-1	0	0	250	BB 200-20k 50ms.16	120	-1	0	0	0	0	-1	-18	0	0	0	100	20	0	250	BB 200-20k InnerSpkr 50ms.16	14
84	0	0	-18	-18	0	0	-18	-18	0	0	-1	0	-1	-9.9044	0.72774	100	19750	250	-1	0	0	0	-1	-18	0	0	0	0	1	0	250	BB 200-20k 50ms.16	13	-1	0	0	0	0	-1	-18	0	0	0	-1	0	0	250	BB 200-20k InnerSpkr 50ms.16	120
85	0	0	0	0	30	30	15	15	60	60	0	4	-1	6.8838	0.72774	20	0	-1	-1	0	0	0	-1	0	0	0	0	-1	0	0	250	BB 200-20k 50ms.16	120	-1	0	0	0	0	-1	15	0	0	0	100	20	0	250	BB 200-20k InnerSpkr 50ms.16	13
86	0	0	0	0	0	0	15	15	0	0	-1	0	-1	6.8838	0.72774	100	750	250	-1	0	0	0	-1	0	0	0	0	0	1	0	250	BB 200-20k 50ms.16	15	-1	0	0	0	0	-1	15	0	0	0	-1	0	0	250	BB 200-20k InnerSpkr 50ms.16	120
87	0	0	-12	-12	30	30	-12	-12	60	60	0	4	-1	-19.7798	0.72774	20	0	-1	-1	0	0	0	-1	-12	0	0	0	-1	0	0	250	BB 200-20k 50ms.16	120	-1	0	0	0	0	-1	-12	0	0	0	100	20	0	250	BB 200-20k InnerSpkr 50ms.16	14
88	0	0	-12	-12	0	0	-12	-12	0	0	-1	0	-1	-19.7798	0.72774	100	4750	250	-1	0	0	0	-1	-12	0	0	0	0	1	0	250	BB 200-20k 50ms.16	15	-1	0	0	0	0	-1	-12	0	0	0	-1	0	0	250	BB 200-20k InnerSpkr 50ms.16	120
89	0	0	12	12	30	30	12	12	60	60	0	4	-1	3.9212	0.72774	20	0	-1	-1	0	0	0	-1	12	0	0	0	-1	0	0	250	BB 200-20k 50ms.16	120	-1	0	0	0	0	-1	12	0	0	0	100	20	0	250	BB 200-20k InnerSpkr 50ms.16	13
90	0	0	12	12	0	0	12	12	0	0	-1	0	-1	3.9212	0.72774	100	19750	250	-1	0	0	0	-1	12	0	0	0	0	1	0	250	BB 200-20k 50ms.16	17	-1	0	0	0	0	-1	12	0	0	0	-1	0	0	250	BB 200-20k InnerSpkr 50ms.16	120
91	0	0	30	30	30	30	30	30	60	60	0	4	-1	37.4976	0.72774	20	0	-1	-1	0	0	0	-1	30	0	0	0	-1	0	0	250	BB 200-20k 50ms.16	120	-1	0	0	0	0	-1	30	0	0	0	100	20	8	250	BB 200-20k InnerSpkr 50ms.16	15
92	0	0	30	30	0	0	30	30	0	0	-1	0	-1	37.4976	0.72774	100	750	250	-1	0	0	0	-1	30	0	0	0	0	1	0	250	BB 200-20k 50ms.16	16	-1	0	0	0	0	-1	30	0	0	0	-1	0	0	250	BB 200-20k InnerSpkr 50ms.16	120
93	0	0	18	18	30	30	3	3	60	60	0	4	-1	-4.9667	0.72774	20	0	-1	-1	0	0	0	-1	18	0	0	0	-1	0	0	250	BB 200-20k 50ms.16	120	-1	0	0	0	0	-1	3	0	0	0	100	20	0	250	BB 200-20k InnerSpkr 50ms.16	18
94	0	0	18	18	0	0	3	3	0	0	-1	0	-1	-4.9667	0.72774	100	750	250	-1	0	0	0	-1	18	0	0	0	0	1	0	250	BB 200-20k 50ms.16	17	-1	0	0	0	0	-1	3	0	0	0	-1	0	0	250	BB 200-20k InnerSpkr 50ms.16	120
95	0	0	-27	-27	30	30	-27	-27	60	60	0	4	-1	-34.593	0.72774	20	0	-1	-1	0	0	0	-1	-27	0	0	0	-1	0	0	250	BB 200-20k 50ms.16	120	-1	0	0	0	0	-1	-27	0	0	0	100	20	12	250	BB 200-20k InnerSpkr 50ms.16	16
96	0	0	-27	-27	0	0	-27	-27	0	0	-1	0	-1	-34.593	0.72774	100	19750	250	-1	0	0	0	-1	-27	0	0	0	0	1	0	250	BB 200-20k 50ms.16	13	-1	0	0	0	0	-1	-27	0	0	0	-1	0	0	250	BB 200-20k InnerSpkr 50ms.16	120
97	0	0	12	12	30	30	12	12	60	60	0	4	-1	19.7218	0.72774	20	0	-1	-1	0	0	0	-1	12	0	0	0	-1	0	0	250	BB 200-20k 50ms.16	120	-1	0	0	0	0	-1	12	0	0	0	100	20	11	250	BB 200-20k InnerSpkr 50ms.16	14
98	0	0	12	12	0	0	12	12	0	0	-1	0	-1	19.7218	0.72774	100	750	250	-1	0	0	0	-1	12	0	0	0	0	1	0	250	BB 200-20k 50ms.16	17	-1	0	0	0	0	-1	12	0	0	0	-1	0	0	250	BB 200-20k InnerSpkr 50ms.16	120
99	0	0	-12	-12	30	30	-12	-12	60	60	0	4	-1	-3.9792	0.72774	20	0	-1	-1	0	0	0	-1	-12	0	0	0	-1	0	0	250	BB 200-20k 50ms.16	120	-1	0	0	0	0	-1	-12	0	0	0	100	20	5	250	BB 200-20k InnerSpkr 50ms.16	14
100	0	0	-12	-12	0	0	-12	-12	0	0	-1	0	-1	-3.9792	0.72774	100	4750	250	-1	0	0	0	-1	-12	0	0	0	0	1	0	250	BB 200-20k 50ms.16	14	-1	0	0	0	0	-1	-12	0	0	0	-1	0	0	250	BB 200-20k InnerSpkr 50ms.16	120
101	0	0	-9	-9	30	30	6	6	60	60	0	4	-1	-2.0041	0.72774	20	0	-1	-1	0	0	0	-1	-9	0	0	0	-1	0	0	250	BB 200-20k 50ms.16	120	-1	0	0	0	0	-1	6	0	0	0	100	20	5	250	BB 200-20k InnerSpkr 50ms.16	12
102	0	0	-9	-9	0	0	6	6	0	0	-1	0	-1	-2.0041	0.72774	100	750	250	-1	0	0	0	-1	-9	0	0	0	0	1	0	250	BB 200-20k 50ms.16	14	-1	0	0	0	0	-1	6	0	0	0	-1	0	0	250	BB 200-20k InnerSpkr 50ms.16	120
103	0	0	30	30	30	30	30	30	60	60	0	4	-1	37.4976	0.72774	20	0	-1	-1	0	0	0	-1	30	0	0	0	-1	0	0	250	BB 200-20k 50ms.16	120	-1	0	0	0	0	-1	30	0	0	0	100	20	3	250	BB 200-20k InnerSpkr 50ms.16	16
104	0	0	30	30	0	0	30	30	0	0	-1	0	-1	37.4976	0.72774	100	19750	250	-1	0	0	0	-1	30	0	0	0	0	1	0	250	BB 200-20k 50ms.16	12	-1	0	0	0	0	-1	30	0	0	0	-1	0	0	250	BB 200-20k InnerSpkr 50ms.16	120
105	0	0	18	18	30	30	18	18	60	60	0	4	-1	25.6471	0.72774	20	0	-1	-1	0	0	0	-1	18	0	0	0	-1	0	0	250	BB 200-20k 50ms.16	120	-1	0	0	0	0	-1	18	0	0	0	100	20	0	250	BB 200-20k InnerSpkr 50ms.16	12
106	0	0	18	18	0	0	18	18	0	0	-1	0	-1	25.6471	0.72774	100	750	250	-1	0	0	0	-1	18	0	0	0	0	1	0	250	BB 200-20k 50ms.16	15	-1	0	0	0	0	-1	18	0	0	0	-1	0	0	250	BB 200-20k InnerSpkr 50ms.16	120
107	0	0	-3	-3	30	30	-3	-3	60	60	0	4	-1	4.9087	0.72774	20	0	-1	-1	0	0	0	-1	-3	0	0	0	-1	0	0	250	BB 200-20k 50ms.16	120	-1	0	0	0	0	-1	-3	0	0	0	100	20	10	250	BB 200-20k InnerSpkr 50ms.16	14
108	0	0	-3	-3	0	0	-3	-3	0	0	-1	0	-1	4.9087	0.72774	100	4750	250	-1	0	0	0	-1	-3	0	0	0	0	1	0	250	BB 200-20k 50ms.16	18	-1	0	0	0	0	-1	-3	0	0	0	-1	0	0	250	BB 200-20k InnerSpkr 50ms.16	120
109	0	0	-30	-30	30	30	-30	-30	60	60	0	4	-1	-21.7549	0.72774	20	0	-1	-1	0	0	0	-1	-30	0	0	0	-1	0	0	250	BB 200-20k 50ms.16	120	-1	0	0	0	0	-1	-30	0	0	0	100	20	4	250	BB 200-20k InnerSpkr 50ms.16	14
110	0	0	-30	-30	0	0	-30	-30	0	0	-1	0	-1	-21.7549	0.72774	100	750	250	-1	0	0	0	-1	-30	0	0	0	0	1	0	250	BB 200-20k 50ms.16	13	-1	0	0	0	0	-1	-30	0	0	0	-1	0	0	250	BB 200-20k InnerSpkr 50ms.16	120
111	0	0	9	9	30	30	9	9	60	60	0	4	-1	0.95854	0.72774	20	0	-1	-1	0	0	0	-1	9	0	0	0	-1	0	0	250	BB 200-20k 50ms.16	120	-1	0	0	0	0	-1	9	0	0	0	100	20	11	250	BB 200-20k InnerSpkr 50ms.16	15
112	0	0	9	9	0	0	9	9	0	0	-1	0	-1	0.95854	0.72774	100	19750	250	-1	0	0	0	-1	9	0	0	0	0	1	0	250	BB 200-20k 50ms.16	15	-1	0	0	0	0	-1	9	0	0	0	-1	0	0	250	BB 200-20k InnerSpkr 50ms.16	120
113	0	0	0	0	30	30	-15	-15	60	60	0	4	-1	-6.9418	0.72774	20	0	-1	-1	0	0	0	-1	0	0	0	0	-1	0	0	250	BB 200-20k 50ms.16	120	-1	0	0	0	0	-1	-15	0	0	0	100	20	0	250	BB 200-20k InnerSpkr 50ms.16	18
114	0	0	0	0	0	0	-15	-15	0	0	-1	0	-1	-6.9418	0.72774	100	750	250	-1	0	0	0	-1	0	0	0	0	0	1	0	250	BB 200-20k 50ms.16	13	-1	0	0	0	0	-1	-15	0	0	0	-1	0	0	250	BB 200-20k InnerSpkr 50ms.16	120
115	0	0	-27	-27	30	30	-27	-27	60	60	0	4	-1	-18.7923	0.72774	20	0	-1	-1	0	0	0	-1	-27	0	0	0	-1	0	0	250	BB 200-20k 50ms.16	120	-1	0	0	0	0	-1	-27	0	0	0	100	20	5	250	BB 200-20k InnerSpkr 50ms.16	18
116	0	0	-27	-27	0	0	-27	-27	0	0	-1	0	-1	-18.7923	0.72774	100	19750	250	-1	0	0	0	-1	-27	0	0	0	0	1	0	250	BB 200-20k 50ms.16	13	-1	0	0	0	0	-1	-27	0	0	0	-1	0	0	250	BB 200-20k InnerSpkr 50ms.16	120
117	0	0	-9	-9	30	30	-9	-9	60	60	0	4	-1	-1.0165	0.72774	20	0	-1	-1	0	0	0	-1	-9	0	0	0	-1	0	0	250	BB 200-20k 50ms.16	120	-1	0	0	0	0	-1	-9	0	0	0	100	20	0	250	BB 200-20k InnerSpkr 50ms.16	18
118	0	0	-9	-9	0	0	-9	-9	0	0	-1	0	-1	-1.0165	0.72774	100	750	250	-1	0	0	0	-1	-9	0	0	0	0	1	0	250	BB 200-20k 50ms.16	13	-1	0	0	0	0	-1	-9	0	0	0	-1	0	0	250	BB 200-20k InnerSpkr 50ms.16	120
119	0	0	21	21	30	30	6	6	60	60	0	4	-1	-2.0041	0.72774	20	0	-1	-1	0	0	0	-1	21	0	0	0	-1	0	0	250	BB 200-20k 50ms.16	120	-1	0	0	0	0	-1	6	0	0	0	100	20	0	250	BB 200-20k InnerSpkr 50ms.16	13
120	0	0	21	21	0	0	6	6	0	0	-1	0	-1	-2.0041	0.72774	100	750	250	-1	0	0	0	-1	21	0	0	0	0	1	0	250	BB 200-20k 50ms.16	17	-1	0	0	0	0	-1	6	0	0	0	-1	0	0	250	BB 200-20k InnerSpkr 50ms.16	120
121	0	0	3	3	30	30	18	18	60	60	0	4	-1	25.6471	0.72774	20	0	-1	-1	0	0	0	-1	3	0	0	0	-1	0	0	250	BB 200-20k 50ms.16	120	-1	0	0	0	0	-1	18	0	0	0	100	20	6	250	BB 200-20k InnerSpkr 50ms.16	12
122	0	0	3	3	0	0	18	18	0	0	-1	0	-1	25.6471	0.72774	100	750	250	-1	0	0	0	-1	3	0	0	0	0	1	0	250	BB 200-20k 50ms.16	12	-1	0	0	0	0	-1	18	0	0	0	-1	0	0	250	BB 200-20k InnerSpkr 50ms.16	120
123	0	0	21	21	30	30	6	6	60	60	0	4	-1	13.7966	0.72774	20	0	-1	-1	0	0	0	-1	21	0	0	0	-1	0	0	250	BB 200-20k 50ms.16	120	-1	0	0	0	0	-1	6	0	0	0	100	20	11	250	BB 200-20k InnerSpkr 50ms.16	15
124	0	0	21	21	0	0	6	6	0	0	-1	0	-1	13.7966	0.72774	100	750	250	-1	0	0	0	-1	21	0	0	0	0	1	0	250	BB 200-20k 50ms.16	15	-1	0	0	0	0	-1	6	0	0	0	-1	0	0	250	BB 200-20k InnerSpkr 50ms.16	120
125	0	0	30	30	30	30	30	30	60	60	0	4	-1	21.6969	0.72774	20	0	-1	-1	0	0	0	-1	30	0	0	0	-1	0	0	250	BB 200-20k 50ms.16	120	-1	0	0	0	0	-1	30	0	0	0	100	20	0	250	BB 200-20k InnerSpkr 50ms.16	13
126	0	0	30	30	0	0	30	30	0	0	-1	0	-1	21.6969	0.72774	100	19750	250	-1	0	0	0	-1	30	0	0	0	0	1	0	250	BB 200-20k 50ms.16	18	-1	0	0	0	0	-1	30	0	0	0	-1	0	0	250	BB 200-20k InnerSpkr 50ms.16	120
127	0	0	3	3	30	30	18	18	60	60	0	4	-1	9.8464	0.72774	20	0	-1	-1	0	0	0	-1	3	0	0	0	-1	0	0	250	BB 200-20k 50ms.16	120	-1	0	0	0	0	-1	18	0	0	0	100	20	18	250	BB 200-20k InnerSpkr 50ms.16	18
128	0	0	3	3	0	0	18	18	0	0	-1	0	-1	9.8464	0.72774	100	750	250	-1	0	0	0	-1	3	0	0	0	0	1	0	250	BB 200-20k 50ms.16	17	-1	0	0	0	0	-1	18	0	0	0	-1	0	0	250	BB 200-20k InnerSpkr 50ms.16	120
129	0	0	12	12	30	30	-3	-3	60	60	0	4	-1	4.9087	0.72774	20	0	-1	-1	0	0	0	-1	12	0	0	0	-1	0	0	250	BB 200-20k 50ms.16	120	-1	0	0	0	0	-1	-3	0	0	0	100	20	3	250	BB 200-20k InnerSpkr 50ms.16	17
130	0	0	12	12	0	0	-3	-3	0	0	-1	0	-1	4.9087	0.72774	100	750	250	-1	0	0	0	-1	12	0	0	0	0	1	0	250	BB 200-20k 50ms.16	12	-1	0	0	0	0	-1	-3	0	0	0	-1	0	0	250	BB 200-20k InnerSpkr 50ms.16	120
131	0	0	27	27	30	30	27	27	60	60	0	4	-1	34.535	0.72774	20	0	-1	-1	0	0	0	-1	27	0	0	0	-1	0	0	250	BB 200-20k 50ms.16	120	-1	0	0	0	0	-1	27	0	0	0	100	20	0	250	BB 200-20k InnerSpkr 50ms.16	15
132	0	0	27	27	0	0	27	27	0	0	-1	0	-1	34.535	0.72774	100	4750	250	-1	0	0	0	-1	27	0	0	0	0	1	0	250	BB 200-20k 50ms.16	17	-1	0	0	0	0	-1	27	0	0	0	-1	0	0	250	BB 200-20k InnerSpkr 50ms.16	120
133	0	0	0	0	30	30	-15	-15	60	60	0	4	-1	-22.7425	0.72774	20	0	-1	-1	0	0	0	-1	0	0	0	0	-1	0	0	250	BB 200-20k 50ms.16	120	-1	0	0	0	0	-1	-15	0	0	0	100	20	14	250	BB 200-20k InnerSpkr 50ms.16	14
134	0	0	0	0	0	0	-15	-15	0	0	-1	0	-1	-22.7425	0.72774	100	750	250	-1	0	0	0	-1	0	0	0	0	0	1	0	250	BB 200-20k 50ms.16	15	-1	0	0	0	0	-1	-15	0	0	0	-1	0	0	250	BB 200-20k InnerSpkr 50ms.16	120
135	0	0	12	12	30	30	12	12	60	60	0	4	-1	19.7218	0.72774	20	0	-1	-1	0	0	0	-1	12	0	0	0	-1	0	0	250	BB 200-20k 50ms.16	120	-1	0	0	0	0	-1	12	0	0	0	100	20	0	250	BB 200-20k InnerSpkr 50ms.16	15
136	0	0	12	12	0	0	12	12	0	0	-1	0	-1	19.7218	0.72774	100	19750	250	-1	0	0	0	-1	12	0	0	0	0	1	0	250	BB 200-20k 50ms.16	16	-1	0	0	0	0	-1	12	0	0	0	-1	0	0	250	BB 200-20k InnerSpkr 50ms.16	120
137	0	0	24	24	30	30	24	24	60	60	0	4	-1	31.5723	0.72774	20	0	-1	-1	0	0	0	-1	24	0	0	0	-1	0	0	250	BB 200-20k 50ms.16	120	-1	0	0	0	0	-1	24	0	0	0	100	20	15	250	BB 200-20k InnerSpkr 50ms.16	13
138	0	0	24	24	0	0	24	24	0	0	-1	0	-1	31.5723	0.72774	100	4750	250	-1	0	0	0	-1	24	0	0	0	0	1	0	250	BB 200-20k 50ms.16	15	-1	0	0	0	0	-1	24	0	0	0	-1	0	0	250	BB 200-20k InnerSpkr 50ms.16	120
139	0	0	9	9	30	30	9	9	60	60	0	4	-1	16.7592	0.72774	20	0	-1	-1	0	0	0	-1	9	0	0	0	-1	0	0	250	BB 200-20k 50ms.16	120	-1	0	0	0	0	-1	9	0	0	0	100	20	0	250	BB 200-20k InnerSpkr 50ms.16	16
140	0	0	9	9	0	0	9	9	0	0	-1	0	-1	16.7592	0.72774	100	19750	250	-1	0	0	0	-1	9	0	0	0	0	1	0	250	BB 200-20k 50ms.16	14	-1	0	0	0	0	-1	9	0	0	0	-1	0	0	250	BB 200-20k InnerSpkr 50ms.16	120
141	0	20	0	0	30	30	-12	-12	60	60	0	4	-1	-0.029	0.72774	20	0	350	-1	0	0	0	-1	0	0	0	0	-1	0	0	250	BB 200-20k 50ms.16	120	-1	0	0	0	0	-1	-30	0	0	0	100	1	0	250	BB 200-20k InnerSpkr 50ms.16	18
142	0	0	0	0	0	0	-24	-24	60	60	0	4	-1	-0.029	0.72774	20	0	350	-1	0	0	0	-1	0	0	0	0	-1	0	0	250	BB 200-20k 50ms.16	120	-1	0	0	0	0	-1	-27	0	0	0	100	1	0	250	BB 200-20k InnerSpkr 50ms.16	15
143	0	0	0	0	0	0	27	27	60	60	0	4	-1	-0.029	0.72774	20	0	350	-1	0	0	0	-1	0	0	0	0	-1	0	0	250	BB 200-20k 50ms.16	120	-1	0	0	0	0	-1	-24	0	0	0	100	1	0	250	BB 200-20k InnerSpkr 50ms.16	16
144	0	0	0	0	0	0	9	9	60	60	0	4	-1	-0.029	0.72774	20	0	350	-1	0	0	0	-1	0	0	0	0	-1	0	0	250	BB 200-20k 50ms.16	120	-1	0	0	0	0	-1	-21	0	0	0	100	1	0	250	BB 200-20k InnerSpkr 50ms.16	15
145	0	0	0	0	0	0	-27	-27	60	60	0	4	-1	-0.029	0.72774	20	0	350	-1	0	0	0	-1	0	0	0	0	-1	0	0	250	BB 200-20k 50ms.16	120	-1	0	0	0	0	-1	-18	0	0	0	100	1	0	250	BB 200-20k InnerSpkr 50ms.16	17
146	0	0	0	0	0	0	-9	-9	60	60	0	4	-1	-0.029	0.72774	20	0	350	-1	0	0	0	-1	0	0	0	0	-1	0	0	250	BB 200-20k 50ms.16	120	-1	0	0	0	0	-1	-15	0	0	0	100	1	0	250	BB 200-20k InnerSpkr 50ms.16	16
147	0	0	0	0	0	0	-40	-30	60	60	0	4	-1	-0.029	0.72774	20	0	350	-1	0	0	0	-1	0	0	0	0	-1	0	0	250	BB 200-20k 50ms.16	120	-1	0	0	0	0	-1	-12	0	0	0	100	1	0	250	BB 200-20k InnerSpkr 50ms.16	17
148	0	0	0	0	0	0	-5	3	60	60	0	4	-1	-0.029	0.72774	20	0	350	-1	0	0	0	-1	0	0	0	0	-1	0	0	250	BB 200-20k 50ms.16	120	-1	0	0	0	0	-1	-9	0	0	0	100	1	0	250	BB 200-20k InnerSpkr 50ms.16	18
149	0	0	0	0	0	0	-18	-18	60	60	0	4	-1	-0.029	0.72774	20	0	350	-1	0	0	0	-1	0	0	0	0	-1	0	0	250	BB 200-20k 50ms.16	120	-1	0	0	0	0	-1	-6	0	0	0	100	1	0	250	BB 200-20k InnerSpkr 50ms.16	16
150	0	0	0	0	0	0	12	12	60	60	0	4	-1	-0.029	0.72774	20	0	350	-1	0	0	0	-1	0	0	0	0	-1	0	0	250	BB 200-20k 50ms.16	120	-1	0	0	0	0	-1	-3	0	0	0	100	1	0	250	BB 200-20k InnerSpkr 50ms.16	13
151	0	0	0	0	0	0	-20	-9	60	60	0	4	-1	-0.029	0.72774	20	0	350	-1	0	0	0	-1	0	0	0	0	-1	0	0	250	BB 200-20k 50ms.16	120	-1	0	0	0	0	-1	3	0	0	0	100	1	0	250	BB 200-20k InnerSpkr 50ms.16	16
152	0	0	0	0	0	0	45	30	60	60	0	4	-1	-0.029	0.72774	20	0	350	-1	0	0	0	-1	0	0	0	0	-1	0	0	250	BB 200-20k 50ms.16	120	-1	0	0	0	0	-1	6	0	0	0	100	1	0	250	BB 200-20k InnerSpkr 50ms.16	12
153	0	0	0	0	0	0	-24	-24	60	60	0	4	-1	-0.029	0.72774	20	0	350	-1	0	0	0	-1	0	0	0	0	-1	0	0	250	BB 200-20k 50ms.16	120	-1	0	0	0	0	-1	9	0	0	0	100	1	0	250	BB 200-20k InnerSpkr 50ms.16	15
154	0	0	0	0	0	0	24	24	60	60	0	4	-1	-0.029	0.72774	20	0	350	-1	0	0	0	-1	0	0	0	0	-1	0	0	250	BB 200-20k 50ms.16	120	-1	0	0	0	0	-1	12	0	0	0	100	1	0	250	BB 200-20k InnerSpkr 50ms.16	14
155	0	0	0	0	0	0	2	-6	60	60	0	4	-1	-0.029	0.72774	20	0	350	-1	0	0	0	-1	0	0	0	0	-1	0	0	250	BB 200-20k 50ms.16	120	-1	0	0	0	0	-1	15	0	0	0	100	1	0	250	BB 200-20k InnerSpkr 50ms.16	17
156	0	0	0	0	0	0	6	6	60	60	0	4	-1	-0.029	0.72774	20	0	350	-1	0	0	0	-1	0	0	0	0	-1	0	0	250	BB 200-20k 50ms.16	120	-1	0	0	0	0	-1	18	0	0	0	100	1	0	250	BB 200-20k InnerSpkr 50ms.16	17
157	0	0	0	0	0	0	30	30	60	60	0	4	-1	-0.029	0.72774	20	0	350	-1	0	0	0	-1	0	0	0	0	-1	0	0	250	BB 200-20k 50ms.16	120	-1	0	0	0	0	-1	21	0	0	0	100	1	0	250	BB 200-20k InnerSpkr 50ms.16	16
158	0	0	0	0	0	0	15	15	60	60	0	4	-1	-0.029	0.72774	20	0	350	-1	0	0	0	-1	0	0	0	0	-1	0	0	250	BB 200-20k 50ms.16	120	-1	0	0	0	0	-1	24	0	0	0	100	1	0	250	BB 200-20k InnerSpkr 50ms.16	14
159	0	0	0	0	0	0	-3	-3	60	60	0	4	-1	-0.029	0.72774	20	0	350	-1	0	0	0	-1	0	0	0	0	-1	0	0	250	BB 200-20k 50ms.16	120	-1	0	0	0	0	-1	27	0	0	0	100	1	0	250	BB 200-20k InnerSpkr 50ms.16	18
160	0	0	0	0	0	0	-18	-18	60	60	0	4	-1	-0.029	0.72774	20	0	350	-1	0	0	0	-1	0	0	0	0	-1	0	0	250	BB 200-20k 50ms.16	120	-1	0	0	0	0	-1	30	0	0	0	100	1	0	250	BB 200-20k InnerSpkr 50ms.16	13
161	0	0	0	0	0	0	-14	-3	60	60	0	4	-1	-0.029	0.72774	20	0	350	-1	0	0	0	-1	0	0	0	0	-1	0	0	250	BB 200-20k 50ms.16	120	-1	0	0	0	0	-1	-30	0	0	0	100	1	0	250	BB 200-20k InnerSpkr 50ms.16	16
162	0	0	0	0	0	0	-12	-12	60	60	0	4	-1	-0.029	0.72774	20	0	350	-1	0	0	0	-1	0	0	0	0	-1	0	0	250	BB 200-20k 50ms.16	120	-1	0	0	0	0	-1	-27	0	0	0	100	1	0	250	BB 200-20k InnerSpkr 50ms.16	14
163	0	0	0	0	0	0	18	18	60	60	0	4	-1	-0.029	0.72774	20	0	350	-1	0	0	0	-1	0	0	0	0	-1	0	0	250	BB 200-20k 50ms.16	120	-1	0	0	0	0	-1	-24	0	0	0	100	1	0	250	BB 200-20k InnerSpkr 50ms.16	18
164	0	0	0	0	0	0	-12	-27	60	60	0	4	-1	-0.029	0.72774	20	0	350	-1	0	0	0	-1	0	0	0	0	-1	0	0	250	BB 200-20k 50ms.16	120	-1	0	0	0	0	-1	-21	0	0	0	100	1	0	250	BB 200-20k InnerSpkr 50ms.16	14
165	0	0	0	0	0	0	-15	-15	60	60	0	4	-1	-0.029	0.72774	20	0	350	-1	0	0	0	-1	0	0	0	0	-1	0	0	250	BB 200-20k 50ms.16	120	-1	0	0	0	0	-1	-18	0	0	0	100	1	0	250	BB 200-20k InnerSpkr 50ms.16	13
166	0	0	0	0	0	0	24	27	60	60	0	4	-1	-0.029	0.72774	20	0	350	-1	0	0	0	-1	0	0	0	0	-1	0	0	250	BB 200-20k 50ms.16	120	-1	0	0	0	0	-1	-15	0	0	0	100	1	0	250	BB 200-20k InnerSpkr 50ms.16	15
167	0	0	0	0	0	0	-26	-30	60	60	0	4	-1	-0.029	0.72774	20	0	350	-1	0	0	0	-1	0	0	0	0	-1	0	0	250	BB 200-20k 50ms.16	120	-1	0	0	0	0	-1	-12	0	0	0	100	1	0	250	BB 200-20k InnerSpkr 50ms.16	15
168	0	0	0	0	0	0	19	24	60	60	0	4	-1	-0.029	0.72774	20	0	350	-1	0	0	0	-1	0	0	0	0	-1	0	0	250	BB 200-20k 50ms.16	120	-1	0	0	0	0	-1	-9	0	0	0	100	1	0	250	BB 200-20k InnerSpkr 50ms.16	12
169	0	0	0	0	0	0	6	6	60	60	0	4	-1	-0.029	0.72774	20	0	350	-1	0	0	0	-1	0	0	0	0	-1	0	0	250	BB 200-20k 50ms.16	120	-1	0	0	0	0	-1	-6	0	0	0	100	1	0	250	BB 200-20k InnerSpkr 50ms.16	15
170	0	0	0	0	0	0	20	12	60	60	0	4	-1	-0.029	0.72774	20	0	350	-1	0	0	0	-1	0	0	0	0	-1	0	0	250	BB 200-20k 50ms.16	120	-1	0	0	0	0	-1	-3	0	0	0	100	1	0	250	BB 200-20k InnerSpkr 50ms.16	13
171	0	0	0	0	0	0	16	3	60	60	0	4	-1	-0.029	0.72774	20	0	350	-1	0	0	0	-1	0	0	0	0	-1	0	0	250	BB 200-20k 50ms.16	120	-1	0	0	0	0	-1	3	0	0	0	100	1	0	250	BB 200-20k InnerSpkr 50ms.16	12
172	0	0	0	0	0	0	-21	-21	60	60	0	4	-1	-0.029	0.72774	20	0	350	-1	0	0	0	-1	0	0	0	0	-1	0	0	250	BB 200-20k 50ms.16	120	-1	0	0	0	0	-1	6	0	0	0	100	1	0	250	BB 200-20k InnerSpkr 50ms.16	16
173	0	0	0	0	0	0	18	18	60	60	0	4	-1	-0.029	0.72774	20	0	350	-1	0	0	0	-1	0	0	0	0	-1	0	0	250	BB 200-20k 50ms.16	120	-1	0	0	0	0	-1	9	0	0	0	100	1	0	250	BB 200-20k InnerSpkr 50ms.16	14
174	0	0	0	0	0	0	-32	-21	60	60	0	4	-1	-0.029	0.72774	20	0	350	-1	0	0	0	-1	0	0	0	0	-1	0	0	250	BB 200-20k 50ms.16	120	-1	0	0	0	0	-1	12	0	0	0	100	1	0	250	BB 200-20k InnerSpkr 50ms.16	14
175	0	0	0	0	0	0	-6	-6	60	60	0	4	-1	-0.029	0.72774	20	0	350	-1	0	0	0	-1	0	0	0	0	-1	0	0	250	BB 200-20k 50ms.16	120	-1	0	0	0	0	-1	15	0	0	0	100	1	0	250	BB 200-20k InnerSpkr 50ms.16	17
176	0	0	0	0	0	0	26	21	60	60	0	4	-1	-0.029	0.72774	20	0	350	-1	0	0	0	-1	0	0	0	0	-1	0	0	250	BB 200-20k 50ms.16	120	-1	0	0	0	0	-1	18	0	0	0	100	1	0	250	BB 200-20k InnerSpkr 50ms.16	12
177	0	0	0	0	0	0	9	9	60	60	0	4	-1	-0.029	0.72774	20	0	350	-1	0	0	0	-1	0	0	0	0	-1	0	0	250	BB 200-20k 50ms.16	120	-1	0	0	0	0	-1	21	0	0	0	100	1	0	250	BB 200-20k InnerSpkr 50ms.16	18
178	0	0	0	0	0	0	-15	-15	60	60	0	4	-1	-0.029	0.72774	20	0	350	-1	0	0	0	-1	0	0	0	0	-1	0	0	250	BB 200-20k 50ms.16	120	-1	0	0	0	0	-1	24	0	0	0	100	1	0	250	BB 200-20k InnerSpkr 50ms.16	12
179	0	0	0	0	0	0	28	21	60	60	0	4	-1	-0.029	0.72774	20	0	350	-1	0	0	0	-1	0	0	0	0	-1	0	0	250	BB 200-20k 50ms.16	120	-1	0	0	0	0	-1	27	0	0	0	100	1	0	250	BB 200-20k InnerSpkr 50ms.16	13
180	0	0	0	0	0	0	5	15	60	60	0	4	-1	-0.029	0.72774	20	0	350	-1	0	0	0	-1	0	0	0	0	-1	0	0	250	BB 200-20k 50ms.16	120	-1	0	0	0	0	-1	30	0	0	0	100	1	0	250	BB 200-20k InnerSpkr 50ms.16	18
181	0	0	21	21	30	30	21	21	60	60	0	4	-1	12.809	0.72774	20	0	-1	-1	0	0	0	-1	21	0	0	0	-1	0	0	250	BB 200-20k 50ms.16	120	-1	0	0	0	0	-1	21	0	0	0	100	20	0	250	BB 200-20k InnerSpkr 50ms.16	12
182	0	0	21	21	0	0	21	21	0	0	-1	0	-1	12.809	0.72774	100	19750	250	-1	0	0	0	-1	21	0	0	0	0	1	0	250	BB 200-20k 50ms.16	12	-1	0	0	0	0	-1	21	0	0	0	-1	0	0	250	BB 200-20k InnerSpkr 50ms.16	120
183	0	0	-24	-24	30	30	-9	-9	60	60	0	4	-1	-1.0165	0.72774	20	0	-1	-1	0	0	0	-1	-24	0	0	0	-1	0	0	250	BB 200-20k 50ms.16	120	-1	0	0	0	0	-1	-9	0	0	0	100	20	0	250	BB 200-20k InnerSpkr 50ms.16	12
184	0	0	-24	-24	0	0	-9	-9	0	0	-1	0	-1	-1.0165	0.72774	100	750	250	-1	0	0	0	-1	-24	0	0	0	0	1	0	250	BB 200-20k 50ms.16	13	-1	0	0	0	0	-1	-9	0	0	0	-1	0	0	250	BB 200-20k InnerSpkr 50ms.16	120
185	0	0	30	30	30	30	30	30	60	60	0	4	-1	21.6969	0.72774	20	0	-1	-1	0	0	0	-1	30	0	0	0	-1	0	0	250	BB 200-20k 50ms.16	120	-1	0	0	0	0	-1	30	0	0	0	100	20	4	250	BB 200-20k InnerSpkr 50ms.16	12
186	0	0	30	30	0	0	30	30	0	0	-1	0	-1	21.6969	0.72774	100	4750	250	-1	0	0	0	-1	30	0	0	0	0	1	0	250	BB 200-20k 50ms.16	15	-1	0	0	0	0	-1	30	0	0	0	-1	0	0	250	BB 200-20k InnerSpkr 50ms.16	120
187	0	0	-24	-24	30	30	-9	-9	60	60	0	4	-1	-16.8172	0.72774	20	0	-1	-1	0	0	0	-1	-24	0	0	0	-1	0	0	250	BB 200-20k 50ms.16	120	-1	0	0	0	0	-1	-9	0	0	0	100	20	0	250	BB 200-20k InnerSpkr 50ms.16	12
188	0	0	-24	-24	0	0	-9	-9	0	0	-1	0	-1	-16.8172	0.72774	100	750	250	-1	0	0	0	-1	-24	0	0	0	0	1	0	250	BB 200-20k 50ms.16	17	-1	0	0	0	0	-1	-9	0	0	0	-1	0	0	250	BB 200-20k InnerSpkr 50ms.16	120
189	0	0	12	12	30	30	12	12	60	60	0	4	-1	3.9212	0.72774	20	0	-1	-1	0	0	0	-1	12	0	0	0	-1	0	0	250	BB 200-20k 50ms.16	120	-1	0	0	0	0	-1	12	0	0	0	100	20	0	250	BB 200-20k InnerSpkr 50ms.16	17
190	0	0	12	12	0	0	12	12	0	0	-1	0	-1	3.9212	0.72774	100	4750	250	-1	0	0	0	-1	12	0	0	0	0	1	0	250	BB 200-20k 50ms.16	16	-1	0	0	0	0	-1	12	0	0	0	-1	0	0	250	BB 200-20k InnerSpkr 50ms.16	120
191	0	0	-12	-12	30	30	-12	-12	60	60	0	4	-1	-3.9792	0.72774	20	0	-1	-1	0	0	0	-1	-12	0	0	0	-1	0	0	250	BB 200-20k 50ms.16	120	-1	0	0	0	0	-1	-12	0	0	0	100	20	6	250	BB 200-20k InnerSpkr 50ms.16	17
192	0	0	-12	-12	0	0	-12	-12	0	0	-1	0	-1	-3.9792	0.72774	100	750	250	-1	0	0	0	-1	-12	0	0	0	0	1	0	250	BB 200-20k 50ms.16	16	-1	0	0	0	0	-1	-12	0	0	0	-1	0	0	250	BB 200-20k InnerSpkr 50ms.16	120
193	0	0	6	6	30	30	6	6	60	60	0	4	-1	-2.0041	0.72774	20	0	-1	-1	0	0	0	-1	6	0	0	0	-1	0	0	250	BB 200-20k 50ms.16	120	-1	0	0	0	0	-1	6	0	0	0	100	20	0	250	BB 200-20k InnerSpkr 50ms.16	17
194	0	0	6	6	0	0	6	6	0	0	-1	0	-1	-2.0041	0.72774	100	19750	250	-1	0	0	0	-1	6	0	0	0	0	1	0	250	BB 200-20k 50ms.16	13	-1	0	0	0	0	-1	6	0	0	0	-1	0	0	250	BB 200-20k InnerSpkr 50ms.16	120
195	0	0	21	21	30	30	21	21	60	60	0	4	-1	28.6097	0.72774	20	0	-1	-1	0	0	0	-1	21	0	0	0	-1	0	0	250	BB 200-20k 50ms.16	120	-1	0	0	0	0	-1	21	0	0	0	100	20	15	250	BB 200-20k InnerSpkr 50ms.16	12
196	0	0	21	21	0	0	21	21	0	0	-1	0	-1	28.6097	0.72774	100	750	250	-1	0	0	0	-1	21	0	0	0	0	1	0	250	BB 200-20k 50ms.16	12	-1	0	0	0	0	-1	21	0	0	0	-1	0	0	250	BB 200-20k InnerSpkr 50ms.16	120
197	0	0	-21	-21	30	30	-21	-21	60	60	0	4	-1	-28.6677	0.72774	20	0	-1	-1	0	0	0	-1	-21	0	0	0	-1	0	0	250	BB 200-20k 50ms.16	120	-1	0	0	0	0	-1	-21	0	0	0	100	20	0	250	BB 200-20k InnerSpkr 50ms.16	13
198	0	0	-21	-21	0	0	-21	-21	0	0	-1	0	-1	-28.6677	0.72774	100	19750	250	-1	0	0	0	-1	-21	0	0	0	0	1	0	250	BB 200-20k 50ms.16	17	-1	0	0	0	0	-1	-21	0	0	0	-1	0	0	250	BB 200-20k InnerSpkr 50ms.16	120
199	0	0	6	6	30	30	21	21	60	60	0	4	-1	12.809	0.72774	20	0	-1	-1	0	0	0	-1	6	0	0	0	-1	0	0	250	BB 200-20k 50ms.16	120	-1	0	0	0	0	-1	21	0	0	0	100	20	0	250	BB 200-20k InnerSpkr 50ms.16	14
200	0	0	6	6	0	0	21	21	0	0	-1	0	-1	12.809	0.72774	100	750	250	-1	0	0	0	-1	6	0	0	0	0	1	0	250	BB 200-20k 50ms.16	14	-1	0	0	0	0	-1	21	0	0	0	-1	0	0	250	BB 200-20k InnerSpkr 50ms.16	120
201	0	0	-27	-27	30	30	-27	-27	60	60	0	4	-1	-18.7923	0.72774	20	0	-1	-1	0	0	0	-1	-27	0	0	0	-1	0	0	250	BB 200-20k 50ms.16	120	-1	0	0	0	0	-1	-27	0	0	0	100	20	7	250	BB 200-20k InnerSpkr 50ms.16	16
202	0	0	-27	-27	0	0	-27	-27	0	0	-1	0	-1	-18.7923	0.72774	100	4750	250	-1	0	0	0	-1	-27	0	0	0	0	1	0	250	BB 200-20k 50ms.16	17	-1	0	0	0	0	-1	-27	0	0	0	-1	0	0	250	BB 200-20k InnerSpkr 50ms.16	120
203	0	0	6	6	30	30	21	21	60	60	0	4	-1	28.6097	0.72774	20	0	-1	-1	0	0	0	-1	6	0	0	0	-1	0	0	250	BB 200-20k 50ms.16	120	-1	0	0	0	0	-1	21	0	0	0	100	20	0	250	BB 200-20k InnerSpkr 50ms.16	14
204	0	0	6	6	0	0	21	21	0	0	-1	0	-1	28.6097	0.72774	100	750	250	-1	0	0	0	-1	6	0	0	0	0	1	0	250	BB 200-20k 50ms.16	16	-1	0	0	0	0	-1	21	0	0	0	-1	0	0	250	BB 200-20k InnerSpkr 50ms.16	120
205	0	0	3	3	30	30	3	3	60	60	0	4	-1	-4.9667	0.72774	20	0	-1	-1	0	0	0	-1	3	0	0	0	-1	0	0	250	BB 200-20k 50ms.16	120	-1	0	0	0	0	-1	3	0	0	0	100	20	7	250	BB 200-20k InnerSpkr 50ms.16	17
206	0	0	3	3	0	0	3	3	0	0	-1	0	-1	-4.9667	0.72774	100	4750	250	-1	0	0	0	-1	3	0	0	0	0	1	0	250	BB 200-20k 50ms.16	17	-1	0	0	0	0	-1	3	0	0	0	-1	0	0	250	BB 200-20k InnerSpkr 50ms.16	120
207	0	0	-6	-6	30	30	-6	-6	60	60	0	4	-1	1.9461	0.72774	20	0	-1	-1	0	0	0	-1	-6	0	0	0	-1	0	0	250	BB 200-20k 50ms.16	120	-1	0	0	0	0	-1	-6	0	0	0	100	20	0	250	BB 200-20k InnerSpkr 50ms.16	12
208	0	0	-6	-6	0	0	-6	-6	0	0	-1	0	-1	1.9461	0.72774	100	750	250	-1	0	0	0	-1	-6	0	0	0	0	1	0	250	BB 200-20k 50ms.16	17	-1	0	0	0	0	-1	-6	0	0	0	-1	0	0	250	BB 200-20k InnerSpkr 50ms.16	120
209	0	0	12	12	30	30	27	27	60	60	0	4	-1	18.7343	0.72774	20	0	-1	-1	0	0	0	-1	12	0	0	0	-1	0	0	250	BB 200-20k 50ms.16	120	-1	0	0	0	0	-1	27	0	0	0	100	20	19	250	BB 200-20k InnerSpkr 50ms.16	18
210	0	0	12	12	0	0	27	27	0	0	-1	0	-1	18.7343	0.72774	100	750	250	-1	0	0	0	-1	12	0	0	0	0	1	0	250	BB 200-20k 50ms.16	13	-1	0	0	0	0	-1	27	0	0	0	-1	0	0	250	BB 200-20k InnerSpkr 50ms.16	120
211	0	0	-3	-3	30	30	-18	-18	60	60	0	4	-1	-9.9044	0.72774	20	0	-1	-1	0	0	0	-1	-3	0	0	0	-1	0	0	250	BB 200-20k 50ms.16	120	-1	0	0	0	0	-1	-18	0	0	0	100	20	8	250	BB 200-20k InnerSpkr 50ms.16	18
212	0	0	-3	-3	0	0	-18	-18	0	0	-1	0	-1	-9.9044	0.72774	100	750	250	-1	0	0	0	-1	-3	0	0	0	0	1	0	250	BB 200-20k 50ms.16	17	-1	0	0	0	0	-1	-18	0	0	0	-1	0	0	250	BB 200-20k InnerSpkr 50ms.16	120
213	0	0	27	27	30	30	27	27	60	60	0	4	-1	18.7343	0.72774	20	0	-1	-1	0	0	0	-1	27	0	0	0	-1	0	0	250	BB 200-20k 50ms.16	120	-1	0	0	0	0	-1	27	0	0	0	100	20	0	250	BB 200-20k InnerSpkr 50ms.16	13
214	0	0	27	27	0	0	27	27	0	0	-1	0	-1	18.7343	0.72774	100	19750	250	-1	0	0	0	-1	27	0	0	0	0	1	0	250	BB 200-20k 50ms.16	17	-1	0	0	0	0	-1	27	0	0	0	-1	0	0	250	BB 200-20k InnerSpkr 50ms.16	120
215	0	0	3	3	30	30	3	3	60	60	0	4	-1	10.834	0.72774	20	0	-1	-1	0	0	0	-1	3	0	0	0	-1	0	0	250	BB 200-20k 50ms.16	120	-1	0	0	0	0	-1	3	0	0	0	100	20	16	250	BB 200-20k InnerSpkr 50ms.16	14
216	0	0	3	3	0	0	3	3	0	0	-1	0	-1	10.834	0.72774	100	4750	250	-1	0	0	0	-1	3	0	0	0	0	1	0	250	BB 200-20k 50ms.16	18	-1	0	0	0	0	-1	3	0	0	0	-1	0	0	250	BB 200-20k InnerSpkr 50ms.16	120
217	0	0	21	21	30	30	21	21	60	60	0	4	-1	28.6097	0.72774	20	0	-1	-1	0	0	0	-1	21	0	0	0	-1	0	0	250	BB 200-20k 50ms.16	120	-1	0	0	0	0	-1	21	0	0	0	100	20	10	250	BB 200-20k InnerSpkr 50ms.16	13
218	0	0	21	21	0	0	21	21	0	0	-1	0	-1	28.6097	0.72774	100	19750	250	-1	0	0	0	-1	21	0	0	0	0	1	0	250	BB 200-20k 50ms.16	13	-1	0	0	0	0	-1	21	0	0	0	-1	0	0	250	BB 200-20k InnerSpkr 50ms.16	120
219	0	0	-3	-3	30	30	-18	-18	60	60	0	4	-1	-25.7051	0.72774	20	0	-1	-1	0	0	0	-1	-3	0	0	0	-1	0	0	250	BB 200-20k 50ms.16	120	-1	0	0	0	0	-1	-18	0	0	0	100	20	0	250	BB 200-20k InnerSpkr 50ms.16	12
220	0	0	-3	-3	0	0	-18	-18	0	0	-1	0	-1	-25.7051	0.72774	100	750	250	-1	0	0	0	-1	-3	0	0	0	0	1	0	250	BB 200-20k 50ms.16	13	-1	0	0	0	0	-1	-18	0	0	0	-1	0	0	250	BB 200-20k InnerSpkr 50ms.16	120
221	0	0	12	12	30	30	12	12	60	60	0	4	-1	19.7218	0.72774	20	0	-1	-1	0	0	0	-1	12	0	0	0	-1	0	0	250	BB 200-20k 50ms.16	120	-1	0	0	0	0	-1	12	0	0	0	100	20	5	250	BB 200-20k InnerSpkr 50ms.16	14
222	0	0	12	12	0	0	12	12	0	0	-1	0	-1	19.7218	0.72774	100	4750	250	-1	0	0	0	-1	12	0	0	0	0	1	0	250	BB 200-20k 50ms.16	13	-1	0	0	0	0	-1	12	0	0	0	-1	0	0	250	BB 200-20k InnerSpkr 50ms.16	120
223	0	0	-12	-12	30	30	-27	-27	60	60	0	4	-1	-34.593	0.72774	20	0	-1	-1	0	0	0	-1	-12	0	0	0	-1	0	0	250	BB 200-20k 50ms.16	120	-1	0	0	0	0	-1	-27	0	0	0	100	20	0	250	BB 200-20k InnerSpkr 50ms.16	15
224	0	0	-12	-12	0	0	-27	-27	0	0	-1	0	-1	-34.593	0.72774	100	750	250	-1	0	0	0	-1	-12	0	0	0	0	1	0	250	BB 200-20k 50ms.16	12	-1	0	0	0	0	-1	-27	0	0	0	-1	0	0	250	BB 200-20k InnerSpkr 50ms.16	120
225	0	0	9	9	30	30	24	24	60	60	0	4	-1	31.5723	0.72774	20	0	-1	-1	0	0	0	-1	9	0	0	0	-1	0	0	250	BB 200-20k 50ms.16	120	-1	0	0	0	0	-1	24	0	0	0	100	20	0	250	BB 200-20k InnerSpkr 50ms.16	17
226	0	0	9	9	0	0	24	24	0	0	-1	0	-1	31.5723	0.72774	100	750	250	-1	0	0	0	-1	9	0	0	0	0	1	0	250	BB 200-20k 50ms.16	15	-1	0	0	0	0	-1	24	0	0	0	-1	0	0	250	BB 200-20k InnerSpkr 50ms.16	120
227	0	0	-12	-12	30	30	-27	-27	60	60	0	4	-1	-18.7923	0.72774	20	0	-1	-1	0	0	0	-1	-12	0	0	0	-1	0	0	250	BB 200-20k 50ms.16	120	-1	0	0	0	0	-1	-27	0	0	0	100	20	19	250	BB 200-20k InnerSpkr 50ms.16	16
228	0	0	-12	-12	0	0	-27	-27	0	0	-1	0	-1	-18.7923	0.72774	100	750	250	-1	0	0	0	-1	-12	0	0	0	0	1	0	250	BB 200-20k 50ms.16	13	-1	0	0	0	0	-1	-27	0	0	0	-1	0	0	250	BB 200-20k InnerSpkr 50ms.16	120
229	0	0	6	6	30	30	6	6	60	60	0	4	-1	13.7966	0.72774	20	0	-1	-1	0	0	0	-1	6	0	0	0	-1	0	0	250	BB 200-20k 50ms.16	120	-1	0	0	0	0	-1	6	0	0	0	100	20	0	250	BB 200-20k InnerSpkr 50ms.16	17
230	0	0	6	6	0	0	6	6	0	0	-1	0	-1	13.7966	0.72774	100	19750	250	-1	0	0	0	-1	6	0	0	0	0	1	0	250	BB 200-20k 50ms.16	14	-1	0	0	0	0	-1	6	0	0	0	-1	0	0	250	BB 200-20k InnerSpkr 50ms.16	120
231	0	0	-18	-18	30	30	-18	-18	60	60	0	4	-1	-25.7051	0.72774	20	0	-1	-1	0	0	0	-1	-18	0	0	0	-1	0	0	250	BB 200-20k 50ms.16	120	-1	0	0	0	0	-1	-18	0	0	0	100	20	0	250	BB 200-20k InnerSpkr 50ms.16	14
232	0	0	-18	-18	0	0	-18	-18	0	0	-1	0	-1	-25.7051	0.72774	100	4750	250	-1	0	0	0	-1	-18	0	0	0	0	1	0	250	BB 200-20k 50ms.16	18	-1	0	0	0	0	-1	-18	0	0	0	-1	0	0	250	BB 200-20k InnerSpkr 50ms.16	120
233	0	0	21	21	30	30	21	21	60	60	0	4	-1	12.809	0.72774	20	0	-1	-1	0	0	0	-1	21	0	0	0	-1	0	0	250	BB 200-20k 50ms.16	120	-1	0	0	0	0	-1	21	0	0	0	100	20	0	250	BB 200-20k InnerSpkr 50ms.16	17
234	0	0	21	21	0	0	21	21	0	0	-1	0	-1	12.809	0.72774	100	750	250	-1	0	0	0	-1	21	0	0	0	0	1	0	250	BB 200-20k 50ms.16	18	-1	0	0	0	0	-1	21	0	0	0	-1	0	0	250	BB 200-20k InnerSpkr 50ms.16	120
235	0	0	-21	-21	30	30	-21	-21	60	60	0	4	-1	-12.867	0.72774	20	0	-1	-1	0	0	0	-1	-21	0	0	0	-1	0	0	250	BB 200-20k 50ms.16	120	-1	0	0	0	0	-1	-21	0	0	0	100	20	9	250	BB 200-20k InnerSpkr 50ms.16	16
236	0	0	-21	-21	0	0	-21	-21	0	0	-1	0	-1	-12.867	0.72774	100	19750	250	-1	0	0	0	-1	-21	0	0	0	0	1	0	250	BB 200-20k 50ms.16	18	-1	0	0	0	0	-1	-21	0	0	0	-1	0	0	250	BB 200-20k InnerSpkr 50ms.16	120
237	0	0	-12	-12	30	30	-12	-12	60	60	0	4	-1	-19.7798	0.72774	20	0	-1	-1	0	0	0	-1	-12	0	0	0	-1	0	0	250	BB 200-20k 50ms.16	120	-1	0	0	0	0	-1	-12	0	0	0	100	20	15	250	BB 200-20k InnerSpkr 50ms.16	16
238	0	0	-12	-12	0	0	-12	-12	0	0	-1	0	-1	-19.7798	0.72774	100	750	250	-1	0	0	0	-1	-12	0	0	0	0	1	0	250	BB 200-20k 50ms.16	16	-1	0	0	0	0	-1	-12	0	0	0	-1	0	0	250	BB 200-20k InnerSpkr 50ms.16	120
239	0	0	30	30	30	30	30	30	60	60	0	4	-1	37.4976	0.72774	20	0	-1	-1	0	0	0	-1	30	0	0	0	-1	0	0	250	BB 200-20k 50ms.16	120	-1	0	0	0	0	-1	30	0	0	0	100	20	4	250	BB 200-20k InnerSpkr 50ms.16	16
240	0	0	30	30	0	0	30	30	0	0	-1	0	-1	37.4976	0.72774	100	4750	250	-1	0	0	0	-1	30	0	0	0	0	1	0	250	BB 200-20k 50ms.16	18	-1	0	0	0	0	-1	30	0	0	0	-1	0	0	250	BB 200-20k InnerSpkr 50ms.16	120
241	0	0	-6	-6	30	30	-6	-6	60	60	0	4	-1	-13.8546	0.72774	20	0	-1	-1	0	0	0	-1	-6	0	0	0	-1	0	0	250	BB 200-20k 50ms.16	120	-1	0	0	0	0	-1	-6	0	0	0	100	20	11	250	BB 200-20k InnerSpkr 50ms.16	18
242	0	0	-6	-6	0	0	-6	-6	0	0	-1	0	-1	-13.8546	0.72774	100	750	250	-1	0	0	0	-1	-6	0	0	0	0	1	0	250	BB 200-20k 50ms.16	15	-1	0	0	0	0	-1	-6	0	0	0	-1	0	0	250	BB 200-20k InnerSpkr 50ms.16	120
243	0	0	45	45	30	30	30	30	60	60	0	4	-1	37.4976	0.72774	20	0	-1	-1	0	0	0	-1	45	0	0	0	-1	0	0	250	BB 200-20k 50ms.16	120	-1	0	0	0	0	-1	30	0	0	0	100	20	19	250	BB 200-20k InnerSpkr 50ms.16	13
244	0	0	45	45	0	0	30	30	0	0	-1	0	-1	37.4976	0.72774	100	750	250	-1	0	0	0	-1	45	0	0	0	0	1	0	250	BB 200-20k 50ms.16	13	-1	0	0	0	0	-1	30	0	0	0	-1	0	0	250	BB 200-20k InnerSpkr 50ms.16	120
245	0	0	-27	-27	30	30	-12	-12	60	60	0	4	-1	-3.9792	0.72774	20	0	-1	-1	0	0	0	-1	-27	0	0	0	-1	0	0	250	BB 200-20k 50ms.16	120	-1	0	0	0	0	-1	-12	0	0	0	100	20	12	250	BB 200-20k InnerSpkr 50ms.16	13
246	0	0	-27	-27	0	0	-12	-12	0	0	-1	0	-1	-3.9792	0.72774	100	750	250	-1	0	0	0	-1	-27	0	0	0	0	1	0	250	BB 200-20k 50ms.16	12	-1	0	0	0	0	-1	-12	0	0	0	-1	0	0	250	BB 200-20k InnerSpkr 50ms.16	120
247	0	0	-24	-24	30	30	-24	-24	60	60	0	4	-1	-31.6303	0.72774	20	0	-1	-1	0	0	0	-1	-24	0	0	0	-1	0	0	250	BB 200-20k 50ms.16	120	-1	0	0	0	0	-1	-24	0	0	0	100	20	7	250	BB 200-20k InnerSpkr 50ms.16	15
248	0	0	-24	-24	0	0	-24	-24	0	0	-1	0	-1	-31.6303	0.72774	100	750	250	-1	0	0	0	-1	-24	0	0	0	0	1	0	250	BB 200-20k 50ms.16	16	-1	0	0	0	0	-1	-24	0	0	0	-1	0	0	250	BB 200-20k InnerSpkr 50ms.16	120
249	0	0	6	6	30	30	-9	-9	60	60	0	4	-1	-1.0165	0.72774	20	0	-1	-1	0	0	0	-1	6	0	0	0	-1	0	0	250	BB 200-20k 50ms.16	120	-1	0	0	0	0	-1	-9	0	0	0	100	20	0	250	BB 200-20k InnerSpkr 50ms.16	14
250	0	0	6	6	0	0	-9	-9	0	0	-1	0	-1	-1.0165	0.72774	100	750	250	-1	0	0	0	-1	6	0	0	0	0	1	0	250	BB 200-20k 50ms.16	14	-1	0	0	0	0	-1	-9	0	0	0	-1	0	0	250	BB 200-20k InnerSpkr 50ms.16	120
251	0	0	-27	-27	30	30	-27	-27	60	60	0	4	-1	-34.593	0.72774	20	0	-1	-1	0	0	0	-1	-27	0	0	0	-1	0	0	250	BB 200-20k 50ms.16	120	-1	0	0	0	0	-1	-27	0	0	0	100	20	3	250	BB 200-20k InnerSpkr 50ms.16	18
252	0	0	-27	-27	0	0	-27	-27	0	0	-1	0	-1	-34.593	0.72774	100	4750	250	-1	0	0	0	-1	-27	0	0	0	0	1	0	250	BB 200-20k 50ms.16	18	-1	0	0	0	0	-1	-27	0	0	0	-1	0	0	250	BB 200-20k InnerSpkr 50ms.16	120
253	0	0	-27	-27	30	30	-12	-12	60	60	0	4	-1	-19.7798	0.72774	20	0	-1	-1	0	0	0	-1	-27	0	0	0	-1	0	0	250	BB 200-20k 50ms.16	120	-1	0	0	0	0	-1	-12	0	0	0	100	20	14	250	BB 200-20k InnerSpkr 50ms.16	15
254	0	0	-27	-27	0	0	-12	-12	0	0	-1	0	-1	-19.7798	0.72774	100	750	250	-1	0	0	0	-1	-27	0	0	0	0	1	0	250	BB 200-20k 50ms.16	15	-1	0	0	0	0	-1	-12	0	0	0	-1	0	0	250	BB 200-20k InnerSpkr 50ms.16	120
255	0	0	45	45	30	30	30	30	60	60	0	4	-1	21.6969	0.72774	20	0	-1	-1	0	0	0	-1	45	0	0	0	-1	0	0	250	BB 200-20k 50ms.16	120	-1	0	0	0	0	-1	30	0	0	0	100	20	3	250	BB 200-20k InnerSpkr 50ms.16	12
256	0	0	45	45	0	0	30	30	0	0	-1	0	-1	21.6969	0.72774	100	750	250	-1	0	0	0	-1	45	0	0	0	0	1	0	250	BB 200-20k 50ms.16	15	-1	0	0	0	0	-1	30	0	0	0	-1	0	0	250	BB 200-20k InnerSpkr 50ms.16	120
257	0	0	-6	-6	30	30	-6	-6	60	60	0	4	-1	1.9461	0.72774	20	0	-1	-1	0	0	0	-1	-6	0	0	0	-1	0	0	250	BB 200-20k 50ms.16	120	-1	0	0	0	0	-1	-6	0	0	0	100	20	0	250	BB 200-20k InnerSpkr 50ms.16	13
258	0	0	-6	-6	0	0	-6	-6	0	0	-1	0	-1	1.9461	0.72774	100	19750	250	-1	0	0	0	-1	-6	0	0	0	0	1	0	250	BB 200-20k 50ms.16	18	-1	0	0	0	0	-1	-6	0	0	0	-1	0	0	250	BB 200-20k InnerSpkr 50ms.16	120
259	0	0	39	39	30	30	24	24	60	60	0	4	-1	31.5723	0.72774	20	0	-1	-1	0	0	0	-1	39	0	0	0	-1	0	0	250	BB 200-20k 50ms.16	120	-1	0	0	0	0	-1	24	0	0	0	100	20	0	250	BB 200-20k InnerSpkr 50ms.16	13
260	0	0	39	39	0	0	24	24	0	0	-1	0	-1	31.5723	0.72774	100	750	250	-1	0	0	0	-1	39	0	0	0	0	1	0	250	BB 200-20k 50ms.16	14	-1	0	0	0	0	-1	24	0	0	0	-1	0	0	250	BB 200-20k InnerSpkr 50ms.16	120
261	0	0	-24	-24	30	30	-24	-24	60	60	0	4	-1	-15.8297	0.72774	20	0	-1	-1	0	0	0	-1	-24	0	0	0	-1	0	0	250	BB 200-20k 50ms.16	120	-1	0	0	0	0	-1	-24	0	0	0	100	20	4	250	BB 200-20k InnerSpkr 50ms.16	14
262	0	0	-24	-24	0	0	-24	-24	0	0	-1	0	-1	-15.8297	0.72774	100	750	250	-1	0	0	0	-1	-24	0	0	0	0	1	0	250	BB 200-20k 50ms.16	18	-1	0	0	0	0	-1	-24	0	0	0	-1	0	0	250	BB 200-20k InnerSpkr 50ms.16	120
263	0	0	6	6	30	30	-9	-9	60	60	0	4	-1	-16.8172	0.72774	20	0	-1	-1	0	0	0	-1	6	0	0	0	-1	0	0	250	BB 200-20k 50ms.16	120	-1	0	0	0	0	-1	-9	0	0	0	100	20	0	250	BB 200-20k InnerSpkr 50ms.16	12
264	0	0	6	6	0	0	-9	-9	0	0	-1	0	-1	-16.8172	0.72774	100	750	250	-1	0	0	0	-1	6	0	0	0	0	1	0	250	BB 200-20k 50ms.16	18	-1	0	0	0	0	-1	-9	0	0	0	-1	0	0	250	BB 200-20k InnerSpkr 50ms.16	120
265	0	0	9	9	30	30	24	24	60	60	0	4	-1	15.7717	0.72774	20	0	-1	-1	0	0	0	-1	9	0	0	0	-1	0	0	250	BB 200-20k 50ms.16	120	-1	0	0	0	0	-1	24	0	0	0	100	20	0	250	BB 200-20k InnerSpkr 50ms.16	12
266	0	0	9	9	0	0	24	24	0	0	-1	0	-1	15.7717	0.72774	100	750	250	-1	0	0	0	-1	9	0	0	0	0	1	0	250	BB 200-20k 50ms.16	12	-1	0	0	0	0	-1	24	0	0	0	-1	0	0	250	BB 200-20k InnerSpkr 50ms.16	120
267	0	0	-6	-6	30	30	-6	-6	60	60	0	4	-1	-13.8546	0.72774	20	0	-1	-1	0	0	0	-1	-6	0	0	0	-1	0	0	250	BB 200-20k 50ms.16	120	-1	0	0	0	0	-1	-6	0	0	0	100	20	5	250	BB 200-20k InnerSpkr 50ms.16	12
268	0	0	-6	-6	0	0	-6	-6	0	0	-1	0	-1	-13.8546	0.72774	100	19750	250	-1	0	0	0	-1	-6	0	0	0	0	1	0	250	BB 200-20k 50ms.16	12	-1	0	0	0	0	-1	-6	0	0	0	-1	0	0	250	BB 200-20k InnerSpkr 50ms.16	120
269	0	0	12	12	30	30	27	27	60	60	0	4	-1	34.535	0.72774	20	0	-1	-1	0	0	0	-1	12	0	0	0	-1	0	0	250	BB 200-20k 50ms.16	120	-1	0	0	0	0	-1	27	0	0	0	100	20	18	250	BB 200-20k InnerSpkr 50ms.16	14
270	0	0	12	12	0	0	27	27	0	0	-1	0	-1	34.535	0.72774	100	750	250	-1	0	0	0	-1	12	0	0	0	0	1	0	250	BB 200-20k 50ms.16	12	-1	0	0	0	0	-1	27	0	0	0	-1	0	0	250	BB 200-20k InnerSpkr 50ms.16	120
271	0	0	-3	-3	30	30	-3	-3	60	60	0	4	-1	-10.892	0.72774	20	0	-1	-1	0	0	0	-1	-3	0	0	0	-1	0	0	250	BB 200-20k 50ms.16	120	-1	0	0	0	0	-1	-3	0	0	0	100	20	0	250	BB 200-20k InnerSpkr 50ms.16	13
272	0	0	-3	-3	0	0	-3	-3	0	0	-1	0	-1	-10.892	0.72774	100	750	250	-1	0	0	0	-1	-3	0	0	0	0	1	0	250	BB 200-20k 50ms.16	16	-1	0	0	0	0	-1	-3	0	0	0	-1	0	0	250	BB 200-20k InnerSpkr 50ms.16	120
273	0	0	27	27	30	30	27	27	60	60	0	4	-1	34.535	0.72774	20	0	-1	-1	0	0	0	-1	27	0	0	0	-1	0	0	250	BB 200-20k 50ms.16	120	-1	0	0	0	0	-1	27	0	0	0	100	20	0	250	BB 200-20k InnerSpkr 50ms.16	16
274	0	0	27	27	0	0	27	27	0	0	-1	0	-1	34.535	0.72774	100	19750	250	-1	0	0	0	-1	27	0	0	0	0	1	0	250	BB 200-20k 50ms.16	13	-1	0	0	0	0	-1	27	0	0	0	-1	0	0	250	BB 200-20k InnerSpkr 50ms.16	120
275	0	0	-3	-3	30	30	-3	-3	60	60	0	4	-1	4.9087	0.72774	20	0	-1	-1	0	0	0	-1	-3	0	0	0	-1	0	0	250	BB 200-20k 50ms.16	120	-1	0	0	0	0	-1	-3	0	0	0	100	20	9	250	BB 200-20k InnerSpkr 50ms.16	12
276	0	0	-3	-3	0	0	-3	-3	0	0	-1	0	-1	4.9087	0.72774	100	750	250	-1	0	0	0	-1	-3	0	0	0	0	1	0	250	BB 200-20k 50ms.16	14	-1	0	0	0	0	-1	-3	0	0	0	-1	0	0	250	BB 200-20k InnerSpkr 50ms.16	120
277	0	0	39	39	30	30	24	24	60	60	0	4	-1	15.7717	0.72774	20	0	-1	-1	0	0	0	-1	39	0	0	0	-1	0	0	250	BB 200-20k 50ms.16	120	-1	0	0	0	0	-1	24	0	0	0	100	20	0	250	BB 200-20k InnerSpkr 50ms.16	17
278	0	0	39	39	0	0	24	24	0	0	-1	0	-1	15.7717	0.72774	100	750	250	-1	0	0	0	-1	39	0	0	0	0	1	0	250	BB 200-20k 50ms.16	13	-1	0	0	0	0	-1	24	0	0	0	-1	0	0	250	BB 200-20k InnerSpkr 50ms.16	120
279	0	0	-18	-18	30	30	-18	-18	60	60	0	4	-1	-9.9044	0.72774	20	0	-1	-1	0	0	0	-1	-18	0	0	0	-1	0	0	250	BB 200-20k 50ms.16	120	-1	0	0	0	0	-1	-18	0	0	0	100	20	9	250	BB 200-20k InnerSpkr 50ms.16	16
280	0	0	-18	-18	0	0	-18	-18	0	0	-1	0	-1	-9.9044	0.72774	100	4750	250	-1	0	0	0	-1	-18	0	0	0	0	1	0	250	BB 200-20k 50ms.16	14	-1	0	0	0	0	-1	-18	0	0	0	-1	0	0	250	BB 200-20k InnerSpkr 50ms.16	120
281	0	20	0	0	30	30	-27	-27	60	60	0	4	-1	-34.593	0.72774	20	0	5350	-1	0	0	0	-1	0	0	0	0	-1	0	0	250	BB 200-20k 50ms.16	120	-1	0	0	0	0	-1	-27	0	0	0	100	20	11	250	BB 200-20k InnerSpkr 50ms.16	15
282	0	0	0	0	0	0	21	21	60	60	0	4	-1	28.6097	0.72774	20	0	5350	-1	0	0	0	-1	0	0	0	0	-1	0	0	250	BB 200-20k 50ms.16	120	-1	0	0	0	0	-1	21	0	0	0	100	20	0	250	BB 200-20k InnerSpkr 50ms.16	12
283	0	0	0	0	0	0	-1	9	60	60	0	4	-1	16.7592	0.72774	20	0	5350	-1	0	0	0	-1	0	0	0	0	-1	0	0	250	BB 200-20k 50ms.16	120	-1	0	0	0	0	-1	9	0	0	0	100	20	14	250	BB 200-20k InnerSpkr 50ms.16	12
284	0	0	0	0	0	0	-27	-24	60	60	0	4	-1	-31.6303	0.72774	20	0	5350	-1	0	0	0	-1	0	0	0	0	-1	0	0	250	BB 200-20k 50ms.16	120	-1	0	0	0	0	-1	-24	0	0	0	100	20	9	250	BB 200-20k InnerSpkr 50ms.16	13
285	0	0	0	0	0	0	3	3	60	60	0	4	-1	-4.9667	0.72774	20	0	5350	-1	0	0	0	-1	0	0	0	0	-1	0	0	250	BB 200-20k 50ms.16	120	-1	0	0	0	0	-1	3	0	0	0	100	20	4	250	BB 200-20k InnerSpkr 50ms.16	15
286	0	0	0	0	0	0	-21	-21	60	60	0	4	-1	-12.867	0.72774	20	0	5350	-1	0	0	0	-1	0	0	0	0	-1	0	0	250	BB 200-20k 50ms.16	120	-1	0	0	0	0	-1	-21	0	0	0	100	20	6	250	BB 200-20k InnerSpkr 50ms.16	15
287	0	0	0	0	0	0	12	12	60	60	0	4	-1	3.9212	0.72774	20	0	5350	-1	0	0	0	-1	0	0	0	0	-1	0	0	250	BB 200-20k 50ms.16	120	-1	0	0	0	0	-1	12	0	0	0	100	20	0	250	BB 200-20k InnerSpkr 50ms.16	18
288	0	0	0	0	0	0	-15	-15	60	60	0	4	-1	-22.7425	0.72774	20	0	5350	-1	0	0	0	-1	0	0	0	0	-1	0	0	250	BB 200-20k 50ms.16	120	-1	0	0	0	0	-1	-15	0	0	0	100	20	12	250	BB 200-20k InnerSpkr 50ms.16	16
289	0	0	0	0	0	0	21	21	60	60	0	4	-1	12.809	0.72774	20	0	5350	-1	0	0	0	-1	0	0	0	0	-1	0	0	250	BB 200-20k 50ms.16	120	-1	0	0	0	0	-1	21	0	0	0	100	20	0	250	BB 200-20k InnerSpkr 50ms.16	17
290	0	0	0	0	0	0	9	9	60	60	0	4	-1	0.95854	0.72774	20	0	5350	-1	0	0	0	-1	0	0	0	0	-1	0	0	250	BB 200-20k 50ms.16	120	-1	0	0	0	0	-1	9	0	0	0	100	20	11	250	BB 200-20k InnerSpkr 50ms.16	17
291	0	0	0	0	0	0	-3	-3	60	60	0	4	-1	-10.892	0.72774	20	0	5350	-1	0	0	0	-1	0	0	0	0	-1	0	0	250	BB 200-20k 50ms.16	120	-1	0	0	0	0	-1	-3	0	0	0	100	20	0	250	BB 200-20k InnerSpkr 50ms.16	14
292	0	0	0	0	0	0	-19	-15	60	60	0	4	-1	-6.9418	0.72774	20	0	5350	-1	0	0	0	-1	0	0	0	0	-1	0	0	250	BB 200-20k 50ms.16	120	-1	0	0	0	0	-1	-15	0	0	0	100	20	11	250	BB 200-20k InnerSpkr 50ms.16	14
293	0	0	0	0	0	0	15	15	60	60	0	4	-1	22.6845	0.72774	20	0	5350	-1	0	0	0	-1	0	0	0	0	-1	0	0	250	BB 200-20k 50ms.16	120	-1	0	0	0	0	-1	15	0	0	0	100	20	0	250	BB 200-20k InnerSpkr 50ms.16	14
294	0	0	0	0	0	0	-18	-6	60	60	0	4	-1	1.9461	0.72774	20	0	5350	-1	0	0	0	-1	0	0	0	0	-1	0	0	250	BB 200-20k 50ms.16	120	-1	0	0	0	0	-1	-6	0	0	0	100	20	14	250	BB 200-20k InnerSpkr 50ms.16	16
295	0	0	0	0	0	0	31	24	60	60	0	4	-1	15.7717	0.72774	20	0	5350	-1	0	0	0	-1	0	0	0	0	-1	0	0	250	BB 200-20k 50ms.16	120	-1	0	0	0	0	-1	24	0	0	0	100	20	0	250	BB 200-20k InnerSpkr 50ms.16	15
296	0	0	0	0	0	0	3	3	60	60	0	4	-1	10.834	0.72774	20	0	5350	-1	0	0	0	-1	0	0	0	0	-1	0	0	250	BB 200-20k 50ms.16	120	-1	0	0	0	0	-1	3	0	0	0	100	20	0	250	BB 200-20k InnerSpkr 50ms.16	15
297	0	0	0	0	0	0	-12	-12	60	60	0	4	-1	-3.9792	0.72774	20	0	5350	-1	0	0	0	-1	0	0	0	0	-1	0	0	250	BB 200-20k 50ms.16	120	-1	0	0	0	0	-1	-12	0	0	0	100	20	0	250	BB 200-20k InnerSpkr 50ms.16	17
298	0	0	0	0	0	0	32	27	60	60	0	4	-1	34.535	0.72774	20	0	5350	-1	0	0	0	-1	0	0	0	0	-1	0	0	250	BB 200-20k 50ms.16	120	-1	0	0	0	0	-1	27	0	0	0	100	20	14	250	BB 200-20k InnerSpkr 50ms.16	12
299	0	0	0	0	0	0	-14	-12	60	60	0	4	-1	-19.7798	0.72774	20	0	5350	-1	0	0	0	-1	0	0	0	0	-1	0	0	250	BB 200-20k 50ms.16	120	-1	0	0	0	0	-1	-12	0	0	0	100	20	0	250	BB 200-20k InnerSpkr 50ms.16	16
300	0	0	0	0	0	0	18	18	60	60	0	4	-1	25.6471	0.72774	20	0	5350	-1	0	0	0	-1	0	0	0	0	-1	0	0	250	BB 200-20k 50ms.16	120	-1	0	0	0	0	-1	18	0	0	0	100	20	0	250	BB 200-20k InnerSpkr 50ms.16	18
301	0	0	0	0	0	0	-30	-30	60	60	0	4	-1	-37.5556	0.72774	20	0	5350	-1	0	0	0	-1	0	0	0	0	-1	0	0	250	BB 200-20k 50ms.16	120	-1	0	0	0	0	-1	-30	0	0	0	100	20	0	250	BB 200-20k InnerSpkr 50ms.16	17
302	0	0	0	0	0	0	-18	-18	60	60	0	4	-1	-25.7051	0.72774	20	0	5350	-1	0	0	0	-1	0	0	0	0	-1	0	0	250	BB 200-20k 50ms.16	120	-1	0	0	0	0	-1	-18	0	0	0	100	20	0	250	BB 200-20k InnerSpkr 50ms.16	18
303	0	0	0	0	0	0	23	30	60	60	0	4	-1	21.6969	0.72774	20	0	5350	-1	0	0	0	-1	0	0	0	0	-1	0	0	250	BB 200-20k 50ms.16	120	-1	0	0	0	0	-1	30	0	0	0	100	20	13	250	BB 200-20k InnerSpkr 50ms.16	17
304	0	0	0	0	0	0	-18	-18	60	60	0	4	-1	-9.9044	0.72774	20	0	5350	-1	0	0	0	-1	0	0	0	0	-1	0	0	250	BB 200-20k 50ms.16	120	-1	0	0	0	0	-1	-18	0	0	0	100	20	10	250	BB 200-20k InnerSpkr 50ms.16	14
305	0	0	0	0	0	0	13	27	60	60	0	4	-1	18.7343	0.72774	20	0	5350	-1	0	0	0	-1	0	0	0	0	-1	0	0	250	BB 200-20k 50ms.16	120	-1	0	0	0	0	-1	27	0	0	0	100	20	0	250	BB 200-20k InnerSpkr 50ms.16	13
306	0	0	0	0	0	0	-24	-24	60	60	0	4	-1	-15.8297	0.72774	20	0	5350	-1	0	0	0	-1	0	0	0	0	-1	0	0	250	BB 200-20k 50ms.16	120	-1	0	0	0	0	-1	-24	0	0	0	100	20	0	250	BB 200-20k InnerSpkr 50ms.16	14
307	0	0	0	0	0	0	-9	-9	60	60	0	4	-1	-16.8172	0.72774	20	0	5350	-1	0	0	0	-1	0	0	0	0	-1	0	0	250	BB 200-20k 50ms.16	120	-1	0	0	0	0	-1	-9	0	0	0	100	20	15	250	BB 200-20k InnerSpkr 50ms.16	18
308	0	0	0	0	0	0	6	6	60	60	0	4	-1	-2.0041	0.72774	20	0	5350	-1	0	0	0	-1	0	0	0	0	-1	0	0	250	BB 200-20k 50ms.16	120	-1	0	0	0	0	-1	6	0	0	0	100	20	3	250	BB 200-20k InnerSpkr 50ms.16	12
309	0	0	0	0	0	0	-11	-21	60	60	0	4	-1	-28.6677	0.72774	20	0	5350	-1	0	0	0	-1	0	0	0	0	-1	0	0	250	BB 200-20k 50ms.16	120	-1	0	0	0	0	-1	-21	0	0	0	100	20	7	250	BB 200-20k InnerSpkr 50ms.16	15
310	0	0	0	0	0	0	18	18	60	60	0	4	-1	9.8464	0.72774	20	0	5350	-1	0	0	0	-1	0	0	0	0	-1	0	0	250	BB 200-20k 50ms.16	120	-1	0	0	0	0	-1	18	0	0	0	100	20	9	250	BB 200-20k InnerSpkr 50ms.16	16
311	0	0	0	0	0	0	-27	-27	60	60	0	4	-1	-18.7923	0.72774	20	0	5350	-1	0	0	0	-1	0	0	0	0	-1	0	0	250	BB 200-20k 50ms.16	120	-1	0	0	0	0	-1	-27	0	0	0	100	20	0	250	BB 200-20k InnerSpkr 50ms.16	13
312	0	0	0	0	0	0	24	24	60	60	0	4	-1	31.5723	0.72774	20	0	5350	-1	0	0	0	-1	0	0	0	0	-1	0	0	250	BB 200-20k 50ms.16	120	-1	0	0	0	0	-1	24	0	0	0	100	20	0	250	BB 200-20k InnerSpkr 50ms.16	16
313	0	0	0	0	0	0	-9	-9	60	60	0	4	-1	-1.0165	0.72774	20	0	5350	-1	0	0	0	-1	0	0	0	0	-1	0	0	250	BB 200-20k 50ms.16	120	-1	0	0	0	0	-1	-9	0	0	0	100	20	14	250	BB 200-20k InnerSpkr 50ms.16	18
314	0	0	0	0	0	0	30	30	60	60	0	4	-1	37.4976	0.72774	20	0	5350	-1	0	0	0	-1	0	0	0	0	-1	0	0	250	BB 200-20k 50ms.16	120	-1	0	0	0	0	-1	30	0	0	0	100	20	16	250	BB 200-20k InnerSpkr 50ms.16	17
315	0	0	0	0	0	0	-3	-3	60	60	0	4	-1	4.9087	0.72774	20	0	5350	-1	0	0	0	-1	0	0	0	0	-1	0	0	250	BB 200-20k 50ms.16	120	-1	0	0	0	0	-1	-3	0	0	0	100	20	13	250	BB 200-20k InnerSpkr 50ms.16	13
316	0	0	0	0	0	0	15	15	60	60	0	4	-1	6.8838	0.72774	20	0	5350	-1	0	0	0	-1	0	0	0	0	-1	0	0	250	BB 200-20k 50ms.16	120	-1	0	0	0	0	-1	15	0	0	0	100	20	0	250	BB 200-20k InnerSpkr 50ms.16	15
317	0	0	0	0	0	0	-6	-6	60	60	0	4	-1	-13.8546	0.72774	20	0	5350	-1	0	0	0	-1	0	0	0	0	-1	0	0	250	BB 200-20k 50ms.16	120	-1	0	0	0	0	-1	-6	0	0	0	100	20	16	250	BB 200-20k InnerSpkr 50ms.16	17
318	0	0	0	0	0	0	6	6	60	60	0	4	-1	13.7966	0.72774	20	0	5350	-1	0	0	0	-1	0	0	0	0	-1	0	0	250	BB 200-20k 50ms.16	120	-1	0	0	0	0	-1	6	0	0	0	100	20	0	250	BB 200-20k InnerSpkr 50ms.16	15
319	0	0	0	0	0	0	-40	-30	60	60	0	4	-1	-21.7549	0.72774	20	0	5350	-1	0	0	0	-1	0	0	0	0	-1	0	0	250	BB 200-20k 50ms.16	120	-1	0	0	0	0	-1	-30	0	0	0	100	20	12	250	BB 200-20k InnerSpkr 50ms.16	16
320	0	0	0	0	0	0	12	12	60	60	0	4	-1	19.7218	0.72774	20	0	5350	-1	0	0	0	-1	0	0	0	0	-1	0	0	250	BB 200-20k 50ms.16	120	-1	0	0	0	0	-1	12	0	0	0	100	20	9	250	BB 200-20k InnerSpkr 50ms.16	16
[truncated: 54 more columns]
