# Supplementary material for: Multiple time scales of the ventriloquism aftereffect
Source: PLoS One. 2018 Aug 1;13(8):e0200930. doi: 10.1371/journal.pone.0200930 (PMC6070234; doi:10.1371/journal.pone.0200930)
Supplement: S1 File — Data are provided as .csv files, and can be readily parsed by BuildRecalibrationInputVector.m. All analyses were conducted with MATLAB 2017b. Computational modeling requires the System Identification Toolbox, and can be run by calling EstimateModelParameters.m. (ZIP) [file pone.0200930.s001.zip › Supplemental Model Files/Fast Process Data/MMA VAE Fast Process Session 1.csv]

Trial Index	Pre Spk P	Pre Spk V	Pre Otr P1	Pre Otr P2	Pre Otr V	Pre Otr A	Pre Inr P1	Pre Inr P2	Pre Inr V	Pre Inr A	Pre Ptr Dly	Pre Fix Las	Pre LED Dly	Stm Galv Hor	Stm Galv Ver	Mask Atten	Mask Xtra Dur	Stm Btn Dly	Spk Mov Dly	Spk Mov P	Spk Mov V	Spk Cycles	Otr Mov Dly	Otr Mov P	Otr Mov V	Otr Mov A	Otr Cycles	Otr Aud Dly	Otr Aud Puls	Otr Aud Odd	Otr Aud Per	Otr Aud Snd	Otr Aud Atten	Otr LED Dly	Otr LED Puls	Otr LED Odd	Otr LED Per	Otr LED OnT	Inr Mov Dly	Inr Mov P	Inr Mov V	Inr Mov A	Inr Cycles	Inr Aud Dly	Inr Aud Puls	Inr Aud Odd	Inr Aud Per	Inr Aud Snd	Inr Aud Atten
4	0	0	0	0	0	0	28	30	60	60	0	4	-1	0.11683	1.3419	20	0	350	-1	0	0	0	-1	0	0	0	0	-1	0	0	250	BB 200-20k 50ms.16	120	-1	0	0	0	0	-1	30	0	0	0	100	1	0	250	BB 200-20k InnerSpkr 50ms.16	13
5	0	0	0	0	0	0	3	6	60	60	0	4	-1	0.11683	1.3419	20	0	350	-1	0	0	0	-1	0	0	0	0	-1	0	0	250	BB 200-20k 50ms.16	120	-1	0	0	0	0	-1	6	0	0	0	100	1	0	250	BB 200-20k InnerSpkr 50ms.16	12
6	0	0	0	0	0	0	19	30	60	60	0	4	-1	0.11683	1.3419	20	0	350	-1	0	0	0	-1	0	0	0	0	-1	0	0	250	BB 200-20k 50ms.16	120	-1	0	0	0	0	-1	30	0	0	0	100	1	0	250	BB 200-20k InnerSpkr 50ms.16	17
7	0	0	0	0	0	0	10	15	60	60	0	4	-1	0.11683	1.3419	20	0	350	-1	0	0	0	-1	0	0	0	0	-1	0	0	250	BB 200-20k 50ms.16	120	-1	0	0	0	0	-1	15	0	0	0	100	1	0	250	BB 200-20k InnerSpkr 50ms.16	15
8	0	0	0	0	0	0	-35	-30	60	60	0	4	-1	0.11683	1.3419	20	0	350	-1	0	0	0	-1	0	0	0	0	-1	0	0	250	BB 200-20k 50ms.16	120	-1	0	0	0	0	-1	-30	0	0	0	100	1	0	250	BB 200-20k InnerSpkr 50ms.16	12
9	0	0	0	0	0	0	-6	9	60	60	0	4	-1	0.11683	1.3419	20	0	350	-1	0	0	0	-1	0	0	0	0	-1	0	0	250	BB 200-20k 50ms.16	120	-1	0	0	0	0	-1	9	0	0	0	100	1	0	250	BB 200-20k InnerSpkr 50ms.16	13
10	0	0	0	0	0	0	-15	-15	60	60	0	4	-1	0.11683	1.3419	20	0	350	-1	0	0	0	-1	0	0	0	0	-1	0	0	250	BB 200-20k 50ms.16	120	-1	0	0	0	0	-1	-15	0	0	0	100	1	0	250	BB 200-20k InnerSpkr 50ms.16	16
11	0	0	0	0	0	0	20	18	60	60	0	4	-1	0.11683	1.3419	20	0	350	-1	0	0	0	-1	0	0	0	0	-1	0	0	250	BB 200-20k 50ms.16	120	-1	0	0	0	0	-1	18	0	0	0	100	1	0	250	BB 200-20k InnerSpkr 50ms.16	15
12	0	0	0	0	0	0	-27	-27	60	60	0	4	-1	0.11683	1.3419	20	0	350	-1	0	0	0	-1	0	0	0	0	-1	0	0	250	BB 200-20k 50ms.16	120	-1	0	0	0	0	-1	-27	0	0	0	100	1	0	250	BB 200-20k InnerSpkr 50ms.16	17
13	0	0	0	0	0	0	18	18	60	60	0	4	-1	0.11683	1.3419	20	0	350	-1	0	0	0	-1	0	0	0	0	-1	0	0	250	BB 200-20k 50ms.16	120	-1	0	0	0	0	-1	18	0	0	0	100	1	0	250	BB 200-20k InnerSpkr 50ms.16	12
14	0	0	0	0	0	0	-17	-12	60	60	0	4	-1	0.11683	1.3419	20	0	350	-1	0	0	0	-1	0	0	0	0	-1	0	0	250	BB 200-20k 50ms.16	120	-1	0	0	0	0	-1	-12	0	0	0	100	1	0	250	BB 200-20k InnerSpkr 50ms.16	12
15	0	0	0	0	0	0	-30	-30	60	60	0	4	-1	0.11683	1.3419	20	0	350	-1	0	0	0	-1	0	0	0	0	-1	0	0	250	BB 200-20k 50ms.16	120	-1	0	0	0	0	-1	-30	0	0	0	100	1	0	250	BB 200-20k InnerSpkr 50ms.16	17
16	0	0	0	0	0	0	-3	-3	60	60	0	4	-1	0.11683	1.3419	20	0	350	-1	0	0	0	-1	0	0	0	0	-1	0	0	250	BB 200-20k 50ms.16	120	-1	0	0	0	0	-1	-3	0	0	0	100	1	0	250	BB 200-20k InnerSpkr 50ms.16	14
17	0	0	0	0	0	0	4	6	60	60	0	4	-1	0.11683	1.3419	20	0	350	-1	0	0	0	-1	0	0	0	0	-1	0	0	250	BB 200-20k 50ms.16	120	-1	0	0	0	0	-1	6	0	0	0	100	1	0	250	BB 200-20k InnerSpkr 50ms.16	15
18	0	0	0	0	0	0	-18	-18	60	60	0	4	-1	0.11683	1.3419	20	0	350	-1	0	0	0	-1	0	0	0	0	-1	0	0	250	BB 200-20k 50ms.16	120	-1	0	0	0	0	-1	-18	0	0	0	100	1	0	250	BB 200-20k InnerSpkr 50ms.16	13
19	0	0	0	0	0	0	15	15	60	60	0	4	-1	0.11683	1.3419	20	0	350	-1	0	0	0	-1	0	0	0	0	-1	0	0	250	BB 200-20k 50ms.16	120	-1	0	0	0	0	-1	15	0	0	0	100	1	0	250	BB 200-20k InnerSpkr 50ms.16	16
20	0	0	0	0	0	0	-9	-9	60	60	0	4	-1	0.11683	1.3419	20	0	350	-1	0	0	0	-1	0	0	0	0	-1	0	0	250	BB 200-20k 50ms.16	120	-1	0	0	0	0	-1	-9	0	0	0	100	1	0	250	BB 200-20k InnerSpkr 50ms.16	15
21	0	0	0	0	0	0	24	24	60	60	0	4	-1	0.11683	1.3419	20	0	350	-1	0	0	0	-1	0	0	0	0	-1	0	0	250	BB 200-20k 50ms.16	120	-1	0	0	0	0	-1	24	0	0	0	100	1	0	250	BB 200-20k InnerSpkr 50ms.16	13
22	0	0	0	0	0	0	-1	-6	60	60	0	4	-1	0.11683	1.3419	20	0	350	-1	0	0	0	-1	0	0	0	0	-1	0	0	250	BB 200-20k 50ms.16	120	-1	0	0	0	0	-1	-6	0	0	0	100	1	0	250	BB 200-20k InnerSpkr 50ms.16	14
23	0	0	0	0	0	0	27	27	60	60	0	4	-1	0.11683	1.3419	20	0	350	-1	0	0	0	-1	0	0	0	0	-1	0	0	250	BB 200-20k 50ms.16	120	-1	0	0	0	0	-1	27	0	0	0	100	1	0	250	BB 200-20k InnerSpkr 50ms.16	15
24	0	0	0	0	0	0	-15	-24	60	60	0	4	-1	0.11683	1.3419	20	0	350	-1	0	0	0	-1	0	0	0	0	-1	0	0	250	BB 200-20k 50ms.16	120	-1	0	0	0	0	-1	-24	0	0	0	100	1	0	250	BB 200-20k InnerSpkr 50ms.16	14
25	0	0	0	0	0	0	-3	-3	60	60	0	4	-1	0.11683	1.3419	20	0	350	-1	0	0	0	-1	0	0	0	0	-1	0	0	250	BB 200-20k 50ms.16	120	-1	0	0	0	0	-1	-3	0	0	0	100	1	0	250	BB 200-20k InnerSpkr 50ms.16	12
26	0	0	0	0	0	0	-18	-18	60	60	0	4	-1	0.11683	1.3419	20	0	350	-1	0	0	0	-1	0	0	0	0	-1	0	0	250	BB 200-20k 50ms.16	120	-1	0	0	0	0	-1	-18	0	0	0	100	1	0	250	BB 200-20k InnerSpkr 50ms.16	12
27	0	0	0	0	0	0	12	12	60	60	0	4	-1	0.11683	1.3419	20	0	350	-1	0	0	0	-1	0	0	0	0	-1	0	0	250	BB 200-20k 50ms.16	120	-1	0	0	0	0	-1	12	0	0	0	100	1	0	250	BB 200-20k InnerSpkr 50ms.16	17
28	0	0	0	0	0	0	-21	-21	60	60	0	4	-1	0.11683	1.3419	20	0	350	-1	0	0	0	-1	0	0	0	0	-1	0	0	250	BB 200-20k 50ms.16	120	-1	0	0	0	0	-1	-21	0	0	0	100	1	0	250	BB 200-20k InnerSpkr 50ms.16	12
29	0	0	0	0	0	0	-8	3	60	60	0	4	-1	0.11683	1.3419	20	0	350	-1	0	0	0	-1	0	0	0	0	-1	0	0	250	BB 200-20k 50ms.16	120	-1	0	0	0	0	-1	3	0	0	0	100	1	0	250	BB 200-20k InnerSpkr 50ms.16	12
30	0	0	0	0	0	0	-35	-24	60	60	0	4	-1	0.11683	1.3419	20	0	350	-1	0	0	0	-1	0	0	0	0	-1	0	0	250	BB 200-20k 50ms.16	120	-1	0	0	0	0	-1	-24	0	0	0	100	1	0	250	BB 200-20k InnerSpkr 50ms.16	13
31	0	0	0	0	0	0	-6	-6	60	60	0	4	-1	0.11683	1.3419	20	0	350	-1	0	0	0	-1	0	0	0	0	-1	0	0	250	BB 200-20k 50ms.16	120	-1	0	0	0	0	-1	-6	0	0	0	100	1	0	250	BB 200-20k InnerSpkr 50ms.16	15
32	0	0	0	0	0	0	33	21	60	60	0	4	-1	0.11683	1.3419	20	0	350	-1	0	0	0	-1	0	0	0	0	-1	0	0	250	BB 200-20k 50ms.16	120	-1	0	0	0	0	-1	21	0	0	0	100	1	0	250	BB 200-20k InnerSpkr 50ms.16	15
33	0	0	0	0	0	0	-15	-15	60	60	0	4	-1	0.11683	1.3419	20	0	350	-1	0	0	0	-1	0	0	0	0	-1	0	0	250	BB 200-20k 50ms.16	120	-1	0	0	0	0	-1	-15	0	0	0	100	1	0	250	BB 200-20k InnerSpkr 50ms.16	14
34	0	0	0	0	0	0	12	12	60	60	0	4	-1	0.11683	1.3419	20	0	350	-1	0	0	0	-1	0	0	0	0	-1	0	0	250	BB 200-20k 50ms.16	120	-1	0	0	0	0	-1	12	0	0	0	100	1	0	250	BB 200-20k InnerSpkr 50ms.16	17
35	0	0	0	0	0	0	23	27	60	60	0	4	-1	0.11683	1.3419	20	0	350	-1	0	0	0	-1	0	0	0	0	-1	0	0	250	BB 200-20k 50ms.16	120	-1	0	0	0	0	-1	27	0	0	0	100	1	0	250	BB 200-20k InnerSpkr 50ms.16	15
36	0	0	0	0	0	0	-3	3	60	60	0	4	-1	0.11683	1.3419	20	0	350	-1	0	0	0	-1	0	0	0	0	-1	0	0	250	BB 200-20k 50ms.16	120	-1	0	0	0	0	-1	3	0	0	0	100	1	0	250	BB 200-20k InnerSpkr 50ms.16	16
37	0	0	0	0	0	0	-12	-12	60	60	0	4	-1	0.11683	1.3419	20	0	350	-1	0	0	0	-1	0	0	0	0	-1	0	0	250	BB 200-20k 50ms.16	120	-1	0	0	0	0	-1	-12	0	0	0	100	1	0	250	BB 200-20k InnerSpkr 50ms.16	14
38	0	0	0	0	0	0	9	9	60	60	0	4	-1	0.11683	1.3419	20	0	350	-1	0	0	0	-1	0	0	0	0	-1	0	0	250	BB 200-20k 50ms.16	120	-1	0	0	0	0	-1	9	0	0	0	100	1	0	250	BB 200-20k InnerSpkr 50ms.16	15
39	0	0	0	0	0	0	-27	-27	60	60	0	4	-1	0.11683	1.3419	20	0	350	-1	0	0	0	-1	0	0	0	0	-1	0	0	250	BB 200-20k 50ms.16	120	-1	0	0	0	0	-1	-27	0	0	0	100	1	0	250	BB 200-20k InnerSpkr 50ms.16	16
40	0	0	0	0	0	0	10	21	60	60	0	4	-1	0.11683	1.3419	20	0	350	-1	0	0	0	-1	0	0	0	0	-1	0	0	250	BB 200-20k 50ms.16	120	-1	0	0	0	0	-1	21	0	0	0	100	1	0	250	BB 200-20k InnerSpkr 50ms.16	14
41	0	20	-42	-42	30	30	-27	-27	60	60	0	4	-1	-34.4958	1.3419	20	0	-1	-1	0	0	0	-1	-42	0	0	0	-1	0	0	250	BB 200-20k 50ms.16	120	-1	0	0	0	0	-1	-27	0	0	0	100	20	8	250	BB 200-20k InnerSpkr 50ms.16	13
42	0	0	-42	-42	0	0	-27	-27	0	0	-1	0	-1	-34.4958	1.3419	100	750	250	-1	0	0	0	-1	-42	0	0	0	0	1	0	250	BB 200-20k 50ms.16	14	-1	0	0	0	0	-1	-27	0	0	0	-1	0	0	250	BB 200-20k InnerSpkr 50ms.16	120
43	0	0	42	42	30	30	27	27	60	60	0	4	-1	18.9066	1.3419	20	0	-1	-1	0	0	0	-1	42	0	0	0	-1	0	0	250	BB 200-20k 50ms.16	120	-1	0	0	0	0	-1	27	0	0	0	100	20	0	250	BB 200-20k InnerSpkr 50ms.16	12
44	0	0	42	42	0	0	27	27	0	0	-1	0	-1	18.9066	1.3419	100	750	250	-1	0	0	0	-1	42	0	0	0	0	1	0	250	BB 200-20k 50ms.16	15	-1	0	0	0	0	-1	27	0	0	0	-1	0	0	250	BB 200-20k InnerSpkr 50ms.16	120
45	0	0	-21	-21	30	30	-21	-21	60	60	0	4	-1	-12.7393	1.3419	20	0	-1	-1	0	0	0	-1	-21	0	0	0	-1	0	0	250	BB 200-20k 50ms.16	120	-1	0	0	0	0	-1	-21	0	0	0	100	20	12	250	BB 200-20k InnerSpkr 50ms.16	15
46	0	0	-21	-21	0	0	-21	-21	0	0	-1	0	-1	-12.7393	1.3419	100	4750	250	-1	0	0	0	-1	-21	0	0	0	0	1	0	250	BB 200-20k 50ms.16	17	-1	0	0	0	0	-1	-21	0	0	0	-1	0	0	250	BB 200-20k InnerSpkr 50ms.16	120
47	0	0	-12	-12	30	30	-12	-12	60	60	0	4	-1	-19.6618	1.3419	20	0	-1	-1	0	0	0	-1	-12	0	0	0	-1	0	0	250	BB 200-20k 50ms.16	120	-1	0	0	0	0	-1	-12	0	0	0	100	20	5	250	BB 200-20k InnerSpkr 50ms.16	12
48	0	0	-12	-12	0	0	-12	-12	0	0	-1	0	-1	-19.6618	1.3419	100	19750	250	-1	0	0	0	-1	-12	0	0	0	0	1	0	250	BB 200-20k 50ms.16	15	-1	0	0	0	0	-1	-12	0	0	0	-1	0	0	250	BB 200-20k InnerSpkr 50ms.16	120
49	0	0	24	24	30	30	24	24	60	60	0	4	-1	31.7627	1.3419	20	0	-1	-1	0	0	0	-1	24	0	0	0	-1	0	0	250	BB 200-20k 50ms.16	120	-1	0	0	0	0	-1	24	0	0	0	100	20	0	250	BB 200-20k InnerSpkr 50ms.16	17
50	0	0	24	24	0	0	24	24	0	0	-1	0	-1	31.7627	1.3419	100	750	250	-1	0	0	0	-1	24	0	0	0	0	1	0	250	BB 200-20k 50ms.16	12	-1	0	0	0	0	-1	24	0	0	0	-1	0	0	250	BB 200-20k InnerSpkr 50ms.16	120
51	0	0	3	3	30	30	3	3	60	60	0	4	-1	10.9951	1.3419	20	0	-1	-1	0	0	0	-1	3	0	0	0	-1	0	0	250	BB 200-20k 50ms.16	120	-1	0	0	0	0	-1	3	0	0	0	100	20	13	250	BB 200-20k InnerSpkr 50ms.16	12
52	0	0	3	3	0	0	3	3	0	0	-1	0	-1	10.9951	1.3419	100	19750	250	-1	0	0	0	-1	3	0	0	0	0	1	0	250	BB 200-20k 50ms.16	15	-1	0	0	0	0	-1	3	0	0	0	-1	0	0	250	BB 200-20k InnerSpkr 50ms.16	120
53	0	0	-6	-6	30	30	-21	-21	60	60	0	4	-1	-12.7393	1.3419	20	0	-1	-1	0	0	0	-1	-6	0	0	0	-1	0	0	250	BB 200-20k 50ms.16	120	-1	0	0	0	0	-1	-21	0	0	0	100	20	0	250	BB 200-20k InnerSpkr 50ms.16	17
54	0	0	-6	-6	0	0	-21	-21	0	0	-1	0	-1	-12.7393	1.3419	100	750	250	-1	0	0	0	-1	-6	0	0	0	0	1	0	250	BB 200-20k 50ms.16	18	-1	0	0	0	0	-1	-21	0	0	0	-1	0	0	250	BB 200-20k InnerSpkr 50ms.16	120
55	0	0	27	27	30	30	27	27	60	60	0	4	-1	18.9066	1.3419	20	0	-1	-1	0	0	0	-1	27	0	0	0	-1	0	0	250	BB 200-20k 50ms.16	120	-1	0	0	0	0	-1	27	0	0	0	100	20	0	250	BB 200-20k InnerSpkr 50ms.16	18
56	0	0	27	27	0	0	27	27	0	0	-1	0	-1	18.9066	1.3419	100	750	250	-1	0	0	0	-1	27	0	0	0	0	1	0	250	BB 200-20k 50ms.16	12	-1	0	0	0	0	-1	27	0	0	0	-1	0	0	250	BB 200-20k InnerSpkr 50ms.16	120
57	0	0	-18	-18	30	30	-3	-3	60	60	0	4	-1	5.0615	1.3419	20	0	-1	-1	0	0	0	-1	-18	0	0	0	-1	0	0	250	BB 200-20k 50ms.16	120	-1	0	0	0	0	-1	-3	0	0	0	100	20	13	250	BB 200-20k InnerSpkr 50ms.16	13
58	0	0	-18	-18	0	0	-3	-3	0	0	-1	0	-1	5.0615	1.3419	100	750	250	-1	0	0	0	-1	-18	0	0	0	0	1	0	250	BB 200-20k 50ms.16	18	-1	0	0	0	0	-1	-3	0	0	0	-1	0	0	250	BB 200-20k InnerSpkr 50ms.16	120
59	0	0	15	15	30	30	15	15	60	60	0	4	-1	22.8623	1.3419	20	0	-1	-1	0	0	0	-1	15	0	0	0	-1	0	0	250	BB 200-20k 50ms.16	120	-1	0	0	0	0	-1	15	0	0	0	100	20	13	250	BB 200-20k InnerSpkr 50ms.16	15
60	0	0	15	15	0	0	15	15	0	0	-1	0	-1	22.8623	1.3419	100	750	250	-1	0	0	0	-1	15	0	0	0	0	1	0	250	BB 200-20k 50ms.16	17	-1	0	0	0	0	-1	15	0	0	0	-1	0	0	250	BB 200-20k InnerSpkr 50ms.16	120
61	0	0	-12	-12	30	30	-12	-12	60	60	0	4	-1	-3.8389	1.3419	20	0	-1	-1	0	0	0	-1	-12	0	0	0	-1	0	0	250	BB 200-20k 50ms.16	120	-1	0	0	0	0	-1	-12	0	0	0	100	20	0	250	BB 200-20k InnerSpkr 50ms.16	12
62	0	0	-12	-12	0	0	-12	-12	0	0	-1	0	-1	-3.8389	1.3419	100	19750	250	-1	0	0	0	-1	-12	0	0	0	0	1	0	250	BB 200-20k 50ms.16	18	-1	0	0	0	0	-1	-12	0	0	0	-1	0	0	250	BB 200-20k InnerSpkr 50ms.16	120
63	0	0	-15	-15	30	30	-30	-30	60	60	0	4	-1	-37.4626	1.3419	20	0	-1	-1	0	0	0	-1	-15	0	0	0	-1	0	0	250	BB 200-20k 50ms.16	120	-1	0	0	0	0	-1	-30	0	0	0	100	20	0	250	BB 200-20k InnerSpkr 50ms.16	16
64	0	0	-15	-15	0	0	-30	-30	0	0	-1	0	-1	-37.4626	1.3419	100	750	250	-1	0	0	0	-1	-15	0	0	0	0	1	0	250	BB 200-20k 50ms.16	17	-1	0	0	0	0	-1	-30	0	0	0	-1	0	0	250	BB 200-20k InnerSpkr 50ms.16	120
65	0	0	18	18	30	30	18	18	60	60	0	4	-1	25.8291	1.3419	20	0	-1	-1	0	0	0	-1	18	0	0	0	-1	0	0	250	BB 200-20k 50ms.16	120	-1	0	0	0	0	-1	18	0	0	0	100	20	14	250	BB 200-20k InnerSpkr 50ms.16	16
66	0	0	18	18	0	0	18	18	0	0	-1	0	-1	25.8291	1.3419	100	4750	250	-1	0	0	0	-1	18	0	0	0	0	1	0	250	BB 200-20k 50ms.16	18	-1	0	0	0	0	-1	18	0	0	0	-1	0	0	250	BB 200-20k InnerSpkr 50ms.16	120
67	0	0	42	42	30	30	27	27	60	60	0	4	-1	34.7295	1.3419	20	0	-1	-1	0	0	0	-1	42	0	0	0	-1	0	0	250	BB 200-20k 50ms.16	120	-1	0	0	0	0	-1	27	0	0	0	100	20	0	250	BB 200-20k InnerSpkr 50ms.16	16
68	0	0	42	42	0	0	27	27	0	0	-1	0	-1	34.7295	1.3419	100	750	250	-1	0	0	0	-1	42	0	0	0	0	1	0	250	BB 200-20k 50ms.16	18	-1	0	0	0	0	-1	27	0	0	0	-1	0	0	250	BB 200-20k InnerSpkr 50ms.16	120
69	0	0	-45	-45	30	30	-30	-30	60	60	0	4	-1	-21.6397	1.3419	20	0	-1	-1	0	0	0	-1	-45	0	0	0	-1	0	0	250	BB 200-20k 50ms.16	120	-1	0	0	0	0	-1	-30	0	0	0	100	20	0	250	BB 200-20k InnerSpkr 50ms.16	12
70	0	0	-45	-45	0	0	-30	-30	0	0	-1	0	-1	-21.6397	1.3419	100	750	250	-1	0	0	0	-1	-45	0	0	0	0	1	0	250	BB 200-20k 50ms.16	13	-1	0	0	0	0	-1	-30	0	0	0	-1	0	0	250	BB 200-20k InnerSpkr 50ms.16	120
71	0	0	3	3	30	30	3	3	60	60	0	4	-1	-4.8278	1.3419	20	0	-1	-1	0	0	0	-1	3	0	0	0	-1	0	0	250	BB 200-20k 50ms.16	120	-1	0	0	0	0	-1	3	0	0	0	100	20	0	250	BB 200-20k InnerSpkr 50ms.16	16
72	0	0	3	3	0	0	3	3	0	0	-1	0	-1	-4.8278	1.3419	100	19750	250	-1	0	0	0	-1	3	0	0	0	0	1	0	250	BB 200-20k 50ms.16	18	-1	0	0	0	0	-1	3	0	0	0	-1	0	0	250	BB 200-20k InnerSpkr 50ms.16	120
73	0	0	3	3	30	30	-12	-12	60	60	0	4	-1	-3.8389	1.3419	20	0	-1	-1	0	0	0	-1	3	0	0	0	-1	0	0	250	BB 200-20k 50ms.16	120	-1	0	0	0	0	-1	-12	0	0	0	100	20	7	250	BB 200-20k InnerSpkr 50ms.16	17
74	0	0	3	3	0	0	-12	-12	0	0	-1	0	-1	-3.8389	1.3419	100	750	250	-1	0	0	0	-1	3	0	0	0	0	1	0	250	BB 200-20k 50ms.16	18	-1	0	0	0	0	-1	-12	0	0	0	-1	0	0	250	BB 200-20k InnerSpkr 50ms.16	120
75	0	0	-12	-12	30	30	3	3	60	60	0	4	-1	10.9951	1.3419	20	0	-1	-1	0	0	0	-1	-12	0	0	0	-1	0	0	250	BB 200-20k 50ms.16	120	-1	0	0	0	0	-1	3	0	0	0	100	20	0	250	BB 200-20k InnerSpkr 50ms.16	16
76	0	0	-12	-12	0	0	3	3	0	0	-1	0	-1	10.9951	1.3419	100	750	250	-1	0	0	0	-1	-12	0	0	0	0	1	0	250	BB 200-20k 50ms.16	13	-1	0	0	0	0	-1	3	0	0	0	-1	0	0	250	BB 200-20k InnerSpkr 50ms.16	120
77	0	0	-6	-6	30	30	-21	-21	60	60	0	4	-1	-28.5622	1.3419	20	0	-1	-1	0	0	0	-1	-6	0	0	0	-1	0	0	250	BB 200-20k 50ms.16	120	-1	0	0	0	0	-1	-21	0	0	0	100	20	0	250	BB 200-20k InnerSpkr 50ms.16	14
78	0	0	-6	-6	0	0	-21	-21	0	0	-1	0	-1	-28.5622	1.3419	100	750	250	-1	0	0	0	-1	-6	0	0	0	0	1	0	250	BB 200-20k 50ms.16	15	-1	0	0	0	0	-1	-21	0	0	0	-1	0	0	250	BB 200-20k InnerSpkr 50ms.16	120
79	0	0	-6	-6	30	30	9	9	60	60	0	4	-1	1.1058	1.3419	20	0	-1	-1	0	0	0	-1	-6	0	0	0	-1	0	0	250	BB 200-20k 50ms.16	120	-1	0	0	0	0	-1	9	0	0	0	100	20	11	250	BB 200-20k InnerSpkr 50ms.16	14
80	0	0	-6	-6	0	0	9	9	0	0	-1	0	-1	1.1058	1.3419	100	750	250	-1	0	0	0	-1	-6	0	0	0	0	1	0	250	BB 200-20k 50ms.16	14	-1	0	0	0	0	-1	9	0	0	0	-1	0	0	250	BB 200-20k InnerSpkr 50ms.16	120
81	0	0	-9	-9	30	30	-24	-24	60	60	0	4	-1	-15.7061	1.3419	20	0	-1	-1	0	0	0	-1	-9	0	0	0	-1	0	0	250	BB 200-20k 50ms.16	120	-1	0	0	0	0	-1	-24	0	0	0	100	20	0	250	BB 200-20k InnerSpkr 50ms.16	12
82	0	0	-9	-9	0	0	-24	-24	0	0	-1	0	-1	-15.7061	1.3419	100	750	250	-1	0	0	0	-1	-9	0	0	0	0	1	0	250	BB 200-20k 50ms.16	16	-1	0	0	0	0	-1	-24	0	0	0	-1	0	0	250	BB 200-20k InnerSpkr 50ms.16	120
83	0	0	18	18	30	30	18	18	60	60	0	4	-1	10.0062	1.3419	20	0	-1	-1	0	0	0	-1	18	0	0	0	-1	0	0	250	BB 200-20k 50ms.16	120	-1	0	0	0	0	-1	18	0	0	0	100	20	0	250	BB 200-20k InnerSpkr 50ms.16	12
84	0	0	18	18	0	0	18	18	0	0	-1	0	-1	10.0062	1.3419	100	4750	250	-1	0	0	0	-1	18	0	0	0	0	1	0	250	BB 200-20k 50ms.16	16	-1	0	0	0	0	-1	18	0	0	0	-1	0	0	250	BB 200-20k InnerSpkr 50ms.16	120
85	0	0	6	6	30	30	6	6	60	60	0	4	-1	-1.861	1.3419	20	0	-1	-1	0	0	0	-1	6	0	0	0	-1	0	0	250	BB 200-20k 50ms.16	120	-1	0	0	0	0	-1	6	0	0	0	100	20	0	250	BB 200-20k InnerSpkr 50ms.16	16
86	0	0	6	6	0	0	6	6	0	0	-1	0	-1	-1.861	1.3419	100	750	250	-1	0	0	0	-1	6	0	0	0	0	1	0	250	BB 200-20k 50ms.16	14	-1	0	0	0	0	-1	6	0	0	0	-1	0	0	250	BB 200-20k InnerSpkr 50ms.16	120
87	0	0	21	21	30	30	21	21	60	60	0	4	-1	12.973	1.3419	20	0	-1	-1	0	0	0	-1	21	0	0	0	-1	0	0	250	BB 200-20k 50ms.16	120	-1	0	0	0	0	-1	21	0	0	0	100	20	0	250	BB 200-20k InnerSpkr 50ms.16	14
88	0	0	21	21	0	0	21	21	0	0	-1	0	-1	12.973	1.3419	100	4750	250	-1	0	0	0	-1	21	0	0	0	0	1	0	250	BB 200-20k 50ms.16	13	-1	0	0	0	0	-1	21	0	0	0	-1	0	0	250	BB 200-20k InnerSpkr 50ms.16	120
89	0	0	-9	-9	30	30	-24	-24	60	60	0	4	-1	-31.529	1.3419	20	0	-1	-1	0	0	0	-1	-9	0	0	0	-1	0	0	250	BB 200-20k 50ms.16	120	-1	0	0	0	0	-1	-24	0	0	0	100	20	0	250	BB 200-20k InnerSpkr 50ms.16	14
90	0	0	-9	-9	0	0	-24	-24	0	0	-1	0	-1	-31.529	1.3419	100	750	250	-1	0	0	0	-1	-9	0	0	0	0	1	0	250	BB 200-20k 50ms.16	13	-1	0	0	0	0	-1	-24	0	0	0	-1	0	0	250	BB 200-20k InnerSpkr 50ms.16	120
91	0	0	24	24	30	30	24	24	60	60	0	4	-1	15.9398	1.3419	20	0	-1	-1	0	0	0	-1	24	0	0	0	-1	0	0	250	BB 200-20k 50ms.16	120	-1	0	0	0	0	-1	24	0	0	0	100	20	14	250	BB 200-20k InnerSpkr 50ms.16	12
92	0	0	24	24	0	0	24	24	0	0	-1	0	-1	15.9398	1.3419	100	750	250	-1	0	0	0	-1	24	0	0	0	0	1	0	250	BB 200-20k 50ms.16	14	-1	0	0	0	0	-1	24	0	0	0	-1	0	0	250	BB 200-20k InnerSpkr 50ms.16	120
93	0	0	9	9	30	30	9	9	60	60	0	4	-1	16.9287	1.3419	20	0	-1	-1	0	0	0	-1	9	0	0	0	-1	0	0	250	BB 200-20k 50ms.16	120	-1	0	0	0	0	-1	9	0	0	0	100	20	0	250	BB 200-20k InnerSpkr 50ms.16	12
94	0	0	9	9	0	0	9	9	0	0	-1	0	-1	16.9287	1.3419	100	4750	250	-1	0	0	0	-1	9	0	0	0	0	1	0	250	BB 200-20k 50ms.16	13	-1	0	0	0	0	-1	9	0	0	0	-1	0	0	250	BB 200-20k InnerSpkr 50ms.16	120
95	0	0	-45	-45	30	30	-30	-30	60	60	0	4	-1	-37.4626	1.3419	20	0	-1	-1	0	0	0	-1	-45	0	0	0	-1	0	0	250	BB 200-20k 50ms.16	120	-1	0	0	0	0	-1	-30	0	0	0	100	20	14	250	BB 200-20k InnerSpkr 50ms.16	15
96	0	0	-45	-45	0	0	-30	-30	0	0	-1	0	-1	-37.4626	1.3419	100	750	250	-1	0	0	0	-1	-45	0	0	0	0	1	0	250	BB 200-20k 50ms.16	15	-1	0	0	0	0	-1	-30	0	0	0	-1	0	0	250	BB 200-20k InnerSpkr 50ms.16	120
97	0	0	6	6	30	30	6	6	60	60	0	4	-1	13.9619	1.3419	20	0	-1	-1	0	0	0	-1	6	0	0	0	-1	0	0	250	BB 200-20k 50ms.16	120	-1	0	0	0	0	-1	6	0	0	0	100	20	0	250	BB 200-20k InnerSpkr 50ms.16	18
98	0	0	6	6	0	0	6	6	0	0	-1	0	-1	13.9619	1.3419	100	750	250	-1	0	0	0	-1	6	0	0	0	0	1	0	250	BB 200-20k 50ms.16	13	-1	0	0	0	0	-1	6	0	0	0	-1	0	0	250	BB 200-20k InnerSpkr 50ms.16	120
99	0	0	-9	-9	30	30	-9	-9	60	60	0	4	-1	-0.8721	1.3419	20	0	-1	-1	0	0	0	-1	-9	0	0	0	-1	0	0	250	BB 200-20k 50ms.16	120	-1	0	0	0	0	-1	-9	0	0	0	100	20	0	250	BB 200-20k InnerSpkr 50ms.16	12
100	0	0	-9	-9	0	0	-9	-9	0	0	-1	0	-1	-0.8721	1.3419	100	4750	250	-1	0	0	0	-1	-9	0	0	0	0	1	0	250	BB 200-20k 50ms.16	15	-1	0	0	0	0	-1	-9	0	0	0	-1	0	0	250	BB 200-20k InnerSpkr 50ms.16	120
101	0	0	27	27	30	30	27	27	60	60	0	4	-1	34.7295	1.3419	20	0	-1	-1	0	0	0	-1	27	0	0	0	-1	0	0	250	BB 200-20k 50ms.16	120	-1	0	0	0	0	-1	27	0	0	0	100	20	16	250	BB 200-20k InnerSpkr 50ms.16	15
102	0	0	27	27	0	0	27	27	0	0	-1	0	-1	34.7295	1.3419	100	750	250	-1	0	0	0	-1	27	0	0	0	0	1	0	250	BB 200-20k 50ms.16	18	-1	0	0	0	0	-1	27	0	0	0	-1	0	0	250	BB 200-20k InnerSpkr 50ms.16	120
103	0	0	-9	-9	30	30	-9	-9	60	60	0	4	-1	-16.695	1.3419	20	0	-1	-1	0	0	0	-1	-9	0	0	0	-1	0	0	250	BB 200-20k 50ms.16	120	-1	0	0	0	0	-1	-9	0	0	0	100	20	6	250	BB 200-20k InnerSpkr 50ms.16	13
104	0	0	-9	-9	0	0	-9	-9	0	0	-1	0	-1	-16.695	1.3419	100	4750	250	-1	0	0	0	-1	-9	0	0	0	0	1	0	250	BB 200-20k 50ms.16	13	-1	0	0	0	0	-1	-9	0	0	0	-1	0	0	250	BB 200-20k InnerSpkr 50ms.16	120
105	0	0	15	15	30	30	15	15	60	60	0	4	-1	22.8623	1.3419	20	0	-1	-1	0	0	0	-1	15	0	0	0	-1	0	0	250	BB 200-20k 50ms.16	120	-1	0	0	0	0	-1	15	0	0	0	100	20	0	250	BB 200-20k InnerSpkr 50ms.16	12
106	0	0	15	15	0	0	15	15	0	0	-1	0	-1	22.8623	1.3419	100	19750	250	-1	0	0	0	-1	15	0	0	0	0	1	0	250	BB 200-20k 50ms.16	16	-1	0	0	0	0	-1	15	0	0	0	-1	0	0	250	BB 200-20k InnerSpkr 50ms.16	120
107	0	0	3	3	30	30	-12	-12	60	60	0	4	-1	-19.6618	1.3419	20	0	-1	-1	0	0	0	-1	3	0	0	0	-1	0	0	250	BB 200-20k 50ms.16	120	-1	0	0	0	0	-1	-12	0	0	0	100	20	0	250	BB 200-20k InnerSpkr 50ms.16	18
108	0	0	3	3	0	0	-12	-12	0	0	-1	0	-1	-19.6618	1.3419	100	750	250	-1	0	0	0	-1	3	0	0	0	0	1	0	250	BB 200-20k 50ms.16	14	-1	0	0	0	0	-1	-12	0	0	0	-1	0	0	250	BB 200-20k InnerSpkr 50ms.16	120
109	0	0	15	15	30	30	15	15	60	60	0	4	-1	7.0394	1.3419	20	0	-1	-1	0	0	0	-1	15	0	0	0	-1	0	0	250	BB 200-20k 50ms.16	120	-1	0	0	0	0	-1	15	0	0	0	100	20	10	250	BB 200-20k InnerSpkr 50ms.16	16
110	0	0	15	15	0	0	15	15	0	0	-1	0	-1	7.0394	1.3419	100	750	250	-1	0	0	0	-1	15	0	0	0	0	1	0	250	BB 200-20k 50ms.16	17	-1	0	0	0	0	-1	15	0	0	0	-1	0	0	250	BB 200-20k InnerSpkr 50ms.16	120
111	0	0	-21	-21	30	30	-21	-21	60	60	0	4	-1	-28.5622	1.3419	20	0	-1	-1	0	0	0	-1	-21	0	0	0	-1	0	0	250	BB 200-20k 50ms.16	120	-1	0	0	0	0	-1	-21	0	0	0	100	20	10	250	BB 200-20k InnerSpkr 50ms.16	14
112	0	0	-21	-21	0	0	-21	-21	0	0	-1	0	-1	-28.5622	1.3419	100	4750	250	-1	0	0	0	-1	-21	0	0	0	0	1	0	250	BB 200-20k 50ms.16	18	-1	0	0	0	0	-1	-21	0	0	0	-1	0	0	250	BB 200-20k InnerSpkr 50ms.16	120
113	0	0	24	24	30	30	24	24	60	60	0	4	-1	15.9398	1.3419	20	0	-1	-1	0	0	0	-1	24	0	0	0	-1	0	0	250	BB 200-20k 50ms.16	120	-1	0	0	0	0	-1	24	0	0	0	100	20	0	250	BB 200-20k InnerSpkr 50ms.16	15
114	0	0	24	24	0	0	24	24	0	0	-1	0	-1	15.9398	1.3419	100	19750	250	-1	0	0	0	-1	24	0	0	0	0	1	0	250	BB 200-20k 50ms.16	15	-1	0	0	0	0	-1	24	0	0	0	-1	0	0	250	BB 200-20k InnerSpkr 50ms.16	120
115	0	0	-42	-42	30	30	-27	-27	60	60	0	4	-1	-18.6729	1.3419	20	0	-1	-1	0	0	0	-1	-42	0	0	0	-1	0	0	250	BB 200-20k 50ms.16	120	-1	0	0	0	0	-1	-27	0	0	0	100	20	0	250	BB 200-20k InnerSpkr 50ms.16	17
116	0	0	-42	-42	0	0	-27	-27	0	0	-1	0	-1	-18.6729	1.3419	100	750	250	-1	0	0	0	-1	-42	0	0	0	0	1	0	250	BB 200-20k 50ms.16	12	-1	0	0	0	0	-1	-27	0	0	0	-1	0	0	250	BB 200-20k InnerSpkr 50ms.16	120
117	0	0	21	21	30	30	21	21	60	60	0	4	-1	28.7959	1.3419	20	0	-1	-1	0	0	0	-1	21	0	0	0	-1	0	0	250	BB 200-20k 50ms.16	120	-1	0	0	0	0	-1	21	0	0	0	100	20	0	250	BB 200-20k InnerSpkr 50ms.16	18
118	0	0	21	21	0	0	21	21	0	0	-1	0	-1	28.7959	1.3419	100	4750	250	-1	0	0	0	-1	21	0	0	0	0	1	0	250	BB 200-20k 50ms.16	18	-1	0	0	0	0	-1	21	0	0	0	-1	0	0	250	BB 200-20k InnerSpkr 50ms.16	120
119	0	0	-24	-24	30	30	-24	-24	60	60	0	4	-1	-15.7061	1.3419	20	0	-1	-1	0	0	0	-1	-24	0	0	0	-1	0	0	250	BB 200-20k 50ms.16	120	-1	0	0	0	0	-1	-24	0	0	0	100	20	0	250	BB 200-20k InnerSpkr 50ms.16	15
120	0	0	-24	-24	0	0	-24	-24	0	0	-1	0	-1	-15.7061	1.3419	100	19750	250	-1	0	0	0	-1	-24	0	0	0	0	1	0	250	BB 200-20k 50ms.16	14	-1	0	0	0	0	-1	-24	0	0	0	-1	0	0	250	BB 200-20k InnerSpkr 50ms.16	120
121	0	0	-18	-18	30	30	-3	-3	60	60	0	4	-1	-10.7614	1.3419	20	0	-1	-1	0	0	0	-1	-18	0	0	0	-1	0	0	250	BB 200-20k 50ms.16	120	-1	0	0	0	0	-1	-3	0	0	0	100	20	9	250	BB 200-20k InnerSpkr 50ms.16	18
122	0	0	-18	-18	0	0	-3	-3	0	0	-1	0	-1	-10.7614	1.3419	100	750	250	-1	0	0	0	-1	-18	0	0	0	0	1	0	250	BB 200-20k 50ms.16	18	-1	0	0	0	0	-1	-3	0	0	0	-1	0	0	250	BB 200-20k InnerSpkr 50ms.16	120
123	0	0	-18	-18	30	30	-18	-18	60	60	0	4	-1	-25.5954	1.3419	20	0	-1	-1	0	0	0	-1	-18	0	0	0	-1	0	0	250	BB 200-20k 50ms.16	120	-1	0	0	0	0	-1	-18	0	0	0	100	20	12	250	BB 200-20k InnerSpkr 50ms.16	14
124	0	0	-18	-18	0	0	-18	-18	0	0	-1	0	-1	-25.5954	1.3419	100	750	250	-1	0	0	0	-1	-18	0	0	0	0	1	0	250	BB 200-20k 50ms.16	14	-1	0	0	0	0	-1	-18	0	0	0	-1	0	0	250	BB 200-20k InnerSpkr 50ms.16	120
125	0	0	-12	-12	30	30	3	3	60	60	0	4	-1	-4.8278	1.3419	20	0	-1	-1	0	0	0	-1	-12	0	0	0	-1	0	0	250	BB 200-20k 50ms.16	120	-1	0	0	0	0	-1	3	0	0	0	100	20	0	250	BB 200-20k InnerSpkr 50ms.16	13
126	0	0	-12	-12	0	0	3	3	0	0	-1	0	-1	-4.8278	1.3419	100	750	250	-1	0	0	0	-1	-12	0	0	0	0	1	0	250	BB 200-20k 50ms.16	16	-1	0	0	0	0	-1	3	0	0	0	-1	0	0	250	BB 200-20k InnerSpkr 50ms.16	120
127	0	0	-24	-24	30	30	-24	-24	60	60	0	4	-1	-31.529	1.3419	20	0	-1	-1	0	0	0	-1	-24	0	0	0	-1	0	0	250	BB 200-20k 50ms.16	120	-1	0	0	0	0	-1	-24	0	0	0	100	20	0	250	BB 200-20k InnerSpkr 50ms.16	13
128	0	0	-24	-24	0	0	-24	-24	0	0	-1	0	-1	-31.529	1.3419	100	19750	250	-1	0	0	0	-1	-24	0	0	0	0	1	0	250	BB 200-20k 50ms.16	15	-1	0	0	0	0	-1	-24	0	0	0	-1	0	0	250	BB 200-20k InnerSpkr 50ms.16	120
129	0	0	9	9	30	30	9	9	60	60	0	4	-1	1.1058	1.3419	20	0	-1	-1	0	0	0	-1	9	0	0	0	-1	0	0	250	BB 200-20k 50ms.16	120	-1	0	0	0	0	-1	9	0	0	0	100	20	17	250	BB 200-20k InnerSpkr 50ms.16	12
130	0	0	9	9	0	0	9	9	0	0	-1	0	-1	1.1058	1.3419	100	4750	250	-1	0	0	0	-1	9	0	0	0	0	1	0	250	BB 200-20k 50ms.16	15	-1	0	0	0	0	-1	9	0	0	0	-1	0	0	250	BB 200-20k InnerSpkr 50ms.16	120
131	0	0	-15	-15	30	30	-30	-30	60	60	0	4	-1	-21.6397	1.3419	20	0	-1	-1	0	0	0	-1	-15	0	0	0	-1	0	0	250	BB 200-20k 50ms.16	120	-1	0	0	0	0	-1	-30	0	0	0	100	20	18	250	BB 200-20k InnerSpkr 50ms.16	18
132	0	0	-15	-15	0	0	-30	-30	0	0	-1	0	-1	-21.6397	1.3419	100	750	250	-1	0	0	0	-1	-15	0	0	0	0	1	0	250	BB 200-20k 50ms.16	17	-1	0	0	0	0	-1	-30	0	0	0	-1	0	0	250	BB 200-20k InnerSpkr 50ms.16	120
133	0	0	15	15	30	30	15	15	60	60	0	4	-1	7.0394	1.3419	20	0	-1	-1	0	0	0	-1	15	0	0	0	-1	0	0	250	BB 200-20k 50ms.16	120	-1	0	0	0	0	-1	15	0	0	0	100	20	0	250	BB 200-20k InnerSpkr 50ms.16	16
134	0	0	15	15	0	0	15	15	0	0	-1	0	-1	7.0394	1.3419	100	19750	250	-1	0	0	0	-1	15	0	0	0	0	1	0	250	BB 200-20k 50ms.16	14	-1	0	0	0	0	-1	15	0	0	0	-1	0	0	250	BB 200-20k InnerSpkr 50ms.16	120
135	0	0	-18	-18	30	30	-18	-18	60	60	0	4	-1	-9.7725	1.3419	20	0	-1	-1	0	0	0	-1	-18	0	0	0	-1	0	0	250	BB 200-20k 50ms.16	120	-1	0	0	0	0	-1	-18	0	0	0	100	20	0	250	BB 200-20k InnerSpkr 50ms.16	13
136	0	0	-18	-18	0	0	-18	-18	0	0	-1	0	-1	-9.7725	1.3419	100	750	250	-1	0	0	0	-1	-18	0	0	0	0	1	0	250	BB 200-20k 50ms.16	14	-1	0	0	0	0	-1	-18	0	0	0	-1	0	0	250	BB 200-20k InnerSpkr 50ms.16	120
137	0	0	24	24	30	30	24	24	60	60	0	4	-1	31.7627	1.3419	20	0	-1	-1	0	0	0	-1	24	0	0	0	-1	0	0	250	BB 200-20k 50ms.16	120	-1	0	0	0	0	-1	24	0	0	0	100	20	0	250	BB 200-20k InnerSpkr 50ms.16	12
138	0	0	24	24	0	0	24	24	0	0	-1	0	-1	31.7627	1.3419	100	19750	250	-1	0	0	0	-1	24	0	0	0	0	1	0	250	BB 200-20k 50ms.16	14	-1	0	0	0	0	-1	24	0	0	0	-1	0	0	250	BB 200-20k InnerSpkr 50ms.16	120
139	0	0	-6	-6	30	30	9	9	60	60	0	4	-1	16.9287	1.3419	20	0	-1	-1	0	0	0	-1	-6	0	0	0	-1	0	0	250	BB 200-20k 50ms.16	120	-1	0	0	0	0	-1	9	0	0	0	100	20	10	250	BB 200-20k InnerSpkr 50ms.16	14
140	0	0	-6	-6	0	0	9	9	0	0	-1	0	-1	16.9287	1.3419	100	750	250	-1	0	0	0	-1	-6	0	0	0	0	1	0	250	BB 200-20k 50ms.16	12	-1	0	0	0	0	-1	9	0	0	0	-1	0	0	250	BB 200-20k InnerSpkr 50ms.16	120
141	0	20	0	0	30	30	-18	-12	60	60	0	4	-1	0.11683	1.3419	20	0	350	-1	0	0	0	-1	0	0	0	0	-1	0	0	250	BB 200-20k 50ms.16	120	-1	0	0	0	0	-1	-12	0	0	0	100	1	0	250	BB 200-20k InnerSpkr 50ms.16	13
142	0	0	0	0	0	0	-11	-24	60	60	0	4	-1	0.11683	1.3419	20	0	350	-1	0	0	0	-1	0	0	0	0	-1	0	0	250	BB 200-20k 50ms.16	120	-1	0	0	0	0	-1	-24	0	0	0	100	1	0	250	BB 200-20k InnerSpkr 50ms.16	15
143	0	0	0	0	0	0	27	27	60	60	0	4	-1	0.11683	1.3419	20	0	350	-1	0	0	0	-1	0	0	0	0	-1	0	0	250	BB 200-20k 50ms.16	120	-1	0	0	0	0	-1	27	0	0	0	100	1	0	250	BB 200-20k InnerSpkr 50ms.16	13
144	0	0	0	0	0	0	9	9	60	60	0	4	-1	0.11683	1.3419	20	0	350	-1	0	0	0	-1	0	0	0	0	-1	0	0	250	BB 200-20k 50ms.16	120	-1	0	0	0	0	-1	9	0	0	0	100	1	0	250	BB 200-20k InnerSpkr 50ms.16	12
145	0	0	0	0	0	0	-34	-27	60	60	0	4	-1	0.11683	1.3419	20	0	350	-1	0	0	0	-1	0	0	0	0	-1	0	0	250	BB 200-20k 50ms.16	120	-1	0	0	0	0	-1	-27	0	0	0	100	1	0	250	BB 200-20k InnerSpkr 50ms.16	18
146	0	0	0	0	0	0	-9	-9	60	60	0	4	-1	0.11683	1.3419	20	0	350	-1	0	0	0	-1	0	0	0	0	-1	0	0	250	BB 200-20k 50ms.16	120	-1	0	0	0	0	-1	-9	0	0	0	100	1	0	250	BB 200-20k InnerSpkr 50ms.16	13
147	0	0	0	0	0	0	-30	-30	60	60	0	4	-1	0.11683	1.3419	20	0	350	-1	0	0	0	-1	0	0	0	0	-1	0	0	250	BB 200-20k 50ms.16	120	-1	0	0	0	0	-1	-30	0	0	0	100	1	0	250	BB 200-20k InnerSpkr 50ms.16	13
148	0	0	0	0	0	0	3	3	60	60	0	4	-1	0.11683	1.3419	20	0	350	-1	0	0	0	-1	0	0	0	0	-1	0	0	250	BB 200-20k 50ms.16	120	-1	0	0	0	0	-1	3	0	0	0	100	1	0	250	BB 200-20k InnerSpkr 50ms.16	14
149	0	0	0	0	0	0	-25	-18	60	60	0	4	-1	0.11683	1.3419	20	0	350	-1	0	0	0	-1	0	0	0	0	-1	0	0	250	BB 200-20k 50ms.16	120	-1	0	0	0	0	-1	-18	0	0	0	100	1	0	250	BB 200-20k InnerSpkr 50ms.16	15
150	0	0	0	0	0	0	17	12	60	60	0	4	-1	0.11683	1.3419	20	0	350	-1	0	0	0	-1	0	0	0	0	-1	0	0	250	BB 200-20k 50ms.16	120	-1	0	0	0	0	-1	12	0	0	0	100	1	0	250	BB 200-20k InnerSpkr 50ms.16	17
151	0	0	0	0	0	0	-9	-9	60	60	0	4	-1	0.11683	1.3419	20	0	350	-1	0	0	0	-1	0	0	0	0	-1	0	0	250	BB 200-20k 50ms.16	120	-1	0	0	0	0	-1	-9	0	0	0	100	1	0	250	BB 200-20k InnerSpkr 50ms.16	16
152	0	0	0	0	0	0	30	30	60	60	0	4	-1	0.11683	1.3419	20	0	350	-1	0	0	0	-1	0	0	0	0	-1	0	0	250	BB 200-20k 50ms.16	120	-1	0	0	0	0	-1	30	0	0	0	100	1	0	250	BB 200-20k InnerSpkr 50ms.16	13
153	0	0	0	0	0	0	-19	-24	60	60	0	4	-1	0.11683	1.3419	20	0	350	-1	0	0	0	-1	0	0	0	0	-1	0	0	250	BB 200-20k 50ms.16	120	-1	0	0	0	0	-1	-24	0	0	0	100	1	0	250	BB 200-20k InnerSpkr 50ms.16	13
154	0	0	0	0	0	0	24	24	60	60	0	4	-1	0.11683	1.3419	20	0	350	-1	0	0	0	-1	0	0	0	0	-1	0	0	250	BB 200-20k 50ms.16	120	-1	0	0	0	0	-1	24	0	0	0	100	1	0	250	BB 200-20k InnerSpkr 50ms.16	15
155	0	0	0	0	0	0	-17	-6	60	60	0	4	-1	0.11683	1.3419	20	0	350	-1	0	0	0	-1	0	0	0	0	-1	0	0	250	BB 200-20k 50ms.16	120	-1	0	0	0	0	-1	-6	0	0	0	100	1	0	250	BB 200-20k InnerSpkr 50ms.16	12
156	0	0	0	0	0	0	6	6	60	60	0	4	-1	0.11683	1.3419	20	0	350	-1	0	0	0	-1	0	0	0	0	-1	0	0	250	BB 200-20k 50ms.16	120	-1	0	0	0	0	-1	6	0	0	0	100	1	0	250	BB 200-20k InnerSpkr 50ms.16	13
157	0	0	0	0	0	0	30	30	60	60	0	4	-1	0.11683	1.3419	20	0	350	-1	0	0	0	-1	0	0	0	0	-1	0	0	250	BB 200-20k 50ms.16	120	-1	0	0	0	0	-1	30	0	0	0	100	1	0	250	BB 200-20k InnerSpkr 50ms.16	13
158	0	0	0	0	0	0	15	15	60	60	0	4	-1	0.11683	1.3419	20	0	350	-1	0	0	0	-1	0	0	0	0	-1	0	0	250	BB 200-20k 50ms.16	120	-1	0	0	0	0	-1	15	0	0	0	100	1	0	250	BB 200-20k InnerSpkr 50ms.16	14
159	0	0	0	0	0	0	-4	-3	60	60	0	4	-1	0.11683	1.3419	20	0	350	-1	0	0	0	-1	0	0	0	0	-1	0	0	250	BB 200-20k 50ms.16	120	-1	0	0	0	0	-1	-3	0	0	0	100	1	0	250	BB 200-20k InnerSpkr 50ms.16	18
160	0	0	0	0	0	0	-18	-18	60	60	0	4	-1	0.11683	1.3419	20	0	350	-1	0	0	0	-1	0	0	0	0	-1	0	0	250	BB 200-20k 50ms.16	120	-1	0	0	0	0	-1	-18	0	0	0	100	1	0	250	BB 200-20k InnerSpkr 50ms.16	18
161	0	0	0	0	0	0	-5	-3	60	60	0	4	-1	0.11683	1.3419	20	0	350	-1	0	0	0	-1	0	0	0	0	-1	0	0	250	BB 200-20k 50ms.16	120	-1	0	0	0	0	-1	-3	0	0	0	100	1	0	250	BB 200-20k InnerSpkr 50ms.16	18
162	0	0	0	0	0	0	-12	-12	60	60	0	4	-1	0.11683	1.3419	20	0	350	-1	0	0	0	-1	0	0	0	0	-1	0	0	250	BB 200-20k 50ms.16	120	-1	0	0	0	0	-1	-12	0	0	0	100	1	0	250	BB 200-20k InnerSpkr 50ms.16	15
163	0	0	0	0	0	0	18	18	60	60	0	4	-1	0.11683	1.3419	20	0	350	-1	0	0	0	-1	0	0	0	0	-1	0	0	250	BB 200-20k 50ms.16	120	-1	0	0	0	0	-1	18	0	0	0	100	1	0	250	BB 200-20k InnerSpkr 50ms.16	15
164	0	0	0	0	0	0	-27	-27	60	60	0	4	-1	0.11683	1.3419	20	0	350	-1	0	0	0	-1	0	0	0	0	-1	0	0	250	BB 200-20k 50ms.16	120	-1	0	0	0	0	-1	-27	0	0	0	100	1	0	250	BB 200-20k InnerSpkr 50ms.16	14
165	0	0	0	0	0	0	-2	-15	60	60	0	4	-1	0.11683	1.3419	20	0	350	-1	0	0	0	-1	0	0	0	0	-1	0	0	250	BB 200-20k 50ms.16	120	-1	0	0	0	0	-1	-15	0	0	0	100	1	0	250	BB 200-20k InnerSpkr 50ms.16	13
166	0	0	0	0	0	0	27	27	60	60	0	4	-1	0.11683	1.3419	20	0	350	-1	0	0	0	-1	0	0	0	0	-1	0	0	250	BB 200-20k 50ms.16	120	-1	0	0	0	0	-1	27	0	0	0	100	1	0	250	BB 200-20k InnerSpkr 50ms.16	13
167	0	0	0	0	0	0	-32	-30	60	60	0	4	-1	0.11683	1.3419	20	0	350	-1	0	0	0	-1	0	0	0	0	-1	0	0	250	BB 200-20k 50ms.16	120	-1	0	0	0	0	-1	-30	0	0	0	100	1	0	250	BB 200-20k InnerSpkr 50ms.16	14
168	0	0	0	0	0	0	24	24	60	60	0	4	-1	0.11683	1.3419	20	0	350	-1	0	0	0	-1	0	0	0	0	-1	0	0	250	BB 200-20k 50ms.16	120	-1	0	0	0	0	-1	24	0	0	0	100	1	0	250	BB 200-20k InnerSpkr 50ms.16	18
169	0	0	0	0	0	0	19	6	60	60	0	4	-1	0.11683	1.3419	20	0	350	-1	0	0	0	-1	0	0	0	0	-1	0	0	250	BB 200-20k 50ms.16	120	-1	0	0	0	0	-1	6	0	0	0	100	1	0	250	BB 200-20k InnerSpkr 50ms.16	13
170	0	0	0	0	0	0	20	12	60	60	0	4	-1	0.11683	1.3419	20	0	350	-1	0	0	0	-1	0	0	0	0	-1	0	0	250	BB 200-20k 50ms.16	120	-1	0	0	0	0	-1	12	0	0	0	100	1	0	250	BB 200-20k InnerSpkr 50ms.16	14
171	0	0	0	0	0	0	3	3	60	60	0	4	-1	0.11683	1.3419	20	0	350	-1	0	0	0	-1	0	0	0	0	-1	0	0	250	BB 200-20k 50ms.16	120	-1	0	0	0	0	-1	3	0	0	0	100	1	0	250	BB 200-20k InnerSpkr 50ms.16	15
172	0	0	0	0	0	0	-28	-21	60	60	0	4	-1	0.11683	1.3419	20	0	350	-1	0	0	0	-1	0	0	0	0	-1	0	0	250	BB 200-20k 50ms.16	120	-1	0	0	0	0	-1	-21	0	0	0	100	1	0	250	BB 200-20k InnerSpkr 50ms.16	13
173	0	0	0	0	0	0	18	18	60	60	0	4	-1	0.11683	1.3419	20	0	350	-1	0	0	0	-1	0	0	0	0	-1	0	0	250	BB 200-20k 50ms.16	120	-1	0	0	0	0	-1	18	0	0	0	100	1	0	250	BB 200-20k InnerSpkr 50ms.16	16
174	0	0	0	0	0	0	-22	-21	60	60	0	4	-1	0.11683	1.3419	20	0	350	-1	0	0	0	-1	0	0	0	0	-1	0	0	250	BB 200-20k 50ms.16	120	-1	0	0	0	0	-1	-21	0	0	0	100	1	0	250	BB 200-20k InnerSpkr 50ms.16	12
175	0	0	0	0	0	0	-6	-6	60	60	0	4	-1	0.11683	1.3419	20	0	350	-1	0	0	0	-1	0	0	0	0	-1	0	0	250	BB 200-20k 50ms.16	120	-1	0	0	0	0	-1	-6	0	0	0	100	1	0	250	BB 200-20k InnerSpkr 50ms.16	17
176	0	0	0	0	0	0	21	21	60	60	0	4	-1	0.11683	1.3419	20	0	350	-1	0	0	0	-1	0	0	0	0	-1	0	0	250	BB 200-20k 50ms.16	120	-1	0	0	0	0	-1	21	0	0	0	100	1	0	250	BB 200-20k InnerSpkr 50ms.16	17
177	0	0	0	0	0	0	9	9	60	60	0	4	-1	0.11683	1.3419	20	0	350	-1	0	0	0	-1	0	0	0	0	-1	0	0	250	BB 200-20k 50ms.16	120	-1	0	0	0	0	-1	9	0	0	0	100	1	0	250	BB 200-20k InnerSpkr 50ms.16	16
178	0	0	0	0	0	0	-15	-15	60	60	0	4	-1	0.11683	1.3419	20	0	350	-1	0	0	0	-1	0	0	0	0	-1	0	0	250	BB 200-20k 50ms.16	120	-1	0	0	0	0	-1	-15	0	0	0	100	1	0	250	BB 200-20k InnerSpkr 50ms.16	13
179	0	0	0	0	0	0	21	21	60	60	0	4	-1	0.11683	1.3419	20	0	350	-1	0	0	0	-1	0	0	0	0	-1	0	0	250	BB 200-20k 50ms.16	120	-1	0	0	0	0	-1	21	0	0	0	100	1	0	250	BB 200-20k InnerSpkr 50ms.16	18
180	0	0	0	0	0	0	5	15	60	60	0	4	-1	0.11683	1.3419	20	0	350	-1	0	0	0	-1	0	0	0	0	-1	0	0	250	BB 200-20k 50ms.16	120	-1	0	0	0	0	-1	15	0	0	0	100	1	0	250	BB 200-20k InnerSpkr 50ms.16	16
181	0	20	-27	-27	30	30	-27	-27	60	60	0	4	-1	-34.4958	1.3419	20	0	-1	-1	0	0	0	-1	-27	0	0	0	-1	0	0	250	BB 200-20k 50ms.16	120	-1	0	0	0	0	-1	-27	0	0	0	100	20	0	250	BB 200-20k InnerSpkr 50ms.16	16
182	0	0	-27	-27	0	0	-27	-27	0	0	-1	0	-1	-34.4958	1.3419	100	750	250	-1	0	0	0	-1	-27	0	0	0	0	1	0	250	BB 200-20k 50ms.16	12	-1	0	0	0	0	-1	-27	0	0	0	-1	0	0	250	BB 200-20k InnerSpkr 50ms.16	120
183	0	0	-6	-6	30	30	-6	-6	60	60	0	4	-1	2.0947	1.3419	20	0	-1	-1	0	0	0	-1	-6	0	0	0	-1	0	0	250	BB 200-20k 50ms.16	120	-1	0	0	0	0	-1	-6	0	0	0	100	20	0	250	BB 200-20k InnerSpkr 50ms.16	16
184	0	0	-6	-6	0	0	-6	-6	0	0	-1	0	-1	2.0947	1.3419	100	4750	250	-1	0	0	0	-1	-6	0	0	0	0	1	0	250	BB 200-20k 50ms.16	17	-1	0	0	0	0	-1	-6	0	0	0	-1	0	0	250	BB 200-20k InnerSpkr 50ms.16	120
185	0	0	9	9	30	30	9	9	60	60	0	4	-1	1.1058	1.3419	20	0	-1	-1	0	0	0	-1	9	0	0	0	-1	0	0	250	BB 200-20k 50ms.16	120	-1	0	0	0	0	-1	9	0	0	0	100	20	12	250	BB 200-20k InnerSpkr 50ms.16	15
186	0	0	9	9	0	0	9	9	0	0	-1	0	-1	1.1058	1.3419	100	750	250	-1	0	0	0	-1	9	0	0	0	0	1	0	250	BB 200-20k 50ms.16	13	-1	0	0	0	0	-1	9	0	0	0	-1	0	0	250	BB 200-20k InnerSpkr 50ms.16	120
187	0	0	-39	-39	30	30	-24	-24	60	60	0	4	-1	-15.7061	1.3419	20	0	-1	-1	0	0	0	-1	-39	0	0	0	-1	0	0	250	BB 200-20k 50ms.16	120	-1	0	0	0	0	-1	-24	0	0	0	100	20	0	250	BB 200-20k InnerSpkr 50ms.16	14
188	0	0	-39	-39	0	0	-24	-24	0	0	-1	0	-1	-15.7061	1.3419	100	750	250	-1	0	0	0	-1	-39	0	0	0	0	1	0	250	BB 200-20k 50ms.16	16	-1	0	0	0	0	-1	-24	0	0	0	-1	0	0	250	BB 200-20k InnerSpkr 50ms.16	120
189	0	0	6	6	30	30	6	6	60	60	0	4	-1	13.9619	1.3419	20	0	-1	-1	0	0	0	-1	6	0	0	0	-1	0	0	250	BB 200-20k 50ms.16	120	-1	0	0	0	0	-1	6	0	0	0	100	20	18	250	BB 200-20k InnerSpkr 50ms.16	15
190	0	0	6	6	0	0	6	6	0	0	-1	0	-1	13.9619	1.3419	100	4750	250	-1	0	0	0	-1	6	0	0	0	0	1	0	250	BB 200-20k 50ms.16	18	-1	0	0	0	0	-1	6	0	0	0	-1	0	0	250	BB 200-20k InnerSpkr 50ms.16	120
191	0	0	-33	-33	30	30	-18	-18	60	60	0	4	-1	-9.7725	1.3419	20	0	-1	-1	0	0	0	-1	-33	0	0	0	-1	0	0	250	BB 200-20k 50ms.16	120	-1	0	0	0	0	-1	-18	0	0	0	100	20	8	250	BB 200-20k InnerSpkr 50ms.16	12
192	0	0	-33	-33	0	0	-18	-18	0	0	-1	0	-1	-9.7725	1.3419	100	750	250	-1	0	0	0	-1	-33	0	0	0	0	1	0	250	BB 200-20k 50ms.16	15	-1	0	0	0	0	-1	-18	0	0	0	-1	0	0	250	BB 200-20k InnerSpkr 50ms.16	120
193	0	0	15	15	30	30	15	15	60	60	0	4	-1	7.0394	1.3419	20	0	-1	-1	0	0	0	-1	15	0	0	0	-1	0	0	250	BB 200-20k 50ms.16	120	-1	0	0	0	0	-1	15	0	0	0	100	20	0	250	BB 200-20k InnerSpkr 50ms.16	15
194	0	0	15	15	0	0	15	15	0	0	-1	0	-1	7.0394	1.3419	100	4750	250	-1	0	0	0	-1	15	0	0	0	0	1	0	250	BB 200-20k 50ms.16	18	-1	0	0	0	0	-1	15	0	0	0	-1	0	0	250	BB 200-20k InnerSpkr 50ms.16	120
195	0	0	-15	-15	30	30	-15	-15	60	60	0	4	-1	-22.6286	1.3419	20	0	-1	-1	0	0	0	-1	-15	0	0	0	-1	0	0	250	BB 200-20k 50ms.16	120	-1	0	0	0	0	-1	-15	0	0	0	100	20	0	250	BB 200-20k InnerSpkr 50ms.16	12
196	0	0	-15	-15	0	0	-15	-15	0	0	-1	0	-1	-22.6286	1.3419	100	750	250	-1	0	0	0	-1	-15	0	0	0	0	1	0	250	BB 200-20k 50ms.16	14	-1	0	0	0	0	-1	-15	0	0	0	-1	0	0	250	BB 200-20k InnerSpkr 50ms.16	120
197	0	0	-3	-3	30	30	12	12	60	60	0	4	-1	4.0726	1.3419	20	0	-1	-1	0	0	0	-1	-3	0	0	0	-1	0	0	250	BB 200-20k 50ms.16	120	-1	0	0	0	0	-1	12	0	0	0	100	20	0	250	BB 200-20k InnerSpkr 50ms.16	16
198	0	0	-3	-3	0	0	12	12	0	0	-1	0	-1	4.0726	1.3419	100	750	250	-1	0	0	0	-1	-3	0	0	0	0	1	0	250	BB 200-20k 50ms.16	17	-1	0	0	0	0	-1	12	0	0	0	-1	0	0	250	BB 200-20k InnerSpkr 50ms.16	120
199	0	0	-30	-30	30	30	-30	-30	60	60	0	4	-1	-21.6397	1.3419	20	0	-1	-1	0	0	0	-1	-30	0	0	0	-1	0	0	250	BB 200-20k 50ms.16	120	-1	0	0	0	0	-1	-30	0	0	0	100	20	9	250	BB 200-20k InnerSpkr 50ms.16	16
200	0	0	-30	-30	0	0	-30	-30	0	0	-1	0	-1	-21.6397	1.3419	100	19750	250	-1	0	0	0	-1	-30	0	0	0	0	1	0	250	BB 200-20k 50ms.16	13	-1	0	0	0	0	-1	-30	0	0	0	-1	0	0	250	BB 200-20k InnerSpkr 50ms.16	120
201	0	0	3	3	30	30	3	3	60	60	0	4	-1	-4.8278	1.3419	20	0	-1	-1	0	0	0	-1	3	0	0	0	-1	0	0	250	BB 200-20k 50ms.16	120	-1	0	0	0	0	-1	3	0	0	0	100	20	0	250	BB 200-20k InnerSpkr 50ms.16	13
202	0	0	3	3	0	0	3	3	0	0	-1	0	-1	-4.8278	1.3419	100	750	250	-1	0	0	0	-1	3	0	0	0	0	1	0	250	BB 200-20k 50ms.16	16	-1	0	0	0	0	-1	3	0	0	0	-1	0	0	250	BB 200-20k InnerSpkr 50ms.16	120
203	0	0	36	36	30	30	21	21	60	60	0	4	-1	28.7959	1.3419	20	0	-1	-1	0	0	0	-1	36	0	0	0	-1	0	0	250	BB 200-20k 50ms.16	120	-1	0	0	0	0	-1	21	0	0	0	100	20	19	250	BB 200-20k InnerSpkr 50ms.16	13
204	0	0	36	36	0	0	21	21	0	0	-1	0	-1	28.7959	1.3419	100	750	250	-1	0	0	0	-1	36	0	0	0	0	1	0	250	BB 200-20k 50ms.16	17	-1	0	0	0	0	-1	21	0	0	0	-1	0	0	250	BB 200-20k InnerSpkr 50ms.16	120
205	0	0	-15	-15	30	30	-15	-15	60	60	0	4	-1	-6.8057	1.3419	20	0	-1	-1	0	0	0	-1	-15	0	0	0	-1	0	0	250	BB 200-20k 50ms.16	120	-1	0	0	0	0	-1	-15	0	0	0	100	20	17	250	BB 200-20k InnerSpkr 50ms.16	12
206	0	0	-15	-15	0	0	-15	-15	0	0	-1	0	-1	-6.8057	1.3419	100	4750	250	-1	0	0	0	-1	-15	0	0	0	0	1	0	250	BB 200-20k 50ms.16	15	-1	0	0	0	0	-1	-15	0	0	0	-1	0	0	250	BB 200-20k InnerSpkr 50ms.16	120
207	0	0	15	15	30	30	30	30	60	60	0	4	-1	21.8734	1.3419	20	0	-1	-1	0	0	0	-1	15	0	0	0	-1	0	0	250	BB 200-20k 50ms.16	120	-1	0	0	0	0	-1	30	0	0	0	100	20	18	250	BB 200-20k InnerSpkr 50ms.16	17
208	0	0	15	15	0	0	30	30	0	0	-1	0	-1	21.8734	1.3419	100	750	250	-1	0	0	0	-1	15	0	0	0	0	1	0	250	BB 200-20k 50ms.16	14	-1	0	0	0	0	-1	30	0	0	0	-1	0	0	250	BB 200-20k InnerSpkr 50ms.16	120
209	0	0	15	15	30	30	15	15	60	60	0	4	-1	22.8623	1.3419	20	0	-1	-1	0	0	0	-1	15	0	0	0	-1	0	0	250	BB 200-20k 50ms.16	120	-1	0	0	0	0	-1	15	0	0	0	100	20	18	250	BB 200-20k InnerSpkr 50ms.16	17
210	0	0	15	15	0	0	15	15	0	0	-1	0	-1	22.8623	1.3419	100	4750	250	-1	0	0	0	-1	15	0	0	0	0	1	0	250	BB 200-20k 50ms.16	17	-1	0	0	0	0	-1	15	0	0	0	-1	0	0	250	BB 200-20k InnerSpkr 50ms.16	120
211	0	0	-3	-3	30	30	-3	-3	60	60	0	4	-1	5.0615	1.3419	20	0	-1	-1	0	0	0	-1	-3	0	0	0	-1	0	0	250	BB 200-20k 50ms.16	120	-1	0	0	0	0	-1	-3	0	0	0	100	20	0	250	BB 200-20k InnerSpkr 50ms.16	15
212	0	0	-3	-3	0	0	-3	-3	0	0	-1	0	-1	5.0615	1.3419	100	19750	250	-1	0	0	0	-1	-3	0	0	0	0	1	0	250	BB 200-20k 50ms.16	17	-1	0	0	0	0	-1	-3	0	0	0	-1	0	0	250	BB 200-20k InnerSpkr 50ms.16	120
213	0	0	30	30	30	30	15	15	60	60	0	4	-1	7.0394	1.3419	20	0	-1	-1	0	0	0	-1	30	0	0	0	-1	0	0	250	BB 200-20k 50ms.16	120	-1	0	0	0	0	-1	15	0	0	0	100	20	5	250	BB 200-20k InnerSpkr 50ms.16	16
214	0	0	30	30	0	0	15	15	0	0	-1	0	-1	7.0394	1.3419	100	750	250	-1	0	0	0	-1	30	0	0	0	0	1	0	250	BB 200-20k 50ms.16	16	-1	0	0	0	0	-1	15	0	0	0	-1	0	0	250	BB 200-20k InnerSpkr 50ms.16	120
215	0	0	-9	-9	30	30	-9	-9	60	60	0	4	-1	-16.695	1.3419	20	0	-1	-1	0	0	0	-1	-9	0	0	0	-1	0	0	250	BB 200-20k 50ms.16	120	-1	0	0	0	0	-1	-9	0	0	0	100	20	0	250	BB 200-20k InnerSpkr 50ms.16	13
216	0	0	-9	-9	0	0	-9	-9	0	0	-1	0	-1	-16.695	1.3419	100	19750	250	-1	0	0	0	-1	-9	0	0	0	0	1	0	250	BB 200-20k 50ms.16	16	-1	0	0	0	0	-1	-9	0	0	0	-1	0	0	250	BB 200-20k InnerSpkr 50ms.16	120
217	0	0	-30	-30	30	30	-30	-30	60	60	0	4	-1	-21.6397	1.3419	20	0	-1	-1	0	0	0	-1	-30	0	0	0	-1	0	0	250	BB 200-20k 50ms.16	120	-1	0	0	0	0	-1	-30	0	0	0	100	20	0	250	BB 200-20k InnerSpkr 50ms.16	18
218	0	0	-30	-30	0	0	-30	-30	0	0	-1	0	-1	-21.6397	1.3419	100	4750	250	-1	0	0	0	-1	-30	0	0	0	0	1	0	250	BB 200-20k 50ms.16	18	-1	0	0	0	0	-1	-30	0	0	0	-1	0	0	250	BB 200-20k InnerSpkr 50ms.16	120
219	0	0	-36	-36	30	30	-21	-21	60	60	0	4	-1	-28.5622	1.3419	20	0	-1	-1	0	0	0	-1	-36	0	0	0	-1	0	0	250	BB 200-20k 50ms.16	120	-1	0	0	0	0	-1	-21	0	0	0	100	20	0	250	BB 200-20k InnerSpkr 50ms.16	16
220	0	0	-36	-36	0	0	-21	-21	0	0	-1	0	-1	-28.5622	1.3419	100	750	250	-1	0	0	0	-1	-36	0	0	0	0	1	0	250	BB 200-20k 50ms.16	18	-1	0	0	0	0	-1	-21	0	0	0	-1	0	0	250	BB 200-20k InnerSpkr 50ms.16	120
221	0	0	-3	-3	30	30	-3	-3	60	60	0	4	-1	-10.7614	1.3419	20	0	-1	-1	0	0	0	-1	-3	0	0	0	-1	0	0	250	BB 200-20k 50ms.16	120	-1	0	0	0	0	-1	-3	0	0	0	100	20	18	250	BB 200-20k InnerSpkr 50ms.16	12
222	0	0	-3	-3	0	0	-3	-3	0	0	-1	0	-1	-10.7614	1.3419	100	19750	250	-1	0	0	0	-1	-3	0	0	0	0	1	0	250	BB 200-20k 50ms.16	13	-1	0	0	0	0	-1	-3	0	0	0	-1	0	0	250	BB 200-20k InnerSpkr 50ms.16	120
223	0	0	-15	-15	30	30	-15	-15	60	60	0	4	-1	-6.8057	1.3419	20	0	-1	-1	0	0	0	-1	-15	0	0	0	-1	0	0	250	BB 200-20k 50ms.16	120	-1	0	0	0	0	-1	-15	0	0	0	100	20	0	250	BB 200-20k InnerSpkr 50ms.16	18
224	0	0	-15	-15	0	0	-15	-15	0	0	-1	0	-1	-6.8057	1.3419	100	750	250	-1	0	0	0	-1	-15	0	0	0	0	1	0	250	BB 200-20k 50ms.16	16	-1	0	0	0	0	-1	-15	0	0	0	-1	0	0	250	BB 200-20k InnerSpkr 50ms.16	120
225	0	0	6	6	30	30	6	6	60	60	0	4	-1	-1.861	1.3419	20	0	-1	-1	0	0	0	-1	6	0	0	0	-1	0	0	250	BB 200-20k 50ms.16	120	-1	0	0	0	0	-1	6	0	0	0	100	20	0	250	BB 200-20k InnerSpkr 50ms.16	15
226	0	0	6	6	0	0	6	6	0	0	-1	0	-1	-1.861	1.3419	100	4750	250	-1	0	0	0	-1	6	0	0	0	0	1	0	250	BB 200-20k 50ms.16	17	-1	0	0	0	0	-1	6	0	0	0	-1	0	0	250	BB 200-20k InnerSpkr 50ms.16	120
227	0	0	-15	-15	30	30	-15	-15	60	60	0	4	-1	-6.8057	1.3419	20	0	-1	-1	0	0	0	-1	-15	0	0	0	-1	0	0	250	BB 200-20k 50ms.16	120	-1	0	0	0	0	-1	-15	0	0	0	100	20	0	250	BB 200-20k InnerSpkr 50ms.16	17
228	0	0	-15	-15	0	0	-15	-15	0	0	-1	0	-1	-6.8057	1.3419	100	19750	250	-1	0	0	0	-1	-15	0	0	0	0	1	0	250	BB 200-20k 50ms.16	15	-1	0	0	0	0	-1	-15	0	0	0	-1	0	0	250	BB 200-20k InnerSpkr 50ms.16	120
229	0	0	33	33	30	30	18	18	60	60	0	4	-1	10.0062	1.3419	20	0	-1	-1	0	0	0	-1	33	0	0	0	-1	0	0	250	BB 200-20k 50ms.16	120	-1	0	0	0	0	-1	18	0	0	0	100	20	16	250	BB 200-20k InnerSpkr 50ms.16	17
230	0	0	33	33	0	0	18	18	0	0	-1	0	-1	10.0062	1.3419	100	750	250	-1	0	0	0	-1	33	0	0	0	0	1	0	250	BB 200-20k 50ms.16	15	-1	0	0	0	0	-1	18	0	0	0	-1	0	0	250	BB 200-20k InnerSpkr 50ms.16	120
231	0	0	-21	-21	30	30	-21	-21	60	60	0	4	-1	-12.7393	1.3419	20	0	-1	-1	0	0	0	-1	-21	0	0	0	-1	0	0	250	BB 200-20k 50ms.16	120	-1	0	0	0	0	-1	-21	0	0	0	100	20	6	250	BB 200-20k InnerSpkr 50ms.16	16
232	0	0	-21	-21	0	0	-21	-21	0	0	-1	0	-1	-12.7393	1.3419	100	750	250	-1	0	0	0	-1	-21	0	0	0	0	1	0	250	BB 200-20k 50ms.16	18	-1	0	0	0	0	-1	-21	0	0	0	-1	0	0	250	BB 200-20k InnerSpkr 50ms.16	120
233	0	0	36	36	30	30	21	21	60	60	0	4	-1	12.973	1.3419	20	0	-1	-1	0	0	0	-1	36	0	0	0	-1	0	0	250	BB 200-20k 50ms.16	120	-1	0	0	0	0	-1	21	0	0	0	100	20	17	250	BB 200-20k InnerSpkr 50ms.16	16
234	0	0	36	36	0	0	21	21	0	0	-1	0	-1	12.973	1.3419	100	750	250	-1	0	0	0	-1	36	0	0	0	0	1	0	250	BB 200-20k 50ms.16	14	-1	0	0	0	0	-1	21	0	0	0	-1	0	0	250	BB 200-20k InnerSpkr 50ms.16	120
235	0	0	-30	-30	30	30	-30	-30	60	60	0	4	-1	-37.4626	1.3419	20	0	-1	-1	0	0	0	-1	-30	0	0	0	-1	0	0	250	BB 200-20k 50ms.16	120	-1	0	0	0	0	-1	-30	0	0	0	100	20	7	250	BB 200-20k InnerSpkr 50ms.16	12
236	0	0	-30	-30	0	0	-30	-30	0	0	-1	0	-1	-37.4626	1.3419	100	19750	250	-1	0	0	0	-1	-30	0	0	0	0	1	0	250	BB 200-20k 50ms.16	12	-1	0	0	0	0	-1	-30	0	0	0	-1	0	0	250	BB 200-20k InnerSpkr 50ms.16	120
237	0	0	33	33	30	30	18	18	60	60	0	4	-1	25.8291	1.3419	20	0	-1	-1	0	0	0	-1	33	0	0	0	-1	0	0	250	BB 200-20k 50ms.16	120	-1	0	0	0	0	-1	18	0	0	0	100	20	8	250	BB 200-20k InnerSpkr 50ms.16	17
238	0	0	33	33	0	0	18	18	0	0	-1	0	-1	25.8291	1.3419	100	750	250	-1	0	0	0	-1	33	0	0	0	0	1	0	250	BB 200-20k 50ms.16	18	-1	0	0	0	0	-1	18	0	0	0	-1	0	0	250	BB 200-20k InnerSpkr 50ms.16	120
239	0	0	-6	-6	30	30	-6	-6	60	60	0	4	-1	-13.7282	1.3419	20	0	-1	-1	0	0	0	-1	-6	0	0	0	-1	0	0	250	BB 200-20k 50ms.16	120	-1	0	0	0	0	-1	-6	0	0	0	100	20	0	250	BB 200-20k InnerSpkr 50ms.16	18
240	0	0	-6	-6	0	0	-6	-6	0	0	-1	0	-1	-13.7282	1.3419	100	4750	250	-1	0	0	0	-1	-6	0	0	0	0	1	0	250	BB 200-20k 50ms.16	16	-1	0	0	0	0	-1	-6	0	0	0	-1	0	0	250	BB 200-20k InnerSpkr 50ms.16	120
241	0	0	-36	-36	30	30	-21	-21	60	60	0	4	-1	-12.7393	1.3419	20	0	-1	-1	0	0	0	-1	-36	0	0	0	-1	0	0	250	BB 200-20k 50ms.16	120	-1	0	0	0	0	-1	-21	0	0	0	100	20	0	250	BB 200-20k InnerSpkr 50ms.16	12
242	0	0	-36	-36	0	0	-21	-21	0	0	-1	0	-1	-12.7393	1.3419	100	750	250	-1	0	0	0	-1	-36	0	0	0	0	1	0	250	BB 200-20k 50ms.16	14	-1	0	0	0	0	-1	-21	0	0	0	-1	0	0	250	BB 200-20k InnerSpkr 50ms.16	120
243	0	0	9	9	30	30	-6	-6	60	60	0	4	-1	2.0947	1.3419	20	0	-1	-1	0	0	0	-1	9	0	0	0	-1	0	0	250	BB 200-20k 50ms.16	120	-1	0	0	0	0	-1	-6	0	0	0	100	20	15	250	BB 200-20k InnerSpkr 50ms.16	17
244	0	0	9	9	0	0	-6	-6	0	0	-1	0	-1	2.0947	1.3419	100	750	250	-1	0	0	0	-1	9	0	0	0	0	1	0	250	BB 200-20k 50ms.16	12	-1	0	0	0	0	-1	-6	0	0	0	-1	0	0	250	BB 200-20k InnerSpkr 50ms.16	120
245	0	0	18	18	30	30	18	18	60	60	0	4	-1	25.8291	1.3419	20	0	-1	-1	0	0	0	-1	18	0	0	0	-1	0	0	250	BB 200-20k 50ms.16	120	-1	0	0	0	0	-1	18	0	0	0	100	20	0	250	BB 200-20k InnerSpkr 50ms.16	16
246	0	0	18	18	0	0	18	18	0	0	-1	0	-1	25.8291	1.3419	100	19750	250	-1	0	0	0	-1	18	0	0	0	0	1	0	250	BB 200-20k 50ms.16	18	-1	0	0	0	0	-1	18	0	0	0	-1	0	0	250	BB 200-20k InnerSpkr 50ms.16	120
247	0	0	-39	-39	30	30	-24	-24	60	60	0	4	-1	-31.529	1.3419	20	0	-1	-1	0	0	0	-1	-39	0	0	0	-1	0	0	250	BB 200-20k 50ms.16	120	-1	0	0	0	0	-1	-24	0	0	0	100	20	0	250	BB 200-20k InnerSpkr 50ms.16	17
248	0	0	-39	-39	0	0	-24	-24	0	0	-1	0	-1	-31.529	1.3419	100	750	250	-1	0	0	0	-1	-39	0	0	0	0	1	0	250	BB 200-20k 50ms.16	18	-1	0	0	0	0	-1	-24	0	0	0	-1	0	0	250	BB 200-20k InnerSpkr 50ms.16	120
249	0	0	24	24	30	30	9	9	60	60	0	4	-1	16.9287	1.3419	20	0	-1	-1	0	0	0	-1	24	0	0	0	-1	0	0	250	BB 200-20k 50ms.16	120	-1	0	0	0	0	-1	9	0	0	0	100	20	5	250	BB 200-20k InnerSpkr 50ms.16	17
250	0	0	24	24	0	0	9	9	0	0	-1	0	-1	16.9287	1.3419	100	750	250	-1	0	0	0	-1	24	0	0	0	0	1	0	250	BB 200-20k 50ms.16	16	-1	0	0	0	0	-1	9	0	0	0	-1	0	0	250	BB 200-20k InnerSpkr 50ms.16	120
251	0	0	-33	-33	30	30	-18	-18	60	60	0	4	-1	-25.5954	1.3419	20	0	-1	-1	0	0	0	-1	-33	0	0	0	-1	0	0	250	BB 200-20k 50ms.16	120	-1	0	0	0	0	-1	-18	0	0	0	100	20	19	250	BB 200-20k InnerSpkr 50ms.16	17
252	0	0	-33	-33	0	0	-18	-18	0	0	-1	0	-1	-25.5954	1.3419	100	750	250	-1	0	0	0	-1	-33	0	0	0	0	1	0	250	BB 200-20k 50ms.16	14	-1	0	0	0	0	-1	-18	0	0	0	-1	0	0	250	BB 200-20k InnerSpkr 50ms.16	120
253	0	0	30	30	30	30	15	15	60	60	0	4	-1	22.8623	1.3419	20	0	-1	-1	0	0	0	-1	30	0	0	0	-1	0	0	250	BB 200-20k 50ms.16	120	-1	0	0	0	0	-1	15	0	0	0	100	20	18	250	BB 200-20k InnerSpkr 50ms.16	18
254	0	0	30	30	0	0	15	15	0	0	-1	0	-1	22.8623	1.3419	100	750	250	-1	0	0	0	-1	30	0	0	0	0	1	0	250	BB 200-20k 50ms.16	15	-1	0	0	0	0	-1	15	0	0	0	-1	0	0	250	BB 200-20k InnerSpkr 50ms.16	120
255	0	0	15	15	30	30	30	30	60	60	0	4	-1	37.6963	1.3419	20	0	-1	-1	0	0	0	-1	15	0	0	0	-1	0	0	250	BB 200-20k 50ms.16	120	-1	0	0	0	0	-1	30	0	0	0	100	20	18	250	BB 200-20k InnerSpkr 50ms.16	18
256	0	0	15	15	0	0	30	30	0	0	-1	0	-1	37.6963	1.3419	100	750	250	-1	0	0	0	-1	15	0	0	0	0	1	0	250	BB 200-20k 50ms.16	14	-1	0	0	0	0	-1	30	0	0	0	-1	0	0	250	BB 200-20k InnerSpkr 50ms.16	120
257	0	0	-15	-15	30	30	-15	-15	60	60	0	4	-1	-22.6286	1.3419	20	0	-1	-1	0	0	0	-1	-15	0	0	0	-1	0	0	250	BB 200-20k 50ms.16	120	-1	0	0	0	0	-1	-15	0	0	0	100	20	3	250	BB 200-20k InnerSpkr 50ms.16	16
258	0	0	-15	-15	0	0	-15	-15	0	0	-1	0	-1	-22.6286	1.3419	100	4750	250	-1	0	0	0	-1	-15	0	0	0	0	1	0	250	BB 200-20k 50ms.16	13	-1	0	0	0	0	-1	-15	0	0	0	-1	0	0	250	BB 200-20k InnerSpkr 50ms.16	120
259	0	0	3	3	30	30	3	3	60	60	0	4	-1	10.9951	1.3419	20	0	-1	-1	0	0	0	-1	3	0	0	0	-1	0	0	250	BB 200-20k 50ms.16	120	-1	0	0	0	0	-1	3	0	0	0	100	20	0	250	BB 200-20k InnerSpkr 50ms.16	14
260	0	0	3	3	0	0	3	3	0	0	-1	0	-1	10.9951	1.3419	100	750	250	-1	0	0	0	-1	3	0	0	0	0	1	0	250	BB 200-20k 50ms.16	15	-1	0	0	0	0	-1	3	0	0	0	-1	0	0	250	BB 200-20k InnerSpkr 50ms.16	120
261	0	0	-9	-9	30	30	-9	-9	60	60	0	4	-1	-0.8721	1.3419	20	0	-1	-1	0	0	0	-1	-9	0	0	0	-1	0	0	250	BB 200-20k 50ms.16	120	-1	0	0	0	0	-1	-9	0	0	0	100	20	13	250	BB 200-20k InnerSpkr 50ms.16	15
262	0	0	-9	-9	0	0	-9	-9	0	0	-1	0	-1	-0.8721	1.3419	100	19750	250	-1	0	0	0	-1	-9	0	0	0	0	1	0	250	BB 200-20k 50ms.16	15	-1	0	0	0	0	-1	-9	0	0	0	-1	0	0	250	BB 200-20k InnerSpkr 50ms.16	120
263	0	0	-21	-21	30	30	-21	-21	60	60	0	4	-1	-28.5622	1.3419	20	0	-1	-1	0	0	0	-1	-21	0	0	0	-1	0	0	250	BB 200-20k 50ms.16	120	-1	0	0	0	0	-1	-21	0	0	0	100	20	16	250	BB 200-20k InnerSpkr 50ms.16	18
264	0	0	-21	-21	0	0	-21	-21	0	0	-1	0	-1	-28.5622	1.3419	100	750	250	-1	0	0	0	-1	-21	0	0	0	0	1	0	250	BB 200-20k 50ms.16	13	-1	0	0	0	0	-1	-21	0	0	0	-1	0	0	250	BB 200-20k InnerSpkr 50ms.16	120
265	0	0	-3	-3	30	30	12	12	60	60	0	4	-1	19.8955	1.3419	20	0	-1	-1	0	0	0	-1	-3	0	0	0	-1	0	0	250	BB 200-20k 50ms.16	120	-1	0	0	0	0	-1	12	0	0	0	100	20	0	250	BB 200-20k InnerSpkr 50ms.16	18
266	0	0	-3	-3	0	0	12	12	0	0	-1	0	-1	19.8955	1.3419	100	750	250	-1	0	0	0	-1	-3	0	0	0	0	1	0	250	BB 200-20k 50ms.16	12	-1	0	0	0	0	-1	12	0	0	0	-1	0	0	250	BB 200-20k InnerSpkr 50ms.16	120
267	0	0	-15	-15	30	30	-15	-15	60	60	0	4	-1	-22.6286	1.3419	20	0	-1	-1	0	0	0	-1	-15	0	0	0	-1	0	0	250	BB 200-20k 50ms.16	120	-1	0	0	0	0	-1	-15	0	0	0	100	20	0	250	BB 200-20k InnerSpkr 50ms.16	18
268	0	0	-15	-15	0	0	-15	-15	0	0	-1	0	-1	-22.6286	1.3419	100	19750	250	-1	0	0	0	-1	-15	0	0	0	0	1	0	250	BB 200-20k 50ms.16	15	-1	0	0	0	0	-1	-15	0	0	0	-1	0	0	250	BB 200-20k InnerSpkr 50ms.16	120
269	0	0	24	24	30	30	9	9	60	60	0	4	-1	1.1058	1.3419	20	0	-1	-1	0	0	0	-1	24	0	0	0	-1	0	0	250	BB 200-20k 50ms.16	120	-1	0	0	0	0	-1	9	0	0	0	100	20	5	250	BB 200-20k InnerSpkr 50ms.16	14
270	0	0	24	24	0	0	9	9	0	0	-1	0	-1	1.1058	1.3419	100	750	250	-1	0	0	0	-1	24	0	0	0	0	1	0	250	BB 200-20k 50ms.16	18	-1	0	0	0	0	-1	9	0	0	0	-1	0	0	250	BB 200-20k InnerSpkr 50ms.16	120
271	0	0	-27	-27	30	30	-27	-27	60	60	0	4	-1	-18.6729	1.3419	20	0	-1	-1	0	0	0	-1	-27	0	0	0	-1	0	0	250	BB 200-20k 50ms.16	120	-1	0	0	0	0	-1	-27	0	0	0	100	20	0	250	BB 200-20k InnerSpkr 50ms.16	18
272	0	0	-27	-27	0	0	-27	-27	0	0	-1	0	-1	-18.6729	1.3419	100	750	250	-1	0	0	0	-1	-27	0	0	0	0	1	0	250	BB 200-20k 50ms.16	15	-1	0	0	0	0	-1	-27	0	0	0	-1	0	0	250	BB 200-20k InnerSpkr 50ms.16	120
273	0	0	18	18	30	30	18	18	60	60	0	4	-1	10.0062	1.3419	20	0	-1	-1	0	0	0	-1	18	0	0	0	-1	0	0	250	BB 200-20k 50ms.16	120	-1	0	0	0	0	-1	18	0	0	0	100	20	0	250	BB 200-20k InnerSpkr 50ms.16	17
274	0	0	18	18	0	0	18	18	0	0	-1	0	-1	10.0062	1.3419	100	19750	250	-1	0	0	0	-1	18	0	0	0	0	1	0	250	BB 200-20k 50ms.16	16	-1	0	0	0	0	-1	18	0	0	0	-1	0	0	250	BB 200-20k InnerSpkr 50ms.16	120
275	0	0	-30	-30	30	30	-30	-30	60	60	0	4	-1	-37.4626	1.3419	20	0	-1	-1	0	0	0	-1	-30	0	0	0	-1	0	0	250	BB 200-20k 50ms.16	120	-1	0	0	0	0	-1	-30	0	0	0	100	20	16	250	BB 200-20k InnerSpkr 50ms.16	18
276	0	0	-30	-30	0	0	-30	-30	0	0	-1	0	-1	-37.4626	1.3419	100	4750	250	-1	0	0	0	-1	-30	0	0	0	0	1	0	250	BB 200-20k 50ms.16	16	-1	0	0	0	0	-1	-30	0	0	0	-1	0	0	250	BB 200-20k InnerSpkr 50ms.16	120
277	0	0	9	9	30	30	-6	-6	60	60	0	4	-1	-13.7282	1.3419	20	0	-1	-1	0	0	0	-1	9	0	0	0	-1	0	0	250	BB 200-20k 50ms.16	120	-1	0	0	0	0	-1	-6	0	0	0	100	20	0	250	BB 200-20k InnerSpkr 50ms.16	12
278	0	0	9	9	0	0	-6	-6	0	0	-1	0	-1	-13.7282	1.3419	100	750	250	-1	0	0	0	-1	9	0	0	0	0	1	0	250	BB 200-20k 50ms.16	12	-1	0	0	0	0	-1	-6	0	0	0	-1	0	0	250	BB 200-20k InnerSpkr 50ms.16	120
279	0	0	9	9	30	30	9	9	60	60	0	4	-1	16.9287	1.3419	20	0	-1	-1	0	0	0	-1	9	0	0	0	-1	0	0	250	BB 200-20k 50ms.16	120	-1	0	0	0	0	-1	9	0	0	0	100	20	8	250	BB 200-20k InnerSpkr 50ms.16	14
280	0	0	9	9	0	0	9	9	0	0	-1	0	-1	16.9287	1.3419	100	750	250	-1	0	0	0	-1	9	0	0	0	0	1	0	250	BB 200-20k 50ms.16	17	-1	0	0	0	0	-1	9	0	0	0	-1	0	0	250	BB 200-20k InnerSpkr 50ms.16	120
281	0	20	0	0	30	30	-27	-27	60	60	0	4	-1	-34.4958	1.3419	20	0	5350	-1	0	0	0	-1	0	0	0	0	-1	0	0	250	BB 200-20k 50ms.16	120	-1	0	0	0	0	-1	-27	0	0	0	100	20	0	250	BB 200-20k InnerSpkr 50ms.16	17
282	0	0	0	0	0	0	21	21	60	60	0	4	-1	28.7959	1.3419	20	0	5350	-1	0	0	0	-1	0	0	0	0	-1	0	0	250	BB 200-20k 50ms.16	120	-1	0	0	0	0	-1	21	0	0	0	100	20	7	250	BB 200-20k InnerSpkr 50ms.16	12
283	0	0	0	0	0	0	-1	9	60	60	0	4	-1	16.9287	1.3419	20	0	5350	-1	0	0	0	-1	0	0	0	0	-1	0	0	250	BB 200-20k 50ms.16	120	-1	0	0	0	0	-1	9	0	0	0	100	20	0	250	BB 200-20k InnerSpkr 50ms.16	13
284	0	0	0	0	0	0	-21	-24	60	60	0	4	-1	-31.529	1.3419	20	0	5350	-1	0	0	0	-1	0	0	0	0	-1	0	0	250	BB 200-20k 50ms.16	120	-1	0	0	0	0	-1	-24	0	0	0	100	20	0	250	BB 200-20k InnerSpkr 50ms.16	13
285	0	0	0	0	0	0	5	3	60	60	0	4	-1	-4.8278	1.3419	20	0	5350	-1	0	0	0	-1	0	0	0	0	-1	0	0	250	BB 200-20k 50ms.16	120	-1	0	0	0	0	-1	3	0	0	0	100	20	7	250	BB 200-20k InnerSpkr 50ms.16	18
286	0	0	0	0	0	0	-8	-21	60	60	0	4	-1	-12.7393	1.3419	20	0	5350	-1	0	0	0	-1	0	0	0	0	-1	0	0	250	BB 200-20k 50ms.16	120	-1	0	0	0	0	-1	-21	0	0	0	100	20	0	250	BB 200-20k InnerSpkr 50ms.16	17
287	0	0	0	0	0	0	12	12	60	60	0	4	-1	4.0726	1.3419	20	0	5350	-1	0	0	0	-1	0	0	0	0	-1	0	0	250	BB 200-20k 50ms.16	120	-1	0	0	0	0	-1	12	0	0	0	100	20	0	250	BB 200-20k InnerSpkr 50ms.16	17
288	0	0	0	0	0	0	-3	-15	60	60	0	4	-1	-22.6286	1.3419	20	0	5350	-1	0	0	0	-1	0	0	0	0	-1	0	0	250	BB 200-20k 50ms.16	120	-1	0	0	0	0	-1	-15	0	0	0	100	20	0	250	BB 200-20k InnerSpkr 50ms.16	14
289	0	0	0	0	0	0	21	21	60	60	0	4	-1	12.973	1.3419	20	0	5350	-1	0	0	0	-1	0	0	0	0	-1	0	0	250	BB 200-20k 50ms.16	120	-1	0	0	0	0	-1	21	0	0	0	100	20	8	250	BB 200-20k InnerSpkr 50ms.16	17
290	0	0	0	0	0	0	9	9	60	60	0	4	-1	1.1058	1.3419	20	0	5350	-1	0	0	0	-1	0	0	0	0	-1	0	0	250	BB 200-20k 50ms.16	120	-1	0	0	0	0	-1	9	0	0	0	100	20	16	250	BB 200-20k InnerSpkr 50ms.16	12
291	0	0	0	0	0	0	-3	-3	60	60	0	4	-1	-10.7614	1.3419	20	0	5350	-1	0	0	0	-1	0	0	0	0	-1	0	0	250	BB 200-20k 50ms.16	120	-1	0	0	0	0	-1	-3	0	0	0	100	20	0	250	BB 200-20k InnerSpkr 50ms.16	13
292	0	0	0	0	0	0	-15	-15	60	60	0	4	-1	-6.8057	1.3419	20	0	5350	-1	0	0	0	-1	0	0	0	0	-1	0	0	250	BB 200-20k 50ms.16	120	-1	0	0	0	0	-1	-15	0	0	0	100	20	15	250	BB 200-20k InnerSpkr 50ms.16	16
293	0	0	0	0	0	0	15	15	60	60	0	4	-1	22.8623	1.3419	20	0	5350	-1	0	0	0	-1	0	0	0	0	-1	0	0	250	BB 200-20k 50ms.16	120	-1	0	0	0	0	-1	15	0	0	0	100	20	6	250	BB 200-20k InnerSpkr 50ms.16	13
294	0	0	0	0	0	0	-6	-6	60	60	0	4	-1	2.0947	1.3419	20	0	5350	-1	0	0	0	-1	0	0	0	0	-1	0	0	250	BB 200-20k 50ms.16	120	-1	0	0	0	0	-1	-6	0	0	0	100	20	9	250	BB 200-20k InnerSpkr 50ms.16	18
295	0	0	0	0	0	0	26	24	60	60	0	4	-1	15.9398	1.3419	20	0	5350	-1	0	0	0	-1	0	0	0	0	-1	0	0	250	BB 200-20k 50ms.16	120	-1	0	0	0	0	-1	24	0	0	0	100	20	3	250	BB 200-20k InnerSpkr 50ms.16	17
296	0	0	0	0	0	0	3	3	60	60	0	4	-1	10.9951	1.3419	20	0	5350	-1	0	0	0	-1	0	0	0	0	-1	0	0	250	BB 200-20k 50ms.16	120	-1	0	0	0	0	-1	3	0	0	0	100	20	9	250	BB 200-20k InnerSpkr 50ms.16	14
297	0	0	0	0	0	0	-12	-12	60	60	0	4	-1	-3.8389	1.3419	20	0	5350	-1	0	0	0	-1	0	0	0	0	-1	0	0	250	BB 200-20k 50ms.16	120	-1	0	0	0	0	-1	-12	0	0	0	100	20	0	250	BB 200-20k InnerSpkr 50ms.16	16
299	0	0	0	0	0	0	-12	-12	60	60	0	4	-1	-19.6618	1.3419	20	0	5350	-1	0	0	0	-1	0	0	0	0	-1	0	0	250	BB 200-20k 50ms.16	120	-1	0	0	0	0	-1	-12	0	0	0	100	20	0	250	BB 200-20k InnerSpkr 50ms.16	17
300	0	0	0	0	0	0	24	18	60	60	0	4	-1	25.8291	1.3419	20	0	5350	-1	0	0	0	-1	0	0	0	0	-1	0	0	250	BB 200-20k 50ms.16	120	-1	0	0	0	0	-1	18	0	0	0	100	20	7	250	BB 200-20k InnerSpkr 50ms.16	18
301	0	0	0	0	0	0	-36	-30	60	60	0	4	-1	-37.4626	1.3419	20	0	5350	-1	0	0	0	-1	0	0	0	0	-1	0	0	250	BB 200-20k 50ms.16	120	-1	0	0	0	0	-1	-30	0	0	0	100	20	0	250	BB 200-20k InnerSpkr 50ms.16	18
302	0	0	0	0	0	0	-18	-18	60	60	0	4	-1	-25.5954	1.3419	20	0	5350	-1	0	0	0	-1	0	0	0	0	-1	0	0	250	BB 200-20k 50ms.16	120	-1	0	0	0	0	-1	-18	0	0	0	100	20	0	250	BB 200-20k InnerSpkr 50ms.16	18
303	0	0	0	0	0	0	30	30	60	60	0	4	-1	21.8734	1.3419	20	0	5350	-1	0	0	0	-1	0	0	0	0	-1	0	0	250	BB 200-20k 50ms.16	120	-1	0	0	0	0	-1	30	0	0	0	100	20	9	250	BB 200-20k InnerSpkr 50ms.16	13
304	0	0	0	0	0	0	-18	-18	60	60	0	4	-1	-9.7725	1.3419	20	0	5350	-1	0	0	0	-1	0	0	0	0	-1	0	0	250	BB 200-20k 50ms.16	120	-1	0	0	0	0	-1	-18	0	0	0	100	20	0	250	BB 200-20k InnerSpkr 50ms.16	12
306	0	0	0	0	0	0	-9	-24	60	60	0	4	-1	-15.7061	1.3419	20	0	5350	-1	0	0	0	-1	0	0	0	0	-1	0	0	250	BB 200-20k 50ms.16	120	-1	0	0	0	0	-1	-24	0	0	0	100	20	0	250	BB 200-20k InnerSpkr 50ms.16	15
307	0	0	0	0	0	0	-14	-9	60	60	0	4	-1	-16.695	1.3419	20	0	5350	-1	0	0	0	-1	0	0	0	0	-1	0	0	250	BB 200-20k 50ms.16	120	-1	0	0	0	0	-1	-9	0	0	0	100	20	0	250	BB 200-20k InnerSpkr 50ms.16	17
308	0	0	0	0	0	0	6	6	60	60	0	4	-1	-1.861	1.3419	20	0	5350	-1	0	0	0	-1	0	0	0	0	-1	0	0	250	BB 200-20k 50ms.16	120	-1	0	0	0	0	-1	6	0	0	0	100	20	0	250	BB 200-20k InnerSpkr 50ms.16	16
309	0	0	0	0	0	0	-21	-21	60	60	0	4	-1	-28.5622	1.3419	20	0	5350	-1	0	0	0	-1	0	0	0	0	-1	0	0	250	BB 200-20k 50ms.16	120	-1	0	0	0	0	-1	-21	0	0	0	100	20	0	250	BB 200-20k InnerSpkr 50ms.16	14
310	0	0	0	0	0	0	18	18	60	60	0	4	-1	10.0062	1.3419	20	0	5350	-1	0	0	0	-1	0	0	0	0	-1	0	0	250	BB 200-20k 50ms.16	120	-1	0	0	0	0	-1	18	0	0	0	100	20	0	250	BB 200-20k InnerSpkr 50ms.16	16
311	0	0	0	0	0	0	-27	-27	60	60	0	4	-1	-18.6729	1.3419	20	0	5350	-1	0	0	0	-1	0	0	0	0	-1	0	0	250	BB 200-20k 50ms.16	120	-1	0	0	0	0	-1	-27	0	0	0	100	20	12	250	BB 200-20k InnerSpkr 50ms.16	13
312	0	0	0	0	0	0	24	24	60	60	0	4	-1	31.7627	1.3419	20	0	5350	-1	0	0	0	-1	0	0	0	0	-1	0	0	250	BB 200-20k 50ms.16	120	-1	0	0	0	0	-1	24	0	0	0	100	20	13	250	BB 200-20k InnerSpkr 50ms.16	13
313	0	0	0	0	0	0	-9	-9	60	60	0	4	-1	-0.8721	1.3419	20	0	5350	-1	0	0	0	-1	0	0	0	0	-1	0	0	250	BB 200-20k 50ms.16	120	-1	0	0	0	0	-1	-9	0	0	0	100	20	0	250	BB 200-20k InnerSpkr 50ms.16	12
314	0	0	0	0	0	0	30	30	60	60	0	4	-1	37.6963	1.3419	20	0	5350	-1	0	0	0	-1	0	0	0	0	-1	0	0	250	BB 200-20k 50ms.16	120	-1	0	0	0	0	-1	30	0	0	0	100	20	0	250	BB 200-20k InnerSpkr 50ms.16	17
315	0	0	0	0	0	0	-3	-3	60	60	0	4	-1	5.0615	1.3419	20	0	5350	-1	0	0	0	-1	0	0	0	0	-1	0	0	250	BB 200-20k 50ms.16	120	-1	0	0	0	0	-1	-3	0	0	0	100	20	4	250	BB 200-20k InnerSpkr 50ms.16	13
316	0	0	0	0	0	0	9	15	60	60	0	4	-1	7.0394	1.3419	20	0	5350	-1	0	0	0	-1	0	0	0	0	-1	0	0	250	BB 200-20k 50ms.16	120	-1	0	0	0	0	-1	15	0	0	0	100	20	0	250	BB 200-20k InnerSpkr 50ms.16	12
317	0	0	0	0	0	0	-6	-6	60	60	0	4	-1	-13.7282	1.3419	20	0	5350	-1	0	0	0	-1	0	0	0	0	-1	0	0	250	BB 200-20k 50ms.16	120	-1	0	0	0	0	-1	-6	0	0	0	100	20	0	250	BB 200-20k InnerSpkr 50ms.16	13
318	0	0	0	0	0	0	-4	6	60	60	0	4	-1	13.9619	1.3419	20	0	5350	-1	0	0	0	-1	0	0	0	0	-1	0	0	250	BB 200-20k 50ms.16	120	-1	0	0	0	0	-1	6	0	0	0	100	20	0	250	BB 200-20k InnerSpkr 50ms.16	16
319	0	0	0	0	0	0	-30	-30	60	60	0	4	-1	-21.6397	1.3419	20	0	5350	-1	0	0	0	-1	0	0	0	0	-1	0	0	250	BB 200-20k 50ms.16	120	-1	0	0	0	0	-1	-30	0	0	0	100	20	15	250	BB 200-20k InnerSpkr 50ms.16	14
320	0	0	0	0	0	0	12	12	60	60	0	4	-1	19.8955	1.3419	20	0	5350	-1	0	0	0	-1	0	0	0	0	-1	0	0	250	BB 200-20k 50ms.16	120	-1	0	0	0	0	-1	12	0	0	0	100	20	8	250	BB 200-20k InnerSpkr 50ms.16	14
[truncated: 54 more columns]
