# Supplementary material for: Multiple time scales of the ventriloquism aftereffect
Source: PLoS One. 2018 Aug 1;13(8):e0200930. doi: 10.1371/journal.pone.0200930 (PMC6070234; doi:10.1371/journal.pone.0200930)
Supplement: S1 File — Data are provided as .csv files, and can be readily parsed by BuildRecalibrationInputVector.m. All analyses were conducted with MATLAB 2017b. Computational modeling requires the System Identification Toolbox, and can be run by calling EstimateModelParameters.m. (ZIP) [file pone.0200930.s001.zip › Supplemental Model Files/Fast Process Data/MMA VAE Fast Process Session 2.csv]

Trial Index	Pre Spk P	Pre Spk V	Pre Otr P1	Pre Otr P2	Pre Otr V	Pre Otr A	Pre Inr P1	Pre Inr P2	Pre Inr V	Pre Inr A	Pre Ptr Dly	Pre Fix Las	Pre LED Dly	Stm Galv Hor	Stm Galv Ver	Mask Atten	Mask Xtra Dur	Stm Btn Dly	Spk Mov Dly	Spk Mov P	Spk Mov V	Spk Cycles	Otr Mov Dly	Otr Mov P	Otr Mov V	Otr Mov A	Otr Cycles	Otr Aud Dly	Otr Aud Puls	Otr Aud Odd	Otr Aud Per	Otr Aud Snd	Otr Aud Atten	Otr LED Dly	Otr LED Puls	Otr LED Odd	Otr LED Per	Otr LED OnT	Inr Mov Dly	Inr Mov P	Inr Mov V	Inr Mov A	Inr Cycles	Inr Aud Dly	Inr Aud Puls	Inr Aud Odd	Inr Aud Per	Inr Aud Snd	Inr Aud Atten
1	0	20	0	0	30	30	38	24	60	60	0	4	-1	0.10433	1.0642	20	0	350	-1	0	0	0	-1	0	0	0	0	-1	0	0	250	BB 200-20k 50ms.16	120	-1	0	0	0	0	-1	-30	0	0	0	100	1	0	250	BB 200-20k InnerSpkr 50ms.16	15
2	0	0	0	0	0	0	-9	-9	60	60	0	4	-1	0.10433	1.0642	20	0	350	-1	0	0	0	-1	0	0	0	0	-1	0	0	250	BB 200-20k 50ms.16	120	-1	0	0	0	0	-1	-27	0	0	0	100	1	0	250	BB 200-20k InnerSpkr 50ms.16	15
3	0	0	0	0	0	0	-21	-21	60	60	0	4	-1	0.10433	1.0642	20	0	350	-1	0	0	0	-1	0	0	0	0	-1	0	0	250	BB 200-20k 50ms.16	120	-1	0	0	0	0	-1	-24	0	0	0	100	1	0	250	BB 200-20k InnerSpkr 50ms.16	13
4	0	0	0	0	0	0	36	30	60	60	0	4	-1	0.10433	1.0642	20	0	350	-1	0	0	0	-1	0	0	0	0	-1	0	0	250	BB 200-20k 50ms.16	120	-1	0	0	0	0	-1	-21	0	0	0	100	1	0	250	BB 200-20k InnerSpkr 50ms.16	15
5	0	0	0	0	0	0	6	6	60	60	0	4	-1	0.10433	1.0642	20	0	350	-1	0	0	0	-1	0	0	0	0	-1	0	0	250	BB 200-20k 50ms.16	120	-1	0	0	0	0	-1	-18	0	0	0	100	1	0	250	BB 200-20k InnerSpkr 50ms.16	18
6	0	0	0	0	0	0	30	30	60	60	0	4	-1	0.10433	1.0642	20	0	350	-1	0	0	0	-1	0	0	0	0	-1	0	0	250	BB 200-20k 50ms.16	120	-1	0	0	0	0	-1	-15	0	0	0	100	1	0	250	BB 200-20k InnerSpkr 50ms.16	17
7	0	0	0	0	0	0	15	15	60	60	0	4	-1	0.10433	1.0642	20	0	350	-1	0	0	0	-1	0	0	0	0	-1	0	0	250	BB 200-20k 50ms.16	120	-1	0	0	0	0	-1	-12	0	0	0	100	1	0	250	BB 200-20k InnerSpkr 50ms.16	18
8	0	0	0	0	0	0	-30	-30	60	60	0	4	-1	0.10433	1.0642	20	0	350	-1	0	0	0	-1	0	0	0	0	-1	0	0	250	BB 200-20k 50ms.16	120	-1	0	0	0	0	-1	-9	0	0	0	100	1	0	250	BB 200-20k InnerSpkr 50ms.16	12
9	0	0	0	0	0	0	9	9	60	60	0	4	-1	0.10433	1.0642	20	0	350	-1	0	0	0	-1	0	0	0	0	-1	0	0	250	BB 200-20k 50ms.16	120	-1	0	0	0	0	-1	-6	0	0	0	100	1	0	250	BB 200-20k InnerSpkr 50ms.16	15
10	0	0	0	0	0	0	-8	-15	60	60	0	4	-1	0.10433	1.0642	20	0	350	-1	0	0	0	-1	0	0	0	0	-1	0	0	250	BB 200-20k 50ms.16	120	-1	0	0	0	0	-1	-3	0	0	0	100	1	0	250	BB 200-20k InnerSpkr 50ms.16	15
11	0	0	0	0	0	0	30	18	60	60	0	4	-1	0.10433	1.0642	20	0	350	-1	0	0	0	-1	0	0	0	0	-1	0	0	250	BB 200-20k 50ms.16	120	-1	0	0	0	0	-1	3	0	0	0	100	1	0	250	BB 200-20k InnerSpkr 50ms.16	14
12	0	0	0	0	0	0	-27	-27	60	60	0	4	-1	0.10433	1.0642	20	0	350	-1	0	0	0	-1	0	0	0	0	-1	0	0	250	BB 200-20k 50ms.16	120	-1	0	0	0	0	-1	6	0	0	0	100	1	0	250	BB 200-20k InnerSpkr 50ms.16	16
13	0	0	0	0	0	0	18	18	60	60	0	4	-1	0.10433	1.0642	20	0	350	-1	0	0	0	-1	0	0	0	0	-1	0	0	250	BB 200-20k 50ms.16	120	-1	0	0	0	0	-1	9	0	0	0	100	1	0	250	BB 200-20k InnerSpkr 50ms.16	12
14	0	0	0	0	0	0	-10	-12	60	60	0	4	-1	0.10433	1.0642	20	0	350	-1	0	0	0	-1	0	0	0	0	-1	0	0	250	BB 200-20k 50ms.16	120	-1	0	0	0	0	-1	12	0	0	0	100	1	0	250	BB 200-20k InnerSpkr 50ms.16	13
15	0	0	0	0	0	0	-30	-30	60	60	0	4	-1	0.10433	1.0642	20	0	350	-1	0	0	0	-1	0	0	0	0	-1	0	0	250	BB 200-20k 50ms.16	120	-1	0	0	0	0	-1	15	0	0	0	100	1	0	250	BB 200-20k InnerSpkr 50ms.16	12
16	0	0	0	0	0	0	-3	-3	60	60	0	4	-1	0.10433	1.0642	20	0	350	-1	0	0	0	-1	0	0	0	0	-1	0	0	250	BB 200-20k 50ms.16	120	-1	0	0	0	0	-1	18	0	0	0	100	1	0	250	BB 200-20k InnerSpkr 50ms.16	13
17	0	0	0	0	0	0	6	6	60	60	0	4	-1	0.10433	1.0642	20	0	350	-1	0	0	0	-1	0	0	0	0	-1	0	0	250	BB 200-20k 50ms.16	120	-1	0	0	0	0	-1	21	0	0	0	100	1	0	250	BB 200-20k InnerSpkr 50ms.16	16
18	0	0	0	0	0	0	-18	-18	60	60	0	4	-1	0.10433	1.0642	20	0	350	-1	0	0	0	-1	0	0	0	0	-1	0	0	250	BB 200-20k 50ms.16	120	-1	0	0	0	0	-1	24	0	0	0	100	1	0	250	BB 200-20k InnerSpkr 50ms.16	15
19	0	0	0	0	0	0	9	15	60	60	0	4	-1	0.10433	1.0642	20	0	350	-1	0	0	0	-1	0	0	0	0	-1	0	0	250	BB 200-20k 50ms.16	120	-1	0	0	0	0	-1	27	0	0	0	100	1	0	250	BB 200-20k InnerSpkr 50ms.16	12
20	0	0	0	0	0	0	-9	-9	60	60	0	4	-1	0.10433	1.0642	20	0	350	-1	0	0	0	-1	0	0	0	0	-1	0	0	250	BB 200-20k 50ms.16	120	-1	0	0	0	0	-1	30	0	0	0	100	1	0	250	BB 200-20k InnerSpkr 50ms.16	14
21	0	0	0	0	0	0	24	24	60	60	0	4	-1	0.10433	1.0642	20	0	350	-1	0	0	0	-1	0	0	0	0	-1	0	0	250	BB 200-20k 50ms.16	120	-1	0	0	0	0	-1	-30	0	0	0	100	1	0	250	BB 200-20k InnerSpkr 50ms.16	17
22	0	0	0	0	0	0	-6	-6	60	60	0	4	-1	0.10433	1.0642	20	0	350	-1	0	0	0	-1	0	0	0	0	-1	0	0	250	BB 200-20k 50ms.16	120	-1	0	0	0	0	-1	-27	0	0	0	100	1	0	250	BB 200-20k InnerSpkr 50ms.16	16
23	0	0	0	0	0	0	27	27	60	60	0	4	-1	0.10433	1.0642	20	0	350	-1	0	0	0	-1	0	0	0	0	-1	0	0	250	BB 200-20k 50ms.16	120	-1	0	0	0	0	-1	-24	0	0	0	100	1	0	250	BB 200-20k InnerSpkr 50ms.16	15
24	0	0	0	0	0	0	-24	-24	60	60	0	4	-1	0.10433	1.0642	20	0	350	-1	0	0	0	-1	0	0	0	0	-1	0	0	250	BB 200-20k 50ms.16	120	-1	0	0	0	0	-1	-21	0	0	0	100	1	0	250	BB 200-20k InnerSpkr 50ms.16	14
25	0	0	0	0	0	0	-3	-3	60	60	0	4	-1	0.10433	1.0642	20	0	350	-1	0	0	0	-1	0	0	0	0	-1	0	0	250	BB 200-20k 50ms.16	120	-1	0	0	0	0	-1	-18	0	0	0	100	1	0	250	BB 200-20k InnerSpkr 50ms.16	12
26	0	0	0	0	0	0	-13	-18	60	60	0	4	-1	0.10433	1.0642	20	0	350	-1	0	0	0	-1	0	0	0	0	-1	0	0	250	BB 200-20k 50ms.16	120	-1	0	0	0	0	-1	-15	0	0	0	100	1	0	250	BB 200-20k InnerSpkr 50ms.16	13
27	0	0	0	0	0	0	12	12	60	60	0	4	-1	0.10433	1.0642	20	0	350	-1	0	0	0	-1	0	0	0	0	-1	0	0	250	BB 200-20k 50ms.16	120	-1	0	0	0	0	-1	-12	0	0	0	100	1	0	250	BB 200-20k InnerSpkr 50ms.16	16
28	0	0	0	0	0	0	-21	-21	60	60	0	4	-1	0.10433	1.0642	20	0	350	-1	0	0	0	-1	0	0	0	0	-1	0	0	250	BB 200-20k 50ms.16	120	-1	0	0	0	0	-1	-9	0	0	0	100	1	0	250	BB 200-20k InnerSpkr 50ms.16	12
29	0	0	0	0	0	0	3	3	60	60	0	4	-1	0.10433	1.0642	20	0	350	-1	0	0	0	-1	0	0	0	0	-1	0	0	250	BB 200-20k 50ms.16	120	-1	0	0	0	0	-1	-6	0	0	0	100	1	0	250	BB 200-20k InnerSpkr 50ms.16	15
30	0	0	0	0	0	0	-24	-24	60	60	0	4	-1	0.10433	1.0642	20	0	350	-1	0	0	0	-1	0	0	0	0	-1	0	0	250	BB 200-20k 50ms.16	120	-1	0	0	0	0	-1	-3	0	0	0	100	1	0	250	BB 200-20k InnerSpkr 50ms.16	14
31	0	0	0	0	0	0	-6	-6	60	60	0	4	-1	0.10433	1.0642	20	0	350	-1	0	0	0	-1	0	0	0	0	-1	0	0	250	BB 200-20k 50ms.16	120	-1	0	0	0	0	-1	3	0	0	0	100	1	0	250	BB 200-20k InnerSpkr 50ms.16	15
32	0	0	0	0	0	0	21	21	60	60	0	4	-1	0.10433	1.0642	20	0	350	-1	0	0	0	-1	0	0	0	0	-1	0	0	250	BB 200-20k 50ms.16	120	-1	0	0	0	0	-1	6	0	0	0	100	1	0	250	BB 200-20k InnerSpkr 50ms.16	17
33	0	0	0	0	0	0	-15	-15	60	60	0	4	-1	0.10433	1.0642	20	0	350	-1	0	0	0	-1	0	0	0	0	-1	0	0	250	BB 200-20k 50ms.16	120	-1	0	0	0	0	-1	9	0	0	0	100	1	0	250	BB 200-20k InnerSpkr 50ms.16	13
34	0	0	0	0	0	0	12	12	60	60	0	4	-1	0.10433	1.0642	20	0	350	-1	0	0	0	-1	0	0	0	0	-1	0	0	250	BB 200-20k 50ms.16	120	-1	0	0	0	0	-1	12	0	0	0	100	1	0	250	BB 200-20k InnerSpkr 50ms.16	14
35	0	0	0	0	0	0	27	27	60	60	0	4	-1	0.10433	1.0642	20	0	350	-1	0	0	0	-1	0	0	0	0	-1	0	0	250	BB 200-20k 50ms.16	120	-1	0	0	0	0	-1	15	0	0	0	100	1	0	250	BB 200-20k InnerSpkr 50ms.16	12
36	0	0	0	0	0	0	3	3	60	60	0	4	-1	0.10433	1.0642	20	0	350	-1	0	0	0	-1	0	0	0	0	-1	0	0	250	BB 200-20k 50ms.16	120	-1	0	0	0	0	-1	18	0	0	0	100	1	0	250	BB 200-20k InnerSpkr 50ms.16	12
37	0	0	0	0	0	0	-12	-12	60	60	0	4	-1	0.10433	1.0642	20	0	350	-1	0	0	0	-1	0	0	0	0	-1	0	0	250	BB 200-20k 50ms.16	120	-1	0	0	0	0	-1	21	0	0	0	100	1	0	250	BB 200-20k InnerSpkr 50ms.16	14
38	0	0	0	0	0	0	9	9	60	60	0	4	-1	0.10433	1.0642	20	0	350	-1	0	0	0	-1	0	0	0	0	-1	0	0	250	BB 200-20k 50ms.16	120	-1	0	0	0	0	-1	24	0	0	0	100	1	0	250	BB 200-20k InnerSpkr 50ms.16	13
39	0	0	0	0	0	0	-27	-27	60	60	0	4	-1	0.10433	1.0642	20	0	350	-1	0	0	0	-1	0	0	0	0	-1	0	0	250	BB 200-20k 50ms.16	120	-1	0	0	0	0	-1	27	0	0	0	100	1	0	250	BB 200-20k InnerSpkr 50ms.16	13
40	0	0	0	0	0	0	21	21	60	60	0	4	-1	0.10433	1.0642	20	0	350	-1	0	0	0	-1	0	0	0	0	-1	0	0	250	BB 200-20k 50ms.16	120	-1	0	0	0	0	-1	30	0	0	0	100	1	0	250	BB 200-20k InnerSpkr 50ms.16	13
41	0	20	-30	-30	30	30	-15	-15	60	60	0	4	-1	-6.8233	1.0642	20	0	-1	-1	0	0	0	-1	-30	0	0	0	-1	0	0	250	BB 200-20k 50ms.16	120	-1	0	0	0	0	-1	-15	0	0	0	100	20	0	250	BB 200-20k InnerSpkr 50ms.16	15
42	0	0	-30	-30	0	0	-15	-15	0	0	-1	0	-1	-6.8233	1.0642	100	750	250	-1	0	0	0	-1	-30	0	0	0	0	1	0	250	BB 200-20k 50ms.16	17	-1	0	0	0	0	-1	-15	0	0	0	-1	0	0	250	BB 200-20k InnerSpkr 50ms.16	120
43	0	0	12	12	30	30	12	12	60	60	0	4	-1	4.063	1.0642	20	0	-1	-1	0	0	0	-1	12	0	0	0	-1	0	0	250	BB 200-20k 50ms.16	120	-1	0	0	0	0	-1	12	0	0	0	100	20	0	250	BB 200-20k InnerSpkr 50ms.16	12
44	0	0	12	12	0	0	12	12	0	0	-1	0	-1	4.063	1.0642	100	750	250	-1	0	0	0	-1	12	0	0	0	0	1	0	250	BB 200-20k 50ms.16	15	-1	0	0	0	0	-1	12	0	0	0	-1	0	0	250	BB 200-20k InnerSpkr 50ms.16	120
45	0	0	-24	-24	30	30	-24	-24	60	60	0	4	-1	-15.7303	1.0642	20	0	-1	-1	0	0	0	-1	-24	0	0	0	-1	0	0	250	BB 200-20k 50ms.16	120	-1	0	0	0	0	-1	-24	0	0	0	100	20	9	250	BB 200-20k InnerSpkr 50ms.16	18
46	0	0	-24	-24	0	0	-24	-24	0	0	-1	0	-1	-15.7303	1.0642	100	4750	250	-1	0	0	0	-1	-24	0	0	0	0	1	0	250	BB 200-20k 50ms.16	14	-1	0	0	0	0	-1	-24	0	0	0	-1	0	0	250	BB 200-20k InnerSpkr 50ms.16	120
47	0	0	-9	-9	30	30	-9	-9	60	60	0	4	-1	-16.72	1.0642	20	0	-1	-1	0	0	0	-1	-9	0	0	0	-1	0	0	250	BB 200-20k 50ms.16	120	-1	0	0	0	0	-1	-9	0	0	0	100	20	14	250	BB 200-20k InnerSpkr 50ms.16	15
48	0	0	-9	-9	0	0	-9	-9	0	0	-1	0	-1	-16.72	1.0642	100	750	250	-1	0	0	0	-1	-9	0	0	0	0	1	0	250	BB 200-20k 50ms.16	16	-1	0	0	0	0	-1	-9	0	0	0	-1	0	0	250	BB 200-20k InnerSpkr 50ms.16	120
49	0	0	27	27	30	30	12	12	60	60	0	4	-1	19.8977	1.0642	20	0	-1	-1	0	0	0	-1	27	0	0	0	-1	0	0	250	BB 200-20k 50ms.16	120	-1	0	0	0	0	-1	12	0	0	0	100	20	0	250	BB 200-20k InnerSpkr 50ms.16	16
50	0	0	27	27	0	0	12	12	0	0	-1	0	-1	19.8977	1.0642	100	750	250	-1	0	0	0	-1	27	0	0	0	0	1	0	250	BB 200-20k 50ms.16	17	-1	0	0	0	0	-1	12	0	0	0	-1	0	0	250	BB 200-20k InnerSpkr 50ms.16	120
51	0	0	-18	-18	30	30	-18	-18	60	60	0	4	-1	-25.627	1.0642	20	0	-1	-1	0	0	0	-1	-18	0	0	0	-1	0	0	250	BB 200-20k 50ms.16	120	-1	0	0	0	0	-1	-18	0	0	0	100	20	13	250	BB 200-20k InnerSpkr 50ms.16	14
52	0	0	-18	-18	0	0	-18	-18	0	0	-1	0	-1	-25.627	1.0642	100	19750	250	-1	0	0	0	-1	-18	0	0	0	0	1	0	250	BB 200-20k 50ms.16	18	-1	0	0	0	0	-1	-18	0	0	0	-1	0	0	250	BB 200-20k InnerSpkr 50ms.16	120
53	0	0	18	18	30	30	18	18	60	60	0	4	-1	10.001	1.0642	20	0	-1	-1	0	0	0	-1	18	0	0	0	-1	0	0	250	BB 200-20k 50ms.16	120	-1	0	0	0	0	-1	18	0	0	0	100	20	11	250	BB 200-20k InnerSpkr 50ms.16	16
54	0	0	18	18	0	0	18	18	0	0	-1	0	-1	10.001	1.0642	100	750	250	-1	0	0	0	-1	18	0	0	0	0	1	0	250	BB 200-20k 50ms.16	14	-1	0	0	0	0	-1	18	0	0	0	-1	0	0	250	BB 200-20k InnerSpkr 50ms.16	120
55	0	0	-21	-21	30	30	-6	-6	60	60	0	4	-1	-13.751	1.0642	20	0	-1	-1	0	0	0	-1	-21	0	0	0	-1	0	0	250	BB 200-20k 50ms.16	120	-1	0	0	0	0	-1	-6	0	0	0	100	20	0	250	BB 200-20k InnerSpkr 50ms.16	14
56	0	0	-21	-21	0	0	-6	-6	0	0	-1	0	-1	-13.751	1.0642	100	750	250	-1	0	0	0	-1	-21	0	0	0	0	1	0	250	BB 200-20k 50ms.16	15	-1	0	0	0	0	-1	-6	0	0	0	-1	0	0	250	BB 200-20k InnerSpkr 50ms.16	120
57	0	0	-30	-30	30	30	-30	-30	60	60	0	4	-1	-37.503	1.0642	20	0	-1	-1	0	0	0	-1	-30	0	0	0	-1	0	0	250	BB 200-20k 50ms.16	120	-1	0	0	0	0	-1	-30	0	0	0	100	20	5	250	BB 200-20k InnerSpkr 50ms.16	17
58	0	0	-30	-30	0	0	-30	-30	0	0	-1	0	-1	-37.503	1.0642	100	750	250	-1	0	0	0	-1	-30	0	0	0	0	1	0	250	BB 200-20k 50ms.16	12	-1	0	0	0	0	-1	-30	0	0	0	-1	0	0	250	BB 200-20k InnerSpkr 50ms.16	120
59	0	0	18	18	30	30	3	3	60	60	0	4	-1	10.9907	1.0642	20	0	-1	-1	0	0	0	-1	18	0	0	0	-1	0	0	250	BB 200-20k 50ms.16	120	-1	0	0	0	0	-1	3	0	0	0	100	20	11	250	BB 200-20k InnerSpkr 50ms.16	18
60	0	0	18	18	0	0	3	3	0	0	-1	0	-1	10.9907	1.0642	100	750	250	-1	0	0	0	-1	18	0	0	0	0	1	0	250	BB 200-20k 50ms.16	13	-1	0	0	0	0	-1	3	0	0	0	-1	0	0	250	BB 200-20k InnerSpkr 50ms.16	120
61	0	0	-24	-24	30	30	-24	-24	60	60	0	4	-1	-31.565	1.0642	20	0	-1	-1	0	0	0	-1	-24	0	0	0	-1	0	0	250	BB 200-20k 50ms.16	120	-1	0	0	0	0	-1	-24	0	0	0	100	20	0	250	BB 200-20k InnerSpkr 50ms.16	17
62	0	0	-24	-24	0	0	-24	-24	0	0	-1	0	-1	-31.565	1.0642	100	4750	250	-1	0	0	0	-1	-24	0	0	0	0	1	0	250	BB 200-20k 50ms.16	16	-1	0	0	0	0	-1	-24	0	0	0	-1	0	0	250	BB 200-20k InnerSpkr 50ms.16	120
63	0	0	30	30	30	30	30	30	60	60	0	4	-1	21.877	1.0642	20	0	-1	-1	0	0	0	-1	30	0	0	0	-1	0	0	250	BB 200-20k 50ms.16	120	-1	0	0	0	0	-1	30	0	0	0	100	20	0	250	BB 200-20k InnerSpkr 50ms.16	15
64	0	0	30	30	0	0	30	30	0	0	-1	0	-1	21.877	1.0642	100	750	250	-1	0	0	0	-1	30	0	0	0	0	1	0	250	BB 200-20k 50ms.16	18	-1	0	0	0	0	-1	30	0	0	0	-1	0	0	250	BB 200-20k InnerSpkr 50ms.16	120
65	0	0	0	0	30	30	15	15	60	60	0	4	-1	22.8667	1.0642	20	0	-1	-1	0	0	0	-1	0	0	0	0	-1	0	0	250	BB 200-20k 50ms.16	120	-1	0	0	0	0	-1	15	0	0	0	100	20	15	250	BB 200-20k InnerSpkr 50ms.16	12
66	0	0	0	0	0	0	15	15	0	0	-1	0	-1	22.8667	1.0642	100	750	250	-1	0	0	0	-1	0	0	0	0	0	1	0	250	BB 200-20k 50ms.16	13	-1	0	0	0	0	-1	15	0	0	0	-1	0	0	250	BB 200-20k InnerSpkr 50ms.16	120
67	0	0	12	12	30	30	-3	-3	60	60	0	4	-1	-10.782	1.0642	20	0	-1	-1	0	0	0	-1	12	0	0	0	-1	0	0	250	BB 200-20k 50ms.16	120	-1	0	0	0	0	-1	-3	0	0	0	100	20	3	250	BB 200-20k InnerSpkr 50ms.16	17
68	0	0	12	12	0	0	-3	-3	0	0	-1	0	-1	-10.782	1.0642	100	750	250	-1	0	0	0	-1	12	0	0	0	0	1	0	250	BB 200-20k 50ms.16	17	-1	0	0	0	0	-1	-3	0	0	0	-1	0	0	250	BB 200-20k InnerSpkr 50ms.16	120
69	0	0	-30	-30	30	30	-15	-15	60	60	0	4	-1	-22.658	1.0642	20	0	-1	-1	0	0	0	-1	-30	0	0	0	-1	0	0	250	BB 200-20k 50ms.16	120	-1	0	0	0	0	-1	-15	0	0	0	100	20	0	250	BB 200-20k InnerSpkr 50ms.16	17
70	0	0	-30	-30	0	0	-15	-15	0	0	-1	0	-1	-22.658	1.0642	100	750	250	-1	0	0	0	-1	-30	0	0	0	0	1	0	250	BB 200-20k 50ms.16	18	-1	0	0	0	0	-1	-15	0	0	0	-1	0	0	250	BB 200-20k InnerSpkr 50ms.16	120
71	0	0	24	24	30	30	24	24	60	60	0	4	-1	15.939	1.0642	20	0	-1	-1	0	0	0	-1	24	0	0	0	-1	0	0	250	BB 200-20k 50ms.16	120	-1	0	0	0	0	-1	24	0	0	0	100	20	0	250	BB 200-20k InnerSpkr 50ms.16	12
72	0	0	24	24	0	0	24	24	0	0	-1	0	-1	15.939	1.0642	100	4750	250	-1	0	0	0	-1	24	0	0	0	0	1	0	250	BB 200-20k 50ms.16	16	-1	0	0	0	0	-1	24	0	0	0	-1	0	0	250	BB 200-20k InnerSpkr 50ms.16	120
73	0	0	27	27	30	30	12	12	60	60	0	4	-1	4.063	1.0642	20	0	-1	-1	0	0	0	-1	27	0	0	0	-1	0	0	250	BB 200-20k 50ms.16	120	-1	0	0	0	0	-1	12	0	0	0	100	20	4	250	BB 200-20k InnerSpkr 50ms.16	14
74	0	0	27	27	0	0	12	12	0	0	-1	0	-1	4.063	1.0642	100	750	250	-1	0	0	0	-1	27	0	0	0	0	1	0	250	BB 200-20k 50ms.16	16	-1	0	0	0	0	-1	12	0	0	0	-1	0	0	250	BB 200-20k InnerSpkr 50ms.16	120
75	0	0	-21	-21	30	30	-6	-6	60	60	0	4	-1	2.0837	1.0642	20	0	-1	-1	0	0	0	-1	-21	0	0	0	-1	0	0	250	BB 200-20k 50ms.16	120	-1	0	0	0	0	-1	-6	0	0	0	100	20	0	250	BB 200-20k InnerSpkr 50ms.16	18
76	0	0	-21	-21	0	0	-6	-6	0	0	-1	0	-1	2.0837	1.0642	100	750	250	-1	0	0	0	-1	-21	0	0	0	0	1	0	250	BB 200-20k 50ms.16	14	-1	0	0	0	0	-1	-6	0	0	0	-1	0	0	250	BB 200-20k InnerSpkr 50ms.16	120
77	0	0	27	27	30	30	27	27	60	60	0	4	-1	18.908	1.0642	20	0	-1	-1	0	0	0	-1	27	0	0	0	-1	0	0	250	BB 200-20k 50ms.16	120	-1	0	0	0	0	-1	27	0	0	0	100	20	3	250	BB 200-20k InnerSpkr 50ms.16	12
78	0	0	27	27	0	0	27	27	0	0	-1	0	-1	18.908	1.0642	100	4750	250	-1	0	0	0	-1	27	0	0	0	0	1	0	250	BB 200-20k 50ms.16	15	-1	0	0	0	0	-1	27	0	0	0	-1	0	0	250	BB 200-20k InnerSpkr 50ms.16	120
79	0	0	-9	-9	30	30	6	6	60	60	0	4	-1	13.9597	1.0642	20	0	-1	-1	0	0	0	-1	-9	0	0	0	-1	0	0	250	BB 200-20k 50ms.16	120	-1	0	0	0	0	-1	6	0	0	0	100	20	0	250	BB 200-20k InnerSpkr 50ms.16	15
80	0	0	-9	-9	0	0	6	6	0	0	-1	0	-1	13.9597	1.0642	100	750	250	-1	0	0	0	-1	-9	0	0	0	0	1	0	250	BB 200-20k 50ms.16	16	-1	0	0	0	0	-1	6	0	0	0	-1	0	0	250	BB 200-20k InnerSpkr 50ms.16	120
81	0	0	-3	-3	30	30	-3	-3	60	60	0	4	-1	-10.782	1.0642	20	0	-1	-1	0	0	0	-1	-3	0	0	0	-1	0	0	250	BB 200-20k 50ms.16	120	-1	0	0	0	0	-1	-3	0	0	0	100	20	7	250	BB 200-20k InnerSpkr 50ms.16	14
82	0	0	-3	-3	0	0	-3	-3	0	0	-1	0	-1	-10.782	1.0642	100	4750	250	-1	0	0	0	-1	-3	0	0	0	0	1	0	250	BB 200-20k 50ms.16	13	-1	0	0	0	0	-1	-3	0	0	0	-1	0	0	250	BB 200-20k InnerSpkr 50ms.16	120
83	0	0	-18	-18	30	30	-18	-18	60	60	0	4	-1	-9.7923	1.0642	20	0	-1	-1	0	0	0	-1	-18	0	0	0	-1	0	0	250	BB 200-20k 50ms.16	120	-1	0	0	0	0	-1	-18	0	0	0	100	20	0	250	BB 200-20k InnerSpkr 50ms.16	14
84	0	0	-18	-18	0	0	-18	-18	0	0	-1	0	-1	-9.7923	1.0642	100	19750	250	-1	0	0	0	-1	-18	0	0	0	0	1	0	250	BB 200-20k 50ms.16	13	-1	0	0	0	0	-1	-18	0	0	0	-1	0	0	250	BB 200-20k InnerSpkr 50ms.16	120
85	0	0	0	0	30	30	15	15	60	60	0	4	-1	7.032	1.0642	20	0	-1	-1	0	0	0	-1	0	0	0	0	-1	0	0	250	BB 200-20k 50ms.16	120	-1	0	0	0	0	-1	15	0	0	0	100	20	0	250	BB 200-20k InnerSpkr 50ms.16	13
86	0	0	0	0	0	0	15	15	0	0	-1	0	-1	7.032	1.0642	100	750	250	-1	0	0	0	-1	0	0	0	0	0	1	0	250	BB 200-20k 50ms.16	15	-1	0	0	0	0	-1	15	0	0	0	-1	0	0	250	BB 200-20k InnerSpkr 50ms.16	120
87	0	0	-12	-12	30	30	-12	-12	60	60	0	4	-1	-19.689	1.0642	20	0	-1	-1	0	0	0	-1	-12	0	0	0	-1	0	0	250	BB 200-20k 50ms.16	120	-1	0	0	0	0	-1	-12	0	0	0	100	20	0	250	BB 200-20k InnerSpkr 50ms.16	14
88	0	0	-12	-12	0	0	-12	-12	0	0	-1	0	-1	-19.689	1.0642	100	4750	250	-1	0	0	0	-1	-12	0	0	0	0	1	0	250	BB 200-20k 50ms.16	15	-1	0	0	0	0	-1	-12	0	0	0	-1	0	0	250	BB 200-20k InnerSpkr 50ms.16	120
89	0	0	12	12	30	30	12	12	60	60	0	4	-1	4.063	1.0642	20	0	-1	-1	0	0	0	-1	12	0	0	0	-1	0	0	250	BB 200-20k 50ms.16	120	-1	0	0	0	0	-1	12	0	0	0	100	20	0	250	BB 200-20k InnerSpkr 50ms.16	13
90	0	0	12	12	0	0	12	12	0	0	-1	0	-1	4.063	1.0642	100	19750	250	-1	0	0	0	-1	12	0	0	0	0	1	0	250	BB 200-20k 50ms.16	17	-1	0	0	0	0	-1	12	0	0	0	-1	0	0	250	BB 200-20k InnerSpkr 50ms.16	120
91	0	0	30	30	30	30	30	30	60	60	0	4	-1	37.7117	1.0642	20	0	-1	-1	0	0	0	-1	30	0	0	0	-1	0	0	250	BB 200-20k 50ms.16	120	-1	0	0	0	0	-1	30	0	0	0	100	20	8	250	BB 200-20k InnerSpkr 50ms.16	15
92	0	0	30	30	0	0	30	30	0	0	-1	0	-1	37.7117	1.0642	100	750	250	-1	0	0	0	-1	30	0	0	0	0	1	0	250	BB 200-20k 50ms.16	16	-1	0	0	0	0	-1	30	0	0	0	-1	0	0	250	BB 200-20k InnerSpkr 50ms.16	120
93	0	0	18	18	30	30	3	3	60	60	0	4	-1	-4.844	1.0642	20	0	-1	-1	0	0	0	-1	18	0	0	0	-1	0	0	250	BB 200-20k 50ms.16	120	-1	0	0	0	0	-1	3	0	0	0	100	20	0	250	BB 200-20k InnerSpkr 50ms.16	18
94	0	0	18	18	0	0	3	3	0	0	-1	0	-1	-4.844	1.0642	100	750	250	-1	0	0	0	-1	18	0	0	0	0	1	0	250	BB 200-20k 50ms.16	17	-1	0	0	0	0	-1	3	0	0	0	-1	0	0	250	BB 200-20k InnerSpkr 50ms.16	120
95	0	0	-27	-27	30	30	-27	-27	60	60	0	4	-1	-34.534	1.0642	20	0	-1	-1	0	0	0	-1	-27	0	0	0	-1	0	0	250	BB 200-20k 50ms.16	120	-1	0	0	0	0	-1	-27	0	0	0	100	20	12	250	BB 200-20k InnerSpkr 50ms.16	16
96	0	0	-27	-27	0	0	-27	-27	0	0	-1	0	-1	-34.534	1.0642	100	19750	250	-1	0	0	0	-1	-27	0	0	0	0	1	0	250	BB 200-20k 50ms.16	13	-1	0	0	0	0	-1	-27	0	0	0	-1	0	0	250	BB 200-20k InnerSpkr 50ms.16	120
97	0	0	12	12	30	30	12	12	60	60	0	4	-1	19.8977	1.0642	20	0	-1	-1	0	0	0	-1	12	0	0	0	-1	0	0	250	BB 200-20k 50ms.16	120	-1	0	0	0	0	-1	12	0	0	0	100	20	11	250	BB 200-20k InnerSpkr 50ms.16	14
98	0	0	12	12	0	0	12	12	0	0	-1	0	-1	19.8977	1.0642	100	750	250	-1	0	0	0	-1	12	0	0	0	0	1	0	250	BB 200-20k 50ms.16	17	-1	0	0	0	0	-1	12	0	0	0	-1	0	0	250	BB 200-20k InnerSpkr 50ms.16	120
99	0	0	-12	-12	30	30	-12	-12	60	60	0	4	-1	-3.8543	1.0642	20	0	-1	-1	0	0	0	-1	-12	0	0	0	-1	0	0	250	BB 200-20k 50ms.16	120	-1	0	0	0	0	-1	-12	0	0	0	100	20	5	250	BB 200-20k InnerSpkr 50ms.16	14
100	0	0	-12	-12	0	0	-12	-12	0	0	-1	0	-1	-3.8543	1.0642	100	4750	250	-1	0	0	0	-1	-12	0	0	0	0	1	0	250	BB 200-20k 50ms.16	14	-1	0	0	0	0	-1	-12	0	0	0	-1	0	0	250	BB 200-20k InnerSpkr 50ms.16	120
101	0	0	-9	-9	30	30	6	6	60	60	0	4	-1	-1.875	1.0642	20	0	-1	-1	0	0	0	-1	-9	0	0	0	-1	0	0	250	BB 200-20k 50ms.16	120	-1	0	0	0	0	-1	6	0	0	0	100	20	5	250	BB 200-20k InnerSpkr 50ms.16	12
102	0	0	-9	-9	0	0	6	6	0	0	-1	0	-1	-1.875	1.0642	100	750	250	-1	0	0	0	-1	-9	0	0	0	0	1	0	250	BB 200-20k 50ms.16	14	-1	0	0	0	0	-1	6	0	0	0	-1	0	0	250	BB 200-20k InnerSpkr 50ms.16	120
103	0	0	30	30	30	30	30	30	60	60	0	4	-1	37.7117	1.0642	20	0	-1	-1	0	0	0	-1	30	0	0	0	-1	0	0	250	BB 200-20k 50ms.16	120	-1	0	0	0	0	-1	30	0	0	0	100	20	3	250	BB 200-20k InnerSpkr 50ms.16	16
104	0	0	30	30	0	0	30	30	0	0	-1	0	-1	37.7117	1.0642	100	19750	250	-1	0	0	0	-1	30	0	0	0	0	1	0	250	BB 200-20k 50ms.16	12	-1	0	0	0	0	-1	30	0	0	0	-1	0	0	250	BB 200-20k InnerSpkr 50ms.16	120
105	0	0	18	18	30	30	18	18	60	60	0	4	-1	25.8357	1.0642	20	0	-1	-1	0	0	0	-1	18	0	0	0	-1	0	0	250	BB 200-20k 50ms.16	120	-1	0	0	0	0	-1	18	0	0	0	100	20	0	250	BB 200-20k InnerSpkr 50ms.16	12
106	0	0	18	18	0	0	18	18	0	0	-1	0	-1	25.8357	1.0642	100	750	250	-1	0	0	0	-1	18	0	0	0	0	1	0	250	BB 200-20k 50ms.16	15	-1	0	0	0	0	-1	18	0	0	0	-1	0	0	250	BB 200-20k InnerSpkr 50ms.16	120
107	0	0	-3	-3	30	30	-3	-3	60	60	0	4	-1	5.0527	1.0642	20	0	-1	-1	0	0	0	-1	-3	0	0	0	-1	0	0	250	BB 200-20k 50ms.16	120	-1	0	0	0	0	-1	-3	0	0	0	100	20	10	250	BB 200-20k InnerSpkr 50ms.16	14
108	0	0	-3	-3	0	0	-3	-3	0	0	-1	0	-1	5.0527	1.0642	100	4750	250	-1	0	0	0	-1	-3	0	0	0	0	1	0	250	BB 200-20k 50ms.16	18	-1	0	0	0	0	-1	-3	0	0	0	-1	0	0	250	BB 200-20k InnerSpkr 50ms.16	120
109	0	0	-30	-30	30	30	-30	-30	60	60	0	4	-1	-21.6683	1.0642	20	0	-1	-1	0	0	0	-1	-30	0	0	0	-1	0	0	250	BB 200-20k 50ms.16	120	-1	0	0	0	0	-1	-30	0	0	0	100	20	4	250	BB 200-20k InnerSpkr 50ms.16	14
110	0	0	-30	-30	0	0	-30	-30	0	0	-1	0	-1	-21.6683	1.0642	100	750	250	-1	0	0	0	-1	-30	0	0	0	0	1	0	250	BB 200-20k 50ms.16	13	-1	0	0	0	0	-1	-30	0	0	0	-1	0	0	250	BB 200-20k InnerSpkr 50ms.16	120
111	0	0	9	9	30	30	9	9	60	60	0	4	-1	1.094	1.0642	20	0	-1	-1	0	0	0	-1	9	0	0	0	-1	0	0	250	BB 200-20k 50ms.16	120	-1	0	0	0	0	-1	9	0	0	0	100	20	11	250	BB 200-20k InnerSpkr 50ms.16	15
112	0	0	9	9	0	0	9	9	0	0	-1	0	-1	1.094	1.0642	100	19750	250	-1	0	0	0	-1	9	0	0	0	0	1	0	250	BB 200-20k 50ms.16	15	-1	0	0	0	0	-1	9	0	0	0	-1	0	0	250	BB 200-20k InnerSpkr 50ms.16	120
113	0	0	0	0	30	30	-15	-15	60	60	0	4	-1	-6.8233	1.0642	20	0	-1	-1	0	0	0	-1	0	0	0	0	-1	0	0	250	BB 200-20k 50ms.16	120	-1	0	0	0	0	-1	-15	0	0	0	100	20	0	250	BB 200-20k InnerSpkr 50ms.16	18
114	0	0	0	0	0	0	-15	-15	0	0	-1	0	-1	-6.8233	1.0642	100	750	250	-1	0	0	0	-1	0	0	0	0	0	1	0	250	BB 200-20k 50ms.16	13	-1	0	0	0	0	-1	-15	0	0	0	-1	0	0	250	BB 200-20k InnerSpkr 50ms.16	120
115	0	0	-27	-27	30	30	-27	-27	60	60	0	4	-1	-18.6993	1.0642	20	0	-1	-1	0	0	0	-1	-27	0	0	0	-1	0	0	250	BB 200-20k 50ms.16	120	-1	0	0	0	0	-1	-27	0	0	0	100	20	5	250	BB 200-20k InnerSpkr 50ms.16	18
116	0	0	-27	-27	0	0	-27	-27	0	0	-1	0	-1	-18.6993	1.0642	100	19750	250	-1	0	0	0	-1	-27	0	0	0	0	1	0	250	BB 200-20k 50ms.16	13	-1	0	0	0	0	-1	-27	0	0	0	-1	0	0	250	BB 200-20k InnerSpkr 50ms.16	120
117	0	0	-9	-9	30	30	-9	-9	60	60	0	4	-1	-0.88533	1.0642	20	0	-1	-1	0	0	0	-1	-9	0	0	0	-1	0	0	250	BB 200-20k 50ms.16	120	-1	0	0	0	0	-1	-9	0	0	0	100	20	0	250	BB 200-20k InnerSpkr 50ms.16	18
118	0	0	-9	-9	0	0	-9	-9	0	0	-1	0	-1	-0.88533	1.0642	100	750	250	-1	0	0	0	-1	-9	0	0	0	0	1	0	250	BB 200-20k 50ms.16	13	-1	0	0	0	0	-1	-9	0	0	0	-1	0	0	250	BB 200-20k InnerSpkr 50ms.16	120
119	0	0	21	21	30	30	6	6	60	60	0	4	-1	-1.875	1.0642	20	0	-1	-1	0	0	0	-1	21	0	0	0	-1	0	0	250	BB 200-20k 50ms.16	120	-1	0	0	0	0	-1	6	0	0	0	100	20	0	250	BB 200-20k InnerSpkr 50ms.16	13
120	0	0	21	21	0	0	6	6	0	0	-1	0	-1	-1.875	1.0642	100	750	250	-1	0	0	0	-1	21	0	0	0	0	1	0	250	BB 200-20k 50ms.16	17	-1	0	0	0	0	-1	6	0	0	0	-1	0	0	250	BB 200-20k InnerSpkr 50ms.16	120
121	0	0	3	3	30	30	18	18	60	60	0	4	-1	25.8357	1.0642	20	0	-1	-1	0	0	0	-1	3	0	0	0	-1	0	0	250	BB 200-20k 50ms.16	120	-1	0	0	0	0	-1	18	0	0	0	100	20	6	250	BB 200-20k InnerSpkr 50ms.16	12
122	0	0	3	3	0	0	18	18	0	0	-1	0	-1	25.8357	1.0642	100	750	250	-1	0	0	0	-1	3	0	0	0	0	1	0	250	BB 200-20k 50ms.16	12	-1	0	0	0	0	-1	18	0	0	0	-1	0	0	250	BB 200-20k InnerSpkr 50ms.16	120
123	0	0	21	21	30	30	6	6	60	60	0	4	-1	13.9597	1.0642	20	0	-1	-1	0	0	0	-1	21	0	0	0	-1	0	0	250	BB 200-20k 50ms.16	120	-1	0	0	0	0	-1	6	0	0	0	100	20	11	250	BB 200-20k InnerSpkr 50ms.16	15
124	0	0	21	21	0	0	6	6	0	0	-1	0	-1	13.9597	1.0642	100	750	250	-1	0	0	0	-1	21	0	0	0	0	1	0	250	BB 200-20k 50ms.16	15	-1	0	0	0	0	-1	6	0	0	0	-1	0	0	250	BB 200-20k InnerSpkr 50ms.16	120
125	0	0	30	30	30	30	30	30	60	60	0	4	-1	21.877	1.0642	20	0	-1	-1	0	0	0	-1	30	0	0	0	-1	0	0	250	BB 200-20k 50ms.16	120	-1	0	0	0	0	-1	30	0	0	0	100	20	0	250	BB 200-20k InnerSpkr 50ms.16	13
126	0	0	30	30	0	0	30	30	0	0	-1	0	-1	21.877	1.0642	100	19750	250	-1	0	0	0	-1	30	0	0	0	0	1	0	250	BB 200-20k 50ms.16	18	-1	0	0	0	0	-1	30	0	0	0	-1	0	0	250	BB 200-20k InnerSpkr 50ms.16	120
127	0	0	3	3	30	30	18	18	60	60	0	4	-1	10.001	1.0642	20	0	-1	-1	0	0	0	-1	3	0	0	0	-1	0	0	250	BB 200-20k 50ms.16	120	-1	0	0	0	0	-1	18	0	0	0	100	20	18	250	BB 200-20k InnerSpkr 50ms.16	18
128	0	0	3	3	0	0	18	18	0	0	-1	0	-1	10.001	1.0642	100	750	250	-1	0	0	0	-1	3	0	0	0	0	1	0	250	BB 200-20k 50ms.16	17	-1	0	0	0	0	-1	18	0	0	0	-1	0	0	250	BB 200-20k InnerSpkr 50ms.16	120
129	0	0	12	12	30	30	-3	-3	60	60	0	4	-1	5.0527	1.0642	20	0	-1	-1	0	0	0	-1	12	0	0	0	-1	0	0	250	BB 200-20k 50ms.16	120	-1	0	0	0	0	-1	-3	0	0	0	100	20	3	250	BB 200-20k InnerSpkr 50ms.16	17
130	0	0	12	12	0	0	-3	-3	0	0	-1	0	-1	5.0527	1.0642	100	750	250	-1	0	0	0	-1	12	0	0	0	0	1	0	250	BB 200-20k 50ms.16	12	-1	0	0	0	0	-1	-3	0	0	0	-1	0	0	250	BB 200-20k InnerSpkr 50ms.16	120
131	0	0	27	27	30	30	27	27	60	60	0	4	-1	34.7427	1.0642	20	0	-1	-1	0	0	0	-1	27	0	0	0	-1	0	0	250	BB 200-20k 50ms.16	120	-1	0	0	0	0	-1	27	0	0	0	100	20	0	250	BB 200-20k InnerSpkr 50ms.16	15
132	0	0	27	27	0	0	27	27	0	0	-1	0	-1	34.7427	1.0642	100	4750	250	-1	0	0	0	-1	27	0	0	0	0	1	0	250	BB 200-20k 50ms.16	17	-1	0	0	0	0	-1	27	0	0	0	-1	0	0	250	BB 200-20k InnerSpkr 50ms.16	120
133	0	0	0	0	30	30	-15	-15	60	60	0	4	-1	-22.658	1.0642	20	0	-1	-1	0	0	0	-1	0	0	0	0	-1	0	0	250	BB 200-20k 50ms.16	120	-1	0	0	0	0	-1	-15	0	0	0	100	20	14	250	BB 200-20k InnerSpkr 50ms.16	14
134	0	0	0	0	0	0	-15	-15	0	0	-1	0	-1	-22.658	1.0642	100	750	250	-1	0	0	0	-1	0	0	0	0	0	1	0	250	BB 200-20k 50ms.16	15	-1	0	0	0	0	-1	-15	0	0	0	-1	0	0	250	BB 200-20k InnerSpkr 50ms.16	120
135	0	0	12	12	30	30	12	12	60	60	0	4	-1	19.8977	1.0642	20	0	-1	-1	0	0	0	-1	12	0	0	0	-1	0	0	250	BB 200-20k 50ms.16	120	-1	0	0	0	0	-1	12	0	0	0	100	20	0	250	BB 200-20k InnerSpkr 50ms.16	15
136	0	0	12	12	0	0	12	12	0	0	-1	0	-1	19.8977	1.0642	100	19750	250	-1	0	0	0	-1	12	0	0	0	0	1	0	250	BB 200-20k 50ms.16	16	-1	0	0	0	0	-1	12	0	0	0	-1	0	0	250	BB 200-20k InnerSpkr 50ms.16	120
137	0	0	24	24	30	30	24	24	60	60	0	4	-1	31.7737	1.0642	20	0	-1	-1	0	0	0	-1	24	0	0	0	-1	0	0	250	BB 200-20k 50ms.16	120	-1	0	0	0	0	-1	24	0	0	0	100	20	15	250	BB 200-20k InnerSpkr 50ms.16	13
138	0	0	24	24	0	0	24	24	0	0	-1	0	-1	31.7737	1.0642	100	4750	250	-1	0	0	0	-1	24	0	0	0	0	1	0	250	BB 200-20k 50ms.16	15	-1	0	0	0	0	-1	24	0	0	0	-1	0	0	250	BB 200-20k InnerSpkr 50ms.16	120
139	0	0	9	9	30	30	9	9	60	60	0	4	-1	16.9287	1.0642	20	0	-1	-1	0	0	0	-1	9	0	0	0	-1	0	0	250	BB 200-20k 50ms.16	120	-1	0	0	0	0	-1	9	0	0	0	100	20	0	250	BB 200-20k InnerSpkr 50ms.16	16
140	0	0	9	9	0	0	9	9	0	0	-1	0	-1	16.9287	1.0642	100	19750	250	-1	0	0	0	-1	9	0	0	0	0	1	0	250	BB 200-20k 50ms.16	14	-1	0	0	0	0	-1	9	0	0	0	-1	0	0	250	BB 200-20k InnerSpkr 50ms.16	120
141	0	20	0	0	30	30	-12	-12	60	60	0	4	-1	0.10433	1.0642	20	0	350	-1	0	0	0	-1	0	0	0	0	-1	0	0	250	BB 200-20k 50ms.16	120	-1	0	0	0	0	-1	-30	0	0	0	100	1	0	250	BB 200-20k InnerSpkr 50ms.16	18
142	0	0	0	0	0	0	-24	-24	60	60	0	4	-1	0.10433	1.0642	20	0	350	-1	0	0	0	-1	0	0	0	0	-1	0	0	250	BB 200-20k 50ms.16	120	-1	0	0	0	0	-1	-27	0	0	0	100	1	0	250	BB 200-20k InnerSpkr 50ms.16	15
143	0	0	0	0	0	0	27	27	60	60	0	4	-1	0.10433	1.0642	20	0	350	-1	0	0	0	-1	0	0	0	0	-1	0	0	250	BB 200-20k 50ms.16	120	-1	0	0	0	0	-1	-24	0	0	0	100	1	0	250	BB 200-20k InnerSpkr 50ms.16	16
144	0	0	0	0	0	0	9	9	60	60	0	4	-1	0.10433	1.0642	20	0	350	-1	0	0	0	-1	0	0	0	0	-1	0	0	250	BB 200-20k 50ms.16	120	-1	0	0	0	0	-1	-21	0	0	0	100	1	0	250	BB 200-20k InnerSpkr 50ms.16	15
145	0	0	0	0	0	0	-27	-27	60	60	0	4	-1	0.10433	1.0642	20	0	350	-1	0	0	0	-1	0	0	0	0	-1	0	0	250	BB 200-20k 50ms.16	120	-1	0	0	0	0	-1	-18	0	0	0	100	1	0	250	BB 200-20k InnerSpkr 50ms.16	17
146	0	0	0	0	0	0	-9	-9	60	60	0	4	-1	0.10433	1.0642	20	0	350	-1	0	0	0	-1	0	0	0	0	-1	0	0	250	BB 200-20k 50ms.16	120	-1	0	0	0	0	-1	-15	0	0	0	100	1	0	250	BB 200-20k InnerSpkr 50ms.16	16
147	0	0	0	0	0	0	-40	-30	60	60	0	4	-1	0.10433	1.0642	20	0	350	-1	0	0	0	-1	0	0	0	0	-1	0	0	250	BB 200-20k 50ms.16	120	-1	0	0	0	0	-1	-12	0	0	0	100	1	0	250	BB 200-20k InnerSpkr 50ms.16	17
148	0	0	0	0	0	0	-5	3	60	60	0	4	-1	0.10433	1.0642	20	0	350	-1	0	0	0	-1	0	0	0	0	-1	0	0	250	BB 200-20k 50ms.16	120	-1	0	0	0	0	-1	-9	0	0	0	100	1	0	250	BB 200-20k InnerSpkr 50ms.16	18
149	0	0	0	0	0	0	-18	-18	60	60	0	4	-1	0.10433	1.0642	20	0	350	-1	0	0	0	-1	0	0	0	0	-1	0	0	250	BB 200-20k 50ms.16	120	-1	0	0	0	0	-1	-6	0	0	0	100	1	0	250	BB 200-20k InnerSpkr 50ms.16	16
150	0	0	0	0	0	0	12	12	60	60	0	4	-1	0.10433	1.0642	20	0	350	-1	0	0	0	-1	0	0	0	0	-1	0	0	250	BB 200-20k 50ms.16	120	-1	0	0	0	0	-1	-3	0	0	0	100	1	0	250	BB 200-20k InnerSpkr 50ms.16	13
151	0	0	0	0	0	0	-20	-9	60	60	0	4	-1	0.10433	1.0642	20	0	350	-1	0	0	0	-1	0	0	0	0	-1	0	0	250	BB 200-20k 50ms.16	120	-1	0	0	0	0	-1	3	0	0	0	100	1	0	250	BB 200-20k InnerSpkr 50ms.16	16
152	0	0	0	0	0	0	45	30	60	60	0	4	-1	0.10433	1.0642	20	0	350	-1	0	0	0	-1	0	0	0	0	-1	0	0	250	BB 200-20k 50ms.16	120	-1	0	0	0	0	-1	6	0	0	0	100	1	0	250	BB 200-20k InnerSpkr 50ms.16	12
153	0	0	0	0	0	0	-24	-24	60	60	0	4	-1	0.10433	1.0642	20	0	350	-1	0	0	0	-1	0	0	0	0	-1	0	0	250	BB 200-20k 50ms.16	120	-1	0	0	0	0	-1	9	0	0	0	100	1	0	250	BB 200-20k InnerSpkr 50ms.16	15
154	0	0	0	0	0	0	24	24	60	60	0	4	-1	0.10433	1.0642	20	0	350	-1	0	0	0	-1	0	0	0	0	-1	0	0	250	BB 200-20k 50ms.16	120	-1	0	0	0	0	-1	12	0	0	0	100	1	0	250	BB 200-20k InnerSpkr 50ms.16	14
155	0	0	0	0	0	0	2	-6	60	60	0	4	-1	0.10433	1.0642	20	0	350	-1	0	0	0	-1	0	0	0	0	-1	0	0	250	BB 200-20k 50ms.16	120	-1	0	0	0	0	-1	15	0	0	0	100	1	0	250	BB 200-20k InnerSpkr 50ms.16	17
156	0	0	0	0	0	0	6	6	60	60	0	4	-1	0.10433	1.0642	20	0	350	-1	0	0	0	-1	0	0	0	0	-1	0	0	250	BB 200-20k 50ms.16	120	-1	0	0	0	0	-1	18	0	0	0	100	1	0	250	BB 200-20k InnerSpkr 50ms.16	17
157	0	0	0	0	0	0	30	30	60	60	0	4	-1	0.10433	1.0642	20	0	350	-1	0	0	0	-1	0	0	0	0	-1	0	0	250	BB 200-20k 50ms.16	120	-1	0	0	0	0	-1	21	0	0	0	100	1	0	250	BB 200-20k InnerSpkr 50ms.16	16
158	0	0	0	0	0	0	15	15	60	60	0	4	-1	0.10433	1.0642	20	0	350	-1	0	0	0	-1	0	0	0	0	-1	0	0	250	BB 200-20k 50ms.16	120	-1	0	0	0	0	-1	24	0	0	0	100	1	0	250	BB 200-20k InnerSpkr 50ms.16	14
159	0	0	0	0	0	0	-3	-3	60	60	0	4	-1	0.10433	1.0642	20	0	350	-1	0	0	0	-1	0	0	0	0	-1	0	0	250	BB 200-20k 50ms.16	120	-1	0	0	0	0	-1	27	0	0	0	100	1	0	250	BB 200-20k InnerSpkr 50ms.16	18
160	0	0	0	0	0	0	-18	-18	60	60	0	4	-1	0.10433	1.0642	20	0	350	-1	0	0	0	-1	0	0	0	0	-1	0	0	250	BB 200-20k 50ms.16	120	-1	0	0	0	0	-1	30	0	0	0	100	1	0	250	BB 200-20k InnerSpkr 50ms.16	13
161	0	0	0	0	0	0	-14	-3	60	60	0	4	-1	0.10433	1.0642	20	0	350	-1	0	0	0	-1	0	0	0	0	-1	0	0	250	BB 200-20k 50ms.16	120	-1	0	0	0	0	-1	-30	0	0	0	100	1	0	250	BB 200-20k InnerSpkr 50ms.16	16
162	0	0	0	0	0	0	-12	-12	60	60	0	4	-1	0.10433	1.0642	20	0	350	-1	0	0	0	-1	0	0	0	0	-1	0	0	250	BB 200-20k 50ms.16	120	-1	0	0	0	0	-1	-27	0	0	0	100	1	0	250	BB 200-20k InnerSpkr 50ms.16	14
163	0	0	0	0	0	0	18	18	60	60	0	4	-1	0.10433	1.0642	20	0	350	-1	0	0	0	-1	0	0	0	0	-1	0	0	250	BB 200-20k 50ms.16	120	-1	0	0	0	0	-1	-24	0	0	0	100	1	0	250	BB 200-20k InnerSpkr 50ms.16	18
164	0	0	0	0	0	0	-12	-27	60	60	0	4	-1	0.10433	1.0642	20	0	350	-1	0	0	0	-1	0	0	0	0	-1	0	0	250	BB 200-20k 50ms.16	120	-1	0	0	0	0	-1	-21	0	0	0	100	1	0	250	BB 200-20k InnerSpkr 50ms.16	14
165	0	0	0	0	0	0	-15	-15	60	60	0	4	-1	0.10433	1.0642	20	0	350	-1	0	0	0	-1	0	0	0	0	-1	0	0	250	BB 200-20k 50ms.16	120	-1	0	0	0	0	-1	-18	0	0	0	100	1	0	250	BB 200-20k InnerSpkr 50ms.16	13
166	0	0	0	0	0	0	24	27	60	60	0	4	-1	0.10433	1.0642	20	0	350	-1	0	0	0	-1	0	0	0	0	-1	0	0	250	BB 200-20k 50ms.16	120	-1	0	0	0	0	-1	-15	0	0	0	100	1	0	250	BB 200-20k InnerSpkr 50ms.16	15
167	0	0	0	0	0	0	-26	-30	60	60	0	4	-1	0.10433	1.0642	20	0	350	-1	0	0	0	-1	0	0	0	0	-1	0	0	250	BB 200-20k 50ms.16	120	-1	0	0	0	0	-1	-12	0	0	0	100	1	0	250	BB 200-20k InnerSpkr 50ms.16	15
168	0	0	0	0	0	0	19	24	60	60	0	4	-1	0.10433	1.0642	20	0	350	-1	0	0	0	-1	0	0	0	0	-1	0	0	250	BB 200-20k 50ms.16	120	-1	0	0	0	0	-1	-9	0	0	0	100	1	0	250	BB 200-20k InnerSpkr 50ms.16	12
169	0	0	0	0	0	0	6	6	60	60	0	4	-1	0.10433	1.0642	20	0	350	-1	0	0	0	-1	0	0	0	0	-1	0	0	250	BB 200-20k 50ms.16	120	-1	0	0	0	0	-1	-6	0	0	0	100	1	0	250	BB 200-20k InnerSpkr 50ms.16	15
170	0	0	0	0	0	0	20	12	60	60	0	4	-1	0.10433	1.0642	20	0	350	-1	0	0	0	-1	0	0	0	0	-1	0	0	250	BB 200-20k 50ms.16	120	-1	0	0	0	0	-1	-3	0	0	0	100	1	0	250	BB 200-20k InnerSpkr 50ms.16	13
171	0	0	0	0	0	0	16	3	60	60	0	4	-1	0.10433	1.0642	20	0	350	-1	0	0	0	-1	0	0	0	0	-1	0	0	250	BB 200-20k 50ms.16	120	-1	0	0	0	0	-1	3	0	0	0	100	1	0	250	BB 200-20k InnerSpkr 50ms.16	12
172	0	0	0	0	0	0	-21	-21	60	60	0	4	-1	0.10433	1.0642	20	0	350	-1	0	0	0	-1	0	0	0	0	-1	0	0	250	BB 200-20k 50ms.16	120	-1	0	0	0	0	-1	6	0	0	0	100	1	0	250	BB 200-20k InnerSpkr 50ms.16	16
173	0	0	0	0	0	0	18	18	60	60	0	4	-1	0.10433	1.0642	20	0	350	-1	0	0	0	-1	0	0	0	0	-1	0	0	250	BB 200-20k 50ms.16	120	-1	0	0	0	0	-1	9	0	0	0	100	1	0	250	BB 200-20k InnerSpkr 50ms.16	14
174	0	0	0	0	0	0	-32	-21	60	60	0	4	-1	0.10433	1.0642	20	0	350	-1	0	0	0	-1	0	0	0	0	-1	0	0	250	BB 200-20k 50ms.16	120	-1	0	0	0	0	-1	12	0	0	0	100	1	0	250	BB 200-20k InnerSpkr 50ms.16	14
175	0	0	0	0	0	0	-6	-6	60	60	0	4	-1	0.10433	1.0642	20	0	350	-1	0	0	0	-1	0	0	0	0	-1	0	0	250	BB 200-20k 50ms.16	120	-1	0	0	0	0	-1	15	0	0	0	100	1	0	250	BB 200-20k InnerSpkr 50ms.16	17
176	0	0	0	0	0	0	26	21	60	60	0	4	-1	0.10433	1.0642	20	0	350	-1	0	0	0	-1	0	0	0	0	-1	0	0	250	BB 200-20k 50ms.16	120	-1	0	0	0	0	-1	18	0	0	0	100	1	0	250	BB 200-20k InnerSpkr 50ms.16	12
177	0	0	0	0	0	0	9	9	60	60	0	4	-1	0.10433	1.0642	20	0	350	-1	0	0	0	-1	0	0	0	0	-1	0	0	250	BB 200-20k 50ms.16	120	-1	0	0	0	0	-1	21	0	0	0	100	1	0	250	BB 200-20k InnerSpkr 50ms.16	18
178	0	0	0	0	0	0	-15	-15	60	60	0	4	-1	0.10433	1.0642	20	0	350	-1	0	0	0	-1	0	0	0	0	-1	0	0	250	BB 200-20k 50ms.16	120	-1	0	0	0	0	-1	24	0	0	0	100	1	0	250	BB 200-20k InnerSpkr 50ms.16	12
179	0	0	0	0	0	0	28	21	60	60	0	4	-1	0.10433	1.0642	20	0	350	-1	0	0	0	-1	0	0	0	0	-1	0	0	250	BB 200-20k 50ms.16	120	-1	0	0	0	0	-1	27	0	0	0	100	1	0	250	BB 200-20k InnerSpkr 50ms.16	13
180	0	0	0	0	0	0	5	15	60	60	0	4	-1	0.10433	1.0642	20	0	350	-1	0	0	0	-1	0	0	0	0	-1	0	0	250	BB 200-20k 50ms.16	120	-1	0	0	0	0	-1	30	0	0	0	100	1	0	250	BB 200-20k InnerSpkr 50ms.16	18
181	0	0	21	21	30	30	21	21	60	60	0	4	-1	12.97	1.0642	20	0	-1	-1	0	0	0	-1	21	0	0	0	-1	0	0	250	BB 200-20k 50ms.16	120	-1	0	0	0	0	-1	21	0	0	0	100	20	0	250	BB 200-20k InnerSpkr 50ms.16	12
182	0	0	21	21	0	0	21	21	0	0	-1	0	-1	12.97	1.0642	100	19750	250	-1	0	0	0	-1	21	0	0	0	0	1	0	250	BB 200-20k 50ms.16	12	-1	0	0	0	0	-1	21	0	0	0	-1	0	0	250	BB 200-20k InnerSpkr 50ms.16	120
183	0	0	-24	-24	30	30	-9	-9	60	60	0	4	-1	-0.88533	1.0642	20	0	-1	-1	0	0	0	-1	-24	0	0	0	-1	0	0	250	BB 200-20k 50ms.16	120	-1	0	0	0	0	-1	-9	0	0	0	100	20	0	250	BB 200-20k InnerSpkr 50ms.16	12
184	0	0	-24	-24	0	0	-9	-9	0	0	-1	0	-1	-0.88533	1.0642	100	750	250	-1	0	0	0	-1	-24	0	0	0	0	1	0	250	BB 200-20k 50ms.16	13	-1	0	0	0	0	-1	-9	0	0	0	-1	0	0	250	BB 200-20k InnerSpkr 50ms.16	120
185	0	0	30	30	30	30	30	30	60	60	0	4	-1	21.877	1.0642	20	0	-1	-1	0	0	0	-1	30	0	0	0	-1	0	0	250	BB 200-20k 50ms.16	120	-1	0	0	0	0	-1	30	0	0	0	100	20	4	250	BB 200-20k InnerSpkr 50ms.16	12
186	0	0	30	30	0	0	30	30	0	0	-1	0	-1	21.877	1.0642	100	4750	250	-1	0	0	0	-1	30	0	0	0	0	1	0	250	BB 200-20k 50ms.16	15	-1	0	0	0	0	-1	30	0	0	0	-1	0	0	250	BB 200-20k InnerSpkr 50ms.16	120
187	0	0	-24	-24	30	30	-9	-9	60	60	0	4	-1	-16.72	1.0642	20	0	-1	-1	0	0	0	-1	-24	0	0	0	-1	0	0	250	BB 200-20k 50ms.16	120	-1	0	0	0	0	-1	-9	0	0	0	100	20	0	250	BB 200-20k InnerSpkr 50ms.16	12
188	0	0	-24	-24	0	0	-9	-9	0	0	-1	0	-1	-16.72	1.0642	100	750	250	-1	0	0	0	-1	-24	0	0	0	0	1	0	250	BB 200-20k 50ms.16	17	-1	0	0	0	0	-1	-9	0	0	0	-1	0	0	250	BB 200-20k InnerSpkr 50ms.16	120
189	0	0	12	12	30	30	12	12	60	60	0	4	-1	4.063	1.0642	20	0	-1	-1	0	0	0	-1	12	0	0	0	-1	0	0	250	BB 200-20k 50ms.16	120	-1	0	0	0	0	-1	12	0	0	0	100	20	0	250	BB 200-20k InnerSpkr 50ms.16	17
190	0	0	12	12	0	0	12	12	0	0	-1	0	-1	4.063	1.0642	100	4750	250	-1	0	0	0	-1	12	0	0	0	0	1	0	250	BB 200-20k 50ms.16	16	-1	0	0	0	0	-1	12	0	0	0	-1	0	0	250	BB 200-20k InnerSpkr 50ms.16	120
191	0	0	-12	-12	30	30	-12	-12	60	60	0	4	-1	-3.8543	1.0642	20	0	-1	-1	0	0	0	-1	-12	0	0	0	-1	0	0	250	BB 200-20k 50ms.16	120	-1	0	0	0	0	-1	-12	0	0	0	100	20	6	250	BB 200-20k InnerSpkr 50ms.16	17
192	0	0	-12	-12	0	0	-12	-12	0	0	-1	0	-1	-3.8543	1.0642	100	750	250	-1	0	0	0	-1	-12	0	0	0	0	1	0	250	BB 200-20k 50ms.16	16	-1	0	0	0	0	-1	-12	0	0	0	-1	0	0	250	BB 200-20k InnerSpkr 50ms.16	120
193	0	0	6	6	30	30	6	6	60	60	0	4	-1	-1.875	1.0642	20	0	-1	-1	0	0	0	-1	6	0	0	0	-1	0	0	250	BB 200-20k 50ms.16	120	-1	0	0	0	0	-1	6	0	0	0	100	20	0	250	BB 200-20k InnerSpkr 50ms.16	17
194	0	0	6	6	0	0	6	6	0	0	-1	0	-1	-1.875	1.0642	100	19750	250	-1	0	0	0	-1	6	0	0	0	0	1	0	250	BB 200-20k 50ms.16	13	-1	0	0	0	0	-1	6	0	0	0	-1	0	0	250	BB 200-20k InnerSpkr 50ms.16	120
195	0	0	21	21	30	30	21	21	60	60	0	4	-1	28.8047	1.0642	20	0	-1	-1	0	0	0	-1	21	0	0	0	-1	0	0	250	BB 200-20k 50ms.16	120	-1	0	0	0	0	-1	21	0	0	0	100	20	15	250	BB 200-20k InnerSpkr 50ms.16	12
196	0	0	21	21	0	0	21	21	0	0	-1	0	-1	28.8047	1.0642	100	750	250	-1	0	0	0	-1	21	0	0	0	0	1	0	250	BB 200-20k 50ms.16	12	-1	0	0	0	0	-1	21	0	0	0	-1	0	0	250	BB 200-20k InnerSpkr 50ms.16	120
197	0	0	-21	-21	30	30	-21	-21	60	60	0	4	-1	-28.596	1.0642	20	0	-1	-1	0	0	0	-1	-21	0	0	0	-1	0	0	250	BB 200-20k 50ms.16	120	-1	0	0	0	0	-1	-21	0	0	0	100	20	0	250	BB 200-20k InnerSpkr 50ms.16	13
198	0	0	-21	-21	0	0	-21	-21	0	0	-1	0	-1	-28.596	1.0642	100	19750	250	-1	0	0	0	-1	-21	0	0	0	0	1	0	250	BB 200-20k 50ms.16	17	-1	0	0	0	0	-1	-21	0	0	0	-1	0	0	250	BB 200-20k InnerSpkr 50ms.16	120
199	0	0	6	6	30	30	21	21	60	60	0	4	-1	12.97	1.0642	20	0	-1	-1	0	0	0	-1	6	0	0	0	-1	0	0	250	BB 200-20k 50ms.16	120	-1	0	0	0	0	-1	21	0	0	0	100	20	0	250	BB 200-20k InnerSpkr 50ms.16	14
200	0	0	6	6	0	0	21	21	0	0	-1	0	-1	12.97	1.0642	100	750	250	-1	0	0	0	-1	6	0	0	0	0	1	0	250	BB 200-20k 50ms.16	14	-1	0	0	0	0	-1	21	0	0	0	-1	0	0	250	BB 200-20k InnerSpkr 50ms.16	120
201	0	0	-27	-27	30	30	-27	-27	60	60	0	4	-1	-18.6993	1.0642	20	0	-1	-1	0	0	0	-1	-27	0	0	0	-1	0	0	250	BB 200-20k 50ms.16	120	-1	0	0	0	0	-1	-27	0	0	0	100	20	7	250	BB 200-20k InnerSpkr 50ms.16	16
202	0	0	-27	-27	0	0	-27	-27	0	0	-1	0	-1	-18.6993	1.0642	100	4750	250	-1	0	0	0	-1	-27	0	0	0	0	1	0	250	BB 200-20k 50ms.16	17	-1	0	0	0	0	-1	-27	0	0	0	-1	0	0	250	BB 200-20k InnerSpkr 50ms.16	120
203	0	0	6	6	30	30	21	21	60	60	0	4	-1	28.8047	1.0642	20	0	-1	-1	0	0	0	-1	6	0	0	0	-1	0	0	250	BB 200-20k 50ms.16	120	-1	0	0	0	0	-1	21	0	0	0	100	20	0	250	BB 200-20k InnerSpkr 50ms.16	14
204	0	0	6	6	0	0	21	21	0	0	-1	0	-1	28.8047	1.0642	100	750	250	-1	0	0	0	-1	6	0	0	0	0	1	0	250	BB 200-20k 50ms.16	16	-1	0	0	0	0	-1	21	0	0	0	-1	0	0	250	BB 200-20k InnerSpkr 50ms.16	120
205	0	0	3	3	30	30	3	3	60	60	0	4	-1	-4.844	1.0642	20	0	-1	-1	0	0	0	-1	3	0	0	0	-1	0	0	250	BB 200-20k 50ms.16	120	-1	0	0	0	0	-1	3	0	0	0	100	20	7	250	BB 200-20k InnerSpkr 50ms.16	17
206	0	0	3	3	0	0	3	3	0	0	-1	0	-1	-4.844	1.0642	100	4750	250	-1	0	0	0	-1	3	0	0	0	0	1	0	250	BB 200-20k 50ms.16	17	-1	0	0	0	0	-1	3	0	0	0	-1	0	0	250	BB 200-20k InnerSpkr 50ms.16	120
207	0	0	-6	-6	30	30	-6	-6	60	60	0	4	-1	2.0837	1.0642	20	0	-1	-1	0	0	0	-1	-6	0	0	0	-1	0	0	250	BB 200-20k 50ms.16	120	-1	0	0	0	0	-1	-6	0	0	0	100	20	0	250	BB 200-20k InnerSpkr 50ms.16	12
208	0	0	-6	-6	0	0	-6	-6	0	0	-1	0	-1	2.0837	1.0642	100	750	250	-1	0	0	0	-1	-6	0	0	0	0	1	0	250	BB 200-20k 50ms.16	17	-1	0	0	0	0	-1	-6	0	0	0	-1	0	0	250	BB 200-20k InnerSpkr 50ms.16	120
209	0	0	12	12	30	30	27	27	60	60	0	4	-1	18.908	1.0642	20	0	-1	-1	0	0	0	-1	12	0	0	0	-1	0	0	250	BB 200-20k 50ms.16	120	-1	0	0	0	0	-1	27	0	0	0	100	20	19	250	BB 200-20k InnerSpkr 50ms.16	18
210	0	0	12	12	0	0	27	27	0	0	-1	0	-1	18.908	1.0642	100	750	250	-1	0	0	0	-1	12	0	0	0	0	1	0	250	BB 200-20k 50ms.16	13	-1	0	0	0	0	-1	27	0	0	0	-1	0	0	250	BB 200-20k InnerSpkr 50ms.16	120
211	0	0	-3	-3	30	30	-18	-18	60	60	0	4	-1	-9.7923	1.0642	20	0	-1	-1	0	0	0	-1	-3	0	0	0	-1	0	0	250	BB 200-20k 50ms.16	120	-1	0	0	0	0	-1	-18	0	0	0	100	20	8	250	BB 200-20k InnerSpkr 50ms.16	18
212	0	0	-3	-3	0	0	-18	-18	0	0	-1	0	-1	-9.7923	1.0642	100	750	250	-1	0	0	0	-1	-3	0	0	0	0	1	0	250	BB 200-20k 50ms.16	17	-1	0	0	0	0	-1	-18	0	0	0	-1	0	0	250	BB 200-20k InnerSpkr 50ms.16	120
213	0	0	27	27	30	30	27	27	60	60	0	4	-1	18.908	1.0642	20	0	-1	-1	0	0	0	-1	27	0	0	0	-1	0	0	250	BB 200-20k 50ms.16	120	-1	0	0	0	0	-1	27	0	0	0	100	20	0	250	BB 200-20k InnerSpkr 50ms.16	13
214	0	0	27	27	0	0	27	27	0	0	-1	0	-1	18.908	1.0642	100	19750	250	-1	0	0	0	-1	27	0	0	0	0	1	0	250	BB 200-20k 50ms.16	17	-1	0	0	0	0	-1	27	0	0	0	-1	0	0	250	BB 200-20k InnerSpkr 50ms.16	120
215	0	0	3	3	30	30	3	3	60	60	0	4	-1	10.9907	1.0642	20	0	-1	-1	0	0	0	-1	3	0	0	0	-1	0	0	250	BB 200-20k 50ms.16	120	-1	0	0	0	0	-1	3	0	0	0	100	20	16	250	BB 200-20k InnerSpkr 50ms.16	14
216	0	0	3	3	0	0	3	3	0	0	-1	0	-1	10.9907	1.0642	100	4750	250	-1	0	0	0	-1	3	0	0	0	0	1	0	250	BB 200-20k 50ms.16	18	-1	0	0	0	0	-1	3	0	0	0	-1	0	0	250	BB 200-20k InnerSpkr 50ms.16	120
217	0	0	21	21	30	30	21	21	60	60	0	4	-1	28.8047	1.0642	20	0	-1	-1	0	0	0	-1	21	0	0	0	-1	0	0	250	BB 200-20k 50ms.16	120	-1	0	0	0	0	-1	21	0	0	0	100	20	10	250	BB 200-20k InnerSpkr 50ms.16	13
218	0	0	21	21	0	0	21	21	0	0	-1	0	-1	28.8047	1.0642	100	19750	250	-1	0	0	0	-1	21	0	0	0	0	1	0	250	BB 200-20k 50ms.16	13	-1	0	0	0	0	-1	21	0	0	0	-1	0	0	250	BB 200-20k InnerSpkr 50ms.16	120
219	0	0	-3	-3	30	30	-18	-18	60	60	0	4	-1	-25.627	1.0642	20	0	-1	-1	0	0	0	-1	-3	0	0	0	-1	0	0	250	BB 200-20k 50ms.16	120	-1	0	0	0	0	-1	-18	0	0	0	100	20	0	250	BB 200-20k InnerSpkr 50ms.16	12
220	0	0	-3	-3	0	0	-18	-18	0	0	-1	0	-1	-25.627	1.0642	100	750	250	-1	0	0	0	-1	-3	0	0	0	0	1	0	250	BB 200-20k 50ms.16	13	-1	0	0	0	0	-1	-18	0	0	0	-1	0	0	250	BB 200-20k InnerSpkr 50ms.16	120
221	0	0	12	12	30	30	12	12	60	60	0	4	-1	19.8977	1.0642	20	0	-1	-1	0	0	0	-1	12	0	0	0	-1	0	0	250	BB 200-20k 50ms.16	120	-1	0	0	0	0	-1	12	0	0	0	100	20	5	250	BB 200-20k InnerSpkr 50ms.16	14
222	0	0	12	12	0	0	12	12	0	0	-1	0	-1	19.8977	1.0642	100	4750	250	-1	0	0	0	-1	12	0	0	0	0	1	0	250	BB 200-20k 50ms.16	13	-1	0	0	0	0	-1	12	0	0	0	-1	0	0	250	BB 200-20k InnerSpkr 50ms.16	120
223	0	0	-12	-12	30	30	-27	-27	60	60	0	4	-1	-34.534	1.0642	20	0	-1	-1	0	0	0	-1	-12	0	0	0	-1	0	0	250	BB 200-20k 50ms.16	120	-1	0	0	0	0	-1	-27	0	0	0	100	20	0	250	BB 200-20k InnerSpkr 50ms.16	15
224	0	0	-12	-12	0	0	-27	-27	0	0	-1	0	-1	-34.534	1.0642	100	750	250	-1	0	0	0	-1	-12	0	0	0	0	1	0	250	BB 200-20k 50ms.16	12	-1	0	0	0	0	-1	-27	0	0	0	-1	0	0	250	BB 200-20k InnerSpkr 50ms.16	120
225	0	0	9	9	30	30	24	24	60	60	0	4	-1	31.7737	1.0642	20	0	-1	-1	0	0	0	-1	9	0	0	0	-1	0	0	250	BB 200-20k 50ms.16	120	-1	0	0	0	0	-1	24	0	0	0	100	20	0	250	BB 200-20k InnerSpkr 50ms.16	17
226	0	0	9	9	0	0	24	24	0	0	-1	0	-1	31.7737	1.0642	100	750	250	-1	0	0	0	-1	9	0	0	0	0	1	0	250	BB 200-20k 50ms.16	15	-1	0	0	0	0	-1	24	0	0	0	-1	0	0	250	BB 200-20k InnerSpkr 50ms.16	120
227	0	0	-12	-12	30	30	-27	-27	60	60	0	4	-1	-18.6993	1.0642	20	0	-1	-1	0	0	0	-1	-12	0	0	0	-1	0	0	250	BB 200-20k 50ms.16	120	-1	0	0	0	0	-1	-27	0	0	0	100	20	19	250	BB 200-20k InnerSpkr 50ms.16	16
228	0	0	-12	-12	0	0	-27	-27	0	0	-1	0	-1	-18.6993	1.0642	100	750	250	-1	0	0	0	-1	-12	0	0	0	0	1	0	250	BB 200-20k 50ms.16	13	-1	0	0	0	0	-1	-27	0	0	0	-1	0	0	250	BB 200-20k InnerSpkr 50ms.16	120
229	0	0	6	6	30	30	6	6	60	60	0	4	-1	13.9597	1.0642	20	0	-1	-1	0	0	0	-1	6	0	0	0	-1	0	0	250	BB 200-20k 50ms.16	120	-1	0	0	0	0	-1	6	0	0	0	100	20	0	250	BB 200-20k InnerSpkr 50ms.16	17
230	0	0	6	6	0	0	6	6	0	0	-1	0	-1	13.9597	1.0642	100	19750	250	-1	0	0	0	-1	6	0	0	0	0	1	0	250	BB 200-20k 50ms.16	14	-1	0	0	0	0	-1	6	0	0	0	-1	0	0	250	BB 200-20k InnerSpkr 50ms.16	120
231	0	0	-18	-18	30	30	-18	-18	60	60	0	4	-1	-25.627	1.0642	20	0	-1	-1	0	0	0	-1	-18	0	0	0	-1	0	0	250	BB 200-20k 50ms.16	120	-1	0	0	0	0	-1	-18	0	0	0	100	20	0	250	BB 200-20k InnerSpkr 50ms.16	14
232	0	0	-18	-18	0	0	-18	-18	0	0	-1	0	-1	-25.627	1.0642	100	4750	250	-1	0	0	0	-1	-18	0	0	0	0	1	0	250	BB 200-20k 50ms.16	18	-1	0	0	0	0	-1	-18	0	0	0	-1	0	0	250	BB 200-20k InnerSpkr 50ms.16	120
233	0	0	21	21	30	30	21	21	60	60	0	4	-1	12.97	1.0642	20	0	-1	-1	0	0	0	-1	21	0	0	0	-1	0	0	250	BB 200-20k 50ms.16	120	-1	0	0	0	0	-1	21	0	0	0	100	20	0	250	BB 200-20k InnerSpkr 50ms.16	17
234	0	0	21	21	0	0	21	21	0	0	-1	0	-1	12.97	1.0642	100	750	250	-1	0	0	0	-1	21	0	0	0	0	1	0	250	BB 200-20k 50ms.16	18	-1	0	0	0	0	-1	21	0	0	0	-1	0	0	250	BB 200-20k InnerSpkr 50ms.16	120
235	0	0	-21	-21	30	30	-21	-21	60	60	0	4	-1	-12.7613	1.0642	20	0	-1	-1	0	0	0	-1	-21	0	0	0	-1	0	0	250	BB 200-20k 50ms.16	120	-1	0	0	0	0	-1	-21	0	0	0	100	20	9	250	BB 200-20k InnerSpkr 50ms.16	16
236	0	0	-21	-21	0	0	-21	-21	0	0	-1	0	-1	-12.7613	1.0642	100	19750	250	-1	0	0	0	-1	-21	0	0	0	0	1	0	250	BB 200-20k 50ms.16	18	-1	0	0	0	0	-1	-21	0	0	0	-1	0	0	250	BB 200-20k InnerSpkr 50ms.16	120
237	0	0	-12	-12	30	30	-12	-12	60	60	0	4	-1	-19.689	1.0642	20	0	-1	-1	0	0	0	-1	-12	0	0	0	-1	0	0	250	BB 200-20k 50ms.16	120	-1	0	0	0	0	-1	-12	0	0	0	100	20	15	250	BB 200-20k InnerSpkr 50ms.16	16
238	0	0	-12	-12	0	0	-12	-12	0	0	-1	0	-1	-19.689	1.0642	100	750	250	-1	0	0	0	-1	-12	0	0	0	0	1	0	250	BB 200-20k 50ms.16	16	-1	0	0	0	0	-1	-12	0	0	0	-1	0	0	250	BB 200-20k InnerSpkr 50ms.16	120
239	0	0	30	30	30	30	30	30	60	60	0	4	-1	37.7117	1.0642	20	0	-1	-1	0	0	0	-1	30	0	0	0	-1	0	0	250	BB 200-20k 50ms.16	120	-1	0	0	0	0	-1	30	0	0	0	100	20	4	250	BB 200-20k InnerSpkr 50ms.16	16
240	0	0	30	30	0	0	30	30	0	0	-1	0	-1	37.7117	1.0642	100	4750	250	-1	0	0	0	-1	30	0	0	0	0	1	0	250	BB 200-20k 50ms.16	18	-1	0	0	0	0	-1	30	0	0	0	-1	0	0	250	BB 200-20k InnerSpkr 50ms.16	120
241	0	0	-6	-6	30	30	-6	-6	60	60	0	4	-1	-13.751	1.0642	20	0	-1	-1	0	0	0	-1	-6	0	0	0	-1	0	0	250	BB 200-20k 50ms.16	120	-1	0	0	0	0	-1	-6	0	0	0	100	20	11	250	BB 200-20k InnerSpkr 50ms.16	18
242	0	0	-6	-6	0	0	-6	-6	0	0	-1	0	-1	-13.751	1.0642	100	750	250	-1	0	0	0	-1	-6	0	0	0	0	1	0	250	BB 200-20k 50ms.16	15	-1	0	0	0	0	-1	-6	0	0	0	-1	0	0	250	BB 200-20k InnerSpkr 50ms.16	120
243	0	0	45	45	30	30	30	30	60	60	0	4	-1	37.7117	1.0642	20	0	-1	-1	0	0	0	-1	45	0	0	0	-1	0	0	250	BB 200-20k 50ms.16	120	-1	0	0	0	0	-1	30	0	0	0	100	20	19	250	BB 200-20k InnerSpkr 50ms.16	13
244	0	0	45	45	0	0	30	30	0	0	-1	0	-1	37.7117	1.0642	100	750	250	-1	0	0	0	-1	45	0	0	0	0	1	0	250	BB 200-20k 50ms.16	13	-1	0	0	0	0	-1	30	0	0	0	-1	0	0	250	BB 200-20k InnerSpkr 50ms.16	120
245	0	0	-27	-27	30	30	-12	-12	60	60	0	4	-1	-3.8543	1.0642	20	0	-1	-1	0	0	0	-1	-27	0	0	0	-1	0	0	250	BB 200-20k 50ms.16	120	-1	0	0	0	0	-1	-12	0	0	0	100	20	12	250	BB 200-20k InnerSpkr 50ms.16	13
246	0	0	-27	-27	0	0	-12	-12	0	0	-1	0	-1	-3.8543	1.0642	100	750	250	-1	0	0	0	-1	-27	0	0	0	0	1	0	250	BB 200-20k 50ms.16	12	-1	0	0	0	0	-1	-12	0	0	0	-1	0	0	250	BB 200-20k InnerSpkr 50ms.16	120
247	0	0	-24	-24	30	30	-24	-24	60	60	0	4	-1	-31.565	1.0642	20	0	-1	-1	0	0	0	-1	-24	0	0	0	-1	0	0	250	BB 200-20k 50ms.16	120	-1	0	0	0	0	-1	-24	0	0	0	100	20	7	250	BB 200-20k InnerSpkr 50ms.16	15
248	0	0	-24	-24	0	0	-24	-24	0	0	-1	0	-1	-31.565	1.0642	100	750	250	-1	0	0	0	-1	-24	0	0	0	0	1	0	250	BB 200-20k 50ms.16	16	-1	0	0	0	0	-1	-24	0	0	0	-1	0	0	250	BB 200-20k InnerSpkr 50ms.16	120
249	0	0	6	6	30	30	-9	-9	60	60	0	4	-1	-0.88533	1.0642	20	0	-1	-1	0	0	0	-1	6	0	0	0	-1	0	0	250	BB 200-20k 50ms.16	120	-1	0	0	0	0	-1	-9	0	0	0	100	20	0	250	BB 200-20k InnerSpkr 50ms.16	14
250	0	0	6	6	0	0	-9	-9	0	0	-1	0	-1	-0.88533	1.0642	100	750	250	-1	0	0	0	-1	6	0	0	0	0	1	0	250	BB 200-20k 50ms.16	14	-1	0	0	0	0	-1	-9	0	0	0	-1	0	0	250	BB 200-20k InnerSpkr 50ms.16	120
251	0	0	-27	-27	30	30	-27	-27	60	60	0	4	-1	-34.534	1.0642	20	0	-1	-1	0	0	0	-1	-27	0	0	0	-1	0	0	250	BB 200-20k 50ms.16	120	-1	0	0	0	0	-1	-27	0	0	0	100	20	3	250	BB 200-20k InnerSpkr 50ms.16	18
252	0	0	-27	-27	0	0	-27	-27	0	0	-1	0	-1	-34.534	1.0642	100	4750	250	-1	0	0	0	-1	-27	0	0	0	0	1	0	250	BB 200-20k 50ms.16	18	-1	0	0	0	0	-1	-27	0	0	0	-1	0	0	250	BB 200-20k InnerSpkr 50ms.16	120
253	0	0	-27	-27	30	30	-12	-12	60	60	0	4	-1	-19.689	1.0642	20	0	-1	-1	0	0	0	-1	-27	0	0	0	-1	0	0	250	BB 200-20k 50ms.16	120	-1	0	0	0	0	-1	-12	0	0	0	100	20	14	250	BB 200-20k InnerSpkr 50ms.16	15
254	0	0	-27	-27	0	0	-12	-12	0	0	-1	0	-1	-19.689	1.0642	100	750	250	-1	0	0	0	-1	-27	0	0	0	0	1	0	250	BB 200-20k 50ms.16	15	-1	0	0	0	0	-1	-12	0	0	0	-1	0	0	250	BB 200-20k InnerSpkr 50ms.16	120
255	0	0	45	45	30	30	30	30	60	60	0	4	-1	21.877	1.0642	20	0	-1	-1	0	0	0	-1	45	0	0	0	-1	0	0	250	BB 200-20k 50ms.16	120	-1	0	0	0	0	-1	30	0	0	0	100	20	3	250	BB 200-20k InnerSpkr 50ms.16	12
256	0	0	45	45	0	0	30	30	0	0	-1	0	-1	21.877	1.0642	100	750	250	-1	0	0	0	-1	45	0	0	0	0	1	0	250	BB 200-20k 50ms.16	15	-1	0	0	0	0	-1	30	0	0	0	-1	0	0	250	BB 200-20k InnerSpkr 50ms.16	120
257	0	0	-6	-6	30	30	-6	-6	60	60	0	4	-1	2.0837	1.0642	20	0	-1	-1	0	0	0	-1	-6	0	0	0	-1	0	0	250	BB 200-20k 50ms.16	120	-1	0	0	0	0	-1	-6	0	0	0	100	20	0	250	BB 200-20k InnerSpkr 50ms.16	13
258	0	0	-6	-6	0	0	-6	-6	0	0	-1	0	-1	2.0837	1.0642	100	19750	250	-1	0	0	0	-1	-6	0	0	0	0	1	0	250	BB 200-20k 50ms.16	18	-1	0	0	0	0	-1	-6	0	0	0	-1	0	0	250	BB 200-20k InnerSpkr 50ms.16	120
259	0	0	39	39	30	30	24	24	60	60	0	4	-1	31.7737	1.0642	20	0	-1	-1	0	0	0	-1	39	0	0	0	-1	0	0	250	BB 200-20k 50ms.16	120	-1	0	0	0	0	-1	24	0	0	0	100	20	0	250	BB 200-20k InnerSpkr 50ms.16	13
260	0	0	39	39	0	0	24	24	0	0	-1	0	-1	31.7737	1.0642	100	750	250	-1	0	0	0	-1	39	0	0	0	0	1	0	250	BB 200-20k 50ms.16	14	-1	0	0	0	0	-1	24	0	0	0	-1	0	0	250	BB 200-20k InnerSpkr 50ms.16	120
261	0	0	-24	-24	30	30	-24	-24	60	60	0	4	-1	-15.7303	1.0642	20	0	-1	-1	0	0	0	-1	-24	0	0	0	-1	0	0	250	BB 200-20k 50ms.16	120	-1	0	0	0	0	-1	-24	0	0	0	100	20	4	250	BB 200-20k InnerSpkr 50ms.16	14
262	0	0	-24	-24	0	0	-24	-24	0	0	-1	0	-1	-15.7303	1.0642	100	750	250	-1	0	0	0	-1	-24	0	0	0	0	1	0	250	BB 200-20k 50ms.16	18	-1	0	0	0	0	-1	-24	0	0	0	-1	0	0	250	BB 200-20k InnerSpkr 50ms.16	120
263	0	0	6	6	30	30	-9	-9	60	60	0	4	-1	-16.72	1.0642	20	0	-1	-1	0	0	0	-1	6	0	0	0	-1	0	0	250	BB 200-20k 50ms.16	120	-1	0	0	0	0	-1	-9	0	0	0	100	20	0	250	BB 200-20k InnerSpkr 50ms.16	12
264	0	0	6	6	0	0	-9	-9	0	0	-1	0	-1	-16.72	1.0642	100	750	250	-1	0	0	0	-1	6	0	0	0	0	1	0	250	BB 200-20k 50ms.16	18	-1	0	0	0	0	-1	-9	0	0	0	-1	0	0	250	BB 200-20k InnerSpkr 50ms.16	120
265	0	0	9	9	30	30	24	24	60	60	0	4	-1	15.939	1.0642	20	0	-1	-1	0	0	0	-1	9	0	0	0	-1	0	0	250	BB 200-20k 50ms.16	120	-1	0	0	0	0	-1	24	0	0	0	100	20	0	250	BB 200-20k InnerSpkr 50ms.16	12
266	0	0	9	9	0	0	24	24	0	0	-1	0	-1	15.939	1.0642	100	750	250	-1	0	0	0	-1	9	0	0	0	0	1	0	250	BB 200-20k 50ms.16	12	-1	0	0	0	0	-1	24	0	0	0	-1	0	0	250	BB 200-20k InnerSpkr 50ms.16	120
267	0	0	-6	-6	30	30	-6	-6	60	60	0	4	-1	-13.751	1.0642	20	0	-1	-1	0	0	0	-1	-6	0	0	0	-1	0	0	250	BB 200-20k 50ms.16	120	-1	0	0	0	0	-1	-6	0	0	0	100	20	5	250	BB 200-20k InnerSpkr 50ms.16	12
268	0	0	-6	-6	0	0	-6	-6	0	0	-1	0	-1	-13.751	1.0642	100	19750	250	-1	0	0	0	-1	-6	0	0	0	0	1	0	250	BB 200-20k 50ms.16	12	-1	0	0	0	0	-1	-6	0	0	0	-1	0	0	250	BB 200-20k InnerSpkr 50ms.16	120
269	0	0	12	12	30	30	27	27	60	60	0	4	-1	34.7427	1.0642	20	0	-1	-1	0	0	0	-1	12	0	0	0	-1	0	0	250	BB 200-20k 50ms.16	120	-1	0	0	0	0	-1	27	0	0	0	100	20	18	250	BB 200-20k InnerSpkr 50ms.16	14
270	0	0	12	12	0	0	27	27	0	0	-1	0	-1	34.7427	1.0642	100	750	250	-1	0	0	0	-1	12	0	0	0	0	1	0	250	BB 200-20k 50ms.16	12	-1	0	0	0	0	-1	27	0	0	0	-1	0	0	250	BB 200-20k InnerSpkr 50ms.16	120
271	0	0	-3	-3	30	30	-3	-3	60	60	0	4	-1	-10.782	1.0642	20	0	-1	-1	0	0	0	-1	-3	0	0	0	-1	0	0	250	BB 200-20k 50ms.16	120	-1	0	0	0	0	-1	-3	0	0	0	100	20	0	250	BB 200-20k InnerSpkr 50ms.16	13
272	0	0	-3	-3	0	0	-3	-3	0	0	-1	0	-1	-10.782	1.0642	100	750	250	-1	0	0	0	-1	-3	0	0	0	0	1	0	250	BB 200-20k 50ms.16	16	-1	0	0	0	0	-1	-3	0	0	0	-1	0	0	250	BB 200-20k InnerSpkr 50ms.16	120
273	0	0	27	27	30	30	27	27	60	60	0	4	-1	34.7427	1.0642	20	0	-1	-1	0	0	0	-1	27	0	0	0	-1	0	0	250	BB 200-20k 50ms.16	120	-1	0	0	0	0	-1	27	0	0	0	100	20	0	250	BB 200-20k InnerSpkr 50ms.16	16
274	0	0	27	27	0	0	27	27	0	0	-1	0	-1	34.7427	1.0642	100	19750	250	-1	0	0	0	-1	27	0	0	0	0	1	0	250	BB 200-20k 50ms.16	13	-1	0	0	0	0	-1	27	0	0	0	-1	0	0	250	BB 200-20k InnerSpkr 50ms.16	120
275	0	0	-3	-3	30	30	-3	-3	60	60	0	4	-1	5.0527	1.0642	20	0	-1	-1	0	0	0	-1	-3	0	0	0	-1	0	0	250	BB 200-20k 50ms.16	120	-1	0	0	0	0	-1	-3	0	0	0	100	20	9	250	BB 200-20k InnerSpkr 50ms.16	12
276	0	0	-3	-3	0	0	-3	-3	0	0	-1	0	-1	5.0527	1.0642	100	750	250	-1	0	0	0	-1	-3	0	0	0	0	1	0	250	BB 200-20k 50ms.16	14	-1	0	0	0	0	-1	-3	0	0	0	-1	0	0	250	BB 200-20k InnerSpkr 50ms.16	120
277	0	0	39	39	30	30	24	24	60	60	0	4	-1	15.939	1.0642	20	0	-1	-1	0	0	0	-1	39	0	0	0	-1	0	0	250	BB 200-20k 50ms.16	120	-1	0	0	0	0	-1	24	0	0	0	100	20	0	250	BB 200-20k InnerSpkr 50ms.16	17
278	0	0	39	39	0	0	24	24	0	0	-1	0	-1	15.939	1.0642	100	750	250	-1	0	0	0	-1	39	0	0	0	0	1	0	250	BB 200-20k 50ms.16	13	-1	0	0	0	0	-1	24	0	0	0	-1	0	0	250	BB 200-20k InnerSpkr 50ms.16	120
279	0	0	-18	-18	30	30	-18	-18	60	60	0	4	-1	-9.7923	1.0642	20	0	-1	-1	0	0	0	-1	-18	0	0	0	-1	0	0	250	BB 200-20k 50ms.16	120	-1	0	0	0	0	-1	-18	0	0	0	100	20	9	250	BB 200-20k InnerSpkr 50ms.16	16
280	0	0	-18	-18	0	0	-18	-18	0	0	-1	0	-1	-9.7923	1.0642	100	4750	250	-1	0	0	0	-1	-18	0	0	0	0	1	0	250	BB 200-20k 50ms.16	14	-1	0	0	0	0	-1	-18	0	0	0	-1	0	0	250	BB 200-20k InnerSpkr 50ms.16	120
281	0	20	0	0	30	30	-27	-27	60	60	0	4	-1	-34.534	1.0642	20	0	5350	-1	0	0	0	-1	0	0	0	0	-1	0	0	250	BB 200-20k 50ms.16	120	-1	0	0	0	0	-1	-27	0	0	0	100	20	11	250	BB 200-20k InnerSpkr 50ms.16	15
282	0	0	0	0	0	0	21	21	60	60	0	4	-1	28.8047	1.0642	20	0	5350	-1	0	0	0	-1	0	0	0	0	-1	0	0	250	BB 200-20k 50ms.16	120	-1	0	0	0	0	-1	21	0	0	0	100	20	0	250	BB 200-20k InnerSpkr 50ms.16	12
283	0	0	0	0	0	0	-1	9	60	60	0	4	-1	16.9287	1.0642	20	0	5350	-1	0	0	0	-1	0	0	0	0	-1	0	0	250	BB 200-20k 50ms.16	120	-1	0	0	0	0	-1	9	0	0	0	100	20	14	250	BB 200-20k InnerSpkr 50ms.16	12
284	0	0	0	0	0	0	-27	-24	60	60	0	4	-1	-31.565	1.0642	20	0	5350	-1	0	0	0	-1	0	0	0	0	-1	0	0	250	BB 200-20k 50ms.16	120	-1	0	0	0	0	-1	-24	0	0	0	100	20	9	250	BB 200-20k InnerSpkr 50ms.16	13
285	0	0	0	0	0	0	3	3	60	60	0	4	-1	-4.844	1.0642	20	0	5350	-1	0	0	0	-1	0	0	0	0	-1	0	0	250	BB 200-20k 50ms.16	120	-1	0	0	0	0	-1	3	0	0	0	100	20	4	250	BB 200-20k InnerSpkr 50ms.16	15
286	0	0	0	0	0	0	-21	-21	60	60	0	4	-1	-12.7613	1.0642	20	0	5350	-1	0	0	0	-1	0	0	0	0	-1	0	0	250	BB 200-20k 50ms.16	120	-1	0	0	0	0	-1	-21	0	0	0	100	20	6	250	BB 200-20k InnerSpkr 50ms.16	15
287	0	0	0	0	0	0	12	12	60	60	0	4	-1	4.063	1.0642	20	0	5350	-1	0	0	0	-1	0	0	0	0	-1	0	0	250	BB 200-20k 50ms.16	120	-1	0	0	0	0	-1	12	0	0	0	100	20	0	250	BB 200-20k InnerSpkr 50ms.16	18
288	0	0	0	0	0	0	-15	-15	60	60	0	4	-1	-22.658	1.0642	20	0	5350	-1	0	0	0	-1	0	0	0	0	-1	0	0	250	BB 200-20k 50ms.16	120	-1	0	0	0	0	-1	-15	0	0	0	100	20	12	250	BB 200-20k InnerSpkr 50ms.16	16
289	0	0	0	0	0	0	21	21	60	60	0	4	-1	12.97	1.0642	20	0	5350	-1	0	0	0	-1	0	0	0	0	-1	0	0	250	BB 200-20k 50ms.16	120	-1	0	0	0	0	-1	21	0	0	0	100	20	0	250	BB 200-20k InnerSpkr 50ms.16	17
290	0	0	0	0	0	0	9	9	60	60	0	4	-1	1.094	1.0642	20	0	5350	-1	0	0	0	-1	0	0	0	0	-1	0	0	250	BB 200-20k 50ms.16	120	-1	0	0	0	0	-1	9	0	0	0	100	20	11	250	BB 200-20k InnerSpkr 50ms.16	17
291	0	0	0	0	0	0	-3	-3	60	60	0	4	-1	-10.782	1.0642	20	0	5350	-1	0	0	0	-1	0	0	0	0	-1	0	0	250	BB 200-20k 50ms.16	120	-1	0	0	0	0	-1	-3	0	0	0	100	20	0	250	BB 200-20k InnerSpkr 50ms.16	14
292	0	0	0	0	0	0	-19	-15	60	60	0	4	-1	-6.8233	1.0642	20	0	5350	-1	0	0	0	-1	0	0	0	0	-1	0	0	250	BB 200-20k 50ms.16	120	-1	0	0	0	0	-1	-15	0	0	0	100	20	11	250	BB 200-20k InnerSpkr 50ms.16	14
293	0	0	0	0	0	0	15	15	60	60	0	4	-1	22.8667	1.0642	20	0	5350	-1	0	0	0	-1	0	0	0	0	-1	0	0	250	BB 200-20k 50ms.16	120	-1	0	0	0	0	-1	15	0	0	0	100	20	0	250	BB 200-20k InnerSpkr 50ms.16	14
294	0	0	0	0	0	0	-18	-6	60	60	0	4	-1	2.0837	1.0642	20	0	5350	-1	0	0	0	-1	0	0	0	0	-1	0	0	250	BB 200-20k 50ms.16	120	-1	0	0	0	0	-1	-6	0	0	0	100	20	14	250	BB 200-20k InnerSpkr 50ms.16	16
295	0	0	0	0	0	0	31	24	60	60	0	4	-1	15.939	1.0642	20	0	5350	-1	0	0	0	-1	0	0	0	0	-1	0	0	250	BB 200-20k 50ms.16	120	-1	0	0	0	0	-1	24	0	0	0	100	20	0	250	BB 200-20k InnerSpkr 50ms.16	15
296	0	0	0	0	0	0	3	3	60	60	0	4	-1	10.9907	1.0642	20	0	5350	-1	0	0	0	-1	0	0	0	0	-1	0	0	250	BB 200-20k 50ms.16	120	-1	0	0	0	0	-1	3	0	0	0	100	20	0	250	BB 200-20k InnerSpkr 50ms.16	15
297	0	0	0	0	0	0	-12	-12	60	60	0	4	-1	-3.8543	1.0642	20	0	5350	-1	0	0	0	-1	0	0	0	0	-1	0	0	250	BB 200-20k 50ms.16	120	-1	0	0	0	0	-1	-12	0	0	0	100	20	0	250	BB 200-20k InnerSpkr 50ms.16	17
298	0	0	0	0	0	0	32	27	60	60	0	4	-1	34.7427	1.0642	20	0	5350	-1	0	0	0	-1	0	0	0	0	-1	0	0	250	BB 200-20k 50ms.16	120	-1	0	0	0	0	-1	27	0	0	0	100	20	14	250	BB 200-20k InnerSpkr 50ms.16	12
299	0	0	0	0	0	0	-14	-12	60	60	0	4	-1	-19.689	1.0642	20	0	5350	-1	0	0	0	-1	0	0	0	0	-1	0	0	250	BB 200-20k 50ms.16	120	-1	0	0	0	0	-1	-12	0	0	0	100	20	0	250	BB 200-20k InnerSpkr 50ms.16	16
300	0	0	0	0	0	0	18	18	60	60	0	4	-1	25.8357	1.0642	20	0	5350	-1	0	0	0	-1	0	0	0	0	-1	0	0	250	BB 200-20k 50ms.16	120	-1	0	0	0	0	-1	18	0	0	0	100	20	0	250	BB 200-20k InnerSpkr 50ms.16	18
301	0	0	0	0	0	0	-30	-30	60	60	0	4	-1	-37.503	1.0642	20	0	5350	-1	0	0	0	-1	0	0	0	0	-1	0	0	250	BB 200-20k 50ms.16	120	-1	0	0	0	0	-1	-30	0	0	0	100	20	0	250	BB 200-20k InnerSpkr 50ms.16	17
302	0	0	0	0	0	0	-18	-18	60	60	0	4	-1	-25.627	1.0642	20	0	5350	-1	0	0	0	-1	0	0	0	0	-1	0	0	250	BB 200-20k 50ms.16	120	-1	0	0	0	0	-1	-18	0	0	0	100	20	0	250	BB 200-20k InnerSpkr 50ms.16	18
303	0	0	0	0	0	0	23	30	60	60	0	4	-1	21.877	1.0642	20	0	5350	-1	0	0	0	-1	0	0	0	0	-1	0	0	250	BB 200-20k 50ms.16	120	-1	0	0	0	0	-1	30	0	0	0	100	20	13	250	BB 200-20k InnerSpkr 50ms.16	17
304	0	0	0	0	0	0	-18	-18	60	60	0	4	-1	-9.7923	1.0642	20	0	5350	-1	0	0	0	-1	0	0	0	0	-1	0	0	250	BB 200-20k 50ms.16	120	-1	0	0	0	0	-1	-18	0	0	0	100	20	10	250	BB 200-20k InnerSpkr 50ms.16	14
305	0	0	0	0	0	0	13	27	60	60	0	4	-1	18.908	1.0642	20	0	5350	-1	0	0	0	-1	0	0	0	0	-1	0	0	250	BB 200-20k 50ms.16	120	-1	0	0	0	0	-1	27	0	0	0	100	20	0	250	BB 200-20k InnerSpkr 50ms.16	13
306	0	0	0	0	0	0	-24	-24	60	60	0	4	-1	-15.7303	1.0642	20	0	5350	-1	0	0	0	-1	0	0	0	0	-1	0	0	250	BB 200-20k 50ms.16	120	-1	0	0	0	0	-1	-24	0	0	0	100	20	0	250	BB 200-20k InnerSpkr 50ms.16	14
307	0	0	0	0	0	0	-9	-9	60	60	0	4	-1	-16.72	1.0642	20	0	5350	-1	0	0	0	-1	0	0	0	0	-1	0	0	250	BB 200-20k 50ms.16	120	-1	0	0	0	0	-1	-9	0	0	0	100	20	15	250	BB 200-20k InnerSpkr 50ms.16	18
308	0	0	0	0	0	0	6	6	60	60	0	4	-1	-1.875	1.0642	20	0	5350	-1	0	0	0	-1	0	0	0	0	-1	0	0	250	BB 200-20k 50ms.16	120	-1	0	0	0	0	-1	6	0	0	0	100	20	3	250	BB 200-20k InnerSpkr 50ms.16	12
309	0	0	0	0	0	0	-11	-21	60	60	0	4	-1	-28.596	1.0642	20	0	5350	-1	0	0	0	-1	0	0	0	0	-1	0	0	250	BB 200-20k 50ms.16	120	-1	0	0	0	0	-1	-21	0	0	0	100	20	7	250	BB 200-20k InnerSpkr 50ms.16	15
310	0	0	0	0	0	0	18	18	60	60	0	4	-1	10.001	1.0642	20	0	5350	-1	0	0	0	-1	0	0	0	0	-1	0	0	250	BB 200-20k 50ms.16	120	-1	0	0	0	0	-1	18	0	0	0	100	20	9	250	BB 200-20k InnerSpkr 50ms.16	16
311	0	0	0	0	0	0	-27	-27	60	60	0	4	-1	-18.6993	1.0642	20	0	5350	-1	0	0	0	-1	0	0	0	0	-1	0	0	250	BB 200-20k 50ms.16	120	-1	0	0	0	0	-1	-27	0	0	0	100	20	0	250	BB 200-20k InnerSpkr 50ms.16	13
312	0	0	0	0	0	0	24	24	60	60	0	4	-1	31.7737	1.0642	20	0	5350	-1	0	0	0	-1	0	0	0	0	-1	0	0	250	BB 200-20k 50ms.16	120	-1	0	0	0	0	-1	24	0	0	0	100	20	0	250	BB 200-20k InnerSpkr 50ms.16	16
313	0	0	0	0	0	0	-9	-9	60	60	0	4	-1	-0.88533	1.0642	20	0	5350	-1	0	0	0	-1	0	0	0	0	-1	0	0	250	BB 200-20k 50ms.16	120	-1	0	0	0	0	-1	-9	0	0	0	100	20	14	250	BB 200-20k InnerSpkr 50ms.16	18
314	0	0	0	0	0	0	30	30	60	60	0	4	-1	37.7117	1.0642	20	0	5350	-1	0	0	0	-1	0	0	0	0	-1	0	0	250	BB 200-20k 50ms.16	120	-1	0	0	0	0	-1	30	0	0	0	100	20	16	250	BB 200-20k InnerSpkr 50ms.16	17
315	0	0	0	0	0	0	-3	-3	60	60	0	4	-1	5.0527	1.0642	20	0	5350	-1	0	0	0	-1	0	0	0	0	-1	0	0	250	BB 200-20k 50ms.16	120	-1	0	0	0	0	-1	-3	0	0	0	100	20	13	250	BB 200-20k InnerSpkr 50ms.16	13
316	0	0	0	0	0	0	15	15	60	60	0	4	-1	7.032	1.0642	20	0	5350	-1	0	0	0	-1	0	0	0	0	-1	0	0	250	BB 200-20k 50ms.16	120	-1	0	0	0	0	-1	15	0	0	0	100	20	0	250	BB 200-20k InnerSpkr 50ms.16	15
317	0	0	0	0	0	0	-6	-6	60	60	0	4	-1	-13.751	1.0642	20	0	5350	-1	0	0	0	-1	0	0	0	0	-1	0	0	250	BB 200-20k 50ms.16	120	-1	0	0	0	0	-1	-6	0	0	0	100	20	16	250	BB 200-20k InnerSpkr 50ms.16	17
318	0	0	0	0	0	0	6	6	60	60	0	4	-1	13.9597	1.0642	20	0	5350	-1	0	0	0	-1	0	0	0	0	-1	0	0	250	BB 200-20k 50ms.16	120	-1	0	0	0	0	-1	6	0	0	0	100	20	0	250	BB 200-20k InnerSpkr 50ms.16	15
319	0	0	0	0	0	0	-40	-30	60	60	0	4	-1	-21.6683	1.0642	20	0	5350	-1	0	0	0	-1	0	0	0	0	-1	0	0	250	BB 200-20k 50ms.16	120	-1	0	0	0	0	-1	-30	0	0	0	100	20	12	250	BB 200-20k InnerSpkr 50ms.16	16
320	0	0	0	0	0	0	12	12	60	60	0	4	-1	19.8977	1.0642	20	0	5350	-1	0	0	0	-1	0	0	0	0	-1	0	0	250	BB 200-20k 50ms.16	120	-1	0	0	0	0	-1	12	0	0	0	100	20	9	250	BB 200-20k InnerSpkr 50ms.16	16
[truncated: 54 more columns]
