# Supplementary material for: Multiple time scales of the ventriloquism aftereffect
Source: PLoS One. 2018 Aug 1;13(8):e0200930. doi: 10.1371/journal.pone.0200930 (PMC6070234; doi:10.1371/journal.pone.0200930)
Supplement: S1 File — Data are provided as .csv files, and can be readily parsed by BuildRecalibrationInputVector.m. All analyses were conducted with MATLAB 2017b. Computational modeling requires the System Identification Toolbox, and can be run by calling EstimateModelParameters.m. (ZIP) [file pone.0200930.s001.zip › Supplemental Model Files/PowerModel.m]

% PowerModel.m
% Created 6/25/15 by A. Bosen
%
% This funtion is the core of the gray box model of visual capture and
% recalibration. It is designed to work with idnlgrey in the System
% Identification toolbox.

% t is the current stimulus repetition number (NOT time, that's in the input vector)
% x is concatenated vectors that represent the effect of recalibration and capture at a quantized range of locations in space
%	the recalibration array contains spatial gain and offset, and will only change offset here.  It's included so that
%	the model can be expanded later to incorporate changes in spatial gain, once it's determined when these occur in
%	an experimental environment
%	the capture arrays are a transient effect of visual capture on subsequent auditory targets. Its effect is spatially focal,
%	and is modeled as a triangle wave that is superimposed on the previous capture array every time the input is an AV pair
% u is an 4 by 1 input vector that describes the current stimulus, which contains:
%	visual target location, if present.  If no visual target was presented, this is NaN
%	auditory target location
%	current Experiment time
%	whether or not the model should give a real localization response (i.e. if the subject had to localize on this trial)
%
% captureMagnitude is the fraction of the distance that the auditory target gets captured in an AV pair, scalar between 0 and 1
% accumulationRate is the amount the visual capture vector shifts per AV pair, in the vicinity of the AV pair, in degrees
% decayRate is the rate at which the capture vector decays back to zero, defined by a power law 
% captureWidth is the width of the triangle that gets added to the capture vector for every AV pair, in degrees

function [dx,y] = PowerModel(t, x, u, captureMagnitude, accumulationRate, decayRate, captureWidth, varargin)
%Unpack the state vector x into recalibration and capture vectors
%The design here assumes that each vector is quantized into 1 degree increments, centered around zero. The state vectors must be at least
%as wide as the target array, otherwise later code will fail
%This is a confusing matrix, but it basically saves the time at which each event occured (needed for the power law) as the first element of each row,
%and the effect of that event on localization at each azimuth at that time as the rest of the row.  
%I hate the magic numbers here, but I can't pass system states in another way
recalibrationVector = x(1:101)';
%Npoints is set specifically for each experiment, because we don't have the metadata available to know how many trials there were otherwise
if(length(x) == 127805)
	%This is set specifically for the recalibration data
	NPOINTS = 1252;
elseif(length(x) == 299981)
	%This is set specifically for the fast process data
	NPOINTS = 2940;
elseif(length(x) == 295901)
	%This is set specifically for the fast process data for one session of subject GE,
	%who had a few trials we had to discard due to an equipment glitch
	NPOINTS = 2900;
end
captureTimes = x(102:(102+NPOINTS-1))';
captureVectors = reshape(x(102+NPOINTS:end),[],NPOINTS)';

%Unpack the input vector u into its respective components
visTarget = u(1);
audTarget = u(2);
experimentTime = u(3);
localizeTarget = u(4);


cumulativeCaptureVector = zeros(1,size(captureVectors,2));
%Go through all previous events and calculate the effect they should have on the current stimulus
for(eventIndex = 1:(find(captureTimes == 0,1)-1))
	%Previous history + the current capture vector decayed by time, normalized to start at 1 at 50 ms after the initial event (50 ms being the duration of the AV targets)
	cumulativeCaptureVector = cumulativeCaptureVector + (captureVectors(eventIndex,:) * ((experimentTime - captureTimes(eventIndex))^(-1*decayRate) * (0.05^decayRate)));
end

%Figure out the perceived auditory target location, based on the recalibration and capture vectors
%The aud target location needs to be translated to an index for the recalibration and capture vectors
%This is done by assuming 1 degree increments centered around zero for the locations in these arrays
if(audTarget ~= 1000)
	vectorIndex = audTarget + ceil(length(recalibrationVector)/2);
	%interp1 is needed here because vectorIndex is not guaranteed to be an integer
	perceivedAud = audTarget + interp1(recalibrationVector,vectorIndex) + interp1(cumulativeCaptureVector,vectorIndex);
else
	perceivedAud = 1000;
end
%Note: in the future, we could also add code to simulate perceived visual location, but for simplicity we're assuming perfect
%accuracy for visual perception

%Calculate the difference between visual and perceived auditory location
if((visTarget == 1000) || (audTarget == 1000))
	%If there wasn't a visual target, there was no disparity
	deltaAV = 0;
else
	deltaAV = visTarget - perceivedAud;
end

%Only give a localization response if a subject was instructed to, otherwise return a fake response
if(localizeTarget)
	%This will reduce to y = perceivedAud if there was no visual target
	y = perceivedAud + captureMagnitude * deltaAV;
else
	y = 1000;
end

%Save a snapshot of the current capture event in the captureTimes/Vectors, for use in the next time step
currentEventIndex = find(captureTimes == 0,1);
captureTimes(currentEventIndex) = experimentTime;
if((audTarget ~= 1000) && (visTarget ~= 1000))
	audIndex = audTarget + ceil(size(captureVectors,2)/2);
	if(captureWidth ~= -1)
		captureVectors(currentEventIndex,:) = (accumulationRate * max(0,1 - (abs((1:size(captureVectors,2)) - audIndex)/captureWidth)) * deltaAV);
	else
		captureVectors(currentEventIndex,:) = accumulationRate * deltaAV;
	end
end

%Note that in the power law model we do not update the recalibration vector, and instead assume that "recalibration" is handled
%by the power law decay process

%Repack the recalibration and capture vectors into the state vector
dx = [recalibrationVector captureTimes reshape(captureVectors',1,[])]';

end
