# Supplementary material for: Multiple time scales of the ventriloquism aftereffect
Source: PLoS One. 2018 Aug 1;13(8):e0200930. doi: 10.1371/journal.pone.0200930 (PMC6070234; doi:10.1371/journal.pone.0200930)
Supplement: S1 File — Data are provided as .csv files, and can be readily parsed by BuildRecalibrationInputVector.m. All analyses were conducted with MATLAB 2017b. Computational modeling requires the System Identification Toolbox, and can be run by calling EstimateModelParameters.m. (ZIP) [file pone.0200930.s001.zip › Supplemental Model Files/Recalibration Data/DPR Ventriloquism_Aftereffect_Minus8_Double.csv]

Trial	ExperLength	NumStimReps	StimType	VisOddballRepNum	AudOddballRepNum	Galvo Az	Galvo El	Outer Az	Outer El	Inner Az	Pointer Az	Pointer El	StimRepRate	RespTime
1	10.786	1	A	0	0	-0.25981	-0.207245	5.845707	-0.009103	-59.916	0.485	-0.466233	4	2.86
2	21.905	1	A	0	0	-0.25981	-0.207245	14.796478	-0.009103	-59.916	6.11	-2.187993	4	2.977
3	32.195	1	A	0	0	-0.25981	-0.207245	-24.00484	-0.008092	-59.916	-26.761	-1.375163	4	2.715
4	41.296	1	A	0	0	-0.25981	-0.207245	-15.10399	-0.009103	-59.916	-14.105	-0.738816	4	2.796
5	51.246	1	A	0	0	-0.25981	-0.207245	-6.139241	-0.008092	-59.916	-4.349	-1.826874	4	2.762
6	62.56	1	A	0	0	-0.25981	-0.207245	14.879347	-0.008092	-59.917	6.901	-1.826874	4	3.078
7	75.184	1	A	0	0	-0.25981	-0.207245	-18.028341	-0.008092	-59.916	-19.378	-1.193649	4	2.684
8	89.996	1	A	0	0	-0.25981	-0.207245	29.781657	-0.008092	-59.916	27.731	-2.097802	4	3.445
9	99.931	1	A	0	0	-0.25981	-0.207245	-3.01321	-0.008092	-59.916	-4.085	-0.829903	4	1.904
10	109.331	1	A	0	0	-0.25981	-0.207245	-15.032104	-0.008092	-59.916	-15.863	-2.367171	4	2.774
11	122.486	1	A	0	0	-0.25981	-0.207245	17.913523	-0.009103	-59.916	11.647	-2.457184	4	3.434
12	131.806	1	A	0	0	-0.25981	-0.207245	8.906841	-0.008092	-59.917	2.067	-1.645956	4	2.738
13	144.013	1	A	0	0	-0.25981	-0.207245	-29.9434	-0.009103	-59.916	-40.296	-0.100567	4	2.941
14	157.964	1	A	0	0	-0.25981	-0.207245	23.8411	-0.008092	-59.918	20.348	-3.085611	4	3.336
15	169.38	1	A	0	0	-0.25981	-0.207245	-9.049614	-0.008092	-59.917	-9.447	-0.5575	4	2.224
16	184.339	1	A	0	0	-0.25981	-0.207245	26.902234	-0.008092	-59.916	26.677	-1.555408	4	3.229
17	194.168	1	A	0	0	-0.25981	-0.207245	-6.024423	-0.008092	-59.916	-3.997	-1.645956	4	2.511
18	204.048	1	A	0	0	-0.25981	-0.207245	5.876658	-0.008092	-59.916	0.046	-2.187993	4	2.406
19	215.28	1	A	0	0	-0.25981	-0.207245	-15.008142	-0.009103	-59.916	-20.872	-1.736445	4	2.119
20	225.372	1	A	0	0	-0.25981	-0.207245	2.845477	-0.009103	-59.917	-0.218	-1.102803	4	2.694
21	235.733	1	A	0	0	-0.25981	-0.207245	20.804927	-0.008092	-59.917	17.975	-3.085611	4	2.555
22	247.621	1	A	0	0	-0.25981	-0.207245	-11.984948	-0.009103	-59.916	-13.841	-1.645956	4	2.406
23	258.781	1	A	0	0	-0.25981	-0.207245	11.822206	-0.008092	-59.916	5.143	-1.284436	4	2.586
24	270.331	1	A	0	0	-0.25981	-0.207245	-20.995624	-0.008092	-59.917	-32.034	-0.374907	4	2.122
25	281.306	1	A	0	0	-0.25981	-0.207245	5.839717	-0.008092	-59.916	-0.657	-0.192074	4	2.576
26	290.659	1	A	0	0	-0.25981	-0.207245	-6.022426	-0.009103	-59.916	-4.349	-0.192074	4	2.417
27	301.936	1	A	0	0	-0.25981	-0.207245	-26.975118	-0.009103	-59.916	-36.956	-1.011896	4	2.683
28	313.791	1	A	0	0	-0.25981	-0.207245	14.826431	-0.009103	-59.916	9.977	-2.547137	4	2.549
29	471.957	20	B	7	0	-20.301048	-0.207245	-11.998926	-0.009103	-59.916	9.977	-12.180293	4	0.001
30	480.02	1	A	0	0	-0.25981	-0.207245	-12.009908	-0.008092	-59.916	-11.204	-0.738816	4	3.154
31	489.859	1	A	0	0	-0.25981	-0.207245	-23.999848	-0.009103	-59.916	-24.3	-0.374907	4	2.492
32	503.99	20	B	0	15	0.742252	-0.207245	8.839947	-0.008092	-59.916	-0.306	-12.347699	4	0.001
33	510.792	1	A	0	0	-0.25981	-0.207245	8.839947	-0.009103	-59.916	1.716	-2.007552	4	2.411
34	523.51	20	B	0	7	15.773181	-0.207245	23.833113	-0.008092	-59.916	-1.273	-12.93066	4	0.001
35	531.861	1	A	0	0	-0.25981	-0.207245	23.8411	-0.009103	-59.918	16.305	-2.097802	4	2.453
36	542.6	1	A	0	0	-0.25981	-0.207245	-12.004916	-0.008092	-59.916	-12.259	-0.466233	4	2.667
37	554.041	20	B	12	0	-29.319605	-0.207245	-21.002613	-0.009103	-59.917	4.264	-13.013822	4	0.001
38	561.668	1	A	0	0	-0.25981	-0.207245	-21.005608	-0.008092	-59.917	-25.091	-0.64767	4	2.181
39	574.562	20	B	0	6	3.748438	-0.207245	11.813221	-0.008092	-59.916	-2.855	-12.347699	4	0.001
40	582.925	1	A	0	0	-0.25981	-0.207245	11.830194	-0.009103	-59.916	4.44	-0.5575	4	2.431
41	592.421	1	A	0	0	-0.25981	-0.207245	23.826124	-0.009103	-59.916	16.745	-1.736445	4	2.432
42	606.595	20	B	8	0	-35.331976	-0.207245	-26.950158	-0.008092	-59.916	0.046	-13.345836	4	0.001
43	613.922	1	A	0	0	-0.25981	-0.207245	-26.968129	-0.008092	-59.916	-32.913	-0.100567	4	2.393
44	623.113	20	B	0	11	-32.32579	-0.207245	-24.058754	-0.009103	-59.916	4.177	-13.179955	4	0.001
45	630.015	1	A	0	0	-0.25981	-0.207245	-24.058754	-0.009103	-59.916	-30.54	-0.738816	4	2.465
46	640.528	1	A	0	0	-0.25981	-0.207245	11.855154	-0.009103	-59.916	5.671	-1.555408	4	2.435
47	650.138	1	A	0	0	-0.25981	-0.207245	-6.020429	-0.009103	-59.916	-2.767	0.174315	4	2.56
48	660.102	1	A	0	0	-0.25981	-0.207245	17.660925	-0.008092	-59.916	9.011	-1.645956	4	2.51
49	673.165	20	B	14	0	-20.301048	-0.207245	-11.990938	-0.008092	-59.916	3.913	-13.09692	4	0.001
50	680.659	1	A	0	0	-0.25981	-0.207245	-11.992935	-0.009103	-59.916	-10.589	-0.920929	4	2.569
51	690.123	1	A	0	0	-0.25981	-0.207245	-23.995854	-0.008092	-59.916	-32.65	-1.102803	4	3.027
52	704.697	20	B	9	0	21.785552	-0.207245	29.770674	-0.009103	-59.916	-6.195	-13.09692	4	0.001
53	712.399	1	A	0	0	-0.25981	-0.207245	29.797631	-0.008092	-59.916	20.261	-1.4648	4	2.764
54	724.217	20	B	0	16	15.773181	-0.207245	23.918977	-0.009103	-59.916	-13.314	-12.598327	4	0.001
55	732.525	1	A	0	0	-0.25981	-0.207245	23.920973	-0.008092	-59.916	20.348	-0.5575	4	3.353
56	744	1	A	0	0	-0.25981	-0.207245	-12.004916	-0.008092	-59.916	-12.7864	-1.193453	4	0
57	754.748	20	B	18	0	-23.307233	-0.207245	-15.019124	-0.009103	-59.916	-3.382	-13.262927	4	0.001
58	762.822	1	A	0	0	-0.25981	-0.207245	-15.02212	-0.009103	-59.916	-17.357	-1.011896	4	2.634
59	775.269	20	B	0	13	3.748438	-0.207245	11.880114	-0.009103	-59.916	-1.448	-12.347699	4	0.001
60	783.08	1	A	0	0	-0.25981	-0.207245	11.879116	-0.009103	-59.916	4.177	-1.193649	4	2.863
61	792.381	1	A	0	0	-0.25981	-0.207245	23.851084	-0.009103	-59.918	19.469	-2.097802	4	2.64
62	805.296	1	A	0	0	-0.25981	-0.207245	-18.058293	-0.009103	-59.916	-21.4	-0.466233	4	2.559
63	815.772	1	A	0	0	-0.25981	-0.207245	5.858687	-0.008092	-59.916	0.485	-0.64767	4	2.5
64	829.824	20	B	11	0	-32.32579	-0.207245	-24.001845	-0.009103	-59.916	1.012	-12.347699	4	0.001
65	836.966	1	A	0	0	-0.25981	-0.207245	-24.000846	-0.009103	-59.916	-34.32	0.724662	4	2.703
66	848.896	1	A	0	0	-0.25981	-0.207245	11.808229	-0.009103	-59.916	10.241	-2.097802	4	3.123
67	860.355	20	B	0	10	-11.28249	-0.207245	-3.044161	-0.008092	-59.916	0.221	-11.929654	4	0.001
68	867.964	1	A	0	0	-0.25981	-0.207245	-3.039169	-0.008092	-59.916	-3.382	0.724662	4	2.68
69	878.875	20	B	6	0	-20.301048	-0.207245	-12.016897	-0.009103	-59.916	-3.382	-12.347699	4	0.001
70	887.059	1	A	0	0	-0.25981	-0.207245	-12.0149	-0.009103	-59.916	-9.71	-0.738816	4	2.739
71	896.963	1	A	0	0	-0.25981	-0.207245	-24.015823	-0.008092	-59.916	-31.507	-0.192074	4	2.141
72	909.907	20	B	0	17	6.754624	-0.207245	14.856383	-0.008092	-59.916	-4.173	-12.264028	4	0.001
73	917.122	1	A	0	0	-0.25981	-0.207245	14.854386	-0.008092	-59.916	7.341	-1.555408	4	2.272
74	928.927	20	B	15	0	15.773181	-0.207245	23.838105	-0.009103	-59.916	-7.864	-12.180293	4	0.001
75	937.751	1	A	0	0	-0.25981	-0.207245	23.842099	-0.009103	-59.916	14.46	-1.645956	4	2.872
76	949.308	1	A	0	0	-0.25981	-0.207245	-12.010907	-0.009103	-59.915	-11.732	-2.007552	4	2.411
77	959.609	1	A	0	0	-0.25981	-0.207245	17.664918	-0.009103	-59.915	9.186	-2.097802	4	2.185
78	968.251	1	A	0	0	-0.25981	-0.207245	5.932569	-0.009103	-59.915	0.046	-1.284436	4	2.365
79	978.978	20	B	0	12	3.748438	-0.207245	11.838181	-0.008092	-59.917	0.046	-13.511466	4	0.001
80	987.14	1	A	0	0	-0.25981	-0.207245	11.837183	-0.009103	-59.915	0.485	-0.5575	4	2.735
81	998.418	1	A	0	0	-0.25981	-0.207245	23.881037	-0.008092	-59.916	15.778	-1.736445	4	2.98
82	1012.011	20	B	0	8	-17.294862	-0.207245	-9.038631	-0.009103	-59.916	-3.118	-13.09692	4	0.001
83	1017.593	1	A	0	0	-0.25981	-0.207245	-9.034638	-0.008092	-59.916	-10.765	-0.283521	4	2.129
84	1029.53	20	B	17	0	-32.32579	-0.207245	-23.984872	-0.009103	-59.915	2.507	-13.013822	4	0.001
85	1037.066	1	A	0	0	-0.25981	-0.207245	-23.98587	-0.009103	-59.915	-31.331	-0.5575	4	2.576
86	1047.818	1	A	0	0	-0.25981	-0.207245	11.852159	-0.008092	-59.915	4.528	-1.826874	4	2.335
87	1059.562	20	B	0	9	18.779367	-0.207245	26.792409	-0.008092	-59.915	0.925	-13.262927	4	0.001
88	1066.645	1	A	0	0	-0.25981	-0.207245	26.807385	-0.009103	-59.915	20.261	-1.193649	4	2.641
89	1080.583	20	B	0	14	-20.301048	-0.207245	-12.020891	-0.009103	-59.915	1.716	-12.848381	4	0.001
90	1088.537	1	A	0	0	-0.25981	-0.207245	-12.006913	-0.009103	-59.915	-11.029	-1.917243	4	2.498
91	1097.821	1	A	0	0	-0.25981	-0.207245	-24.005838	-0.009103	-59.915	-27.288	-2.097802	4	2.291
92	1107.134	1	A	0	0	-0.25981	-0.207245	-6.126261	-0.009103	-59.915	-4.788	-1.4648	4	2.602
93	1116.335	1	A	0	0	-0.25981	-0.207245	-18.013365	-0.009103	-59.915	-26.234	-1.284436	4	2.25
94	1129.134	20	B	10	0	15.773181	-0.207245	23.81015	-0.008092	-59.916	-7.161	-12.180293	4	0.001
95	1136.908	1	A	0	0	-0.25981	-0.207245	23.828121	-0.009103	-59.915	16.657	-1.284436	4	2.839
96	1146.323	1	A	0	0	-0.25981	-0.207245	-12.00891	-0.009103	-59.915	-14.28	-0.5575	4	2.206
97	1157.664	20	B	0	18	-38.338162	-0.207245	-29.956379	-0.009103	-59.915	-0.482	-13.428682	4	0.001
98	1164.278	1	A	0	0	-0.25981	-0.207245	-29.960373	-0.009103	-59.915	-33.968	-1.193649	4	1.686
99	1178.185	20	B	16	0	3.748438	-0.207245	11.816216	-0.009103	-59.915	4.792	-12.264028	4	0.001
100	1184.809	1	A	0	0	-0.25981	-0.207245	11.823205	-0.009103	-59.917	4.264	-1.555408	4	2.201
101	1194.097	1	A	0	0	-0.25981	-0.207245	23.830118	-0.008092	-59.916	10.768	-2.637031	4	2.459
102	1207.215	20	B	0	5	-5.270119	-0.207245	2.983258	-0.009103	-59.915	-3.734	-12.264028	4	0.001
103	1215.477	1	A	0	0	-0.25981	-0.207245	2.979264	-0.009103	-59.915	-0.833	-0.283521	4	2.334
104	1228.236	20	B	13	0	-32.32579	-0.207245	-23.970894	-0.009103	-59.915	-0.833	-12.264028	4	0.001
105	1235.768	1	A	0	0	-0.25981	-0.207245	-23.974888	-0.008092	-59.915	-32.562	-0.374907	4	2.082
106	1246.362	1	A	0	0	-0.25981	-0.207245	11.827199	-0.008092	-59.915	-0.657	-1.011896	4	2.68
107	1257.767	20	B	5	0	12.766995	-0.207245	20.845862	-0.008092	-59.915	-6.107	-12.514849	4	0.001
108	1264.82	1	A	0	0	-0.25981	-0.207245	20.847859	-0.009103	-59.915	9.538	-1.4648	4	2.097
109	1617.066	20	B	7	0	-20.301048	-0.207245	-12.004916	-0.009103	-59.915	2.067	-12.264028	4	0.001
110	1624.098	1	A	0	0	-0.25981	-0.207245	-12.004916	-0.008092	-59.915	-11.732	-0.100567	4	2.112
111	1632.085	1	A	0	0	-0.25981	-0.207245	-23.990862	-0.008092	-59.916	-26.761	-1.284436	4	2.088
112	1646.096	20	B	0	15	0.742252	-0.207245	8.835954	-0.008092	-59.915	0.485	-12.514849	4	0.001
113	1653.584	1	A	0	0	-0.25981	-0.207245	8.877887	-0.008092	-59.915	1.188	-2.187993	4	3.053
114	1665.616	20	B	0	7	15.773181	-0.207245	23.821132	-0.009103	-59.915	-3.646	-12.264028	4	0.001
115	1673.557	1	A	0	0	-0.25981	-0.207245	23.834111	-0.008092	-59.916	12.175	-1.4648	4	2.512
116	1683.325	1	A	0	0	-0.25981	-0.207245	-11.980954	-0.009103	-59.915	-14.984	-0.920929	4	2.282
117	1694.647	20	B	12	0	-29.319605	-0.207245	-21.020584	-0.008092	-59.915	-6.107	-13.345836	4	0.001
118	1701.732	1	A	0	0	-0.25981	-0.207245	-21.006606	-0.009103	-59.915	-25.794	-1.826874	4	2.163
119	1714.666	20	B	0	6	3.748438	-0.207245	11.818213	-0.009103	-59.915	-0.042	-12.264028	4	0.001
120	1721.362	1	A	0	0	-0.25981	-0.207245	11.827199	-0.009103	-59.915	4.001	-1.011896	4	2.256
121	1731.126	1	A	0	0	-0.25981	-0.207245	23.865062	-0.009103	-59.915	13.932	-0.100567	4	2.508
122	1745.698	20	B	8	0	-35.331976	-0.207245	-26.986101	-0.009103	-59.915	-2.152	-12.514849	4	0.001
123	1753.013	1	A	0	0	-0.25981	-0.207245	-26.983106	-0.009103	-59.915	-33.704	-1.193649	4	2.389
124	1763.717	20	B	0	11	-32.32579	-0.207245	-24.098691	-0.008092	-59.915	-1.448	-12.180293	4	0.001
125	1771.61	1	A	0	0	-0.25981	-0.207245	-24.091702	-0.009103	-59.915	-30.452	-1.011896	4	2.452
126	1783.569	1	A	0	0	-0.25981	-0.207245	11.810226	-0.009103	-59.915	1.803	-1.102803	4	2.384
127	1791.592	1	A	0	0	-0.25981	-0.207245	-6.039399	-0.009103	-59.915	-4.349	-0.64767	4	1.94
128	1800.815	1	A	0	0	-0.25981	-0.207245	17.679895	-0.008092	-59.915	4.968	-1.011896	4	2.129
129	1814.769	20	B	14	0	-20.301048	-0.207245	-12.012903	-0.008092	-59.915	-11.116	-12.347699	4	0.001
130	1823.151	1	A	0	0	-0.25981	-0.207245	-12.009908	-0.009103	-59.915	-10.413	-0.920929	4	2.419
131	1832.028	1	A	0	0	-0.25981	-0.207245	-24.008834	-0.008092	-59.915	-26.409	-0.374907	4	1.836
132	1846.802	20	B	9	0	21.785552	-0.207245	29.778661	-0.008092	-59.915	-2.503	-12.180293	4	0.001
133	1853.904	1	A	0	0	-0.25981	-0.207245	29.784652	-0.008092	-59.915	21.579	-2.996013	4	2.706
134	1864.821	20	B	0	16	15.773181	-0.207245	23.920973	-0.009103	-59.915	-4.173	-12.431306	4	0.001
135	1870.54	1	A	0	0	-0.25981	-0.207245	23.933953	-0.009103	-59.915	16.218	-1.102803	4	2.299
136	1881.228	1	A	0	0	-0.25981	-0.207245	-12.009908	-0.009103	-59.915	-9.798	-1.011896	4	1.979
137	1893.352	20	B	18	0	-23.307233	-0.207245	-15.013134	-0.009103	-59.915	-6.898	-12.93066	4	0.001
138	1900.794	1	A	0	0	-0.25981	-0.207245	-15.013134	-0.008092	-59.915	-16.038	-0.829903	4	2.029
139	1913.373	20	B	0	13	3.748438	-0.207245	11.822206	-0.009103	-59.915	3.649	-13.511466	4	0.001
140	1920.37	1	A	0	0	-0.25981	-0.207245	11.834187	-0.008092	-59.915	2.946	-0.829903	4	2.579
141	1929.974	1	A	0	0	-0.25981	-0.207245	23.833113	-0.008092	-59.915	18.151	-1.917243	4	2.17
142	1941.402	1	A	0	0	-0.25981	-0.207245	-18.039323	-0.009103	-59.915	-19.818	-1.193649	4	2.583
143	1950.77	1	A	0	0	-0.25981	-0.207245	5.876658	-0.008092	-59.915	-0.833	-1.4648	4	2.454
144	1962.924	20	B	11	0	-32.32579	-0.207245	-24.013826	-0.008092	-59.915	-1.361	-12.848381	4	0.001
145	1970.339	1	A	0	0	-0.25981	-0.207245	-24.000846	-0.009103	-59.915	-29.661	0.082627	4	2.477
146	1980.581	1	A	0	0	-0.25981	-0.207245	11.814219	-0.009103	-59.915	2.331	-1.375163	4	1.72
147	1991.955	20	B	0	10	-11.28249	-0.207245	-3.048154	-0.008092	-59.915	-5.491	-11.929654	4	0.001
148	1997.839	1	A	0	0	-0.25981	-0.207245	-3.041166	-0.009103	-59.915	-6.019	-0.829903	4	1.99
149	2008.973	20	B	6	0	-20.301048	-0.207245	-12.022887	-0.009103	-59.915	0.749	-13.345836	4	0.001
150	2015.578	1	A	0	0	-0.25981	-0.207245	-12.018894	-0.008092	-59.915	-11.82	-0.64767	4	1.703
151	2024.065	1	A	0	0	-0.25981	-0.207245	-23.974888	-0.008092	-59.915	-29.837	-0.738816	4	2.16
152	2037.003	20	B	0	17	6.754624	-0.207245	14.774513	-0.009103	-59.915	4.704	-13.013822	4	0.001
153	2044.801	1	A	0	0	-0.25981	-0.207245	14.837413	-0.008092	-59.915	4.704	-1.4648	4	2.385
154	2055.522	20	B	15	0	15.773181	-0.207245	23.831116	-0.008092	-59.915	-6.722	-12.765094	4	0.001
155	2062.851	1	A	0	0	-0.25981	-0.207245	23.832115	-0.009103	-59.915	13.405	-0.64767	4	1.92
156	2073.561	1	A	0	0	-0.25981	-0.207245	-11.966976	-0.009103	-59.914	-9.974	-0.009	4	2.123
157	2085.185	1	A	0	0	-0.25981	-0.207245	17.650941	-0.008092	-59.916	7.692	-1.826874	4	2.199
158	2095.027	1	A	0	0	-0.25981	-0.207245	5.960525	-0.009103	-59.914	-0.306	-1.011896	4	2.526
159	2105.075	20	B	0	12	3.748438	-0.207245	11.82021	-0.008092	-59.915	-2.327	-12.180293	4	0.001
160	2112.095	1	A	0	0	-0.25981	-0.207245	11.822206	-0.009103	-59.915	2.77	-1.555408	4	2.115
161	2123.018	1	A	0	0	-0.25981	-0.207245	23.851084	-0.008092	-59.915	20.524	-1.4648	4	3.016
162	2135.606	20	B	0	8	-17.294862	-0.207245	-9.055604	-0.009103	-59.915	-4.613	-12.097446	4	0.001
163	2142.233	1	A	0	0	-0.25981	-0.207245	-9.027649	-0.008092	-59.914	-9.71	-0.64767	4	2.198
164	2154.626	20	B	17	0	-32.32579	-0.207245	-24.01083	-0.008092	-59.914	-9.622	-13.179955	4	0.001
165	2162.14	1	A	0	0	-0.25981	-0.207245	-24.009832	-0.009103	-59.915	-36.693	-0.374907	4	2.591
166	2173.508	1	A	0	0	-0.25981	-0.207245	11.843173	-0.008092	-59.914	4.44	-1.193649	4	1.946
167	2184.656	20	B	0	9	18.779367	-0.207245	26.76645	-0.008092	-59.915	4.44	-13.179955	4	0.001
168	2191.56	1	A	0	0	-0.25981	-0.207245	26.838336	-0.009103	-59.914	21.227	-0.100567	4	1.978
169	2205.677	20	B	0	14	-20.301048	-0.207245	-12.005914	-0.009103	-59.914	6.901	-13.262927	4	0.001
170	2212.757	1	A	0	0	-0.25981	-0.207245	-12.005914	-0.009103	-59.914	-8.04	-2.187993	4	2.171
171	2221.824	1	A	0	0	-0.25981	-0.207245	-23.976884	-0.009103	-59.915	-28.695	-2.547137	4	2.21
172	2232.749	1	A	0	0	-0.25981	-0.207245	-6.15222	-0.008092	-59.914	-5.052	-2.547137	4	3.107
173	2242.093	1	A	0	0	-0.25981	-0.207245	-18.008372	-0.009103	-59.915	-18.499	-0.100567	4	2.447
174	2256.229	20	B	10	0	15.773181	-0.207245	23.815142	-0.009103	-59.915	-0.13	-11.929654	4	0.001
175	2262.64	1	A	0	0	-0.25981	-0.207245	23.830118	-0.008092	-59.916	15.866	-1.011896	4	1.993
176	2272.933	1	A	0	0	-0.25981	-0.207245	-11.981953	-0.009103	-59.915	-11.38	-0.64767	4	1.797
177	2286.26	20	B	0	18	-38.338162	-0.207245	-29.960373	-0.009103	-59.915	-2.064	-13.428682	4	0.001
178	2293.058	1	A	0	0	-0.25981	-0.207245	-29.960373	-0.009103	-59.914	-37.835	-2.277099	4	1.892
179	2307.281	20	B	16	0	3.748438	-0.207245	11.805233	-0.008092	-59.915	0.134	-12.264028	4	0.001
180	2314.55	1	A	0	0	-0.25981	-0.207245	11.830194	-0.009103	-59.915	4.968	-1.375163	4	2.366
181	2324.06	1	A	0	0	-0.25981	-0.207245	23.846092	-0.009103	-59.915	14.987	-2.097802	4	2.343
182	2335.812	20	B	0	5	-5.270119	-0.207245	2.940326	-0.008092	-59.914	-4.613	-12.514849	4	0.001
183	2343.133	1	A	0	0	-0.25981	-0.207245	2.960294	-0.009103	-59.915	-0.218	-0.283521	4	1.9
184	2356.333	20	B	13	0	-32.32579	-0.207245	-24.014824	-0.009103	-59.914	-0.218	-12.598327	4	0.001
185	2364.044	1	A	0	0	-0.25981	-0.207245	-24.008834	-0.009103	-59.914	-35.023	-0.920929	4	1.795
186	2374.394	1	A	0	0	-0.25981	-0.207245	11.809227	-0.009103	-59.915	2.243	-2.547137	4	2.111
187	2385.864	20	B	5	0	12.766995	-0.207245	20.800933	-0.009103	-59.914	-6.282	-12.013582	4	0.001
188	2392.877	1	A	0	0	-0.25981	-0.207245	20.801932	-0.009103	-59.915	13.669	-0.829903	4	2.079
189	2401.038	1	A	0	0	-0.25981	-0.207245	5.957529	-0.008092	-59.914	-0.657	-1.375163	4	1.727
190	2410.555	1	A	0	0	-0.25981	-0.207245	14.790488	-0.009103	-59.915	3.298	-2.367171	4	2.244
191	2422.38	1	A	0	0	-0.25981	-0.207245	-23.974888	-0.009103	-59.914	-33.616	-0.466233	4	2.05
192	2430.838	1	A	0	0	-0.25981	-0.207245	-15.161897	-0.008092	-59.916	-20.609	-1.826874	4	1.998
193	2440.855	1	A	0	0	-0.25981	-0.207245	-6.054375	-0.009103	-59.914	-4.173	0.356828	4	2.608
194	2450.343	1	A	0	0	-0.25981	-0.207245	14.793483	-0.009103	-59.915	5.407	-1.917243	4	2.486
195	2461.747	1	A	0	0	-0.25981	-0.207245	-18.025345	-0.008092	-59.915	-20.345	-3.085611	4	2.932
196	2476.829	1	A	0	0	-0.25981	-0.207245	29.766681	-0.008092	-59.914	34.059	-2.277099	4	2.965
197	2487.584	1	A	0	0	-0.25981	-0.207245	-3.036173	-0.008092	-59.914	-1.8	-1.011896	4	2.206
198	2496.644	1	A	0	0	-0.25981	-0.207245	-15.00315	-0.009103	-59.914	-17.093	-1.375163	4	2.224
199	2509.789	1	A	0	0	-0.25981	-0.207245	17.860607	-0.009103	-59.914	9.45	-2.187993	4	2.377
200	2518.59	1	A	0	0	-0.25981	-0.207245	8.923814	-0.009103	-59.915	4.177	-2.097802	4	2.695
201	2529.451	1	A	0	0	-0.25981	-0.207245	-29.998312	-0.008092	-59.914	-37.308	-0.192074	4	2.019
202	2541.705	1	A	0	0	-0.25981	-0.207245	23.883034	-0.009103	-59.915	21.315	-0.920929	4	2.269
203	2551.395	1	A	0	0	-0.25981	-0.207245	-9.03963	-0.008092	-59.915	-12.347	-1.555408	4	1.945
204	2565.347	1	A	0	0	-0.25981	-0.207245	26.932186	-0.008092	-59.915	24.919	-0.738816	4	2.364
205	2576.109	1	A	0	0	-0.25981	-0.207245	-6.020429	-0.009103	-59.915	-9.974	-2.097802	4	2.664
206	2585.407	1	A	0	0	-0.25981	-0.207245	5.824741	-0.009103	-59.914	0.925	-1.375163	4	2.448
207	2595.882	1	A	0	0	-0.25981	-0.207245	-14.99017	-0.009103	-59.915	-15.687	-2.367171	4	2.365
208	2604.82	1	A	0	0	-0.25981	-0.207245	2.820516	-0.008092	-59.915	0.134	-2.637031	4	2.296
209	2613.307	1	A	0	0	-0.25981	-0.207245	20.797938	-0.009103	-59.915	14.196	-1.826874	4	2.284
210	2623.541	1	A	0	0	-0.25981	-0.207245	-11.975962	-0.009103	-59.914	-14.456	-0.5575	4	1.985
211	2633.992	1	A	0	0	-0.25981	-0.207245	11.798245	-0.009103	-59.915	3.825	-2.637031	4	2.473
212	2645.763	1	A	0	0	-0.25981	-0.207245	-20.995624	-0.008092	-59.915	-25.355	-1.011896	4	2.223
213	2656.586	1	A	0	0	-0.25981	-0.207245	5.823742	-0.008092	-59.914	0.485	-2.547137	4	2.041
214	2665.408	1	A	0	0	-0.25981	-0.207245	-6.042395	-0.009103	-59.915	-6.898	-1.375163	4	2.354
215	2676.318	1	A	0	0	-0.25981	-0.207245	-26.972123	-0.009103	-59.914	-33.88	-1.011896	4	2.239
216	2688.589	1	A	0	0	-0.25981	-0.207245	14.878348	-0.009103	-59.914	9.011	-1.4648	4	2.493
