# Supplementary material for: Multiple time scales of the ventriloquism aftereffect
Source: PLoS One. 2018 Aug 1;13(8):e0200930. doi: 10.1371/journal.pone.0200930 (PMC6070234; doi:10.1371/journal.pone.0200930)
Supplement: S1 File — Data are provided as .csv files, and can be readily parsed by BuildRecalibrationInputVector.m. All analyses were conducted with MATLAB 2017b. Computational modeling requires the System Identification Toolbox, and can be run by calling EstimateModelParameters.m. (ZIP) [file pone.0200930.s001.zip › Supplemental Model Files/Recalibration Data/DPR Ventriloquism_Aftereffect_Plus8_Double.csv]

Trial	ExperLength	NumStimReps	StimType	VisOddballRepNum	AudOddballRepNum	Galvo Az	Galvo El	Outer Az	Outer El	Inner Az	Pointer Az	Pointer El	StimRepRate	RespTime
1	10.598	1	A	0	0	-0.171714	0.081039	5.858001	-0.008109	-59.912	1.121	-0.465932	4	2.659
2	20.342	1	A	0	0	-0.171714	0.081039	14.877843	-0.008109	-59.914	7.45	-1.373233	4	2.881
3	33.117	1	A	0	0	-0.171714	0.081039	-24.024599	-0.008109	-59.913	-31.398	-0.556102	4	3.13
4	43.181	1	A	0	0	-0.171714	0.081039	-15.138665	-0.009123	-59.913	-14.875	-0.100507	4	2.697
5	53.107	1	A	0	0	-0.171714	0.081039	-6.123819	-0.009123	-59.913	-5.734	-0.920329	4	2.611
6	64.954	1	A	0	0	-0.171714	0.081039	14.886837	-0.009123	-59.913	9.295	-1.011236	4	2.925
7	76.164	1	A	0	0	-0.171714	0.081039	-18.044681	-0.008109	-59.915	-22.873	-0.920329	4	2.652
8	91.56	1	A	0	0	-0.171714	0.081039	29.824639	-0.008109	-59.913	32.235	-2.45557	4	3.527
9	103.033	1	A	0	0	-0.171714	0.081039	-3.036927	-0.009123	-59.913	-0.548	-0.920329	4	2.492
10	112.011	1	A	0	0	-0.171714	0.081039	-15.031738	-0.008109	-59.913	-18.478	-1.283596	4	2.456
11	125.582	1	A	0	0	-0.171714	0.081039	17.92976	-0.008109	-59.913	12.899	-1.192869	4	2.501
12	134.927	1	A	0	0	-0.171714	0.081039	8.984866	-0.009123	-59.913	4.286	-1.373233	4	2.315
13	146.845	1	A	0	0	-0.171714	0.081039	-29.989527	-0.008109	-59.913	-38.869	-0.920329	4	2.743
14	158.627	1	A	0	0	-0.171714	0.081039	23.856714	-0.008109	-59.914	18.7	-0.647249	4	3.024
15	169.253	1	A	0	0	-0.171714	0.081039	-9.016844	-0.008109	-59.913	-8.546	-0.374666	4	2.652
16	182.274	1	A	0	0	-0.171714	0.081039	26.926618	-0.009123	-59.913	23.358	-0.920329	4	2.652
17	193.702	1	A	0	0	-0.171714	0.081039	-6.035879	-0.008109	-59.913	-4.504	-1.102082	4	2.569
18	202.764	1	A	0	0	-0.171714	0.081039	5.867994	-0.009123	-59.913	0.858	-0.829362	4	2.614
19	214.076	1	A	0	0	-0.171714	0.081039	-15.019746	-0.008109	-59.913	-16.017	-1.373233	4	2.398
20	224.851	1	A	0	0	-0.171714	0.081039	2.878035	-0.009123	-59.913	-0.636	-1.011236	4	2.183
21	235.166	1	A	0	0	-0.171714	0.081039	20.8008	-0.008109	-59.913	21.688	-2.365617	4	2.49
22	246.003	1	A	0	0	-0.171714	0.081039	-11.999808	-0.008109	-59.913	-16.984	-0.829362	4	2.313
23	256.984	1	A	0	0	-0.171714	0.081039	11.824927	-0.008109	-59.914	1.737	-1.554389	4	2.787
24	269.443	1	A	0	0	-0.171714	0.081039	-20.999664	-0.008109	-59.913	-33.507	0.632191	4	2.737
25	280.769	1	A	0	0	-0.171714	0.081039	5.841012	-0.009123	-59.913	0.33	-1.283596	4	2.562
26	290.085	1	A	0	0	-0.171714	0.081039	-6.035879	-0.009123	-59.913	-10.216	-0.100507	4	2.355
27	300.455	1	A	0	0	-0.171714	0.081039	-27.002566	-0.008109	-59.913	-38.781	-0.647249	4	2.221
28	313.413	1	A	0	0	-0.171714	0.081039	14.879842	-0.009123	-59.911	13.778	-2.096425	4	2.635
29	559.546	20	B	7	0	-4.168224	0.081039	-11.979822	-0.009123	-59.913	-14.347	-21.700128	4	0.001
30	567.099	1	A	0	0	-0.171714	0.081039	-11.984818	-0.008109	-59.913	-9.601	-0.374666	4	2.15
31	577.111	1	A	0	0	-0.171714	0.081039	-24.016604	-0.009123	-59.913	-32.101	0.908338	4	2.66
32	589.576	20	B	0	15	16.813451	0.081039	8.857953	-0.009123	-59.913	-6.701	-13.254269	4	0.001
33	596.755	1	A	0	0	-0.171714	0.081039	8.856954	-0.008109	-59.913	6.834	-2.006235	4	2.794
34	609.597	20	B	0	7	31.800362	0.081039	23.870704	-0.009123	-59.913	-3.537	-17.476341	4	0.001
35	617.602	1	A	0	0	-0.171714	0.081039	23.867706	-0.009123	-59.913	31.795	-0.738336	4	3.117
36	627.991	1	A	0	0	-0.171714	0.081039	-11.985818	-0.008109	-59.913	-14.259	-1.192869	4	2.487
37	640.63	20	B	12	0	-13.16037	0.081039	-21.051629	-0.009123	-59.913	-3.713	-12.256132	4	0.001
38	649.56	1	A	0	0	-0.171714	0.081039	-21.004661	-0.009123	-59.913	-26.125	-0.009	4	2.527
39	662.652	20	B	0	6	19.810833	0.081039	11.816933	-0.009123	-59.912	-0.988	-12.172461	4	0.001
40	670.118	1	A	0	0	-0.171714	0.081039	11.827925	-0.009123	-59.913	8.153	-0.465932	4	2.568
41	681.325	1	A	0	0	-0.171714	0.081039	23.873702	-0.008109	-59.912	23.621	-0.556102	4	3.772
42	695.185	20	B	8	0	-19.155135	0.081039	-26.998569	-0.009123	-59.912	-4.064	-12.50676	4	0.001
43	702.373	1	A	0	0	-0.171714	0.081039	-26.99657	-0.008109	-59.912	-31.486	0.540263	4	2.78
44	713.205	20	B	0	11	-16.157752	0.081039	-24.135523	-0.009123	-59.913	1.473	-12.256132	4	0.001
45	721.269	1	A	0	0	-0.171714	0.081039	-24.11054	-0.009123	-59.913	-33.507	-0.191954	4	2.658
46	731.498	1	A	0	0	-0.171714	0.081039	11.827925	-0.009123	-59.912	5.077	-1.825676	4	2.866
47	740.704	1	A	0	0	-0.171714	0.081039	-6.044873	-0.008109	-59.912	-4.064	-1.283596	4	2.574
48	751.486	1	A	0	0	-0.171714	0.081039	17.69492	-0.008109	-59.912	14.041	-1.373233	4	2.822
49	764.259	20	B	14	0	-4.168224	0.081039	-12.020794	-0.009123	-59.912	-3.361	-12.922254	4	0.001
50	772.047	1	A	0	0	-0.171714	0.081039	-12.020794	-0.009123	-59.912	-10.832	-0.738336	4	3.371
51	781.181	1	A	0	0	-0.171714	0.081039	-24.046584	-0.008109	-59.912	-29.377	-0.28334	4	2.488
52	794.79	20	B	9	0	37.795126	0.081039	29.85362	-0.009123	-59.912	-7.052	-13.088388	4	0.001
53	803.195	1	A	0	0	-0.171714	0.081039	29.85262	-0.008109	-59.913	37.332	-0.191954	4	2.962
54	814.811	20	B	0	16	31.800362	0.081039	23.970636	-0.009123	-59.912	-1.252	-13.254269	4	0.001
55	823.111	1	A	0	0	-0.171714	0.081039	23.970636	-0.009123	-59.912	29.246	-0.647249	4	3.373
56	833.289	1	A	0	0	-0.171714	0.081039	-12.033785	-0.009123	-59.912	-9.338	-1.373233	4	2.053
57	845.342	20	B	18	0	-7.165606	0.081039	-15.01475	-0.009123	-59.912	0.067	-13.419899	4	0.001
58	853.607	1	A	0	0	-0.171714	0.081039	-15.017748	-0.009123	-59.912	-12.853	-2.096425	4	2.846
59	865.863	20	B	0	13	19.810833	0.081039	11.84991	-0.009123	-59.912	-8.283	-11.922015	4	0.001
60	873.564	1	A	0	0	-0.171714	0.081039	11.85091	-0.008109	-59.912	9.12	-1.554389	4	2.774
61	883.564	1	A	0	0	-0.171714	0.081039	23.835728	-0.009123	-59.912	21.6	-2.185532	4	3.259
62	894.722	1	A	0	0	-0.171714	0.081039	-18.005708	-0.008109	-59.912	-21.906	-1.011236	4	2.398
63	905.67	1	A	0	0	-0.171714	0.081039	5.837015	-0.009123	-59.912	-0.109	-1.373233	4	2.363
64	917.917	20	B	11	0	-16.157752	0.081039	-23.990622	-0.009123	-59.912	-0.548	-12.922254	4	0.001
65	924.984	1	A	0	0	-0.171714	0.081039	-23.996618	-0.009123	-59.912	-31.662	-0.191954	4	2.174
66	936.537	1	A	0	0	-0.171714	0.081039	11.833921	-0.008109	-59.912	5.252	-1.192869	4	2.663
67	948.949	20	B	0	10	4.823923	0.081039	-3.022936	-0.009123	-59.912	1.649	-13.17136	4	0.001
68	956.707	1	A	0	0	-0.171714	0.081039	-3.026934	-0.008109	-59.912	-0.812	-0.191954	4	2.348
69	968.469	20	B	6	0	-4.168224	0.081039	-12.015797	-0.009123	-59.912	-0.812	-13.254269	4	0.001
70	975.345	1	A	0	0	-0.171714	0.081039	-12.017796	-0.009123	-59.912	-5.734	-0.191954	4	2.463
71	985.356	1	A	0	0	-0.171714	0.081039	-24.034592	-0.008109	-59.912	-28.058	-1.102082	4	2.427
72	999	20	B	0	17	22.808215	0.081039	14.833873	-0.009123	-59.912	-19.005	-13.337115	4	0.001
73	1006.109	1	A	0	0	-0.171714	0.081039	14.834873	-0.009123	-59.912	18.26	-2.635298	4	2.692
74	1017.52	20	B	15	0	31.800362	0.081039	23.874701	-0.009123	-59.912	-0.109	-12.005878	4	0.001
75	1025.777	1	A	0	0	-0.171714	0.081039	23.868705	-0.009123	-59.912	26.786	-1.283596	4	2.336
76	1037.831	1	A	0	0	-0.171714	0.081039	-11.991813	-0.008109	-59.912	-9.425	-1.644878	4	2.869
77	1049.318	1	A	0	0	-0.171714	0.081039	17.674934	-0.008109	-59.912	16.239	-2.185532	4	2.341
78	1059.315	1	A	0	0	-0.171714	0.081039	5.955934	-0.009123	-59.912	0.77	-0.738336	4	2.344
79	1072.075	20	B	0	12	19.810833	0.081039	11.862901	-0.008109	-59.912	-9.425	-11.922015	4	0.001
80	1079.585	1	A	0	0	-0.171714	0.081039	11.861902	-0.009123	-59.912	6.043	-0.556102	4	2.588
81	1090.342	1	A	0	0	-0.171714	0.081039	23.850718	-0.008109	-59.912	24.061	-1.554389	4	3.311
82	1103.607	20	B	0	8	-1.170842	0.081039	-9.028836	-0.008109	-59.912	6.307	-12.839093	4	0.001
83	1110.951	1	A	0	0	-0.171714	0.081039	-9.024839	-0.009123	-59.913	-5.119	-0.28334	4	1.92
84	1123.627	20	B	17	0	-16.157752	0.081039	-24.034592	-0.009123	-59.912	-5.119	-13.005353	4	0.001
85	1132.086	1	A	0	0	-0.171714	0.081039	-24.033593	-0.008109	-59.912	-28.937	2.016261	4	2.544
86	1141.552	1	A	0	0	-0.171714	0.081039	11.8649	-0.009123	-59.912	6.131	-0.920329	4	1.999
87	1154.16	20	B	0	9	34.797744	0.081039	26.800704	-0.009123	-59.912	6.307	-11.838087	4	0.001
88	1161.322	1	A	0	0	-0.171714	0.081039	26.817692	-0.009123	-59.912	35.223	-2.006235	4	3.221
89	1176.182	20	B	0	14	-4.168224	0.081039	-12.012799	-0.009123	-59.912	7.362	-12.339739	4	0.001
90	1184.68	1	A	0	0	-0.171714	0.081039	-12.0118	-0.009123	-59.911	-6.525	-1.283596	4	3.068
91	1194.65	1	A	0	0	-0.171714	0.081039	-24.007611	-0.008109	-59.911	-21.379	-1.735307	4	2.52
92	1203.753	1	A	0	0	-0.171714	0.081039	-6.145804	-0.009123	-59.911	-3.361	-0.191954	4	2.14
93	1213.542	1	A	0	0	-0.171714	0.081039	-18.003709	-0.009123	-59.911	-11.623	-0.738336	4	2.922
94	1227.234	20	B	10	0	31.800362	0.081039	23.83273	-0.009123	-59.911	-11.623	-12.088726	4	0.001
95	1234.802	1	A	0	0	-0.171714	0.081039	23.840724	-0.008109	-59.912	30.301	-2.006235	4	2.635
96	1246	1	A	0	0	-0.171714	0.081039	-12.012799	-0.009123	-59.912	-11.6227	0.632305	4	0
97	1258.266	20	B	0	18	-22.152517	0.081039	-29.976536	-0.009123	-59.911	-6.701	-12.256132	4	0.001
98	1264.841	1	A	0	0	-0.171714	0.081039	-29.978534	-0.008109	-59.911	-29.113	0.448395	4	2.158
99	1277.786	20	B	16	0	19.810833	0.081039	11.821929	-0.009123	-59.911	-18.566	-13.17136	4	0.001
100	1285.798	1	A	0	0	-0.171714	0.081039	11.827925	-0.009123	-59.911	9.471	-1.825676	4	2.593
101	1294.944	1	A	0	0	-0.171714	0.081039	23.874701	-0.009123	-59.912	23.446	-0.829362	4	2.235
102	1308.317	20	B	0	5	10.818687	0.081039	2.961978	-0.008109	-59.911	1.034	-12.756814	4	0.001
103	1315.198	1	A	0	0	-0.171714	0.081039	2.967974	-0.009123	-59.911	1.473	-1.463841	4	2.46
104	1327.839	20	B	13	0	-16.157752	0.081039	-24.040588	-0.009123	-59.911	1.561	-11.838087	4	0.001
105	1334.126	1	A	0	0	-0.171714	0.081039	-24.040588	-0.008109	-59.911	-26.828	-0.920329	4	2.366
106	1345.995	1	A	0	0	-0.171714	0.081039	11.856906	-0.009123	-59.911	5.868	-1.644878	4	2.711
107	1357.869	20	B	5	0	28.80298	0.081039	20.825783	-0.008109	-59.912	5.868	-13.088388	4	0.001
108	1365.351	1	A	0	0	-0.171714	0.081039	20.825783	-0.008109	-59.912	18.172	-0.829362	4	2.076
109	1749.112	20	B	7	0	-4.168224	0.081039	-11.999808	-0.008109	-59.911	18.172	-15.547887	4	0.001
110	1756.744	1	A	0	0	-0.171714	0.081039	-12.003805	-0.009123	-59.911	-5.646	-0.191954	4	2.226
111	1767.177	1	A	0	0	-0.171714	0.081039	-23.999616	-0.008109	-59.911	-25.861	-0.829362	4	2.134
112	1780.144	20	B	0	15	16.813451	0.081039	8.834969	-0.008109	-59.912	-11.007	-12.590175	4	0.001
113	1787.175	1	A	0	0	-0.171714	0.081039	8.837967	-0.009123	-59.911	6.571	-0.738336	4	2.129
114	1800.165	20	B	0	7	31.800362	0.081039	23.859711	-0.009123	-59.911	-5.295	-13.088388	4	0.001
115	1807.28	1	A	0	0	-0.171714	0.081039	23.854715	-0.008109	-59.911	30.741	-0.738336	4	2.203
116	1817.215	1	A	0	0	-0.171714	0.081039	-12.028788	-0.008109	-59.911	-6.086	-1.102082	4	2.11
117	1828.694	20	B	12	0	-13.16037	0.081039	-20.982676	-0.009123	-59.911	-4.152	-13.17136	4	0.001
118	1836.941	1	A	0	0	-0.171714	0.081039	-20.992669	-0.009123	-59.911	-15.314	-0.465932	4	2.831
119	1850.216	20	B	0	6	19.810833	0.081039	11.851909	-0.009123	-59.911	-6.437	-12.423281	4	0.001
120	1857.404	1	A	0	0	-0.171714	0.081039	11.853908	-0.009123	-59.911	7.098	-1.373233	4	2.27
121	1866.929	1	A	0	0	-0.171714	0.081039	23.838726	-0.008109	-59.911	19.227	-0.829362	4	2.286
122	1882.248	20	B	8	0	-19.155135	0.081039	-26.994571	-0.009123	-59.911	19.227	-13.005353	4	0.001
123	1888.417	1	A	0	0	-0.171714	0.081039	-26.99657	-0.009123	-59.911	-27.004	-0.647249	4	1.773
124	1900.268	20	B	0	11	-16.157752	0.081039	-24.132525	-0.009123	-59.912	-7.58	-11.838087	4	0.001
125	1907.053	1	A	0	0	-0.171714	0.081039	-24.120533	-0.009123	-59.911	-23.839	-1.283596	4	1.869
126	1918.557	1	A	0	0	-0.171714	0.081039	11.803942	-0.009123	-59.911	7.713	-0.920329	4	2.362
127	1927.697	1	A	0	0	-0.171714	0.081039	-6.044873	-0.009123	-59.911	-0.724	-0.100507	4	1.987
128	1938.261	1	A	0	0	-0.171714	0.081039	17.710909	-0.009123	-59.911	15.975	-0.738336	4	2.545
129	1951.32	20	B	14	0	-4.168224	0.081039	-12.033785	-0.009123	-59.911	12.371	-13.254269	4	0.001
130	1957.043	1	A	0	0	-0.171714	0.081039	-12.02679	-0.009123	-59.911	-5.295	-0.009	4	1.805
131	1966.947	1	A	0	0	-0.171714	0.081039	-24.006611	-0.009123	-59.911	-25.597	-0.556102	4	2.203
132	1981.35	20	B	9	0	37.795126	0.081039	29.771676	-0.009123	-59.911	-7.052	-12.590175	4	0.001
133	1988.761	1	A	0	0	-0.171714	0.081039	29.857617	-0.009123	-59.911	33.641	-2.45557	4	2.483
134	1999.87	20	B	0	16	31.800362	0.081039	23.977631	-0.008109	-59.911	-11.095	-12.088726	4	0.001
135	2008.155	1	A	0	0	-0.171714	0.081039	23.967638	-0.009123	-59.911	21.161	-1.735307	4	2.363
136	2019.36	1	A	0	0	-0.171714	0.081039	-12.006803	-0.009123	-59.911	-4.855	-0.556102	4	2.57
137	2029.901	20	B	18	0	-7.165606	0.081039	-15.038733	-0.009123	-59.911	-4.855	-13.419899	4	0.001
138	2036.974	1	A	0	0	-0.171714	0.081039	-15.038733	-0.009123	-59.911	-12.414	-0.829362	4	2.126
139	2048.921	20	B	0	13	19.810833	0.081039	11.831923	-0.008109	-59.911	-7.668	-12.590175	4	0.001
140	2054.673	1	A	0	0	-0.171714	0.081039	11.833921	-0.009123	-59.911	9.295	-1.102082	4	1.845
141	2064.312	1	A	0	0	-0.171714	0.081039	23.838726	-0.009123	-59.912	28.368	-2.635298	4	2.434
142	2075.991	1	A	0	0	-0.171714	0.081039	-18.012703	-0.009123	-59.911	-20.412	-0.191954	4	2.598
143	2087.407	1	A	0	0	-0.171714	0.081039	5.818028	-0.009123	-59.911	2	-1.373233	4	2.545
144	2100.473	20	B	11	0	-16.157752	0.081039	-24.027597	-0.009123	-59.911	1.649	-12.256132	4	0.001
145	2106.865	1	A	0	0	-0.171714	0.081039	-24.028596	-0.009123	-59.911	-24.191	-1.192869	4	2.467
146	2117.696	1	A	0	0	-0.171714	0.081039	11.816933	-0.009123	-59.911	7.977	-0.920329	4	2.312
147	2130.503	20	B	0	10	4.823923	0.081039	-3.005948	-0.009123	-59.911	-1.955	-12.756814	4	0.001
148	2137.382	1	A	0	0	-0.171714	0.081039	-3.032929	-0.009123	-59.911	-2.658	1.461214	4	2.473
149	2148.022	20	B	6	0	-4.168224	0.081039	-12.048775	-0.009123	-59.911	-2.658	-13.17136	4	0.001
150	2155.456	1	A	0	0	-0.171714	0.081039	-12.030787	-0.008109	-59.911	-4.943	-0.829362	4	2.495
151	2163.946	1	A	0	0	-0.171714	0.081039	-24.017604	-0.009123	-59.912	-24.455	-1.011236	4	2.018
152	2177.053	20	B	0	17	22.808215	0.081039	14.803894	-0.009123	-59.911	-15.578	-12.590175	4	0.001
153	2184.353	1	A	0	0	-0.171714	0.081039	14.846864	-0.008109	-59.912	15.36	-0.738336	4	2.376
154	2196.073	20	B	15	0	31.800362	0.081039	23.852716	-0.009123	-59.911	-3.713	-12.256132	4	0.001
155	2203.862	1	A	0	0	-0.171714	0.081039	23.854715	-0.008109	-59.911	25.643	-1.373233	4	2.385
156	2214.612	1	A	0	0	-0.171714	0.081039	-11.987816	-0.009123	-59.911	-5.558	-0.647249	4	2.116
157	2225.657	1	A	0	0	-0.171714	0.081039	17.666939	-0.009123	-59.911	20.282	-1.192869	4	2.666
158	2234.331	1	A	0	0	-0.171714	0.081039	5.939945	-0.009123	-59.911	0.594	-1.283596	4	1.818
159	2245.625	20	B	0	12	19.810833	0.081039	11.856906	-0.009123	-59.911	-3.185	-12.839093	4	0.001
160	2253.148	1	A	0	0	-0.171714	0.081039	11.854907	-0.009123	-59.911	9.559	-0.465932	4	2.103
161	2263.158	1	A	0	0	-0.171714	0.081039	23.835728	-0.009123	-59.911	21.776	-0.374666	4	3.108
162	2276.655	20	B	0	8	-1.170842	0.081039	-9.02284	-0.009123	-59.911	-4.591	-12.088726	4	0.001
163	2284.409	1	A	0	0	-0.171714	0.081039	-9.024839	-0.009123	-59.911	-2.13	-1.373233	4	2.316
164	2295.676	20	B	17	0	-16.157752	0.081039	-24.033593	-0.009123	-59.912	-2.13	-12.839093	4	0.001
165	2302.014	1	A	0	0	-0.171714	0.081039	-24.034592	-0.008109	-59.911	-26.3	-1.102082	4	1.935
166	2312.926	1	A	0	0	-0.171714	0.081039	11.821929	-0.009123	-59.911	7.186	-1.554389	4	2.307
167	2325.707	20	B	0	9	34.797744	0.081039	26.803702	-0.009123	-59.911	7.186	-11.838087	4	0.001
168	2331.93	1	A	0	0	-0.171714	0.081039	26.823688	-0.009123	-59.911	29.51	-1.102082	4	2.316
169	2345.226	20	B	0	14	-4.168224	0.081039	-12.032785	-0.009123	-59.911	-0.461	-13.337115	4	0.001
170	2352.125	1	A	0	0	-0.171714	0.081039	-12.031786	-0.009123	-59.911	-4.679	-0.920329	4	1.979
171	2361.7	1	A	0	0	-0.171714	0.081039	-24.0226	-0.008109	-59.911	-22.257	-0.829362	4	2.032
172	2371.347	1	A	0	0	-0.171714	0.081039	-6.162793	-0.009123	-59.911	-2.394	-1.011236	4	2.18
173	2380.877	1	A	0	0	-0.171714	0.081039	-18.059671	-0.009123	-59.911	-12.502	-0.920329	4	2.169
174	2394.277	20	B	10	0	31.800362	0.081039	23.879698	-0.009123	-59.912	-12.502	-17.237662	4	0.001
175	2402.197	1	A	0	0	-0.171714	0.081039	23.873702	-0.009123	-59.911	24.676	-2.45557	4	2.481
176	2412.355	1	A	0	0	-0.171714	0.081039	-12.023792	-0.009123	-59.911	-5.91	-1.735307	4	2.123
177	2424.308	20	B	0	18	-22.152517	0.081039	-29.950553	-0.008109	-59.911	-1.252	-12.005878	4	0.001
178	2431.359	1	A	0	0	-0.171714	0.081039	-29.976536	-0.008109	-59.911	-32.189	-1.011236	4	2.114
179	2445.33	20	B	16	0	19.810833	0.081039	11.883887	-0.009123	-59.911	-11.535	-13.005353	4	0.001
180	2452.451	1	A	0	0	-0.171714	0.081039	11.882888	-0.009123	-59.911	5.868	-2.096425	4	2.711
181	2463.1	1	A	0	0	-0.171714	0.081039	23.842723	-0.008109	-59.912	26.61	-1.554389	4	2.822
182	2475.36	20	B	0	5	10.818687	0.081039	3.013942	-0.009123	-59.911	4.637	-13.254269	4	0.001
183	2481.684	1	A	0	0	-0.171714	0.081039	2.990958	-0.009123	-59.911	2.791	-1.102082	4	2.393
184	2494.379	20	B	13	0	-16.157752	0.081039	-24.051581	-0.009123	-59.911	2.088	-12.088726	4	0.001
185	2501.31	1	A	0	0	-0.171714	0.081039	-24.0236	-0.009123	-59.911	-25.861	0.174194	4	2.022
186	2512.319	1	A	0	0	-0.171714	0.081039	11.823928	-0.008109	-59.911	5.868	-1.463841	4	2.499
187	2524.912	20	B	5	0	28.80298	0.081039	20.825783	-0.009123	-59.911	-1.955	-13.17136	4	0.001
188	2531.358	1	A	0	0	-0.171714	0.081039	20.831779	-0.009123	-59.911	21.336	-0.556102	4	2.014
189	2540.865	1	A	0	0	-0.171714	0.081039	5.972922	-0.009123	-59.911	0.33	-1.283596	4	2.011
190	2551.601	1	A	0	0	-0.171714	0.081039	14.789903	-0.009123	-59.911	8.944	-2.006235	4	2.239
191	2562.802	1	A	0	0	-0.171714	0.081039	-24.003613	-0.009123	-59.911	-26.564	-0.738336	4	2.433
192	2570.925	1	A	0	0	-0.171714	0.081039	-15.185633	-0.009123	-59.911	-14.523	-0.100507	4	2.035
193	2580.343	1	A	0	0	-0.171714	0.081039	-6.147803	-0.009123	-59.911	-3.537	-0.374666	4	2.454
194	2591.046	1	A	0	0	-0.171714	0.081039	14.873846	-0.009123	-59.912	8.328	0.265882	4	2.654
195	2601.63	1	A	0	0	-0.171714	0.081039	-18.070664	-0.009123	-59.911	-15.226	-0.465932	4	2.225
196	2616.104	1	A	0	0	-0.171714	0.081039	29.780669	-0.009123	-59.911	32.147	-0.829362	4	3.194
197	2627.129	1	A	0	0	-0.171714	0.081039	-3.005948	-0.009123	-59.911	-0.9	-0.647249	4	2.207
198	2635.978	1	A	0	0	-0.171714	0.081039	-15.062717	-0.008109	-59.911	-11.359	-1.011236	4	2.035
199	2648.16	1	A	0	0	-0.171714	0.081039	17.950745	-0.009123	-59.911	15.448	0.174194	4	2.207
200	2657.388	1	A	0	0	-0.171714	0.081039	8.976872	-0.009123	-59.911	1.912	-0.920329	4	2.428
201	2669.439	1	A	0	0	-0.171714	0.081039	-30.004517	-0.009123	-59.911	-25.421	-0.829362	4	2.449
202	2681.72	1	A	0	0	-0.171714	0.081039	23.921669	-0.009123	-59.911	27.313	-1.915985	4	2.719
203	2692.786	1	A	0	0	-0.171714	0.081039	-9.041827	-0.009123	-59.911	-6.701	-1.102082	4	2.272
204	2706.429	1	A	0	0	-0.171714	0.081039	26.93861	-0.009123	-59.911	29.422	-1.102082	4	2.414
205	2716.833	1	A	0	0	-0.171714	0.081039	-6.031882	-0.009123	-59.911	-2.746	-1.283596	4	1.793
206	2725.902	1	A	0	0	-0.171714	0.081039	5.827022	-0.009123	-59.911	1.385	-0.738336	4	1.867
207	2736.759	1	A	0	0	-0.171714	0.081039	-15.002758	-0.009123	-59.911	-9.162	0.632191	4	2.213
208	2745.338	1	A	0	0	-0.171714	0.081039	2.887029	-0.009123	-59.911	0.77	-1.463841	4	1.783
209	2755.055	1	A	0	0	-0.171714	0.081039	20.794804	-0.009123	-59.911	25.555	-1.011236	4	2.002
210	2765.019	1	A	0	0	-0.171714	0.081039	-12.024791	-0.009123	-59.911	-8.283	-0.738336	4	1.922
211	2775.389	1	A	0	0	-0.171714	0.081039	11.856906	-0.008109	-59.911	9.207	-1.554389	4	2.302
212	2809.39	1	A	0	0	-0.171714	0.081039	-21.040636	-0.009123	-59.911	-19.709	-0.374666	4	1.671
213	2819.849	1	A	0	0	-0.171714	0.081039	5.867994	-0.009123	-59.911	0.506	-0.647249	4	2.144
214	2829.739	1	A	0	0	-0.171714	0.081039	-6.050869	-0.009123	-59.91	-3.273	-0.465932	4	2.022
215	2839.386	1	A	0	0	-0.171714	0.081039	-27.015557	-0.009123	-59.91	-31.838	-0.465932	4	2.118
216	2849.896	1	A	0	0	-0.171714	0.081039	14.879842	-0.009123	-59.911	16.063	-0.920329	4	2.637
