# Supplementary material for: Multiple time scales of the ventriloquism aftereffect
Source: PLoS One. 2018 Aug 1;13(8):e0200930. doi: 10.1371/journal.pone.0200930 (PMC6070234; doi:10.1371/journal.pone.0200930)
Supplement: S1 File — Data are provided as .csv files, and can be readily parsed by BuildRecalibrationInputVector.m. All analyses were conducted with MATLAB 2017b. Computational modeling requires the System Identification Toolbox, and can be run by calling EstimateModelParameters.m. (ZIP) [file pone.0200930.s001.zip › Supplemental Model Files/Recalibration Data/FJ Ventriloquism_Aftereffect_Minus8_Double.csv]

Trial	ExperLength	NumStimReps	StimType	VisOddballRepNum	AudOddballRepNum	Galvo Az	Galvo El	Outer Az	Outer El	Inner Az	Pointer Az	Pointer El	StimRepRate	RespTime
1	8.904	1	A	0	0	-0.211833	-0.143046	5.827398	-0.008122	-59.914	4.2835	-0.328124	4	1.661
2	18.956	1	A	0	0	-0.211833	-0.143046	14.7805	-0.008122	-59.914	14.3025	-0.600886	4	1.691
3	28.987	1	A	0	0	-0.211833	-0.143046	-23.987011	-0.008122	-59.914	-26.9185	-1.237653	4	2.647
4	36.998	1	A	0	0	-0.211833	-0.143046	-15.11472	-0.008122	-59.914	-15.0525	-0.41945	4	2.179
5	46.252	1	A	0	0	-0.211833	-0.143046	-6.14366	-0.008122	-59.914	-6.0885	-0.41945	4	2.154
6	56.633	1	A	0	0	-0.211833	-0.143046	14.790477	-0.008122	-59.914	23.5315	0.037784	4	2.474
7	66.836	1	A	0	0	-0.211833	-0.143046	-18.003976	-0.008122	-59.914	-28.5005	-1.418017	4	1.913
8	79.843	1	A	0	0	-0.211833	-0.143046	29.761532	-0.008122	-59.913	37.2425	1.231547	4	1.833
9	90.6	1	A	0	0	-0.211833	-0.143046	-3.080809	-0.008122	-59.914	-0.1115	-0.14529	4	2.131
10	99.737	1	A	0	0	-0.211833	-0.143046	-14.999988	-0.008122	-59.914	-22.7875	-0.874146	4	1.851
11	111.55	1	A	0	0	-0.211833	-0.143046	17.849337	-0.008122	-59.915	27.0465	0.311804	4	1.8
12	121.574	1	A	0	0	-0.211833	-0.143046	8.963079	-0.008122	-59.914	11.2265	-0.14529	4	3.537
13	131.209	1	A	0	0	-0.211833	-0.143046	-29.969048	-0.008122	-59.914	-37.4655	-1.870459	4	1.665
14	143.357	1	A	0	0	-0.211833	-0.143046	23.878265	-0.008122	-59.914	27.6615	1.601555	4	2.18
15	154.108	1	A	0	0	-0.211833	-0.143046	-9.03092	-0.008122	-59.914	-3.2755	0.037784	4	1.503
16	167.428	1	A	0	0	-0.211833	-0.143046	26.905199	-0.008122	-59.914	36.3635	0.955725	4	1.865
17	178.248	1	A	0	0	-0.211833	-0.143046	-6.036909	-0.008122	-59.914	-9.4275	-0.14529	4	1.349
18	188.612	1	A	0	0	-0.211833	-0.143046	5.849347	-0.008122	-59.914	4.9865	0.403611	4	1.547
19	199.115	1	A	0	0	-0.211833	-0.143046	-15.004976	-0.008122	-59.914	-16.0195	-0.965113	4	2.138
20	207.986	1	A	0	0	-0.211833	-0.143046	2.877284	-0.008122	-59.914	6.7435	0.129411	4	2.225
21	218.365	1	A	0	0	-0.211833	-0.143046	20.797456	-0.008122	-59.914	27.8375	-0.41945	4	2.4
22	229.699	1	A	0	0	-0.211833	-0.143046	-11.968065	-0.008122	-59.914	-16.8985	-1.870459	4	1.675
23	240.297	1	A	0	0	-0.211833	-0.143046	11.776512	-0.008122	-59.915	18.4335	0.221099	4	2.067
24	252.011	1	A	0	0	-0.211833	-0.143046	-20.94112	-0.008122	-59.914	-32.1915	-1.960769	4	2.397
25	263.072	1	A	0	0	-0.211833	-0.143046	5.820414	-0.008122	-59.914	12.5445	-0.692033	4	1.759
26	271.868	1	A	0	0	-0.211833	-0.143046	-6.01496	-0.008122	-59.914	-5.6485	-1.146866	4	2.014
27	281.284	1	A	0	0	-0.211833	-0.143046	-26.967055	-0.008122	-59.914	-39.4865	-2.769857	4	1.773
28	291.964	1	A	0	0	-0.211833	-0.143046	14.805442	-0.008122	-59.914	22.0365	0.221099	4	2.692
29	545.964	20	B	7	0	-20.234143	-0.143046	-11.989016	-0.008122	-59.914	7.1835	-14.041487	4	0.001
30	552.065	1	A	0	0	-0.211833	-0.143046	-11.990013	-0.008122	-59.914	-21.2935	0.129411	4	1.877
31	559.904	1	A	0	0	-0.211833	-0.143046	-23.969053	-0.008122	-59.914	-28.0605	0.037784	4	1.677
32	573.493	20	B	0	15	0.789282	-0.143046	8.829391	-0.008122	-59.914	0.6795	-20.50954	4	0.001
33	580.1	1	A	0	0	-0.211833	-0.143046	8.872291	-0.008122	-59.914	14.7425	0.129411	4	1.866
34	593.013	20	B	0	7	15.806014	-0.143046	23.804437	-0.008122	-59.914	-0.5505	-15.3489	4	0.001
35	600.18	1	A	0	0	-0.211833	-0.143046	23.814414	-0.008122	-59.914	22.0365	0.863555	4	2.915
36	610.735	1	A	0	0	-0.211833	-0.143046	-11.998993	-0.008122	-59.913	-14.3495	-0.600886	4	2.33
37	621.544	20	B	12	0	-29.244182	-0.143046	-20.985018	-0.008122	-59.914	1.7345	-17.282445	4	0.001
38	629.066	1	A	0	0	-0.211833	-0.143046	-20.98402	-0.008122	-59.913	-32.4555	-0.874146	4	2.092
39	641.566	20	B	0	6	3.792629	-0.143046	11.772521	-0.008122	-59.916	2.9645	-17.282445	4	0.001
40	647.357	1	A	0	0	-0.211833	-0.143046	11.808437	-0.008122	-59.915	7.5345	0.311804	4	1.646
41	656.744	1	A	0	0	-0.211833	-0.143046	23.809425	-0.008122	-59.913	27.9255	0.037784	4	2.086
42	671.096	20	B	8	0	-35.250875	-0.143046	-26.970048	-0.008122	-59.914	2.1735	-20.121145	4	0.001
43	678.692	1	A	0	0	-0.211833	-0.143046	-26.974039	-0.008122	-59.913	-42.0355	-0.965113	4	1.813
44	689.115	20	B	0	11	-32.247529	-0.143046	-24.076801	-0.008122	-59.914	1.0315	-16.962201	4	0.001
45	696.301	1	A	0	0	-0.211833	-0.143046	-24.064829	-0.008122	-59.913	-37.2895	-1.418017	4	1.822
46	706.028	1	A	0	0	-0.211833	-0.143046	11.767533	-0.008122	-59.914	15.9725	-1.237653	4	1.756
47	715.091	1	A	0	0	-0.211833	-0.143046	-6.010969	-0.008122	-59.913	-6.9665	-0.328124	4	1.812
48	724.814	1	A	0	0	-0.211833	-0.143046	17.655789	-0.008122	-59.913	24.4095	0.495479	4	2.656
49	738.166	20	B	14	0	-20.234143	-0.143046	-12.008969	-0.008122	-59.913	-1.9575	-15.430216	4	0.001
50	745.011	1	A	0	0	-0.211833	-0.143046	-12.007972	-0.008122	-59.913	-22.0845	-1.237653	4	2.448
51	753.082	1	A	0	0	-0.211833	-0.143046	-24.004969	-0.008122	-59.913	-32.5435	-1.870459	4	2.128
52	767.697	20	B	9	0	21.812707	-0.143046	29.807425	-0.008122	-59.913	-2.8365	-18.788633	4	0.001
53	775.029	1	A	0	0	-0.211833	-0.143046	29.806427	-0.008122	-59.913	38.0335	1.139197	4	1.909
54	785.716	20	B	0	16	15.806014	-0.143046	23.922162	-0.008122	-59.914	11.7535	-15.996847	4	0.001
55	792.113	1	A	0	0	-0.211833	-0.143046	23.920167	-0.008122	-59.913	21.5975	-0.328124	4	1.881
56	804.478	1	A	0	0	-0.211833	-0.143046	-12.008969	-0.008122	-59.913	-17.2505	-1.418017	4	1.744
57	815.747	20	B	18	0	-23.237489	-0.143046	-14.99899	-0.008122	-59.913	-2.1325	-15.104591	4	0.001
58	822.557	1	A	0	0	-0.211833	-0.143046	-15.001983	-0.008122	-59.913	-22.6115	-1.056019	4	2.527
59	834.767	20	B	0	13	3.792629	-0.143046	11.819412	-0.008122	-59.914	6.6565	-19.025063	4	0.001
60	841.668	1	A	0	0	-0.211833	-0.143046	11.815421	-0.008122	-59.913	13.4235	-0.600886	4	1.943
61	850.449	1	A	0	0	-0.211833	-0.143046	23.804437	-0.008122	-59.913	26.6075	0.037784	4	2.432
62	862.711	1	A	0	0	-0.211833	-0.143046	-17.992004	-0.008122	-59.913	-29.3795	-3.038827	4	1.59
63	872.519	1	A	0	0	-0.211833	-0.143046	5.817421	-0.008122	-59.914	3.6675	-0.783119	4	1.568
64	884.818	20	B	11	0	-32.247529	-0.143046	-23.957081	-0.008122	-59.913	1.2065	-16.07769	4	0.001
65	891.219	1	A	0	0	-0.211833	-0.143046	-23.968055	-0.008122	-59.913	-35.8825	-1.960769	4	1.997
66	901.18	1	A	0	0	-0.211833	-0.143046	11.827393	-0.008122	-59.913	20.4545	-0.510716	4	1.615
67	912.347	20	B	0	10	-11.224104	-0.143046	-3.066842	-0.008122	-59.914	3.7555	-15.834985	4	0.001
68	919.45	1	A	0	0	-0.211833	-0.143046	-3.068837	-0.008122	-59.914	-14.5255	-2.051019	4	2.354
69	931.367	20	B	6	0	-20.234143	-0.143046	-11.989016	-0.008122	-59.913	-3.0995	-15.267524	4	0.001
70	938.209	1	A	0	0	-0.211833	-0.143046	-11.996	-0.008122	-59.913	-23.5785	-2.141209	4	2.554
71	947.14	1	A	0	0	-0.211833	-0.143046	-23.991001	-0.008122	-59.913	-33.7735	-2.320388	4	2.509
72	960.397	20	B	0	17	6.795975	-0.143046	14.794467	-0.008122	-59.913	-3.0995	-16.721416	4	0.001
73	966.357	1	A	0	0	-0.211833	-0.143046	14.792472	-0.008122	-59.913	19.1365	-1.418017	4	1.901
74	977.416	20	B	15	0	15.806014	-0.143046	23.862302	-0.008122	-59.913	0.3275	-15.430216	4	0.001
75	983.8	1	A	0	0	-0.211833	-0.143046	23.857313	-0.008122	-59.913	24.2345	-0.41945	4	2.134
76	994.184	1	A	0	0	-0.211833	-0.143046	-11.995002	-0.008122	-59.913	-17.8655	-1.599173	4	2.242
77	1005.03	1	A	0	0	-0.211833	-0.143046	17.679733	-0.008122	-59.913	22.1245	0.679396	4	2.298
78	1014.585	1	A	0	0	-0.211833	-0.143046	5.934149	-0.008122	-59.913	2.6135	-0.874146	4	1.562
79	1026.467	20	B	0	12	3.792629	-0.143046	11.812428	-0.008122	-59.914	2.6135	-18.552611	4	0.001
80	1033.525	1	A	0	0	-0.211833	-0.143046	11.812428	-0.008122	-59.913	8.8535	-0.328124	4	1.911
81	1042.944	1	A	0	0	-0.211833	-0.143046	23.818404	-0.008122	-59.913	25.2885	-0.14529	4	1.724
82	1054.997	20	B	0	8	-17.230796	-0.143046	-9.008972	-0.008122	-59.913	2.7885	-16.400475	4	0.001
83	1062.49	1	A	0	0	-0.211833	-0.143046	-9.011965	-0.008122	-59.913	-14.5255	-1.599173	4	1.761
84	1075.519	20	B	17	0	-32.247529	-0.143046	-23.974041	-0.008122	-59.913	-12.5045	-14.205999	4	0.001
85	1082.953	1	A	0	0	-0.211833	-0.143046	-23.979029	-0.008122	-59.913	-40.8925	-2.051019	4	1.755
86	1093.882	1	A	0	0	-0.211833	-0.143046	11.853333	-0.008122	-59.914	20.1915	-0.510716	4	2.222
87	1106.55	20	B	0	9	18.809361	-0.143046	26.753553	-0.008122	-59.913	-4.8575	-14.697134	4	0.001
88	1113.119	1	A	0	0	-0.211833	-0.143046	26.758542	-0.008122	-59.913	24.5855	-0.692033	4	1.84
89	1127.071	20	B	0	14	-20.234143	-0.143046	-11.989016	-0.008122	-59.913	4.5465	-15.59267	4	0.001
90	1133.261	1	A	0	0	-0.211833	-0.143046	-11.991011	-0.008122	-59.913	-21.9085	-2.141209	4	2.054
91	1143.109	1	A	0	0	-0.211833	-0.143046	-23.945108	-0.008122	-59.913	-36.7615	-2.141209	4	2.053
92	1152.864	1	A	0	0	-0.211833	-0.143046	-6.152639	-0.008122	-59.913	-5.0335	-0.965113	4	2.3
93	1161.312	1	A	0	0	-0.211833	-0.143046	-18.004974	-0.008122	-59.913	-25.6875	-1.418017	4	2.239
94	1175.121	20	B	10	0	15.806014	-0.143046	23.836362	-0.008122	-59.913	2.9645	-15.186087	4	0.001
95	1182.164	1	A	0	0	-0.211833	-0.143046	23.835365	-0.008122	-59.913	23.1795	-0.053784	4	1.796
96	1193	1	A	0	0	-0.211833	-0.143046	-12.005976	-0.008122	-59.912	-18.7443	-0.874291	4	2.152
97	1204.152	20	B	0	18	-38.254221	-0.143046	-29.971043	-0.008122	-59.913	0.3275	-15.186087	4	0.001
98	1212.314	1	A	0	0	-0.211833	-0.143046	-29.96805	-0.008122	-59.913	-46.3415	-0.510716	4	1.845
99	1226.674	20	B	16	0	3.792629	-0.143046	11.776512	-0.008122	-59.914	-10.0435	-14.205999	4	0.001
100	1234.222	1	A	0	0	-0.211833	-0.143046	11.780503	-0.008122	-59.914	7.4475	-0.053784	4	2.369
101	1243.554	1	A	0	0	-0.211833	-0.143046	23.845341	-0.008122	-59.913	29.5075	0.221099	4	1.863
102	1255.704	20	B	0	5	-5.217411	-0.143046	2.925172	-0.008122	-59.913	2.0855	-16.962201	4	0.001
103	1261.813	1	A	0	0	-0.211833	-0.143046	2.932156	-0.008122	-59.913	-1.7815	-1.418017	4	2.349
104	1274.725	20	B	13	0	-32.247529	-0.143046	-23.972046	-0.008122	-59.913	4.8105	-17.91931	4	0.001
105	1281.842	1	A	0	0	-0.211833	-0.143046	-23.974041	-0.008122	-59.913	-35.5315	-1.056019	4	2.627
106	1291.413	1	A	0	0	-0.211833	-0.143046	11.814423	-0.008122	-59.914	14.5665	-0.874146	4	2.343
107	1302.755	20	B	5	0	12.802668	-0.143046	20.809428	-0.008122	-59.914	-0.5505	-16.2392	4	0.001
108	1311.481	1	A	0	0	-0.211833	-0.143046	20.829381	-0.008122	-59.913	20.0155	-0.783119	4	1.808
109	1657.213	20	B	7	0	-20.234143	-0.143046	-12.005976	-0.008122	-59.912	6.0405	-13.216143	4	0.001
110	1663.815	1	A	0	0	-0.211833	-0.143046	-12.005976	-0.008122	-59.912	-19.8865	-1.056019	4	1.375
111	1671.625	1	A	0	0	-0.211833	-0.143046	-23.961071	-0.008122	-59.912	-31.4005	-1.599173	4	1.92
112	1685.243	20	B	0	15	0.789282	-0.143046	8.830389	-0.008122	-59.912	-1.7815	-17.91931	4	0.001
113	1691.633	1	A	0	0	-0.211833	-0.143046	8.862314	-0.008122	-59.912	8.5895	-0.053784	4	1.948
114	1703.763	20	B	0	7	15.806014	-0.143046	23.860306	-0.008122	-59.913	-8.5485	-15.915946	4	0.001
115	1710.759	1	A	0	0	-0.211833	-0.143046	23.858311	-0.008122	-59.912	22.8275	0.587407	4	2.503
116	1720.51	1	A	0	0	-0.211833	-0.143046	-11.986023	-0.008122	-59.912	-14.9655	-1.508625	4	2.34
117	1732.793	20	B	12	0	-29.244182	-0.143046	-20.988011	-0.008122	-59.912	5.3375	-14.288163	4	0.001
118	1737.93	1	A	0	0	-0.211833	-0.143046	-20.988011	-0.008122	-59.912	-29.9065	-1.418017	4	2.097
119	1751.312	20	B	0	6	3.792629	-0.143046	11.804447	-0.008122	-59.913	-7.4945	-13.299053	4	0.001
120	1757.839	1	A	0	0	-0.211833	-0.143046	11.80744	-0.008122	-59.913	11.5775	-1.056019	4	2.338
121	1766.333	1	A	0	0	-0.211833	-0.143046	23.840353	-0.008122	-59.913	26.4315	-0.053784	4	1.402
122	1780.843	20	B	8	0	-35.250875	-0.143046	-26.948099	-0.008122	-59.912	0.9435	-13.547404	4	0.001
123	1788.701	1	A	0	0	-0.211833	-0.143046	-26.973041	-0.008122	-59.912	-40.3655	-0.965113	4	1.706
124	1799.863	20	B	0	11	-32.247529	-0.143046	-24.047869	-0.008122	-59.912	0.0645	-12.967038	4	0.001
125	1805.891	1	A	0	0	-0.211833	-0.143046	-24.046871	-0.008122	-59.912	-34.5645	-3.484915	4	1.723
126	1816.213	1	A	0	0	-0.211833	-0.143046	11.771523	-0.008122	-59.914	17.9065	0.863555	4	1.801
127	1827.261	1	A	0	0	-0.211833	-0.143046	-6.008974	-0.008122	-59.912	-1.9575	-1.056019	4	2.007
128	1837.539	1	A	0	0	-0.211833	-0.143046	17.6508	-0.008122	-59.912	26.5195	-0.236737	4	1.902
129	1852.417	20	B	14	0	-20.234143	-0.143046	-11.989016	-0.008122	-59.912	-2.2205	-13.216143	4	0.001
130	1859.365	1	A	0	0	-0.211833	-0.143046	-11.99999	-0.008122	-59.912	-20.0625	-2.051019	4	1.545
131	1867.375	1	A	0	0	-0.211833	-0.143046	-23.994992	-0.008122	-59.912	-27.0935	-0.328124	4	2.321
132	1881.447	20	B	9	0	21.812707	-0.143046	29.759537	-0.008122	-59.912	-2.1325	-13.794255	4	0.001
133	1888.115	1	A	0	0	-0.211833	-0.143046	29.752553	-0.008122	-59.912	28.3655	-0.41945	4	1.51
134	1897.965	20	B	0	16	15.806014	-0.143046	23.911188	-0.008122	-59.912	2.2615	-14.778931	4	0.001
135	1905.41	1	A	0	0	-0.211833	-0.143046	23.920167	-0.008122	-59.912	23.3555	-0.41945	4	1.645
136	1914.804	1	A	0	0	-0.211833	-0.143046	-11.998993	-0.008122	-59.912	-15.8435	-2.141209	4	1.896
137	1925.494	20	B	18	0	-23.237489	-0.143046	-15.025927	-0.008122	-59.912	-3.8905	-13.381899	4	0.001
138	1931.329	1	A	0	0	-0.211833	-0.143046	-15.02493	-0.008122	-59.912	-20.8535	-2.051019	4	1.328
139	1943.514	20	B	0	13	3.792629	-0.143046	11.773519	-0.008122	-59.912	-5.4725	-13.050136	4	0.001
140	1950.301	1	A	0	0	-0.211833	-0.143046	11.779505	-0.008122	-59.912	9.2925	-1.960769	4	2.051
141	1958.948	1	A	0	0	-0.211833	-0.143046	23.827383	-0.008122	-59.912	20.1915	-0.600886	4	1.355
142	1971.195	1	A	0	0	-0.211833	-0.143046	-18.018941	-0.008122	-59.912	-21.9085	-1.78009	4	1.976
143	1980.965	1	A	0	0	-0.211833	-0.143046	5.838372	-0.008122	-59.912	3.8435	-1.237653	4	2.068
144	1993.565	20	B	11	0	-32.247529	-0.143046	-23.965062	-0.008122	-59.912	1.2945	-12.384522	4	0.001
145	2000.844	1	A	0	0	-0.211833	-0.143046	-23.972046	-0.008122	-59.912	-37.8165	-1.78009	4	2.247
146	2011.352	1	A	0	0	-0.211833	-0.143046	11.856326	-0.008122	-59.913	12.8965	-0.236737	4	1.665
147	2023.596	20	B	0	10	-11.224104	-0.143046	-3.076818	-0.008122	-59.913	-4.5935	-12.384522	4	0.001
148	2031.143	1	A	0	0	-0.211833	-0.143046	-3.073825	-0.008122	-59.913	-3.3635	-0.328124	4	1.392
149	2042.616	20	B	6	0	-20.234143	-0.143046	-11.986023	-0.008122	-59.912	-1.7815	-12.468065	4	0.001
150	2049.73	1	A	0	0	-0.211833	-0.143046	-12.000988	-0.008122	-59.912	-14.4375	-2.051019	4	2.382
151	2058.685	1	A	0	0	-0.211833	-0.143046	-23.997985	-0.009137	-59.912	-32.1035	-1.237653	4	1.871
152	2072.647	20	B	0	17	6.795975	-0.143046	14.830384	-0.008122	-59.912	-6.4395	-13.464682	4	0.001
153	2080.072	1	A	0	0	-0.211833	-0.143046	14.829386	-0.008122	-59.912	12.6325	-0.600886	4	1.608
154	2091.166	20	B	15	0	15.806014	-0.143046	23.822395	-0.008122	-59.913	1.9975	-12.883877	4	0.001
155	2097.685	1	A	0	0	-0.211833	-0.143046	23.828381	-0.008122	-59.912	19.3125	-1.056019	4	2.004
156	2109.242	1	A	0	0	-0.211833	-0.143046	-12.011962	-0.008122	-59.912	-16.4595	-1.78009	4	1.696
157	2119.128	1	A	0	0	-0.211833	-0.143046	17.726623	-0.008122	-59.912	20.8065	-0.510716	4	1.608
158	2127.643	1	A	0	0	-0.211833	-0.143046	5.92916	-0.008122	-59.912	-0.3755	0.403611	4	2.104
159	2138.716	20	B	0	12	3.792629	-0.143046	11.766535	-0.008122	-59.914	-0.3755	-18.552611	4	0.001
160	2145.49	1	A	0	0	-0.211833	-0.143046	11.804447	-0.008122	-59.914	5.6015	-0.965113	4	1.546
161	2154.463	1	A	0	0	-0.211833	-0.143046	23.816409	-0.008122	-59.912	23.8825	0.863555	4	1.954
162	2167.746	20	B	0	8	-17.230796	-0.143046	-9.059853	-0.008122	-59.912	0.2405	-12.71831	4	0.001
163	2174.31	1	A	0	0	-0.211833	-0.143046	-9.038902	-0.008122	-59.912	-17.1625	-2.141209	4	1.723
164	2185.265	20	B	17	0	-32.247529	-0.143046	-23.991001	-0.008122	-59.912	-8.8125	-17.361456	4	0.001
165	2192.123	1	A	0	0	-0.211833	-0.143046	-23.991001	-0.008122	-59.912	-40.1895	-2.320388	4	1.955
166	2203.187	1	A	0	0	-0.211833	-0.143046	11.803449	-0.008122	-59.913	13.1595	1.508963	4	2.116
167	2215.296	20	B	0	9	18.809361	-0.143046	26.732602	-0.008122	-59.912	-1.5175	-13.794255	4	0.001
168	2221.488	1	A	0	0	-0.211833	-0.143046	26.740583	-0.008122	-59.912	21.8615	0.403611	4	1.737
169	2235.317	20	B	0	14	-20.234143	-0.143046	-11.991011	-0.008122	-59.912	-1.5175	-12.551544	4	0.001
170	2242.654	1	A	0	0	-0.211833	-0.143046	-11.995002	-0.008122	-59.912	-23.7545	-2.94923	4	2.019
171	2253.27	1	A	0	0	-0.211833	-0.143046	-23.960074	-0.008122	-59.912	-31.3125	-2.859573	4	1.593
172	2262.068	1	A	0	0	-0.211833	-0.143046	-6.11373	-0.008122	-59.912	-11.2735	-1.508625	4	1.58
173	2270.807	1	A	0	0	-0.211833	-0.143046	-18.034904	-0.008122	-59.912	-27.6215	-1.870459	4	1.811
174	2284.87	20	B	10	0	15.806014	-0.143046	23.877267	-0.008122	-59.912	-16.5475	-13.464682	4	0.001
175	2292.686	1	A	0	0	-0.211833	-0.143046	23.876269	-0.008122	-59.912	19.5755	0.129411	4	1.627
176	2303.817	1	A	0	0	-0.211833	-0.143046	-12.002983	-0.008122	-59.912	-21.8205	-0.783119	4	3.03
177	2315.903	20	B	0	18	-38.254221	-0.143046	-29.966055	-0.008122	-59.912	-5.2975	-16.721416	4	0.001
178	2323.375	1	A	0	0	-0.211833	-0.143046	-29.971043	-0.008122	-59.912	-47.4845	-2.4104	4	2.748
179	2337.424	20	B	16	0	3.792629	-0.143046	11.865305	-0.008122	-59.913	-6.0005	-14.451375	4	0.001
180	2344.555	1	A	0	0	-0.211833	-0.143046	11.860316	-0.008122	-59.913	7.4475	-0.600886	4	1.802
181	2354.03	1	A	0	0	-0.211833	-0.143046	23.816409	-0.008122	-59.912	23.5315	-0.510716	4	1.711
182	2366.455	20	B	0	5	-5.217411	-0.143046	2.977051	-0.008122	-59.912	6.7435	-13.133171	4	0.001
183	2372.637	1	A	0	0	-0.211833	-0.143046	2.962086	-0.008122	-59.912	0.0645	-0.965113	4	1.995
184	2384.974	20	B	13	0	-32.247529	-0.143046	-24.001976	-0.009137	-59.912	0.0645	-13.71172	4	0.001
185	2391.42	1	A	0	0	-0.211833	-0.143046	-23.978032	-0.008122	-59.911	-45.0235	-1.78009	4	1.943
186	2401.759	1	A	0	0	-0.211833	-0.143046	11.770526	-0.008122	-59.913	14.1265	0.129411	4	1.452
187	2412.503	20	B	5	0	12.802668	-0.143046	20.807432	-0.008122	-59.912	-6.9665	-12.967038	4	0.001
188	2418.336	1	A	0	0	-0.211833	-0.143046	20.824393	-0.008122	-59.912	17.6425	0.221099	4	1.607
189	2427.347	1	A	0	0	-0.211833	-0.143046	5.954102	-0.008122	-59.911	2.4375	-0.965113	4	1.555
190	2437.106	1	A	0	0	-0.211833	-0.143046	14.747577	-0.008122	-59.911	10.4355	-0.600886	4	1.425
191	2448.046	1	A	0	0	-0.211833	-0.143046	-23.948101	-0.008122	-59.911	-36.2345	-1.78009	4	1.507
192	2458.081	1	A	0	0	-0.211833	-0.143046	-15.156622	-0.008122	-59.911	-20.5025	-1.78009	4	1.772
193	2467.517	1	A	0	0	-0.211833	-0.143046	-6.139669	-0.008122	-59.911	-11.2735	-0.965113	4	1.529
194	2476.765	1	A	0	0	-0.211833	-0.143046	14.837367	-0.008122	-59.911	19.2245	-0.14529	4	1.609
195	2486.56	1	A	0	0	-0.211833	-0.143046	-18.002978	-0.008122	-59.911	-27.7975	-1.78009	4	1.616
196	2500.719	1	A	0	0	-0.211833	-0.143046	29.734595	-0.008122	-59.911	34.1655	1.601555	4	1.966
197	2510.615	1	A	0	0	-0.211833	-0.143046	-3.05886	-0.008122	-59.912	-0.8145	-0.41945	4	1.376
198	2519.359	1	A	0	0	-0.211833	-0.143046	-15.036902	-0.008122	-59.911	-18.8325	-1.689661	4	2.126
199	2531.079	1	A	0	0	-0.211833	-0.143046	17.911193	-0.008122	-59.912	21.8615	-0.41945	4	1.508
200	2539.796	1	A	0	0	-0.211833	-0.143046	8.943125	-0.009137	-59.911	11.8415	-1.056019	4	1.589
201	2550.661	1	A	0	0	-0.211833	-0.143046	-29.993989	-0.008122	-59.912	-44.8475	-2.320388	4	1.903
202	2562.724	1	A	0	0	-0.211833	-0.143046	23.813416	-0.008122	-59.912	31.3535	0.129411	4	1.635
203	2573.782	1	A	0	0	-0.211833	-0.143046	-9.045886	-0.008122	-59.912	-12.7675	-1.237653	4	2.457
204	2586.406	1	A	0	0	-0.211833	-0.143046	26.90919	-0.008122	-59.914	32.8475	0.587407	4	2.07
205	2595.989	1	A	0	0	-0.211833	-0.143046	-6.019949	-0.009137	-59.911	-6.7035	-0.965113	4	2.096
206	2604.63	1	A	0	0	-0.211833	-0.143046	5.829393	-0.008122	-59.911	4.3705	-0.236737	4	1.967
207	2615.183	1	A	0	0	-0.211833	-0.143046	-14.992006	-0.008122	-59.911	-30.7855	-1.237653	4	1.543
208	2624.407	1	A	0	0	-0.211833	-0.143046	2.842365	-0.009137	-59.913	0.2405	-0.510716	4	1.617
209	2633.827	1	A	0	0	-0.211833	-0.143046	20.785484	-0.008122	-59.912	22.4765	0.221099	4	1.997
210	2642.808	1	A	0	0	-0.211833	-0.143046	-11.97006	-0.008122	-59.911	-16.8985	-1.146866	4	1.702
211	2651.146	1	A	0	0	-0.211833	-0.143046	11.806442	-0.009137	-59.912	13.4235	-0.510716	4	2.775
212	2663.178	1	A	0	0	-0.211833	-0.143046	-20.970053	-0.008122	-59.912	-28.4125	-1.599173	4	1.492
213	2673.743	1	A	0	0	-0.211833	-0.143046	5.877282	-0.009137	-59.911	0.5035	-0.783119	4	1.617
214	2682.595	1	A	0	0	-0.211833	-0.143046	-6.039902	-0.008122	-59.911	-8.9005	-0.600886	4	2.202
215	2693.365	1	A	0	0	-0.211833	-0.143046	-26.980025	-0.009137	-59.912	-36.3225	-1.146866	4	2.225
216	2704.304	1	A	0	0	-0.211833	-0.143046	14.861311	-0.008122	-59.911	17.5545	0.037784	4	2.043
