# Supplementary material for: Multiple time scales of the ventriloquism aftereffect
Source: PLoS One. 2018 Aug 1;13(8):e0200930. doi: 10.1371/journal.pone.0200930 (PMC6070234; doi:10.1371/journal.pone.0200930)
Supplement: S1 File — Data are provided as .csv files, and can be readily parsed by BuildRecalibrationInputVector.m. All analyses were conducted with MATLAB 2017b. Computational modeling requires the System Identification Toolbox, and can be run by calling EstimateModelParameters.m. (ZIP) [file pone.0200930.s001.zip › Supplemental Model Files/Recalibration Data/FJ Ventriloquism_Aftereffect_Plus8_Double.csv]

Trial	ExperLength	NumStimReps	StimType	VisOddballRepNum	AudOddballRepNum	Galvo Az	Galvo El	Outer Az	Outer El	Inner Az	Pointer Az	Pointer El	StimRepRate	RespTime
1	9.509	1	A	0	0	-0.171548	0.173781	5.870993	-0.009117	-59.912	1.2595	0.128321	4	2.007
2	18.441	1	A	0	0	-0.171548	0.173781	14.758277	-0.009117	-59.912	11.1915	-0.692582	4	2.541
3	28.793	1	A	0	0	-0.171548	0.173781	-23.945793	-0.009117	-59.912	-27.4805	-1.689553	4	2.088
4	37.084	1	A	0	0	-0.171548	0.173781	-15.131323	-0.008104	-59.912	-18.1645	-0.054753	4	1.582
5	47.476	1	A	0	0	-0.171548	0.173781	-6.109384	-0.009117	-59.912	-11.1325	-1.779922	4	1.829
6	57.716	1	A	0	0	-0.171548	0.173781	14.79618	-0.008104	-59.913	15.4985	-0.874576	4	2.188
7	68.545	1	A	0	0	-0.171548	0.173781	-18.01994	-0.008104	-59.912	-22.7345	-1.056329	4	1.893
8	82.538	1	A	0	0	-0.171548	0.173781	29.723026	-0.008104	-59.912	26.7485	-1.689553	4	1.88
9	94.565	1	A	0	0	-0.171548	0.173781	-3.02826	-0.008104	-59.912	-4.2775	-1.237843	4	1.636
10	103.154	1	A	0	0	-0.171548	0.173781	-15.043548	-0.008104	-59.912	-22.1195	-1.147116	4	1.749
11	115.315	1	A	0	0	-0.171548	0.173781	17.887279	-0.008104	-59.912	20.0685	0.311636	4	1.567
12	124.729	1	A	0	0	-0.171548	0.173781	8.885289	-0.008104	-59.912	7.6755	-1.599124	4	2.066
13	134.464	1	A	0	0	-0.171548	0.173781	-29.900572	-0.008104	-59.912	-34.9515	-1.32748	4	1.684
14	145.826	1	A	0	0	-0.171548	0.173781	23.793183	-0.008104	-59.912	22.0015	-1.599124	4	1.807
15	156.836	1	A	0	0	-0.171548	0.173781	-8.990021	-0.008104	-59.912	-14.5605	-2.050672	4	2.057
16	170.198	1	A	0	0	-0.171548	0.173781	26.858348	-0.008104	-59.912	23.8475	-0.965482	4	1.875
17	181.228	1	A	0	0	-0.171548	0.173781	-6.023603	-0.009117	-59.911	-15.1755	-1.599124	4	2.684
18	190.644	1	A	0	0	-0.171548	0.173781	5.844062	-0.008104	-59.911	7.4125	-1.689553	4	2.555
19	203.085	1	A	0	0	-0.171548	0.173781	-14.990683	-0.008104	-59.911	-22.3825	-1.508636	4	2.018
20	212.857	1	A	0	0	-0.171548	0.173781	2.826775	-0.008104	-59.911	-0.3225	-1.237843	4	1.877
21	221.521	1	A	0	0	-0.171548	0.173781	20.809809	-0.008104	-59.912	22.0895	-1.32748	4	2.245
22	232.812	1	A	0	0	-0.171548	0.173781	-11.999329	-0.008104	-59.911	-17.5485	-1.870232	4	2.558
23	244.991	1	A	0	0	-0.171548	0.173781	11.854699	-0.008104	-59.911	12.0705	-0.601496	4	2.651
24	255.593	1	A	0	0	-0.171548	0.173781	-20.954439	-0.008104	-59.911	-28.4475	-1.599124	4	1.844
25	266.099	1	A	0	0	-0.171548	0.173781	5.855034	-0.008104	-59.911	-0.4105	-1.870232	4	1.926
26	274.617	1	A	0	0	-0.171548	0.173781	-6.038565	-0.009117	-59.911	-11.8355	-1.056329	4	1.682
27	282.722	1	A	0	0	-0.171548	0.173781	-26.967071	-0.008104	-59.911	-40.0485	-0.328913	4	2.108
28	293.504	1	A	0	0	-0.171548	0.173781	14.810144	-0.008104	-59.912	16.6405	-1.056329	4	1.771
29	449.004	20	B	7	0	-4.159262	0.173781	-12.006311	-0.008104	-59.911	4.5115	-14.197626	4	0.001
30	454.335	1	A	0	0	-0.171548	0.173781	-12.010301	-0.009117	-59.911	-11.1325	-0.783609	4	1.728
31	463.918	1	A	0	0	-0.171548	0.173781	-23.992673	-0.009117	-59.911	-30.2055	-1.418088	4	1.533
32	476.533	20	B	0	15	16.776238	0.173781	8.805493	-0.009117	-59.912	-1.8165	-13.291362	4	0.001
33	483.826	1	A	0	0	-0.171548	0.173781	8.80649	-0.009117	-59.911	12.8615	-0.783609	4	1.704
34	496.053	20	B	0	7	31.730167	0.173781	23.809142	-0.008104	-59.911	3.4575	-13.95095	4	0.001
35	503.726	1	A	0	0	-0.171548	0.173781	23.809142	-0.009117	-59.911	26.6605	-0.601496	4	1.781
36	515.257	1	A	0	0	-0.171548	0.173781	-11.990352	-0.008104	-59.911	-16.2305	-1.418088	4	1.82
37	527.085	20	B	12	0	-13.131619	0.173781	-20.959426	-0.009117	-59.911	8.7305	-13.95095	4	0.001
38	532.781	1	A	0	0	-0.171548	0.173781	-20.958429	-0.008104	-59.911	-25.1955	-1.237843	4	2.111
39	545.605	20	B	0	6	19.767024	0.173781	11.785875	-0.008104	-59.911	2.7535	-12.544422	4	0.001
40	552.915	1	A	0	0	-0.171548	0.173781	11.795849	-0.008104	-59.911	18.3985	-0.692582	4	1.898
41	562.39	1	A	0	0	-0.171548	0.173781	23.833081	-0.008104	-59.912	28.6815	-0.420179	4	1.78
42	576.136	20	B	8	0	-19.11319	0.173781	-26.957096	-0.008104	-59.911	-7.1775	-13.291362	4	0.001
43	583.261	1	A	0	0	-0.171548	0.173781	-26.956099	-0.009117	-59.911	-33.9845	-2.319863	4	2.664
44	593.655	20	B	0	11	-16.122405	0.173781	-24.102393	-0.009117	-59.911	-1.6405	-12.544422	4	0.001
45	601.747	1	A	0	0	-0.171548	0.173781	-24.043543	-0.008104	-59.911	-22.6465	-1.689553	4	2.272
46	612.188	1	A	0	0	-0.171548	0.173781	11.788867	-0.009117	-59.911	12.4215	-1.508636	4	1.999
47	621.934	1	A	0	0	-0.171548	0.173781	-6.023603	-0.009117	-59.911	-8.8475	-1.508636	4	1.554
48	632.797	1	A	0	0	-0.171548	0.173781	17.694771	-0.009117	-59.911	13.6525	-1.147116	4	1.788
49	646.208	20	B	14	0	-4.159262	0.173781	-12.005314	-0.008104	-59.911	-3.5745	-12.711061	4	0.001
50	654.035	1	A	0	0	-0.171548	0.173781	-12.004316	-0.009117	-59.911	-7.7055	-1.32748	4	1.927
51	664.733	1	A	0	0	-0.171548	0.173781	-23.994668	-0.008104	-59.911	-25.8105	-1.779922	4	2.02
52	679.742	20	B	9	0	37.711738	0.173781	29.762924	-0.008104	-59.911	-3.9255	-14.033237	4	0.001
53	686.364	1	A	0	0	-0.171548	0.173781	29.756939	-0.008104	-59.911	32.9005	-0.783609	4	1.881
54	697.261	20	B	0	16	31.730167	0.173781	23.937813	-0.008104	-59.911	-8.3205	-13.456867	4	0.001
55	704.048	1	A	0	0	-0.171548	0.173781	23.928836	-0.009117	-59.911	23.7595	-1.599124	4	1.996
56	714.78	1	A	0	0	-0.171548	0.173781	-11.970403	-0.008104	-59.911	-13.5055	-1.689553	4	3.361
57	725.291	20	B	18	0	-7.150048	0.173781	-14.996668	-0.008104	-59.911	1.0835	-13.95095	4	0.001
58	732.534	1	A	0	0	-0.171548	0.173781	-14.998662	-0.008104	-59.911	-18.2515	-1.418088	4	2.419
59	745.812	20	B	0	13	19.767024	0.173781	11.824775	-0.009117	-59.911	3.5445	-13.456867	4	0.001
60	752.892	1	A	0	0	-0.171548	0.173781	11.823778	-0.008104	-59.911	15.6735	-0.783609	4	2.026
61	762.777	1	A	0	0	-0.171548	0.173781	23.826099	-0.008104	-59.912	20.8595	-1.32748	4	2.231
62	773.832	1	A	0	0	-0.171548	0.173781	-18.024927	-0.009117	-59.911	-25.8985	-1.147116	4	2.017
63	784.165	1	A	0	0	-0.171548	0.173781	5.869996	-0.008104	-59.911	0.3805	-1.056329	4	1.809
64	796.864	20	B	11	0	-16.122405	0.173781	-23.975717	-0.008104	-59.911	0.3805	-12.79334	4	0.001
65	802.962	1	A	0	0	-0.171548	0.173781	-23.973722	-0.008104	-59.911	-25.5465	-0.692582	4	2.009
66	814.442	1	A	0	0	-0.171548	0.173781	11.821783	-0.008104	-59.911	11.9825	-1.779922	4	1.927
67	826.894	20	B	0	10	4.813095	0.173781	-3.041226	-0.008104	-59.911	-3.1345	-13.125606	4	0.001
68	833.308	1	A	0	0	-0.171548	0.173781	-3.039232	-0.009117	-59.911	-0.6735	-1.147116	4	1.696
69	844.913	20	B	6	0	-4.159262	0.173781	-12.020275	-0.008104	-59.911	-0.6735	-13.374145	4	0.001
70	852.113	1	A	0	0	-0.171548	0.173781	-12.015288	-0.008104	-59.911	-14.1215	-1.32748	4	1.965
71	860.617	1	A	0	0	-0.171548	0.173781	-23.968734	-0.009117	-59.911	-29.3265	-0.510349	4	1.876
72	873.945	20	B	0	17	22.75781	0.173781	14.755285	-0.009117	-59.911	2.6655	-13.291362	4	0.001
73	881.288	1	A	0	0	-0.171548	0.173781	14.806155	-0.009117	-59.912	18.5745	-1.32748	4	2.06
74	893.966	20	B	15	0	31.730167	0.173781	23.787198	-0.009117	-59.912	-5.5955	-13.291362	4	0.001
75	901.024	1	A	0	0	-0.171548	0.173781	23.808145	-0.008104	-59.912	26.8355	-1.147116	4	1.984
76	911.281	1	A	0	0	-0.171548	0.173781	-12.016286	-0.008104	-59.911	-16.9335	-0.874576	4	1.843
77	922.704	1	A	0	0	-0.171548	0.173781	17.741651	-0.009117	-59.911	21.2105	-0.965482	4	2.206
78	932.17	1	A	0	0	-0.171548	0.173781	5.941812	-0.008104	-59.911	2.8415	-2.139779	4	2.755
79	943.017	20	B	0	12	19.767024	0.173781	11.801834	-0.009117	-59.912	-2.9585	-12.959599	4	0.001
80	950.506	1	A	0	0	-0.171548	0.173781	11.816796	-0.008104	-59.911	17.0805	-0.054753	4	1.632
81	959.07	1	A	0	0	-0.171548	0.173781	23.785204	-0.009117	-59.911	22.7925	-0.601496	4	2.044
82	972.548	20	B	0	8	-1.168476	0.173781	-8.997003	-0.008104	-59.911	0.5565	-13.208516	4	0.001
83	979.047	1	A	0	0	-0.171548	0.173781	-8.999995	-0.008104	-59.911	-14.1215	-0.692582	4	2.093
84	991.067	20	B	17	0	-16.122405	0.173781	-23.981701	-0.009117	-59.911	-4.3655	-13.291362	4	0.001
85	997.052	1	A	0	0	-0.171548	0.173781	-23.983696	-0.009117	-59.911	-30.0295	-0.420179	4	1.991
86	1007.902	1	A	0	0	-0.171548	0.173781	11.778892	-0.008104	-59.911	15.1465	-2.858693	4	1.951
87	1019.597	20	B	0	9	34.720952	0.173781	26.825433	-0.008104	-59.911	12.4215	-13.125606	4	0.001
88	1026.55	1	A	0	0	-0.171548	0.173781	26.825433	-0.008104	-59.911	30.0875	-0.420179	4	2.16
89	1039.618	20	B	0	14	-4.159262	0.173781	-12.001324	-0.009117	-59.911	-5.3325	-13.125606	4	0.001
90	1046.408	1	A	0	0	-0.171548	0.173781	-12.003319	-0.009117	-59.911	-13.6815	-0.510349	4	1.767
91	1055.09	1	A	0	0	-0.171548	0.173781	-23.999655	-0.008104	-59.911	-23.5255	-1.32748	4	2.602
92	1063.702	1	A	0	0	-0.171548	0.173781	-6.055522	-0.008104	-59.911	-12.4515	-1.599124	4	1.848
93	1073.659	1	A	0	0	-0.171548	0.173781	-18.021935	-0.008104	-59.911	-24.9315	-1.599124	4	1.815
94	1088.168	20	B	10	0	31.730167	0.173781	23.807147	-0.009117	-59.912	-5.6835	-14.442818	4	0.001
95	1095.031	1	A	0	0	-0.171548	0.173781	23.80615	-0.008104	-59.911	26.5725	-0.874576	4	2.124
96	1105.063	1	A	0	0	-0.171548	0.173781	-12.018281	-0.008104	-59.911	-12.4515	-1.237843	4	0
97	1116.198	20	B	0	18	-22.103976	0.173781	-29.911544	-0.008104	-59.911	-6.2985	-20.34125	4	0.001
98	1123.287	1	A	0	0	-0.171548	0.173781	-29.920521	-0.009117	-59.911	-28.6235	-0.783609	4	2.765
99	1136.218	20	B	16	0	19.767024	0.173781	11.821783	-0.008104	-59.911	-7.1775	-13.291362	4	0.001
100	1143.236	1	A	0	0	-0.171548	0.173781	11.819788	-0.008104	-59.911	15.8495	-0.1462	4	2.158
101	1153.462	1	A	0	0	-0.171548	0.173781	23.786201	-0.008104	-59.911	22.7055	-1.870232	4	1.467
102	1165.749	20	B	0	5	10.794667	0.173781	2.984372	-0.009117	-59.911	-8.1445	-12.876501	4	0.001
103	1173.025	1	A	0	0	-0.171548	0.173781	2.982377	-0.008104	-59.911	0.1175	-0.692582	4	2.178
104	1185.77	20	B	13	0	-16.122405	0.173781	-23.940806	-0.008104	-59.912	-0.4105	-13.208516	4	0.001
105	1191.54	1	A	0	0	-0.171548	0.173781	-23.947788	-0.008104	-59.911	-22.8225	-0.965482	4	2.21
106	1202.486	1	A	0	0	-0.171548	0.173781	11.795849	-0.008104	-59.911	12.3335	-1.960482	4	1.792
107	1213.299	20	B	5	0	28.739381	0.173781	20.812801	-0.008104	-59.911	-5.5955	-12.544422	4	0.001
108	1220.529	1	A	0	0	-0.171548	0.173781	20.83275	-0.008104	-59.911	27.2755	-0.054753	4	2.362
109	1598.278	20	B	7	0	-4.159262	0.173781	-11.994342	-0.008104	-59.911	11.2795	-11.37172	4	0.001
110	1605.557	1	A	0	0	-0.171548	0.173781	-12.004316	-0.008104	-59.91	-12.0995	-1.147116	4	1.724
111	1615.36	1	A	0	0	-0.171548	0.173781	-23.992673	-0.008104	-59.911	-21.4165	-3.572807	4	1.519
112	1628.81	20	B	0	15	16.776238	0.173781	8.818459	-0.009117	-59.911	-7.2655	-13.703718	4	0.001
113	1635.367	1	A	0	0	-0.171548	0.173781	8.818459	-0.008104	-59.91	12.7735	-1.779922	4	1.525
114	1647.329	20	B	0	7	31.730167	0.173781	23.846048	-0.008104	-59.911	-9.0235	-12.544422	4	0.001
115	1654.767	1	A	0	0	-0.171548	0.173781	23.836074	-0.008104	-59.911	27.6265	-0.1462	4	1.625
116	1664.357	1	A	0	0	-0.171548	0.173781	-12.017283	-0.009117	-59.91	-13.5055	-0.692582	4	1.863
117	1675.859	20	B	12	0	-13.131619	0.173781	-20.991345	-0.008104	-59.91	5.1265	-15.987153	4	0.001
118	1682.24	1	A	0	0	-0.171548	0.173781	-21.004312	-0.008104	-59.911	-22.7345	-1.237843	4	1.24
119	1694.879	20	B	0	6	19.767024	0.173781	11.794852	-0.008104	-59.91	3.4575	-13.291362	4	0.001
120	1701.861	1	A	0	0	-0.171548	0.173781	11.832755	-0.009117	-59.91	14.7945	-0.054753	4	1.6
121	1710.834	1	A	0	0	-0.171548	0.173781	23.787198	-0.009117	-59.911	24.1115	-1.779922	4	1.651
122	1725.911	20	B	8	0	-19.11319	0.173781	-26.945127	-0.008104	-59.91	2.0505	-13.125606	4	0.001
123	1732.185	1	A	0	0	-0.171548	0.173781	-26.955101	-0.008104	-59.91	-25.8985	-0.692582	4	1.959
124	1741.928	20	B	0	11	-16.122405	0.173781	-24.106383	-0.008104	-59.91	6.0055	-13.208516	4	0.001
125	1748.971	1	A	0	0	-0.171548	0.173781	-24.078454	-0.008104	-59.91	-22.2945	-1.870232	4	1.655
126	1759.282	1	A	0	0	-0.171548	0.173781	11.785875	-0.008104	-59.91	14.1795	-1.056329	4	1.922
127	1768.539	1	A	0	0	-0.171548	0.173781	-6.024601	-0.008104	-59.91	-6.2105	-2.319863	4	2.501
128	1778.096	1	A	0	0	-0.171548	0.173781	17.71073	-0.008104	-59.91	18.8375	-1.689553	4	1.758
129	1792.48	20	B	14	0	-4.159262	0.173781	-12.018281	-0.008104	-59.91	3.6325	-12.544422	4	0.001
130	1799.422	1	A	0	0	-0.171548	0.173781	-12.017283	-0.008104	-59.91	-10.5175	-1.599124	4	1.568
131	1807.802	1	A	0	0	-0.171548	0.173781	-23.990678	-0.008104	-59.91	-22.0315	-1.779922	4	1.044
132	1822.011	20	B	9	0	37.711738	0.173781	29.743973	-0.009117	-59.91	3.7205	-13.374145	4	0.001
133	1829.133	1	A	0	0	-0.171548	0.173781	29.767911	-0.008104	-59.91	36.1525	1.229734	4	1.764
134	1839.53	20	B	0	16	31.730167	0.173781	23.86101	-0.008104	-59.91	3.3695	-11.54016	4	0.001
135	1846.124	1	A	0	0	-0.171548	0.173781	23.916867	-0.008104	-59.91	29.0335	0.861982	4	2.057
136	1855	1	A	0	0	-0.171548	0.173781	-12.008306	-0.008104	-59.91	-14.5605	-1.599124	4	1.44
137	1866.058	20	B	18	0	-7.150048	0.173781	-14.998662	-0.009117	-59.91	12.1585	-13.291362	4	0.001
138	1871.862	1	A	0	0	-0.171548	0.173781	-14.993675	-0.008104	-59.91	-12.8905	-1.147116	4	1.469
139	1884.577	20	B	0	13	19.767024	0.173781	11.789864	-0.008104	-59.91	7.6755	-12.377528	4	0.001
140	1890.125	1	A	0	0	-0.171548	0.173781	11.794852	-0.009117	-59.91	16.8165	-1.960482	4	1.394
141	1899.174	1	A	0	0	-0.171548	0.173781	23.860012	-0.008104	-59.91	24.0235	-0.874576	4	1.54
142	1909.797	1	A	0	0	-0.171548	0.173781	-18.009965	-0.009117	-59.91	-18.3395	-1.779922	4	2.294
143	1919.098	1	A	0	0	-0.171548	0.173781	5.83708	-0.008104	-59.91	3.8085	-0.601496	4	1.572
144	1931.627	20	B	11	0	-16.122405	0.173781	-23.95078	-0.008104	-59.91	-4.4535	-12.627773	4	0.001
145	1937.973	1	A	0	0	-0.171548	0.173781	-23.957762	-0.009117	-59.91	-24.3165	-1.418088	4	1.915
146	1948.481	1	A	0	0	-0.171548	0.173781	11.853701	-0.009117	-59.91	16.9925	-1.508636	4	1.872
147	1960.657	20	B	0	10	4.813095	0.173781	-3.034244	-0.008104	-59.91	2.0505	-12.79334	4	0.001
148	1968.268	1	A	0	0	-0.171548	0.173781	-3.035242	-0.009117	-59.91	0.2055	-2.139779	4	2.183
149	1979.177	20	B	6	0	-4.159262	0.173781	-12.003319	-0.008104	-59.91	0.2055	-13.456867	4	0.001
150	1985.485	1	A	0	0	-0.171548	0.173781	-12.004316	-0.009117	-59.91	-9.7265	-1.056329	4	1.706
151	1995.383	1	A	0	0	-0.171548	0.173781	-23.991676	-0.008104	-59.91	-25.5465	-1.056329	4	1.677
152	2007.706	20	B	0	17	22.75781	0.173781	14.814134	-0.008104	-59.911	2.1385	-13.208516	4	0.001
153	2014.172	1	A	0	0	-0.171548	0.173781	14.809147	-0.009117	-59.913	21.3865	-0.328913	4	1.549
154	2027.227	20	B	15	0	31.730167	0.173781	23.838068	-0.009117	-59.911	-4.7165	-12.627773	4	0.001
155	2034.023	1	A	0	0	-0.171548	0.173781	23.826099	-0.008104	-59.911	28.1545	-0.237587	4	2.152
156	2044.341	1	A	0	0	-0.171548	0.173781	-12.017283	-0.008104	-59.91	-14.1215	-1.147116	4	1.694
157	2053.674	1	A	0	0	-0.171548	0.173781	17.712725	-0.009117	-59.91	25.3415	0.036753	4	2.032
158	2062.721	1	A	0	0	-0.171548	0.173781	5.932835	-0.009117	-59.91	12.2465	-0.874576	4	2.081
159	2073.274	20	B	0	12	19.767024	0.173781	11.815798	-0.008104	-59.91	-3.3105	-13.456867	4	0.001
160	2079.926	1	A	0	0	-0.171548	0.173781	11.823778	-0.009117	-59.91	15.2345	-0.692582	4	1.897
161	2088.804	1	A	0	0	-0.171548	0.173781	23.782211	-0.009117	-59.911	26.5725	-0.601496	4	1.862
162	2101.804	20	B	0	8	-1.168476	0.173781	-9.044881	-0.009117	-59.91	-2.4315	-12.377528	4	0.001
163	2109.189	1	A	0	0	-0.171548	0.173781	-9.045878	-0.008104	-59.91	-7.6175	-0.965482	4	1.655
164	2121.325	20	B	17	0	-16.122405	0.173781	-23.990678	-0.009117	-59.911	11.4555	-12.711061	4	0.001
165	2129.537	1	A	0	0	-0.171548	0.173781	-23.984694	-0.008104	-59.91	-27.4805	-2.589545	4	1.956
166	2140.05	1	A	0	0	-0.171548	0.173781	11.780887	-0.009117	-59.91	16.2895	-0.783609	4	1.981
167	2151.856	20	B	0	9	34.720952	0.173781	26.756608	-0.008104	-59.91	8.0275	-12.544422	4	0.001
168	2158.449	1	A	0	0	-0.171548	0.173781	26.764588	-0.008104	-59.91	28.9455	0.128321	4	1.661
169	2172.877	20	B	0	14	-4.159262	0.173781	-12.014291	-0.009117	-59.91	9.7855	-12.544422	4	0.001
170	2180.084	1	A	0	0	-0.171548	0.173781	-12.007309	-0.008104	-59.91	-12.1875	-1.147116	4	1.446
171	2188.817	1	A	0	0	-0.171548	0.173781	-23.986689	-0.009117	-59.91	-20.9765	-2.319863	4	1.582
172	2197.995	1	A	0	0	-0.171548	0.173781	-6.154269	-0.009117	-59.91	-8.8475	-2.050672	4	1.827
173	2206.506	1	A	0	0	-0.171548	0.173781	-17.999991	-0.009117	-59.91	-18.9555	-0.874576	4	1.56
174	2220.427	20	B	10	0	31.730167	0.173781	23.783209	-0.009117	-59.911	-0.0585	-18.303854	4	0.001
175	2228.062	1	A	0	0	-0.171548	0.173781	23.807147	-0.009117	-59.912	28.7695	-0.601496	4	2.413
176	2237.944	1	A	0	0	-0.171548	0.173781	-11.981375	-0.009117	-59.91	-12.0995	-2.319863	4	1.57
177	2249.958	20	B	0	18	-22.103976	0.173781	-29.935483	-0.009117	-59.91	11.0155	-13.868601	4	0.001
178	2257.562	1	A	0	0	-0.171548	0.173781	-29.924511	-0.008104	-59.91	-28.0075	-1.870232	4	2.031
179	2272.98	20	B	16	0	19.767024	0.173781	11.791859	-0.008104	-59.91	2.0505	-12.042972	4	0.001
180	2279.073	1	A	0	0	-0.171548	0.173781	11.811808	-0.009117	-59.91	14.6195	-0.510349	4	1.609
181	2288.123	1	A	0	0	-0.171548	0.173781	23.831086	-0.008104	-59.911	26.9235	-1.147116	4	1.718
182	2299.509	20	B	0	5	10.794667	0.173781	2.959436	-0.008104	-59.91	4.9515	-12.711061	4	0.001
183	2305.29	1	A	0	0	-0.171548	0.173781	2.968413	-0.009117	-59.91	6.6215	-0.692582	4	1.805
184	2318.028	20	B	13	0	-16.122405	0.173781	-23.969732	-0.009117	-59.91	-2.9585	-12.711061	4	0.001
185	2325.24	1	A	0	0	-0.171548	0.173781	-23.969732	-0.009117	-59.911	-26.4255	-1.147116	4	2.069
186	2335.774	1	A	0	0	-0.171548	0.173781	11.835747	-0.009117	-59.91	16.1135	-0.692582	4	1.916
187	2347.059	20	B	5	0	28.739381	0.173781	20.803824	-0.008104	-59.91	-7.9685	-12.293985	4	0.001
188	2353.147	1	A	0	0	-0.171548	0.173781	20.803824	-0.008104	-59.91	23.9355	-0.601496	4	1.394
189	2361.624	1	A	0	0	-0.171548	0.173781	5.949792	-0.009117	-59.91	6.8845	-0.965482	4	1.432
190	2369.812	1	A	0	0	-0.171548	0.173781	14.763264	-0.009117	-59.91	14.9705	-0.692582	4	1.699
191	2379.669	1	A	0	0	-0.171548	0.173781	-23.976714	-0.009117	-59.91	-24.3165	-0.692582	4	1.624
192	2388.693	1	A	0	0	-0.171548	0.173781	-15.102397	-0.009117	-59.91	-19.3945	-1.056329	4	1.65
193	2396.694	1	A	0	0	-0.171548	0.173781	-6.117364	-0.008104	-59.91	-8.7595	-1.32748	4	1.576
194	2406.133	1	A	0	0	-0.171548	0.173781	14.763264	-0.009117	-59.91	16.7285	-0.783609	4	1.794
195	2416.345	1	A	0	0	-0.171548	0.173781	-18.002983	-0.009117	-59.91	-18.5155	-1.237843	4	1.586
196	2427.619	1	A	0	0	-0.171548	0.173781	29.723026	-0.008104	-59.91	33.6915	1.138492	4	2.254
197	2437.219	1	A	0	0	-0.171548	0.173781	-2.997339	-0.009117	-59.91	-1.9925	-0.783609	4	1.618
198	2444.971	1	A	0	0	-0.171548	0.173781	-14.99966	-0.009117	-59.91	-18.9555	-0.965482	4	1.871
199	2457.05	1	A	0	0	-0.171548	0.173781	17.87132	-0.009117	-59.91	19.8045	-0.237587	4	2.05
200	2465.751	1	A	0	0	-0.171548	0.173781	8.910225	-0.009117	-59.91	11.1035	-0.420179	4	1.784
201	2476.918	1	A	0	0	-0.171548	0.173781	-29.943463	-0.009117	-59.91	-35.3905	-1.508636	4	2.119
202	2488.319	1	A	0	0	-0.171548	0.173781	23.817122	-0.009117	-59.911	27.4515	0.954092	4	2.176
203	2499.443	1	A	0	0	-0.171548	0.173781	-9.003985	-0.008104	-59.91	-11.1325	-0.874576	4	1.755
204	2514.112	1	A	0	0	-0.171548	0.173781	26.875305	-0.009117	-59.91	33.7795	0.494148	4	1.842
205	2523.388	1	A	0	0	-0.171548	0.173781	-6.026596	-0.008104	-59.91	-8.1445	-1.418088	4	1.421
206	2532.45	1	A	0	0	-0.171548	0.173781	5.828103	-0.008104	-59.91	3.9845	-0.420179	4	1.563
207	2543.309	1	A	0	0	-0.171548	0.173781	-14.994673	-0.009117	-59.91	-18.1645	-1.32748	4	1.59
208	2551.836	1	A	0	0	-0.171548	0.173781	2.834754	-0.009117	-59.91	1.8745	-1.147116	4	1.796
209	2560.494	1	A	0	0	-0.171548	0.173781	20.763926	-0.008104	-59.91	29.2965	0.861982	4	1.736
210	2568.919	1	A	0	0	-0.171548	0.173781	-11.966413	-0.009117	-59.91	-20.4495	-1.056329	4	1.723
211	2577.658	1	A	0	0	-0.171548	0.173781	11.797844	-0.009117	-59.91	12.3335	-2.49971	4	1.549
212	2589.598	1	A	0	0	-0.171548	0.173781	-20.950449	-0.008104	-59.91	-31.6115	-0.874576	4	1.559
213	2598.193	1	A	0	0	-0.171548	0.173781	5.850047	-0.009117	-59.91	6.3575	-1.32748	4	2.101
214	2606.327	1	A	0	0	-0.171548	0.173781	-6.035573	-0.009117	-59.91	-6.1235	-1.32748	4	1.451
215	2615.938	1	A	0	0	-0.171548	0.173781	-26.963081	-0.009117	-59.91	-34.3355	-0.328913	4	1.7
216	2626.793	1	A	0	0	-0.171548	0.173781	14.834083	-0.008104	-59.91	19.4535	0.494148	4	1.639
