# Supplementary material for: Multiple time scales of the ventriloquism aftereffect
Source: PLoS One. 2018 Aug 1;13(8):e0200930. doi: 10.1371/journal.pone.0200930 (PMC6070234; doi:10.1371/journal.pone.0200930)
Supplement: S1 File — Data are provided as .csv files, and can be readily parsed by BuildRecalibrationInputVector.m. All analyses were conducted with MATLAB 2017b. Computational modeling requires the System Identification Toolbox, and can be run by calling EstimateModelParameters.m. (ZIP) [file pone.0200930.s001.zip › Supplemental Model Files/Recalibration Data/GE Ventriloquism_Aftereffect_Minus8_Double.csv]

Trial	ExperLength	NumStimReps	StimType	VisOddballRepNum	AudOddballRepNum	Galvo Az	Galvo El	Outer Az	Outer El	Inner Az	Pointer Az	Pointer El	StimRepRate	RespTime
1	9.832	1	A	0	0	-0.488429	-0.506871	5.977303	-0.008142	-59.887	7.196	0.036934	4	1.75
2	20.228	1	A	0	0	-0.488429	-0.506871	14.772207	-0.008142	-59.887	12.381	-0.054934	4	1.6
3	31.118	1	A	0	0	-0.488429	-0.506871	-23.923175	-0.008142	-59.887	-24.884	-0.786669	4	1.505
4	39.182	1	A	0	0	-0.488429	-0.506871	-15.087379	-0.008142	-59.887	-12.404	-1.150578	4	1.538
5	48.113	1	A	0	0	-0.488429	-0.506871	-6.102973	-0.008142	-59.886	-5.197	-0.969261	4	1.509
6	58.863	1	A	0	0	-0.488429	-0.506871	14.810107	-0.008142	-59.887	18.533	1.421152	4	2.231
7	69.729	1	A	0	0	-0.488429	-0.506871	-17.982775	-0.008142	-59.887	-13.107	-0.786669	4	1.578
8	82.511	1	A	0	0	-0.488429	-0.506871	29.820688	-0.008142	-59.887	29.783	0.865414	4	1.906
9	92.585	1	A	0	0	-0.488429	-0.506871	-2.981171	-0.008142	-59.887	-4.758	-1.150578	4	1.446
10	101.13	1	A	0	0	-0.488429	-0.506871	-14.954727	-0.008142	-59.887	-12.052	-1.241664	4	1.997
11	112.836	1	A	0	0	-0.488429	-0.506871	17.893011	-0.008142	-59.887	21.346	-0.420762	4	2.17
12	122.288	1	A	0	0	-0.488429	-0.506871	8.960469	-0.008142	-59.887	9.92	0.58941	4	2.141
13	132.406	1	A	0	0	-0.488429	-0.506871	-29.919428	-0.008142	-59.887	-20.402	-0.969261	4	1.737
14	144.421	1	A	0	0	-0.488429	-0.506871	23.781547	-0.008142	-59.887	20.731	-0.512329	4	1.743
15	154.975	1	A	0	0	-0.488429	-0.506871	-8.991388	-0.008142	-59.886	-4.933	-0.969261	4	1.776
16	168.39	1	A	0	0	-0.488429	-0.506871	26.91033	-0.008142	-59.887	21.785	-1.514564	4	1.67
17	179.261	1	A	0	0	-0.488429	-0.506871	-6.011214	-0.008142	-59.887	-5.197	-0.786669	4	2.029
18	188.035	1	A	0	0	-0.488429	-0.506871	5.870583	-0.008142	-59.887	5.438	0.128862	4	1.826
19	198.742	1	A	0	0	-0.488429	-0.506871	-14.954727	-0.008142	-59.887	-13.722	-1.423658	4	1.96
20	207.811	1	A	0	0	-0.488429	-0.506871	2.84054	-0.008142	-59.887	1.219	-0.603835	4	2.066
21	216.075	1	A	0	0	-0.488429	-0.506871	20.789405	-0.008142	-59.887	20.116	0.40501	4	1.827
22	227.717	1	A	0	0	-0.488429	-0.506871	-11.963582	-0.008142	-59.887	-6.867	-1.059431	4	1.464
23	237.604	1	A	0	0	-0.488429	-0.506871	11.789041	-0.008142	-59.887	11.063	-0.603835	4	1.348
24	249.675	1	A	0	0	-0.488429	-0.506871	-20.935022	-0.008142	-59.887	-19.523	-0.969261	4	1.893
25	259.926	1	A	0	0	-0.488429	-0.506871	5.854625	-0.008142	-59.887	6.932	-0.512329	4	2.147
26	268.956	1	A	0	0	-0.488429	-0.506871	-5.984285	-0.008142	-59.887	-4.318	-0.877995	4	1.641
27	278.741	1	A	0	0	-0.488429	-0.506871	-26.949228	-0.008142	-59.887	-23.478	-1.059431	4	1.445
28	291.358	1	A	0	0	-0.488429	-0.506871	14.772207	-0.009159	-59.886	9.217	-1.241664	4	1.538
29	465.487	20	B	7	0	-20.533714	-0.506871	-11.958595	-0.008142	-59.887	10.184	-13.923228	4	0.001
30	471.79	1	A	0	0	-0.488429	-0.506871	-11.96458	-0.008142	-59.887	-10.031	-0.786669	4	1.325
31	479.326	1	A	0	0	-0.488429	-0.506871	-23.964068	-0.008142	-59.887	-19.172	-0.695282	4	1.348
32	492.016	20	B	0	15	0.513836	-0.506871	8.915587	-0.008142	-59.888	3.416	-52.522665	4	0.001
33	499.235	1	A	0	0	-0.488429	-0.506871	8.913592	-0.008142	-59.888	5.262	0.036934	4	2.263
34	511.536	20	B	0	7	15.5478	-0.506871	23.806482	-0.008142	-59.887	1.483	-61.891638	4	0.001
35	519.345	1	A	0	0	-0.488429	-0.506871	23.806482	-0.008142	-59.887	16.248	-0.695282	4	2.319
36	529	1	A	0	0	-0.488429	-0.506871	-11.991509	-0.008142	-59.887	-11.525	-0.969261	4	1.975
37	540.566	20	B	12	0	-29.554093	-0.506871	-20.956965	-0.008142	-59.887	0.692	-68.917734	4	0.001
38	547.15	1	A	0	0	-0.488429	-0.506871	-20.957962	-0.008142	-59.887	-21.369	-0.603835	4	1.588
39	559.586	20	B	0	6	3.520629	-0.506871	11.790038	-0.008142	-59.887	2.977	-67.457702	4	0.001
40	567.455	1	A	0	0	-0.488429	-0.506871	11.801009	-0.008142	-59.887	7.635	-0.146742	4	2.38
41	576.346	1	A	0	0	-0.488429	-0.506871	23.790523	-0.008142	-59.887	16.16	-0.786669	4	1.766
42	591.118	20	B	8	0	-35.567679	-0.506871	-26.901354	-0.008142	-59.887	-0.099	-60.701581	4	0.001
43	598.575	1	A	0	0	-0.488429	-0.506871	-26.906341	-0.008142	-59.887	-32.355	0.128862	4	1.955
44	608.637	20	B	0	11	-32.560886	-0.506871	-24.041863	-0.008142	-59.887	5.086	-58.824931	4	0.001
45	615.46	1	A	0	0	-0.488429	-0.506871	-24.038871	-0.008142	-59.887	-30.422	-1.241664	4	1.842
46	625.08	1	A	0	0	-0.488429	-0.506871	11.777072	-0.008142	-59.887	13.172	-0.877995	4	1.407
47	633.676	1	A	0	0	-0.488429	-0.506871	-6.029167	-0.008142	-59.887	-2.297	-0.695282	4	1.565
48	643.715	1	A	0	0	-0.488429	-0.506871	17.784296	-0.008142	-59.887	15.018	-1.150578	4	1.594
49	656.187	20	B	14	0	-20.533714	-0.506871	-11.985525	-0.008142	-59.887	0.604	-72.185421	4	0.001
50	662.788	1	A	0	0	-0.488429	-0.506871	-11.985525	-0.008142	-59.887	-14.513	-0.512329	4	1.616
51	671.54	1	A	0	0	-0.488429	-0.506871	-23.946115	-0.008142	-59.887	-22.687	-0.786669	4	1.366
52	685.217	20	B	9	0	21.561386	-0.506871	29.798745	-0.008142	-59.887	1.746	-73.318359	4	0.001
53	693.258	1	A	0	0	-0.488429	-0.506871	29.812709	-0.009159	-59.887	22.225	-1.150578	4	2.047
54	703.736	20	B	0	16	15.5478	-0.506871	23.914199	-0.008142	-59.887	0.78	-72.86412	4	0.001
55	711.015	1	A	0	0	-0.488429	-0.506871	23.915196	-0.008142	-59.887	17.918	-0.969261	4	1.754
56	721.331	1	A	0	0	-0.488429	-0.506871	-11.975551	-0.009159	-59.887	-9.416	-0.969261	4	1.603
57	731.766	20	B	18	0	-23.540507	-0.506871	-14.970685	-0.008142	-59.887	4.032	-75.384962	4	0.001
58	738.244	1	A	0	0	-0.488429	-0.506871	-14.968691	-0.008142	-59.887	-16.183	-1.332691	4	1.5
59	750.285	20	B	0	13	3.520629	-0.506871	11.784054	-0.008142	-59.887	0.252	-80.032586	4	0.001
60	756.093	1	A	0	0	-0.488429	-0.506871	11.790038	-0.008142	-59.887	2.537	-1.514564	4	2.337
61	764.332	1	A	0	0	-0.488429	-0.506871	23.833411	-0.008142	-59.887	15.809	-0.786669	4	2.098
62	775.427	1	A	0	0	-0.488429	-0.506871	-17.985767	-0.008142	-59.887	-20.666	-1.786925	4	1.656
63	785.78	1	A	0	0	-0.488429	-0.506871	5.882552	-0.008142	-59.887	2.362	-0.877995	4	2.029
64	798.336	20	B	11	0	-32.560886	-0.506871	-23.926167	-0.008142	-59.887	-7.746	-60.074272	4	0.001
65	805.413	1	A	0	0	-0.488429	-0.506871	-23.928162	-0.008142	-59.887	-18.205	-0.512329	4	2.082
66	815.268	1	A	0	0	-0.488429	-0.506871	11.792033	-0.008142	-59.887	8.866	-0.969261	4	1.38
67	827.366	20	B	0	10	-11.513336	-0.506871	-2.992142	-0.008142	-59.886	0.867	-57.100349	4	0.001
68	834.572	1	A	0	0	-0.488429	-0.506871	-2.988153	-0.008142	-59.886	-5.021	-1.332691	4	1.699
69	846.386	20	B	6	0	-20.533714	-0.506871	-11.96458	-0.008142	-59.886	-1.769	-68.770884	4	0.001
70	853.055	1	A	0	0	-0.488429	-0.506871	-11.966574	-0.008142	-59.886	-14.425	-1.514564	4	1.666
71	861.528	1	A	0	0	-0.488429	-0.506871	-23.914199	-0.008142	-59.886	-26.642	-1.605411	4	1.563
72	875.417	20	B	0	17	6.527421	-0.506871	14.78218	-0.008142	-59.886	0.692	-62.313954	4	0.001
73	882.071	1	A	0	0	-0.488429	-0.506871	14.78617	-0.008142	-59.886	6.756	-0.877995	4	1.696
74	892.936	20	B	15	0	15.5478	-0.506871	23.808476	-0.009159	-59.886	4.207	-69.579661	4	0.001
75	899.52	1	A	0	0	-0.488429	-0.506871	23.806482	-0.008142	-59.886	17.567	-1.150578	4	1.602
76	909.314	1	A	0	0	-0.488429	-0.506871	-11.978543	-0.008142	-59.886	-10.47	-2.238635	4	1.356
77	918.196	1	A	0	0	-0.488429	-0.506871	17.784296	-0.008142	-59.886	11.326	-1.332691	4	1.198
78	927.23	1	A	0	0	-0.488429	-0.506871	5.931423	-0.008142	-59.886	2.625	-1.514564	4	1.787
79	938.986	20	B	0	12	3.520629	-0.506871	11.783056	-0.009159	-59.886	-0.715	-68.331255	4	0.001
80	946.208	1	A	0	0	-0.488429	-0.506871	11.786049	-0.008142	-59.886	5.701	-0.603835	4	1.767
81	954.694	1	A	0	0	-0.488429	-0.506871	23.806482	-0.008142	-59.886	15.721	-0.329134	4	1.7
82	967.015	20	B	0	8	-17.526921	-0.506871	-8.991388	-0.008142	-59.886	-3.879	-63.868388	4	0.001
83	973.778	1	A	0	0	-0.488429	-0.506871	-8.996375	-0.008142	-59.886	-10.47	-0.969261	4	1.763
84	986.535	20	B	17	0	-32.560886	-0.506871	-23.935144	-0.008142	-59.886	-7.834	-66.516241	4	0.001
85			A
86	1003.928	1	A	0	0	-0.488429	-0.506871	11.781062	-0.008142	-59.886	7.811	-0.420762	4	1.913
87	1015.566	20	B	0	9	18.554593	-0.506871	26.767705	-0.008142	-59.887	2.449	-70.987066	4	0.001
88	1022.272	1	A	0	0	-0.488429	-0.506871	26.766708	-0.008142	-59.886	21.522	0.40501	4	1.75
89	1035.587	20	B	0	14	-20.533714	-0.506871	-11.989514	-0.008142	-59.886	-1.506	-67.022061	4	0.001
90	1042.518	1	A	0	0	-0.488429	-0.506871	-11.977546	-0.008142	-59.886	-11.174	-0.695282	4	1.444
91	1051.819	1	A	0	0	-0.488429	-0.506871	-23.960078	-0.008142	-59.886	-22.336	-0.603835	4	1.722
92	1061.209	1	A	0	0	-0.488429	-0.506871	-6.116936	-0.009159	-59.887	-5.812	-0.877995	4	1.611
93	1070.153	1	A	0	0	-0.488429	-0.506871	-17.987762	-0.008142	-59.886	-16.799	-0.329134	4	1.513
94	1084.138	20	B	10	0	15.5478	-0.506871	23.779552	-0.008142	-59.886	-3.088	-53.74738	4	0.001
95	1090.906	1	A	0	0	-0.488429	-0.506871	23.797505	-0.008142	-59.886	18.709	-0.420762	4	1.778
96	1101.438	1	A	0	0	-0.488429	-0.506871	-11.977546	-0.008142	-59.886	-8.009	0.3129	4	1.308
97	1113.668	20	B	0	18	-38.574471	-0.506871	-29.925413	-0.008142	-59.886	-2.824	-63.93948	4	0.001
98	1120.187	1	A	0	0	-0.488429	-0.506871	-29.929402	-0.008142	-59.886	-24.533	-0.237447	4	2.044
99	1134.189	20	B	16	0	3.520629	-0.506871	11.789041	-0.008142	-59.886	2.449	-69.358384	4	0.001
100	1141.341	1	A	0	0	-0.488429	-0.506871	11.794028	-0.009159	-59.886	5.614	-1.514564	4	1.697
101	1150.192	1	A	0	0	-0.488429	-0.506871	23.817453	-0.008142	-59.886	15.545	-0.695282	4	1.474
102	1162.219	20	B	0	5	-5.49975	-0.506871	2.967208	-0.009159	-59.886	-4.67	-61.471043	4	0.001
103	1167.753	1	A	0	0	-0.488429	-0.506871	2.967208	-0.008142	-59.886	-3.527	-1.150578	4	1.568
104	1180.738	20	B	13	0	-32.560886	-0.506871	-23.917191	-0.008142	-59.886	-7.394	-62.032306	4	0.001
105	1187.7	1	A	0	0	-0.488429	-0.506871	-23.927165	-0.009159	-59.886	-25.675	-0.877995	4	1.965
106	1198.589	1	A	0	0	-0.488429	-0.506871	11.877808	-0.008142	-59.886	4.823	-0.603835	4	1.36
107	1210.269	20	B	5	0	12.541007	-0.506871	20.791399	-0.009159	-59.887	1.746	-70.022458	4	0.001
108	1216.446	1	A	0	0	-0.488429	-0.506871	20.816334	-0.009159	-59.886	10.887	-0.877995	4	2.152
109	1550.13	20	B	7	0	-20.533714	-0.506871	-11.973556	-0.009159	-59.886	-1.33	-18.377855	4	0.001
110	1557.033	1	A	0	0	-0.488429	-0.506871	-11.975551	-0.009159	-59.886	-15.217	-0.237447	4	1.415
111	1564.931	1	A	0	0	-0.488429	-0.506871	-23.954094	-0.008142	-59.886	-25.06	0.128862	4	1.332
112	1578.158	20	B	0	15	0.513836	-0.506871	8.877686	-0.009159	-59.886	-3.527	-54.15682	4	0.001
113	1584.744	1	A	0	0	-0.488429	-0.506871	8.877686	-0.008142	-59.886	1.219	-0.877995	4	1.62
114	1596.678	20	B	0	7	15.5478	-0.506871	23.787531	-0.009159	-59.886	-3	-52.65878	4	0.001
115	1603.518	1	A	0	0	-0.488429	-0.506871	23.797505	-0.008142	-59.886	19.149	-0.237447	4	1.867
116	1613.346	1	A	0	0	-0.488429	-0.506871	-11.977546	-0.009159	-59.886	-11.965	-1.059431	4	1.216
117	1625.708	20	B	12	0	-29.554093	-0.506871	-20.97791	-0.009159	-59.886	-5.285	-59.171734	4	0.001
118	1632.531	1	A	0	0	-0.488429	-0.506871	-20.97791	-0.008142	-59.886	-17.062	0.497179	4	1.333
119	1646.229	20	B	0	6	3.520629	-0.506871	11.780064	-0.008142	-59.886	0.252	-63.01914	4	0.001
120	1653.18	1	A	0	0	-0.488429	-0.506871	11.795025	-0.009159	-59.886	2.362	-0.603835	4	1.464
121	1661.95	1	A	0	0	-0.488429	-0.506871	23.820445	-0.009159	-59.886	18.006	-0.512329	4	1.204
122	1674.758	20	B	8	0	-35.567679	-0.506871	-26.946236	-0.009159	-59.886	1.395	-59.309809	4	0.001
123	1682.113	1	A	0	0	-0.488429	-0.506871	-26.939255	-0.008142	-59.886	-28.049	0.3129	4	1.374
124	1691.277	20	B	0	11	-32.560886	-0.506871	-24.047848	-0.009159	-59.886	0.516	-69.505862	4	0.001
125			A
126	1707.246	1	A	0	0	-0.488429	-0.506871	11.805996	-0.008142	-59.886	8.338	0.680652	4	1.473
127	1716.051	1	A	0	0	-0.488429	-0.506871	-6.022185	-0.009159	-59.886	-5.636	0.3129	4	1.3
128	1725.659	1	A	0	0	-0.488429	-0.506871	17.759362	-0.009159	-59.886	11.414	0.773002	4	1.36
129	1738.827	20	B	14	0	-20.533714	-0.506871	-11.951614	-0.009159	-59.886	0.516	-21.355197	4	0.001
130	1745.458	1	A	0	0	-0.488429	-0.506871	-11.954606	-0.009159	-59.886	-12.228	-0.512329	4	1.654
131	1753.074	1	A	0	0	-0.488429	-0.506871	-23.954094	-0.009159	-59.886	-22.336	-0.237447	4	1.294
132	1767.857	20	B	9	0	21.561386	-0.506871	29.815701	-0.009159	-59.886	-3.088	-54.49754	4	0.001
133	1774.928	1	A	0	0	-0.488429	-0.506871	29.814703	-0.009159	-59.886	26.356	1.14301	4	2.083
134	1785.377	20	B	0	16	15.5478	-0.506871	23.909212	-0.008142	-59.886	-5.988	-67.385006	4	0.001
135	1792.237	1	A	0	0	-0.488429	-0.506871	23.914199	-0.008142	-59.886	15.545	-0.146742	4	1.365
136	1802.279	1	A	0	0	-0.488429	-0.506871	-11.972559	-0.009159	-59.886	-10.822	-0.695282	4	1.4
137	1813.406	20	B	18	0	-23.540507	-0.506871	-14.97268	-0.008142	-59.886	2.186	-72.410675	4	0.001
138	1820.28	1	A	0	0	-0.488429	-0.506871	-14.973677	-0.009159	-59.886	-16.359	-0.969261	4	1.399
139	1833.427	20	B	0	13	3.520629	-0.506871	11.789041	-0.008142	-59.886	4.119	-13.010089	4	0.001
140	1840.219	1	A	0	0	-0.488429	-0.506871	11.789041	-0.008142	-59.886	7.547	0.220851	4	1.82
141	1849.756	1	A	0	0	-0.488429	-0.506871	23.82244	-0.008142	-59.886	12.645	1.050418	4	1.32
142	1861.331	1	A	0	0	-0.488429	-0.506871	-17.971804	-0.008142	-59.886	-13.634	-0.695282	4	1.419
143	1869.999	1	A	0	0	-0.488429	-0.506871	5.864599	-0.008142	-59.886	4.207	-0.512329	4	1.595
144	1883.48	20	B	11	0	-32.560886	-0.506871	-23.917191	-0.009159	-59.886	0.867	-52.998434	4	0.001
145	1889.185	1	A	0	0	-0.488429	-0.506871	-23.927165	-0.008142	-59.886	-25.324	-1.423658	4	1.224
146	1898.212	1	A	0	0	-0.488429	-0.506871	11.796022	-0.009159	-59.886	9.744	-1.605411	4	1.245
147	1910.009	20	B	0	10	-11.513336	-0.506871	-2.986158	-0.008142	-59.886	3.065	-62.383631	4	0.001
148	1915.677	1	A	0	0	-0.488429	-0.506871	-2.986158	-0.008142	-59.886	-5.109	0.128862	4	1.222
149	1927.027	20	B	6	0	-20.533714	-0.506871	-11.984527	-0.009159	-59.886	-7.746	-32.892706	4	0.001
150	1932.729	1	A	0	0	-0.488429	-0.506871	-11.985525	-0.009159	-59.886	-16.271	-1.514564	4	1.226
151	1940.06	1	A	0	0	-0.488429	-0.506871	-23.96307	-0.009159	-59.886	-16.183	-0.420762	4	1.055
152	1953.055	20	B	0	17	6.527421	-0.506871	14.772207	-0.009159	-59.886	0.076	-49.944245	4	0.001
153	1958.892	1	A	0	0	-0.488429	-0.506871	14.781183	-0.009159	-59.886	6.053	-0.054934	4	1.388
154	1971.075	20	B	15	0	15.5478	-0.506871	23.801495	-0.008142	-59.886	-5.285	-30.890018	4	0.001
155	1976.593	1	A	0	0	-0.488429	-0.506871	23.800497	-0.009159	-59.886	13.612	-0.603835	4	1.542
156	1987.263	1	A	0	0	-0.488429	-0.506871	-11.970564	-0.009159	-59.886	-6.955	-0.329134	4	1.155
157	1997.436	1	A	0	0	-0.488429	-0.506871	17.77532	-0.009159	-59.886	8.69	0.680652	4	1.365
158	2007.007	1	A	0	0	-0.488429	-0.506871	5.935413	-0.009159	-59.886	2.801	1.328378	4	1.982
159	2017.124	20	B	0	12	3.520629	-0.506871	11.865839	-0.009159	-59.886	-7.658	-65.36608	4	0.001
160	2024.358	1	A	0	0	-0.488429	-0.506871	11.864842	-0.008142	-59.886	6.229	0.3129	4	1.8
161	2033.788	1	A	0	0	-0.488429	-0.506871	23.808476	-0.009159	-59.886	14.578	0.3129	4	1.176
162	2046.154	20	B	0	8	-17.526921	-0.506871	-9.004354	-0.008142	-59.886	-4.494	-48.250817	4	0.001
163	2051.707	1	A	0	0	-0.488429	-0.506871	-9.006348	-0.008142	-59.886	-8.097	-0.969261	4	1.099
164	2064.174	20	B	17	0	-32.560886	-0.506871	-23.938136	-0.009159	-59.886	2.889	-49.063914	4	0.001
165	2070.699	1	A	0	0	-0.488429	-0.506871	-23.933149	-0.009159	-59.886	-29.894	0.3129	4	1.535
166	2081.687	1	A	0	0	-0.488429	-0.506871	11.779067	-0.009159	-59.886	8.778	0.58941	4	1.082
167	2094.206	20	B	0	9	18.554593	-0.506871	26.753742	-0.008142	-59.886	14.051	-18.139112	4	0.001
168	2101.086	1	A	0	0	-0.488429	-0.506871	26.76571	-0.009159	-59.886	18.621	0.128862	4	1.402
169	2115.227	20	B	0	14	-20.533714	-0.506871	-11.996496	-0.008142	-59.886	4.998	-54.770943	4	0.001
170	2121.249	1	A	0	0	-0.488429	-0.506871	-11.996496	-0.009159	-59.886	-18.908	-0.603835	4	2.07
171	2128.598	1	A	0	0	-0.488429	-0.506871	-23.947112	-0.008142	-59.886	-22.687	-0.512329	4	0.874
172	2136.495	1	A	0	0	-0.488429	-0.506871	-6.119928	-0.009159	-59.886	-6.076	0.865414	4	1.31
173	2145.236	1	A	0	0	-0.488429	-0.506871	-18.001725	-0.009159	-59.886	-16.447	-0.603835	4	1.017
174	2158.774	20	B	10	0	15.5478	-0.506871	23.816455	-0.009159	-59.886	6.229	-36.761262	4	0.001
175	2166.523	1	A	0	0	-0.488429	-0.506871	23.815458	-0.009159	-59.886	16.248	0.773002	4	1.291
176	2175.788	1	A	0	0	-0.488429	-0.506871	-11.984527	-0.008142	-59.886	-12.316	-0.146742	4	1.043
177	2186.803	20	B	0	18	-38.574471	-0.506871	-29.874546	-0.008142	-59.886	0.867	-42.477898	4	0.001
178	2194.016	1	A	0	0	-0.488429	-0.506871	-29.910452	-0.009159	-59.886	-29.631	0.128862	4	1.745
179	2208.825	20	B	16	0	3.520629	-0.506871	11.77408	-0.009159	-59.886	1.395	-38.634126	4	0.001
180	2215.207	1	A	0	0	-0.488429	-0.506871	11.789041	-0.009159	-59.886	12.205	1.512932	4	1.927
181	2223.212	1	A	0	0	-0.488429	-0.506871	23.798502	-0.008142	-59.886	19.412	0.497179	4	1.457
182	2235.354	20	B	0	5	-5.49975	-0.506871	2.957234	-0.009159	-59.886	9.217	-41.042532	4	0.001
183	2242.086	1	A	0	0	-0.488429	-0.506871	2.968205	-0.009159	-59.886	-0.275	0.036934	4	1.731
184	2254.874	20	B	13	0	-32.560886	-0.506871	-23.938136	-0.009159	-59.886	-0.802	-58.34102	4	0.001
185	2261.146	1	A	0	0	-0.488429	-0.506871	-23.939133	-0.009159	-59.886	-23.127	-0.420762	4	1.268
186	2270.176	1	A	0	0	-0.488429	-0.506871	11.804999	-0.009159	-59.886	5.262	0.497179	4	1.332
187	2281.403	20	B	5	0	12.541007	-0.506871	20.814339	-0.009159	-59.886	4.032	-13.093504	4	0.001
188	2288.379	1	A	0	0	-0.488429	-0.506871	20.816334	-0.009159	-59.886	14.93	0.128862	4	1.942
189	2297.299	1	A	0	0	-0.488429	-0.506871	5.947382	-0.009159	-59.886	4.998	-0.054934	4	1.897
190	2307.338	1	A	0	0	-0.488429	-0.506871	14.775199	-0.008142	-59.886	8.338	0.128862	4	1.925
191	2317.543	1	A	0	0	-0.488429	-0.506871	-23.941128	-0.009159	-59.886	-30.07	0.40501	4	1.622
192	2325.797	1	A	0	0	-0.488429	-0.506871	-15.063442	-0.009159	-59.886	-10.558	-1.514564	4	1.359
193	2333.961	1	A	0	0	-0.488429	-0.506871	-6.068065	-0.009159	-59.886	-5.549	-0.420762	4	1.532
194	2344.42	1	A	0	0	-0.488429	-0.506871	14.772207	-0.009159	-59.886	6.317	0.128862	4	1.499
195	2355.8	1	A	0	0	-0.488429	-0.506871	-17.977788	-0.009159	-59.886	-17.941	-0.054934	4	1.883
196	2367.49	1	A	0	0	-0.488429	-0.506871	29.789769	-0.009159	-59.886	18.973	-1.876562	4	1.555
197	2377.87	1	A	0	0	-0.488429	-0.506871	-2.983166	-0.009159	-59.886	-4.494	-0.695282	4	1.398
198	2386.685	1	A	0	0	-0.488429	-0.506871	-14.957719	-0.008142	-59.886	-16.183	-0.237447	4	1.236
199	2397	1	A	0	0	-0.488429	-0.506871	17.891016	-0.009159	-59.886	15.985	0.865414	4	1.018
200	2403.41	1	A	0	0	-0.488429	-0.506871	8.942516	-0.009159	-59.886	7.635	1.050418	4	1.451
201	2413.367	1	A	0	0	-0.488429	-0.506871	-29.929402	-0.009159	-59.886	-26.467	0.40501	4	1.377
202	2424.197	1	A	0	0	-0.488429	-0.506871	23.802492	-0.009159	-59.886	17.567	-0.329134	4	2.216
203	2433.899	1	A	0	0	-0.488429	-0.506871	-9.024301	-0.009159	-59.886	-5.549	-1.241664	4	0.906
204	2445.748	1	A	0	0	-0.488429	-0.506871	26.915317	-0.009159	-59.886	22.137	1.050418	4	1.247
205	2456.842	1	A	0	0	-0.488429	-0.506871	-6.031161	-0.009159	-59.886	-5.988	-0.420762	4	1.282
206	2465.642	1	A	0	0	-0.488429	-0.506871	5.868588	-0.009159	-59.886	4.383	0.3129	4	1.602
207	2475.751	1	A	0	0	-0.488429	-0.506871	-14.961709	-0.009159	-59.886	-16.886	-0.512329	4	1.207
208	2485.271	1	A	0	0	-0.488429	-0.506871	2.838546	-0.009159	-59.886	4.998	1.050418	4	1.714
209	2494.122	1	A	0	0	-0.488429	-0.506871	20.78342	-0.009159	-59.886	15.545	0.497179	4	1.037
210	2503.69	1	A	0	0	-0.488429	-0.506871	-11.948622	-0.009159	-59.886	-9.679	-0.146742	4	1.118
211	2511.991	1	A	0	0	-0.488429	-0.506871	11.807991	-0.009159	-59.886	7.547	0.40501	4	1.393
212	2523.616	1	A	0	0	-0.488429	-0.506871	-20.963946	-0.009159	-59.886	-17.941	-0.329134	4	1.002
213	2533.963	1	A	0	0	-0.488429	-0.506871	5.902499	-0.009159	-59.886	5.614	0.58941	4	1.339
214	2543.269	1	A	0	0	-0.488429	-0.506871	-6.034154	-0.009159	-59.886	-5.197	-0.512329	4	2.147
215	2552.223	1	A	0	0	-0.488429	-0.506871	-26.947234	-0.009159	-59.886	-25.148	-1.059431	4	1.568
216	2563.584	1	A	0	0	-0.488429	-0.506871	14.772207	-0.009159	-59.886	9.832	0.128862	4	1.427
