# Supplementary material for: Multiple time scales of the ventriloquism aftereffect
Source: PLoS One. 2018 Aug 1;13(8):e0200930. doi: 10.1371/journal.pone.0200930 (PMC6070234; doi:10.1371/journal.pone.0200930)
Supplement: S1 File — Data are provided as .csv files, and can be readily parsed by BuildRecalibrationInputVector.m. All analyses were conducted with MATLAB 2017b. Computational modeling requires the System Identification Toolbox, and can be run by calling EstimateModelParameters.m. (ZIP) [file pone.0200930.s001.zip › Supplemental Model Files/Recalibration Data/GE Ventriloquism_Aftereffect_Plus8_Double.csv]

Trial	ExperLength	NumStimReps	StimType	VisOddballRepNum	AudOddballRepNum	Galvo Az	Galvo El	Outer Az	Outer El	Inner Az	Pointer Az	Pointer El	StimRepRate	RespTime
1	10.789	1	A	0	0	-0.17681	-0.356884	5.891336	-0.008103	-59.892	7.252	-0.192074	4	1.842
2	20.427	1	A	0	0	-0.17681	-0.356884	14.83914	-0.008103	-59.893	8.746	-0.829903	4	1.963
3	30.461	1	A	0	0	-0.17681	-0.356884	-23.983587	-0.008103	-59.892	-18.676	-0.100567	4	1.963
4	39.596	1	A	0	0	-0.17681	-0.356884	-15.086692	-0.008103	-59.893	-14.457	-1.193649	4	1.608
5	48.419	1	A	0	0	-0.17681	-0.356884	-6.09896	-0.008103	-59.892	-4.174	-0.283521	4	1.907
6	57.547	1	A	0	0	-0.17681	-0.356884	14.813187	-0.008103	-59.892	8.922	-0.738816	4	1.516
7	67.183	1	A	0	0	-0.17681	-0.356884	-17.98245	-0.008103	-59.893	-19.291	-0.5575	4	1.65
8	79.362	1	A	0	0	-0.17681	-0.356884	29.797064	-0.008103	-59.894	18.854	-0.466233	4	1.829
9	89.526	1	A	0	0	-0.17681	-0.356884	-2.997574	-0.008103	-59.893	-3.559	-0.64767	4	2.009
10	98.311	1	A	0	0	-0.17681	-0.356884	-15.034786	-0.008103	-59.893	-13.578	-1.826874	4	1.757
11	111.446	1	A	0	0	-0.17681	-0.356884	17.928548	-0.008103	-59.893	10.856	-1.011896	4	1.881
12	120.778	1	A	0	0	-0.17681	-0.356884	8.942813	-0.008103	-59.893	6.197	-0.920929	4	2.188
13	131.639	1	A	0	0	-0.17681	-0.356884	-29.946793	-0.008103	-59.893	-32.65	-1.193649	4	2.04
14	144.166	1	A	0	0	-0.17681	-0.356884	23.763985	-0.008103	-59.893	18.502	-0.009	4	2.037
15	153.339	1	A	0	0	-0.17681	-0.356884	-9.007695	-0.008103	-59.893	-8.041	-1.011896	4	1.227
16	165.8	1	A	0	0	-0.17681	-0.356884	26.888329	-0.008103	-59.893	17.447	-0.738816	4	1.685
17	175.303	1	A	0	0	-0.17681	-0.356884	-5.991155	-0.008103	-59.893	-5.668	-1.102803	4	1.139
18	183.875	1	A	0	0	-0.17681	-0.356884	5.9113	-0.008103	-59.893	4.44	-1.284436	4	1.252
19	195.339	1	A	0	0	-0.17681	-0.356884	-14.973896	-0.008103	-59.893	-10.062	-1.102803	4	1.677
20	205.657	1	A	0	0	-0.17681	-0.356884	2.888771	-0.008103	-59.893	3.736	0.26502	4	1.963
21	215.771	1	A	0	0	-0.17681	-0.356884	20.785376	-0.008103	-59.893	14.723	-0.64767	4	1.606
22	226.384	1	A	0	0	-0.17681	-0.356884	-12.000278	-0.008103	-59.893	-8.129	-0.64767	4	2.211
23	236.536	1	A	0	0	-0.17681	-0.356884	11.731764	-0.008103	-59.893	6.197	-0.283521	4	1.856
24	249.002	1	A	0	0	-0.17681	-0.356884	-20.981022	-0.008103	-59.893	-16.654	-2.996013	4	1.721
25	258.143	1	A	0	0	-0.17681	-0.356884	5.874367	-0.008103	-59.893	1.539	-1.284436	4	1.425
26	266.714	1	A	0	0	-0.17681	-0.356884	-6.019105	-0.008103	-59.893	-4.35	-0.374907	4	2.013
27	277.745	1	A	0	0	-0.17681	-0.356884	-26.933248	-0.008103	-59.893	-25.971	-0.374907	4	2.01
28	288.966	1	A	0	0	-0.17681	-0.356884	14.805201	-0.008103	-59.893	14.899	-0.5575	4	2.2
29	398.366	20	B	7	0	-4.185867	-0.356884	-12.026231	-0.008103	-59.893	-5.141	-12.180293	4	0.001
30	405.281	1	A	0	0	-0.17681	-0.356884	-12.024235	-0.008103	-59.893	-5.844	-0.374907	4	1.985
31	414.596	1	A	0	0	-0.17681	-0.356884	-23.980593	-0.008103	-59.893	-11.117	0.356828	4	1.762
32	427.897	20	B	0	15	16.861683	-0.356884	8.826024	-0.008103	-59.893	-1.713	-55.795556	4	0.001
33	435.285	1	A	0	0	-0.17681	-0.356884	8.885916	-0.008103	-59.893	9.537	0.448695	4	2.468
34	446.416	20	B	0	7	31.895648	-0.356884	23.78894	-0.008103	-59.893	1.188	-28.377021	4	0.001
35	453.674	1	A	0	0	-0.17681	-0.356884	23.801916	-0.008103	-59.893	22.457	0.26502	4	1.846
36	464.754	1	A	0	0	-0.17681	-0.356884	-11.994289	-0.008103	-59.893	-7.689	0.356828	4	1.847
37	475.447	20	B	12	0	-13.206245	-0.356884	-21.002982	-0.008103	-59.893	-7.25	-12.180293	4	0.001
38	482.747	1	A	0	0	-0.17681	-0.356884	-20.991004	-0.008103	-59.893	-20.17	-1.736445	4	1.814
39	495.467	20	B	0	6	19.868476	-0.356884	11.732763	-0.008103	-59.893	-3.471	-12.93066	4	0.001
40	501.489	1	A	0	0	-0.17681	-0.356884	11.757717	-0.008103	-59.893	10.24	0.26502	4	1.576
41	510.951	1	A	0	0	-0.17681	-0.356884	23.847833	-0.008103	-59.893	20.436	-0.374907	4	2.036
42	524.998	20	B	8	0	-19.219831	-0.356884	-26.941234	-0.008103	-59.893	-4.701	-52.791031	4	0.001
43	531.14	1	A	0	0	-0.17681	-0.356884	-26.948221	-0.009116	-59.893	-21.049	-0.920929	4	1.687
44	543.517	20	B	0	11	-16.213038	-0.356884	-24.10936	-0.008103	-59.893	1.1	-64.88261	4	0.001
45	551.337	1	A	0	0	-0.17681	-0.356884	-24.084405	-0.008103	-59.893	-15.775	-1.645956	4	1.893
46	562.052	1	A	0	0	-0.17681	-0.356884	11.734759	-0.008103	-59.892	12.965	-1.102803	4	2.065
47	571.373	1	A	0	0	-0.17681	-0.356884	-6.013116	-0.008103	-59.892	-3.471	-0.466233	4	1.857
48	582.16	1	A	0	0	-0.17681	-0.356884	17.773828	-0.008103	-59.893	14.547	0.448695	4	2.13
49	596.071	20	B	14	0	-4.185867	-0.356884	-12.024235	-0.008103	-59.893	4	-61.199645	4	0.001
50	603.14	1	A	0	0	-0.17681	-0.356884	-12.023237	-0.008103	-59.893	-5.844	-0.920929	4	1.608
51	611.359	1	A	0	0	-0.17681	-0.356884	-24.018524	-0.008103	-59.892	-11.381	-2.996013	4	1.819
52	627.102	20	B	9	0	37.909233	-0.356884	29.868934	-0.008103	-59.893	-3.646	-67.627995	4	0.001
53	634.642	1	A	0	0	-0.17681	-0.356884	29.861947	-0.008103	-59.893	32.74	0.356828	4	2.073
54	645.122	20	B	0	16	31.895648	-0.356884	23.932679	-0.008103	-59.893	-4.701	-55.384666	4	0.001
55	651.499	1	A	0	0	-0.17681	-0.356884	23.933678	-0.008103	-59.893	16.568	0.26502	4	2.393
56	661.664	1	A	0	0	-0.17681	-0.356884	-12.03821	-0.008103	-59.893	-6.283	-1.917243	4	1.553
57	672.651	20	B	18	0	-7.19266	-0.356884	-14.98787	-0.008103	-59.892	-6.019	-49.126196	4	0.001
58	678.292	1	A	0	0	-0.17681	-0.356884	-14.989867	-0.008103	-59.892	-7.338	-0.374907	4	1.671
59	691.67	20	B	0	13	19.868476	-0.356884	11.743743	-0.008103	-59.892	0.221	-53.676792	4	0.001
60	698.5	1	A	0	0	-0.17681	-0.356884	11.766701	-0.008103	-59.892	11.647	-2.097802	4	1.893
61	708.214	1	A	0	0	-0.17681	-0.356884	23.791934	-0.008103	-59.892	13.932	-1.4648	4	2.084
62	720.059	1	A	0	0	-0.17681	-0.356884	-17.972468	-0.008103	-59.892	-13.842	-1.826874	4	1.882
63	731.019	1	A	0	0	-0.17681	-0.356884	5.876363	-0.008103	-59.892	3.121	-1.011896	4	3.334
64	744.725	20	B	11	0	-16.213038	-0.356884	-23.932679	-0.008103	-59.892	-4.525	-47.567762	4	0.001
65	750.395	1	A	0	0	-0.17681	-0.356884	-23.950647	-0.008103	-59.892	-19.203	-1.736445	4	1.169
66	761.941	1	A	0	0	-0.17681	-0.356884	11.738752	-0.008103	-59.892	9.625	-1.555408	4	1.742
67	774.255	20	B	0	10	4.834512	-0.356884	-3.008554	-0.008103	-59.893	-7.426	-13.179955	4	0.001
68	780.703	1	A	0	0	-0.17681	-0.356884	-3.009552	-0.008103	-59.893	1.1	-1.284436	4	2.448
69	792.775	20	B	6	0	-4.185867	-0.356884	-11.982311	-0.008103	-59.892	-1.713	-61.269865	4	0.001
70	799.487	1	A	0	0	-0.17681	-0.356884	-11.990296	-0.008103	-59.893	-5.316	-1.193649	4	1.743
71	809.294	1	A	0	0	-0.17681	-0.356884	-24.010539	-0.009116	-59.892	-14.105	-2.81664	4	1.538
72	822.806	20	B	0	17	22.875269	-0.356884	14.843132	-0.008103	-59.893	-6.195	-54.290813	4	0.001
73	829.166	1	A	0	0	-0.17681	-0.356884	14.841136	-0.008103	-59.893	12.701	-1.193649	4	1.905
74	840.825	20	B	15	0	31.895648	-0.356884	23.847833	-0.008103	-59.892	1.188	-53.19922	4	0.001
75	848.197	1	A	0	0	-0.17681	-0.356884	23.846835	-0.008103	-59.892	22.281	0.26502	4	1.902
76	858.125	1	A	0	0	-0.17681	-0.356884	-12.016249	-0.008103	-59.893	-6.81	-0.283521	4	1.345
77	868.798	1	A	0	0	-0.17681	-0.356884	17.819744	-0.008103	-59.892	15.777	-0.64767	4	1.974
78	877.618	1	A	0	0	-0.17681	-0.356884	5.966201	-0.008103	-59.892	4.615	-0.5575	4	1.822
79	889.375	20	B	0	12	19.868476	-0.356884	11.767699	-0.008103	-59.892	-2.064	-42.816338	4	0.001
80	962.272	1	A	0	0	-0.17681	-0.356884	11.798643	-0.009116	-59.892	4.264	-0.100567	4	1.872
81	971.76	1	A	0	0	-0.17681	-0.356884	23.818885	-0.009116	-59.892	18.414	-1.284436	4	1.846
82	985.456	20	B	0	8	-1.179074	-0.356884	-9.053612	-0.009116	-59.892	-4.086	-45.263372	4	0.001
83	990.285	1	A	0	0	-0.17681	-0.356884	-9.053612	-0.009116	-59.892	-4.35	-0.829903	4	1.365
84	1001.974	20	B	17	0	-16.213038	-0.356884	-23.991573	-0.009116	-59.892	-4.789	-45.399229	4	0.001
85	1010.755	1	A	0	0	-0.17681	-0.356884	-23.972607	-0.008103	-59.892	-18.324	-1.011896	4	2.289
86	1021.134	1	A	0	0	-0.17681	-0.356884	11.733761	-0.008103	-59.892	11.031	0.082627	4	1.706
87	1033.005	20	B	0	9	34.90244	-0.356884	26.806478	-0.008103	-59.893	-0.834	-53.131036	4	0.001
88	1039.701	1	A	0	0	-0.17681	-0.356884	26.802485	-0.009116	-59.892	25.445	0.448695	4	1.745
89	1053.026	20	B	0	14	-4.185867	-0.356884	-12.035215	-0.008103	-59.892	-3.998	-48.787036	4	0.001
90	1059.855	1	A	0	0	-0.17681	-0.356884	-12.022239	-0.009116	-59.893	-3.998	-1.284436	4	1.369
91	1069.112	1	A	0	0	-0.17681	-0.356884	-23.995566	-0.008103	-59.892	-14.633	-0.738816	4	1.593
92	1079.578	1	A	0	0	-0.17681	-0.356884	-6.106946	-0.008103	-59.894	-3.559	-0.64767	4	2.558
93	1088.502	1	A	0	0	-0.17681	-0.356884	-17.99343	-0.009116	-59.892	-8.129	-1.284436	4	1.478
94	1102.577	20	B	10	0	31.895648	-0.356884	23.77796	-0.008103	-59.892	0.309	-36.628282	4	0.001
95	1109.314	1	A	0	0	-0.17681	-0.356884	23.83286	-0.008103	-59.892	24.039	-0.466233	4	1.78
96	1120.239	1	A	0	0	-0.17681	-0.356884	-12.023237	-0.009116	-59.892	-9.184	-0.5575	4	1.697
97	1131.608	20	B	0	18	-22.226624	-0.356884	-29.965759	-0.008103	-59.892	1.627	-55.795556	4	0.001
98	1139.066	1	A	0	0	-0.17681	-0.356884	-29.967755	-0.008103	-59.892	-23.949	-1.375163	4	1.991
99	1152.629	20	B	16	0	19.868476	-0.356884	11.731764	-0.008103	-59.893	5.582	-56.826337	4	0.001
100	1198.963	1	A	0	0	-0.17681	-0.356884	11.774687	-0.008103	-59.892	9.889	0.816771	4	2.372
101	1207.624	1	A	0	0	-0.17681	-0.356884	23.903732	-0.009116	-59.892	15.25	-0.5575	4	1.996
102	1221.189	20	B	0	5	10.848098	-0.356884	2.960641	-0.008103	-59.892	-7.426	-45.195435	4	0.001
103	1228.685	1	A	0	0	-0.17681	-0.356884	2.962637	-0.008103	-59.892	4.352	-0.920929	4	2.05
104	1241.71	20	B	13	0	-16.213038	-0.356884	-23.959631	-0.008103	-59.892	2.418	-53.335618	4	0.001
105	1249.238	1	A	0	0	-0.17681	-0.356884	-23.963623	-0.009116	-59.892	-14.193	-0.374907	4	2.079
106	1259.72	1	A	0	0	-0.17681	-0.356884	11.748734	-0.009116	-59.892	9.098	0.174315	4	2.013
107	1271.241	20	B	5	0	28.888855	-0.356884	20.788371	-0.008103	-59.892	5.231	-52.51857	4	0.001
108	1277.994	1	A	0	0	-0.17681	-0.356884	20.788371	-0.008103	-59.892	20.084	0.356828	4	1.796
109	1632.233	20	B	7	0	-4.185867	-0.356884	-12.028228	-0.008103	-59.892	-5.668	-31.83994	4	0.001
110	1638.944	1	A	0	0	-0.17681	-0.356884	-12.020242	-0.009116	-59.892	-4.174	0.26502	4	1.738
111	1647.233	1	A	0	0	-0.17681	-0.356884	-23.980593	-0.009116	-59.892	-11.381	-1.011896	4	1.517
112	1660.763	20	B	0	15	16.861683	-0.356884	8.794082	-0.008103	-59.892	-6.107	-57.446268	4	0.001
113	1666.517	1	A	0	0	-0.17681	-0.356884	8.796078	-0.008103	-59.891	6.813	0.082627	4	1.801
114	1679.282	20	B	0	7	31.895648	-0.356884	23.792932	-0.009116	-59.891	3.033	-60.639576	4	0.001
115	1686.803	1	A	0	0	-0.17681	-0.356884	23.793931	-0.009116	-59.891	20.699	1.001171	4	2.057
116	1696.882	1	A	0	0	-0.17681	-0.356884	-11.980314	-0.008103	-59.891	-8.129	-0.374907	4	1.63
117	1708.313	20	B	12	0	-13.206245	-0.356884	-21.001984	-0.009116	-59.891	-0.394	-62.112904	4	0.001
118	1714.787	1	A	0	0	-0.17681	-0.356884	-20.996993	-0.009116	-59.891	-10.59	-1.011896	4	1.495
119	1728.334	20	B	0	6	19.868476	-0.356884	11.743743	-0.009116	-59.892	0.133	-63.954088	4	0.001
120	1734.483	1	A	0	0	-0.17681	-0.356884	11.748734	-0.009116	-59.891	14.195	0.908941	4	1.674
121	1743.373	1	A	0	0	-0.17681	-0.356884	23.847833	-0.009116	-59.891	20.699	0.724662	4	1.587
122	1756.365	20	B	8	0	-19.219831	-0.356884	-26.94323	-0.008103	-59.891	2.33	-53.063636	4	0.001
123	1762.627	1	A	0	0	-0.17681	-0.356884	-26.946225	-0.009116	-59.891	-18.588	-0.738816	4	1.312
124	1772.382	20	B	0	11	-16.213038	-0.356884	-24.043479	-0.009116	-59.891	1.891	-55.041992	4	0.001
125	1778.595	1	A	0	0	-0.17681	-0.356884	-24.044477	-0.008103	-59.891	-19.467	-1.826874	4	1.222
126	1788.233	1	A	0	0	-0.17681	-0.356884	11.735757	-0.009116	-59.891	9.801	-0.192074	4	1.361
127	1796.866	1	A	0	0	-0.17681	-0.356884	-5.993152	-0.009116	-59.891	-3.559	-1.193649	4	1.488
128	1805.833	1	A	0	0	-0.17681	-0.356884	17.772829	-0.009116	-59.891	14.107	-0.100567	4	1.488
129	1819.432	20	B	14	0	-4.185867	-0.356884	-12.036213	-0.009116	-59.891	3.209	-56.550904	4	0.001
130	1825.476	1	A	0	0	-0.17681	-0.356884	-12.037211	-0.009116	-59.891	-4.525	-0.5575	4	1.569
131	1834.144	1	A	0	0	-0.17681	-0.356884	-24.003551	-0.008103	-59.891	-12.875	-1.102803	4	1.692
132	1847.962	20	B	9	0	37.909233	-0.356884	29.803053	-0.009116	-59.893	-5.492	-60.219939	4	0.001
133	1854.318	1	A	0	0	-0.17681	-0.356884	29.807046	-0.009116	-59.891	33.268	0.724662	4	1.928
134	1866.982	20	B	0	16	31.895648	-0.356884	23.925692	-0.008103	-59.891	-5.053	-53.540291	4	0.001
135	1874.9	1	A	0	0	-0.17681	-0.356884	23.935674	-0.008103	-59.891	20.963	0.174315	4	1.962
136	1885.441	1	A	0	0	-0.17681	-0.356884	-12.025233	-0.009116	-59.891	-5.844	-0.100567	4	1.997
137	1895.512	20	B	18	0	-7.19266	-0.356884	-14.98787	-0.009116	-59.891	-4.789	-55.521832	4	0.001
138	1901.456	1	A	0	0	-0.17681	-0.356884	-14.986872	-0.009116	-59.891	-6.547	-1.375163	4	1.489
139	1913.03	20	B	0	13	19.868476	-0.356884	11.754723	-0.009116	-59.891	5.934	-55.041992	4	0.001
140	1920.559	1	A	0	0	-0.17681	-0.356884	11.758716	-0.009116	-59.891	8.57	-1.284436	4	1.567
141	1928.361	1	A	0	0	-0.17681	-0.356884	23.876781	-0.009116	-59.891	18.854	-1.102803	4	1.857
142	1939.526	1	A	0	0	-0.17681	-0.356884	-18.011398	-0.008103	-59.891	-19.379	-2.367171	4	1.498
143	1948.751	1	A	0	0	-0.17681	-0.356884	5.884349	-0.008103	-59.891	4.088	-0.283521	4	1.724
144	1961.581	20	B	11	0	-16.213038	-0.356884	-23.957634	-0.009116	-59.891	3.297	-64.810934	4	0.001
145	1968.581	1	A	0	0	-0.17681	-0.356884	-23.963623	-0.009116	-59.891	-13.051	-0.920929	4	2.014
146	1978.989	1	A	0	0	-0.17681	-0.356884	11.779678	-0.009116	-59.891	9.098	-0.466233	4	1.935
147	1990.611	20	B	0	10	4.834512	-0.356884	-2.992583	-0.009116	-59.891	8.043	-56.207758	4	0.001
148	1997.711	1	A	0	0	-0.17681	-0.356884	-2.995578	-0.009116	-59.891	0.836	-0.466233	4	2.086
149	2009.131	20	B	6	0	-4.185867	-0.356884	-11.992293	-0.008103	-59.891	4.527	-50.007514	4	0.001
150	2015.567	1	A	0	0	-0.17681	-0.356884	-11.996286	-0.009116	-59.891	-4.262	0.082627	4	1.443
151	2024.483	1	A	0	0	-0.17681	-0.356884	-24.015529	-0.009116	-59.891	-14.984	-0.738816	4	1.885
152	2037.16	20	B	0	17	22.875269	-0.356884	14.875075	-0.009116	-59.891	-3.998	-46.009574	4	0.001
153	2043.661	1	A	0	0	-0.17681	-0.356884	14.871082	-0.009116	-59.891	15.338	-0.466233	4	1.955
154	2055.18	20	B	15	0	31.895648	-0.356884	23.823876	-0.009116	-59.891	-5.932	-12.598327	4	0.001
155	2061.137	1	A	0	0	-0.17681	-0.356884	23.823876	-0.008103	-59.891	23.951	0.174315	4	2.457
156	2071.429	1	A	0	0	-0.17681	-0.356884	-12.044199	-0.009116	-59.891	-7.338	-1.011896	4	1.752
157	2082.484	1	A	0	0	-0.17681	-0.356884	17.763846	-0.009116	-59.891	15.426	-0.009	4	2.317
158	2091.487	1	A	0	0	-0.17681	-0.356884	5.979177	-0.008103	-59.891	5.846	-0.829903	4	1.786
159	2102.23	20	B	0	12	19.868476	-0.356884	11.737753	-0.009116	-59.891	6.725	-73.362517	4	0.001
160	2108.977	1	A	0	0	-0.17681	-0.356884	11.746737	-0.009116	-59.891	8.834	0.082627	4	1.795
161	2117.333	1	A	0	0	-0.17681	-0.356884	23.849829	-0.008103	-59.891	18.063	-0.374907	4	1.648
162	2130.258	20	B	0	8	-1.179074	-0.356884	-9.049619	-0.008103	-59.891	6.461	-60.708803	4	0.001
163	2137.83	1	A	0	0	-0.17681	-0.356884	-9.048621	-0.009116	-59.891	-1.449	-1.284436	4	2.114
164	2149.779	20	B	17	0	-16.213038	-0.356884	-23.973605	-0.009116	-59.891	3.297	-59.592834	4	0.001
165	2157.838	1	A	0	0	-0.17681	-0.356884	-23.977598	-0.009116	-59.891	-16.918	-1.102803	4	2.098
166	2168.189	1	A	0	0	-0.17681	-0.356884	11.769696	-0.009116	-59.891	11.119	-1.555408	4	1.449
167	2180.311	20	B	0	9	34.90244	-0.356884	26.807476	-0.009116	-59.891	-0.043	-66.6103	4	0.001
168	2188.429	1	A	0	0	-0.17681	-0.356884	26.807476	-0.009116	-59.891	26.412	1.462179	4	2.165
169	2201.833	20	B	0	14	-4.185867	-0.356884	-11.980314	-0.009116	-59.891	1.188	-61.199645	4	0.001
170	2208.429	1	A	0	0	-0.17681	-0.356884	-11.983309	-0.009116	-59.891	-3.646	-0.920929	4	1.608
171	2217.252	1	A	0	0	-0.17681	-0.356884	-24.003551	-0.009116	-59.891	-14.633	-1.736445	4	1.904
172	2227.287	1	A	0	0	-0.17681	-0.356884	-6.100957	-0.009116	-59.891	-2.416	-1.011896	4	1.943
173	2236.7	1	A	0	0	-0.17681	-0.356884	-18.025372	-0.009116	-59.891	-6.986	-1.736445	4	1.884
174	2250.384	20	B	10	0	31.895648	-0.356884	23.781952	-0.009116	-59.891	4.527	-13.428682	4	0.001
175	2257.76	1	A	0	0	-0.17681	-0.356884	23.797923	-0.009116	-59.891	24.391	-0.466233	4	2.425
176	2268.649	1	A	0	0	-0.17681	-0.356884	-12.024235	-0.009116	-59.891	-5.141	-0.466233	4	1.778
177	2280.415	20	B	0	18	-22.226624	-0.356884	-29.929824	-0.009116	-59.891	5.055	-72.906598	4	0.001
178	2286.828	1	A	0	0	-0.17681	-0.356884	-29.958772	-0.009116	-59.891	-25.355	-0.738816	4	1.908
179	2300.936	20	B	16	0	19.868476	-0.356884	11.729768	-0.009116	-59.891	7.691	-74.357264	4	0.001
180	2307.896	1	A	0	0	-0.17681	-0.356884	11.75073	-0.009116	-59.891	17.008	-0.009	4	1.984
181	2316.826	1	A	0	0	-0.17681	-0.356884	23.806907	-0.009116	-59.891	20.787	2.110544	4	1.937
182	2328.466	20	B	0	5	10.848098	-0.356884	2.956648	-0.009116	-59.891	3.385	-60.499602	4	0.001
183	2335.892	1	A	0	0	-0.17681	-0.356884	2.956648	-0.009116	-59.891	4.791	-1.4648	4	2.455
184	2348.487	20	B	13	0	-16.213038	-0.356884	-23.993569	-0.009116	-59.891	0.309	-56.688587	4	0.001
185	2355.461	1	A	0	0	-0.17681	-0.356884	-23.993569	-0.009116	-59.891	-17.357	-0.374907	4	1.481
186	2366.909	1	A	0	0	-0.17681	-0.356884	11.765703	-0.009116	-59.891	8.131	0.448695	4	1.947
187	2379.018	20	B	5	0	28.888855	-0.356884	20.787373	-0.009116	-59.891	1.012	-50.210379	4	0.001
188	2386.733	1	A	0	0	-0.17681	-0.356884	20.811329	-0.009116	-59.891	21.315	0.448695	4	1.775
189	2396.185	1	A	0	0	-0.17681	-0.356884	5.987163	-0.009116	-59.891	4.264	-0.192074	4	1.716
190	2405.949	1	A	0	0	-0.17681	-0.356884	14.773259	-0.009116	-59.891	10.68	-0.466233	4	1.947
191	2416.076	1	A	0	0	-0.17681	-0.356884	-23.94366	-0.009116	-59.891	-18.939	-0.64767	4	1.56
192	2424.04	1	A	0	0	-0.17681	-0.356884	-15.117636	-0.009116	-59.891	-5.844	-0.192074	4	1.467
193	2433.089	1	A	0	0	-0.17681	-0.356884	-6.103951	-0.009116	-59.891	1.188	-1.011896	4	1.575
194	2442.492	1	A	0	0	-0.17681	-0.356884	14.852116	-0.009116	-59.891	11.031	0.174315	4	1.925
195	2453.217	1	A	0	0	-0.17681	-0.356884	-18.010399	-0.009116	-59.89	-13.051	-1.284436	4	1.627
196	2466.911	1	A	0	0	-0.17681	-0.356884	29.784088	-0.009116	-59.891	33.971	1.647425	4	2.875
197	2476.75	1	A	0	0	-0.17681	-0.356884	-2.983599	-0.009116	-59.891	-2.504	-0.64767	4	1.666
198	2484.905	1	A	0	0	-0.17681	-0.356884	-15.00484	-0.009116	-59.89	-6.547	-2.007552	4	1.3
199	2498.015	1	A	0	0	-0.17681	-0.356884	17.953502	-0.009116	-59.891	19.82	0.540624	4	2.408
200	2507.568	1	A	0	0	-0.17681	-0.356884	8.962776	-0.009116	-59.89	6.461	-0.5575	4	1.981
201	2518.217	1	A	0	0	-0.17681	-0.356884	-30.011676	-0.009116	-59.891	-27.201	-1.645956	4	1.611
202	2530.435	1	A	0	0	-0.17681	-0.356884	23.793931	-0.009116	-59.891	19.908	1.462179	4	1.823
203	2540.441	1	A	0	0	-0.17681	-0.356884	-9.05461	-0.009116	-59.891	-3.646	-0.64767	4	1.834
204	2553.52	1	A	0	0	-0.17681	-0.356884	26.935245	-0.009116	-59.891	22.984	1.462179	4	1.896
205	2564.439	1	A	0	0	-0.17681	-0.356884	-6.00513	-0.009116	-59.891	-1.889	-0.374907	4	2.268
206	2573.134	1	A	0	0	-0.17681	-0.356884	5.87237	-0.009116	-59.891	4.264	-1.375163	4	1.994
207	2583.715	1	A	0	0	-0.17681	-0.356884	-14.963914	-0.008103	-59.891	-10.326	0.082627	4	2.06
208	2593.139	1	A	0	0	-0.17681	-0.356884	2.845849	-0.009116	-59.891	4.879	0.26502	4	1.999
209	2602.426	1	A	0	0	-0.17681	-0.356884	20.785376	-0.009116	-59.891	14.371	0.724662	4	1.751
210	2611.978	1	A	0	0	-0.17681	-0.356884	-11.992293	-0.009116	-59.89	-5.053	-0.374907	4	1.769
211	2621.247	1	A	0	0	-0.17681	-0.356884	11.742744	-0.009116	-59.89	5.67	-0.192074	4	1.497
212	2632.126	1	A	0	0	-0.17681	-0.356884	-20.979026	-0.009116	-59.89	-13.666	-0.009	4	1.361
213	2642.565	1	A	0	0	-0.17681	-0.356884	5.885347	-0.009116	-59.89	7.164	1.369647	4	1.811
214	2651.558	1	A	0	0	-0.17681	-0.356884	-6.02709	-0.009116	-59.89	-3.119	-0.283521	4	1.781
215	2660.885	1	A	0	0	-0.17681	-0.356884	-26.947223	-0.009116	-59.89	-22.455	-1.4648	4	1.641
216	2672.081	1	A	0	0	-0.17681	-0.356884	14.814185	-0.009116	-59.89	9.274	0.174315	4	2.299
