# Supplementary material for: Multiple time scales of the ventriloquism aftereffect
Source: PLoS One. 2018 Aug 1;13(8):e0200930. doi: 10.1371/journal.pone.0200930 (PMC6070234; doi:10.1371/journal.pone.0200930)
Supplement: S1 File — Data are provided as .csv files, and can be readily parsed by BuildRecalibrationInputVector.m. All analyses were conducted with MATLAB 2017b. Computational modeling requires the System Identification Toolbox, and can be run by calling EstimateModelParameters.m. (ZIP) [file pone.0200930.s001.zip › Supplemental Model Files/Recalibration Data/KJM Ventriloquism_Aftereffect_Minus8_Double.csv]

Trial	ExperLength	NumStimReps	StimType	VisOddballRepNum	AudOddballRepNum	Galvo Az	Galvo El	Outer Az	Outer El	Inner Az	Pointer Az	Pointer El	StimRepRate	RespTime
1	7.03	1	A	0	0	-0.190976	0.393896	5.921135	-0.008111	-59.885	2.3285	-0.557861	4	2.017
2	17.547	1	A	0	0	-0.190976	0.393896	14.803835	-0.008111	-59.887	8.8325	-1.012557	4	1.992
3	27.057	1	A	0	0	-0.190976	0.393896	-23.990081	-0.008111	-59.885	-25.8845	0.540985	4	1.528
4	36.377	1	A	0	0	-0.190976	0.393896	-15.126352	-0.008111	-59.886	-8.6575	-0.283701	4	2.301
5	45.658	1	A	0	0	-0.190976	0.393896	-6.081894	-0.009125	-59.886	-0.9235	-0.009	4	2.098
6	55.357	1	A	0	0	-0.190976	0.393896	14.841778	-0.009125	-59.886	6.5475	-0.649127	4	1.779
7	65.756	1	A	0	0	-0.190976	0.393896	-18.020019	-0.009125	-59.886	-19.5565	-0.192194	4	1.653
8	79.265	1	A	0	0	-0.190976	0.393896	29.830336	-0.009125	-59.886	39.5065	-1.466791	4	2.671
9	90.176	1	A	0	0	-0.190976	0.393896	-3.002504	-0.008111	-59.885	0.1315	-0.283701	4	2.022
10	99.152	1	A	0	0	-0.190976	0.393896	-14.958603	-0.009125	-59.886	-12.2615	-0.283701	4	1.525
11	112.736	1	A	0	0	-0.190976	0.393896	17.927159	-0.008111	-59.885	14.9845	-1.103523	4	2.043
12	119.317	1	A	0	0	-0.190976	0.393896	8.950599	-0.009125	-59.885	7.6895	-0.649127	4	1.683
13	129.909	1	A	0	0	-0.190976	0.393896	-29.981111	-0.008111	-59.888	-39.9465	-0.739297	4	2.22
14	142.343	1	A	0	0	-0.190976	0.393896	23.800365	-0.009125	-59.885	24.5645	-1.376064	4	2.648
15	151.877	1	A	0	0	-0.190976	0.393896	-9.007513	-0.008111	-59.885	-10.5035	-0.283701	4	1.686
16	165.311	1	A	0	0	-0.190976	0.393896	26.898726	-0.008111	-59.885	28.2565	-0.557861	4	2.095
17	175.021	1	A	0	0	-0.190976	0.393896	-6.015993	-0.008111	-59.885	-0.4835	0.357068	4	1.794
18	185.16	1	A	0	0	-0.190976	0.393896	5.912148	-0.008111	-59.885	2.7675	-0.375148	4	2.933
19	196.241	1	A	0	0	-0.190976	0.393896	-14.989557	-0.009125	-59.886	-16.3925	-0.557861	4	1.495
20	206.044	1	A	0	0	-0.190976	0.393896	2.843742	-0.009125	-59.886	-0.3085	-0.100627	4	2.299
21	214.42	1	A	0	0	-0.190976	0.393896	20.781884	-0.009125	-59.885	21.7525	-0.100627	4	2.175
22	225.022	1	A	0	0	-0.190976	0.393896	-12.031985	-0.008111	-59.885	-8.3065	-0.466534	4	1.768
23	233.799	1	A	0	0	-0.190976	0.393896	11.769378	-0.008111	-59.885	6.8985	-0.466534	4	1.509
24	244.563	1	A	0	0	-0.190976	0.393896	-21.004551	-0.008111	-59.885	-31.2455	-0.283701	4	1.756
25	255.098	1	A	0	0	-0.190976	0.393896	5.919138	-0.009125	-59.885	-0.1325	-0.649127	4	1.811
26	263.632	1	A	0	0	-0.190976	0.393896	-6.01799	-0.009125	-59.885	-0.1325	-0.375148	4	1.836
27	273.409	1	A	0	0	-0.190976	0.393896	-26.951647	-0.008111	-59.885	-36.2555	-0.92153	4	2.086
28	285.36	1	A	0	0	-0.190976	0.393896	14.857754	-0.009125	-59.886	15.6005	-1.103523	4	2.58
29	753.248	20	B	7	0	-20.125357	0.393896	-12.033982	-0.009125	-59.885	11.6445	-12.355655	4	0.001
30	760.474	1	A	0	0	-0.190976	0.393896	-12.026993	-0.009125	-59.885	-14.8985	0.2652	4	1.77
31	770.536	1	A	0	0	-0.190976	0.393896	-23.998069	-0.009125	-59.885	-24.2145	-0.100627	4	1.819
32	783.279	20	B	0	15	0.805743	0.393896	8.812805	-0.008111	-59.885	-19.6445	-13.022287	4	0.001
33	789.933	1	A	0	0	-0.190976	0.393896	8.826784	-0.009125	-59.885	3.9985	-0.009	4	1.688
34	801.298	20	B	0	7	15.756529	0.393896	23.797369	-0.009125	-59.885	3.9985	-12.27192	4	0.001
35	808.588	1	A	0	0	-0.190976	0.393896	23.801363	-0.008111	-59.885	23.5105	-0.649127	4	2.327
36	819.25	1	A	0	0	-0.190976	0.393896	-12.024996	-0.008111	-59.885	-7.0755	-0.557861	4	1.956
37	830.829	20	B	12	0	-29.095829	0.393896	-21.010542	-0.009125	-59.885	-7.0755	-12.606476	4	0.001
38	836.758	1	A	0	0	-0.190976	0.393896	-21.01154	-0.008111	-59.885	-28.7845	-0.375148	4	2.471
39	850.35	20	B	0	6	3.7959	0.393896	11.766383	-0.009125	-59.885	-26.4115	-9.903708	4	0.001
40	857.593	1	A	0	0	-0.190976	0.393896	11.76838	-0.009125	-59.885	3.9105	-0.283701	4	2.24
41	867.633	1	A	0	0	-0.190976	0.393896	23.818338	-0.009125	-59.885	26.0595	-1.103523	4	2.787
42	880.881	20	B	8	0	-35.076143	0.393896	-26.944657	-0.009125	-59.885	26.0595	-12.105209	4	0.001
43	887.621	1	A	0	0	-0.190976	0.393896	-26.950648	-0.009125	-59.885	-36.9585	-0.92153	4	2.266
44	898.899	20	B	0	11	-32.085986	0.393896	-24.065967	-0.008111	-59.885	-10.9425	-8.093843	4	0.001
45	906.904	1	A	0	0	-0.190976	0.393896	-24.068963	-0.008111	-59.885	-29.3995	-2.548811	4	2.483
46	916.915	1	A	0	0	-0.190976	0.393896	11.746413	-0.008111	-59.885	11.6445	-0.649127	4	2.036
47	926.654	1	A	0	0	-0.190976	0.393896	-6.000016	-0.009125	-59.885	-0.3085	-0.192194	4	2.243
48	936.847	1	A	0	0	-0.190976	0.393896	17.698501	-0.009125	-59.886	20.4345	-1.285277	4	1.929
49	949.452	20	B	14	0	-20.125357	0.393896	-12.036978	-0.008111	-59.885	17.9735	-13.685814	4	0.001
50	958.952	1	A	0	0	-0.190976	0.393896	-12.034981	-0.009125	-59.885	-14.1065	-1.012557	4	2.465
51	968.578	1	A	0	0	-0.190976	0.393896	-24.022033	-0.009125	-59.885	-24.0385	-1.285277	4	1.626
52	982.485	20	B	9	0	21.736843	0.393896	29.828339	-0.009125	-59.885	-24.0385	-17.420856	4	0.001
53	990.062	1	A	0	0	-0.190976	0.393896	29.827341	-0.009125	-59.885	28.6075	-1.737584	4	2.082
54	1000.505	20	B	0	16	15.756529	0.393896	23.928173	-0.008111	-59.885	11.9965	-11.600668	4	0.001
55	1008.335	1	A	0	0	-0.190976	0.393896	23.936162	-0.009125	-59.885	23.5105	-2.818493	4	2.834
56	1018.561	1	A	0	0	-0.190976	0.393896	-12.033982	-0.009125	-59.885	-8.2185	-1.19443	4	2.102
57	1030.035	20	B	18	0	-23.115514	0.393896	-14.986561	-0.009125	-59.885	-5.7575	-11.937289	4	0.001
58	1036.157	1	A	0	0	-0.190976	0.393896	-14.990555	-0.008111	-59.886	-17.0955	-0.192194	4	2.122
59	1048.555	20	B	0	13	3.7959	0.393896	11.751405	-0.009125	-59.885	-17.0955	-15.080756	4	0.001
60	1055.66	1	A	0	0	-0.190976	0.393896	11.755399	-0.009125	-59.885	3.9105	-0.375148	4	2.617
61	1066.335	1	A	0	0	-0.190976	0.393896	23.832317	-0.009125	-59.885	19.3795	-0.649127	4	2.78
62	1076.417	1	A	0	0	-0.190976	0.393896	-18.017024	-0.008111	-59.885	-19.5565	-0.92153	4	1.352
63	1085.883	1	A	0	0	-0.190976	0.393896	5.875203	-0.009125	-59.885	-0.3965	0.173393	4	1.825
64	1098.107	20	B	11	0	-32.085986	0.393896	-23.974105	-0.009125	-59.885	-0.3965	-14.835544	4	0.001
65	1105.541	1	A	0	0	-0.190976	0.393896	-23.982093	-0.009125	-59.886	-28.9605	-0.92153	4	1.935
66	1117.217	1	A	0	0	-0.190976	0.393896	11.826293	-0.009125	-59.885	14.4575	-0.192194	4	2.606
67	1129.139	20	B	0	10	-11.154886	0.393896	-3.001506	-0.008111	-59.885	12.6995	-13.188547	4	0.001
68	1138.11	1	A	0	0	-0.190976	0.393896	-3.004502	-0.009125	-59.885	-1.3625	-0.192194	4	3.464
69	1149.159	20	B	6	0	-20.125357	0.393896	-11.990048	-0.009125	-59.885	-1.3625	-15.568627	4	0.001
70	1154.731	1	A	0	0	-0.190976	0.393896	-12.038975	-0.009125	-59.885	-12.0855	-2.00887	4	2.085
71	1163.844	1	A	0	0	-0.190976	0.393896	-24.030021	-0.009125	-59.885	-35.7285	-0.830444	4	2.186
72	1176.688	20	B	0	17	6.786057	0.393896	14.888708	-0.009125	-59.885	-32.4765	-12.940009	4	0.001
73	1183.479	1	A	0	0	-0.190976	0.393896	14.887709	-0.009125	-59.885	8.3055	-0.375148	4	1.831
74	1195.209	20	B	15	0	15.756529	0.393896	23.825327	-0.009125	-59.885	2.6805	-27.442414	4	0.001
75	1201.027	1	A	0	0	-0.190976	0.393896	23.82333	-0.009125	-59.885	22.1915	-0.557861	4	1.835
76	1213.702	1	A	0	0	-0.190976	0.393896	-12.038975	-0.009125	-59.885	-11.8215	-0.557861	4	3.502
77	1224.493	1	A	0	0	-0.190976	0.393896	17.717472	-0.009125	-59.885	14.8095	-0.92153	4	1.772
78	1232.434	1	A	0	0	-0.190976	0.393896	5.980046	-0.009125	-59.885	-0.2205	-0.649127	4	0.736
79	1244.76	20	B	0	12	3.7959	0.393896	11.74142	-0.009125	-59.885	-0.2205	-16.619437	4	0.001
80	1251.755	1	A	0	0	-0.190976	0.393896	11.765384	-0.009125	-59.885	-0.2205	-0.009	4	0.538
81	1262.36	1	A	0	0	-0.190976	0.393896	23.843301	-0.009125	-59.885	18.0605	-0.009	4	2.099
82	1275.791	20	B	0	8	-17.1352	0.393896	-9.059436	-0.009125	-59.885	17.7095	-14.753686	4	0.001
83	1283.224	1	A	0	0	-0.190976	0.393896	-9.052446	-0.009125	-59.885	-8.6575	-1.19443	4	1.938
84	1296.312	20	B	17	0	-32.085986	0.393896	-23.983091	-0.009125	-59.885	-4.1755	-14.34441	4	0.001
85	1302.293	1	A	0	0	-0.190976	0.393896	-23.986087	-0.009125	-59.885	-30.1035	-0.375148	4	1.477
86	1311.836	1	A	0	0	-0.190976	0.393896	11.791345	-0.009125	-59.885	10.7665	-0.557861	4	2.021
87	1323.341	20	B	0	9	18.746686	0.393896	26.825835	-0.009125	-59.885	10.7665	-13.271582	4	0.001
88	1330.382	1	A	0	0	-0.190976	0.393896	26.825835	-0.009125	-59.885	22.5435	-1.918501	4	1.572
89	1343.862	20	B	0	14	-20.125357	0.393896	-11.992045	-0.009125	-59.885	22.5435	-14.015138	4	0.001
90	1350.224	1	A	0	0	-0.190976	0.393896	-12.027991	-0.009125	-59.885	-11.8215	-0.192194	4	1.396
91	1357.851	1	A	0	0	-0.190976	0.393896	-24.015043	-0.009125	-59.885	-29.3125	-0.739297	4	1.491
92	1368.177	1	A	0	0	-0.190976	0.393896	-6.092877	-0.009125	-59.885	-0.2205	-0.557861	4	2.349
93	1376.765	1	A	0	0	-0.190976	0.393896	-18.004043	-0.009125	-59.885	-17.3585	-1.376064	4	1.38
94	1389.911	20	B	10	0	15.756529	0.393896	23.794374	-0.009125	-59.885	-17.3585	-15.731081	4	0.001
95	1397.766	1	A	0	0	-0.190976	0.393896	23.845298	-0.009125	-59.885	19.2035	-2.09918	4	2.364
96	1408.763	1	A	0	0	-0.190976	0.393896	-12.032984	-0.009125	-59.885	-7.6905	-0.830444	4	1.877
97	1420.443	20	B	0	18	-38.0663	0.393896	-29.972124	-0.009125	-59.885	-6.0215	-17.659536	4	0.001
98	1426.682	1	A	0	0	-0.190976	0.393896	-29.973123	-0.009125	-59.886	-38.3645	-0.466534	4	1.746
99	1440.463	20	B	16	0	3.7959	0.393896	11.744416	-0.009125	-59.885	-6.8125	-22.11386	4	0.001
100	1447.326	1	A	0	0	-0.190976	0.393896	11.751405	-0.009125	-59.885	5.0535	-0.739297	4	2.398
101	1457.349	1	A	0	0	-0.190976	0.393896	23.858278	-0.009125	-59.885	17.6215	-1.103523	4	1.914
102	1469.995	20	B	0	5	-5.174571	0.393896	2.962564	-0.009125	-59.885	17.6215	-9.647547	4	0.001
103	1478.806	1	A	0	0	-0.190976	0.393896	2.962564	-0.009125	-59.885	-0.3085	0.448996	4	3.339
104	1490.516	20	B	13	0	-32.085986	0.393896	-23.992078	-0.009125	-59.885	-0.3085	-15.080756	4	0.001
105	1497.426	1	A	0	0	-0.190976	0.393896	-23.996072	-0.009125	-59.885	-32.8275	-1.828072	4	1.963
106	1507.282	1	A	0	0	-0.190976	0.393896	11.74841	-0.009125	-59.884	5.4045	-0.466534	4	2.282
107	1518.045	20	B	5	0	12.766371	0.393896	20.811839	-0.009125	-59.885	5.4045	-13.603093	4	0.001
108	1524.875	1	A	0	0	-0.190976	0.393896	20.836802	-0.009125	-59.885	16.3035	-0.649127	4	1.856
109	1861.611	20	B	7	0	-20.125357	0.393896	-11.992045	-0.010139	-59.885	16.3035	-11.937289	4	0.001
110	1869.355	1	A	0	0	-0.190976	0.393896	-12.033982	-0.010139	-59.885	-9.8005	-1.103523	4	2.266
111	1878.061	1	A	0	0	-0.190976	0.393896	-24.013046	-0.009125	-59.885	-27.0265	-0.739297	4	1.449
112	1890.641	20	B	0	15	0.805743	0.393896	8.885696	-0.010139	-59.886	-15.4255	-20.570198	4	0.001
113	1896.957	1	A	0	0	-0.190976	0.393896	8.884697	-0.009125	-59.885	-0.0445	-0.283701	4	2.838
114	1908.661	20	B	0	7	15.756529	0.393896	23.802362	-0.009125	-59.884	-0.0445	-22.496242	4	0.001
115	1915.967	1	A	0	0	-0.190976	0.393896	23.811348	-0.009125	-59.884	16.9185	-0.375148	4	1.809
116	1926.388	1	A	0	0	-0.190976	0.393896	-11.986054	-0.009125	-59.885	-16.0405	-0.649127	4	1.762
117	1938.191	20	B	12	0	-29.095829	0.393896	-21.004551	-0.010139	-59.884	-16.0405	-12.940009	4	0.001
118	1945.053	1	A	0	0	-0.190976	0.393896	-21.002554	-0.009125	-59.885	-22.5445	-1.19443	4	1.336
119	1958.212	20	B	0	6	3.7959	0.393896	11.796338	-0.009125	-59.884	-22.5445	-13.932666	4	0.001
120	1965.717	1	A	0	0	-0.190976	0.393896	11.797336	-0.009125	-59.884	3.3835	0.633034	4	2.016
121	1975.403	1	A	0	0	-0.190976	0.393896	23.821333	-0.009125	-59.884	25.0925	-0.009	4	2.206
122	1989.744	20	B	8	0	-35.076143	0.393896	-26.936669	-0.009125	-59.884	25.0925	-12.522933	4	0.001
123	1994.903	1	A	0	0	-0.190976	0.393896	-26.94266	-0.009125	-59.884	-36.6945	-0.830444	4	1.681
124	2006.262	20	B	0	11	-32.085986	0.393896	-24.093925	-0.009125	-59.887	-23.9505	-13.437463	4	0.001
125	2012.318	1	A	0	0	-0.190976	0.393896	-24.09093	-0.010139	-59.884	-29.4875	-0.92153	4	1.583
126	2023.383	1	A	0	0	-0.190976	0.393896	11.736428	-0.009125	-59.884	14.8095	-0.649127	4	2.133
127	2032.963	1	A	0	0	-0.190976	0.393896	-6.013996	-0.009125	-59.885	-0.6595	0.540985	4	1.68
128	2042.676	1	A	0	0	-0.190976	0.393896	17.755416	-0.009125	-59.885	22.1035	-0.009	4	1.905
129	2055.313	20	B	14	0	-20.125357	0.393896	-12.033982	-0.009125	-59.884	22.1035	-13.437463	4	0.001
130	2061.853	1	A	0	0	-0.190976	0.393896	-12.030987	-0.009125	-59.887	-12.1735	-1.376064	4	1.564
131	2069.922	1	A	0	0	-0.190976	0.393896	-23.960126	-0.010139	-59.885	-28.6085	-1.376064	4	1.623
132	2084.843	20	B	9	0	21.736843	0.393896	29.800381	-0.009125	-59.885	-28.6085	-13.188547	4	0.001
133	2094.219	1	A	0	0	-0.190976	0.393896	29.803377	-0.009125	-59.885	28.2565	-0.192194	4	3.37
134	2104.863	20	B	0	16	15.756529	0.393896	23.943151	-0.010139	-59.884	27.3775	-10.670521	4	0.001
135	2112.364	1	A	0	0	-0.190976	0.393896	23.941154	-0.009125	-59.885	22.8075	-0.466534	4	1.987
136	2122.889	1	A	0	0	-0.190976	0.393896	-12.022999	-0.010139	-59.885	-15.9525	-0.92153	4	1.491
137	2133.393	20	B	18	0	-23.115514	0.393896	-14.956606	-0.009125	-59.885	-14.0195	-10.755497	4	0.001
138	2140.185	1	A	0	0	-0.190976	0.393896	-14.988558	-0.010139	-59.885	-14.1065	-1.103523	4	1.783
139	2153.914	20	B	0	13	3.7959	0.393896	11.74841	-0.009125	-59.885	-14.1065	-12.940009	4	0.001
140	2162.472	1	A	0	0	-0.190976	0.393896	11.814311	-0.009125	-59.885	2.3285	-1.103523	4	2.582
141	2172.619	1	A	0	0	-0.190976	0.393896	23.826326	-0.010139	-59.885	22.1035	0.633034	4	2.223
142	2183.22	1	A	0	0	-0.190976	0.393896	-18.014028	-0.010139	-59.884	-21.2265	-0.557861	4	1.291
143	2194.335	1	A	0	0	-0.190976	0.393896	5.89717	-0.009125	-59.884	-0.7475	0.2652	4	1.91
144	2207.468	20	B	11	0	-32.085986	0.393896	-23.999067	-0.010139	-59.884	-0.7475	-15.487311	4	0.001
145	2214.442	1	A	0	0	-0.190976	0.393896	-24.000066	-0.010139	-59.884	-32.2125	-1.376064	4	1.983
146	2225.12	1	A	0	0	-0.190976	0.393896	11.758395	-0.010139	-59.885	0.3075	-0.557861	4	2.154
147	2236.498	20	B	0	10	-11.154886	0.393896	-3.000507	-0.009125	-59.885	0.2195	-13.685814	4	0.001
148	2244.659	1	A	0	0	-0.190976	0.393896	-3.003503	-0.009125	-59.885	0.3075	0.357068	4	2.155
149	2257.019	20	B	6	0	-20.125357	0.393896	-12.030987	-0.010139	-59.885	0.3075	-13.437463	4	0.001
150	2264.038	1	A	0	0	-0.190976	0.393896	-12.035979	-0.009125	-59.885	-15.3375	-0.92153	4	3.01
151	2272.227	1	A	0	0	-0.190976	0.393896	-24.014045	-0.010139	-59.885	-31.4215	-0.92153	4	1.229
152	2285.549	20	B	0	17	6.786057	0.393896	14.889706	-0.009125	-59.885	-27.6425	-11.010028	4	0.001
153	2291.444	1	A	0	0	-0.190976	0.393896	14.888708	-0.009125	-59.885	6.9865	-0.466534	4	1.927
154	2303.069	20	B	15	0	15.756529	0.393896	23.825327	-0.009125	-59.885	6.8985	-12.021281	4	0.001
155	2310.847	1	A	0	0	-0.190976	0.393896	23.825327	-0.010139	-59.885	16.6545	-0.466534	4	2.305
156	2320.247	1	A	0	0	-0.190976	0.393896	-12.003028	-0.009125	-59.885	-14.6345	-0.557861	4	1.675
157	2330.3	1	A	0	0	-0.190976	0.393896	17.719469	-0.009125	-59.885	13.7545	-0.283701	4	2.21
158	2339.208	1	A	0	0	-0.190976	0.393896	5.970061	-0.009125	-59.885	0.0435	-0.100627	4	1.128
159	2350.619	20	B	0	12	3.7959	0.393896	11.766383	-0.009125	-59.885	0.0435	-13.932666	4	0.001
160	2372.757	1	A	0	0	-0.190976	0.393896	11.785354	-0.009125	-59.884	11.3815	4.832557	4	1.601
161	2381.855	1	A	0	0	-0.190976	0.393896	23.848293	-0.010139	-59.885	24.3895	-2.368727	4	1.725
162	2394.662	20	B	0	8	-17.1352	0.393896	-9.05644	-0.010139	-59.885	9.0965	-18.13719	4	0.001
163	2401.16	1	A	0	0	-0.190976	0.393896	-9.055442	-0.009125	-59.884	-11.4705	-1.376064	4	1.541
164	2413.181	20	B	17	0	-32.085986	0.393896	-23.991079	-0.009125	-59.884	-11.3825	-13.354554	4	0.001
165	2419.539	1	A	0	0	-0.190976	0.393896	-23.996072	-0.009125	-59.884	-27.4665	-0.830444	4	1.365
166	2431.759	1	A	0	0	-0.190976	0.393896	11.772374	-0.009125	-59.885	1.3615	0.173393	4	3.053
167	2442.712	20	B	0	9	18.746686	0.393896	26.840813	-0.010139	-59.884	1.3615	-13.022287	4	0.001
168	2450.878	1	A	0	0	-0.190976	0.393896	26.840813	-0.009125	-59.884	27.3775	-0.192194	4	2.144
169	2463.733	20	B	0	14	-20.125357	0.393896	-12.037976	-0.010139	-59.885	27.3775	-11.010028	4	0.001
170	2469.86	1	A	0	0	-0.190976	0.393896	-12.036978	-0.009125	-59.885	-14.3705	-1.556428	4	2.151
171	2477.936	1	A	0	0	-0.190976	0.393896	-24.015043	-0.010139	-59.885	-34.5855	-1.103523	4	1.215
172	2487.897	1	A	0	0	-0.190976	0.393896	-6.108854	-0.010139	-59.885	-5.4055	-0.100627	4	1.64
173	2496.037	1	A	0	0	-0.190976	0.393896	-17.982076	-0.010139	-59.885	-18.1495	-1.376064	4	1.294
174	2509.782	20	B	10	0	15.756529	0.393896	23.826326	-0.009125	-59.884	-18.2375	-13.271582	4	0.001
175	2516.621	1	A	0	0	-0.190976	0.393896	23.827324	-0.009125	-59.885	17.4455	-1.556428	4	1.876
176	2527.651	1	A	0	0	-0.190976	0.393896	-11.997037	-0.009125	-59.885	-13.0525	-1.19443	4	1.352
177	2539.313	20	B	0	18	-38.0663	0.393896	-29.958145	-0.009125	-59.885	-11.2065	-22.037064	4	0.001
178	2546.459	1	A	0	0	-0.190976	0.393896	-29.965135	-0.009125	-59.885	-38.1015	-0.100627	4	1.676
179	2560.834	20	B	16	0	3.7959	0.393896	11.780362	-0.009125	-59.885	-23.5115	-17.499867	4	0.001
180	2568.182	1	A	0	0	-0.190976	0.393896	11.789348	-0.009125	-59.885	2.5045	-1.012557	4	1.912
181	2577.62	1	A	0	0	-0.190976	0.393896	23.821333	-0.010139	-59.885	23.5985	-0.649127	4	1.81
182	2590.365	20	B	0	5	-5.174571	0.393896	2.954576	-0.009125	-59.885	22.9825	-10.245612	4	0.001
183	2597.163	1	A	0	0	-0.190976	0.393896	2.960567	-0.010139	-59.885	-1.0995	-1.012557	4	1.839
184	2609.385	20	B	13	0	-32.085986	0.393896	-24.014045	-0.010139	-59.885	-1.0995	-13.022287	4	0.001
185	2616.067	1	A	0	0	-0.190976	0.393896	-24.014045	-0.009125	-59.885	-27.1145	-0.466534	4	1.727
186	2627.221	1	A	0	0	-0.190976	0.393896	11.765384	-0.009125	-59.884	2.4165	-0.100627	4	1.848
187	2638.415	20	B	5	0	12.766371	0.393896	20.803851	-0.010139	-59.885	2.4165	-12.689955	4	0.001
188	2644.407	1	A	0	0	-0.190976	0.393896	20.803851	-0.009125	-59.885	18.8515	-0.192194	4	1.502
189	2653.697	1	A	0	0	-0.190976	0.393896	6.018988	-0.009125	-59.884	-0.8355	-1.19443	4	1.772
190	2664.053	1	A	0	0	-0.190976	0.393896	14.778872	-0.009125	-59.885	5.7565	-0.009	4	2.102
191	2674.982	1	A	0	0	-0.190976	0.393896	-24.009052	-0.009125	-59.885	-32.9155	-0.100627	4	1.584
192	2684.842	1	A	0	0	-0.190976	0.393896	-15.07443	-0.010139	-59.886	-15.8645	-1.012557	4	1.896
193	2694.175	1	A	0	0	-0.190976	0.393896	-6.067915	-0.009125	-59.884	0.3945	-0.739297	4	2.234
194	2704.086	1	A	0	0	-0.190976	0.393896	14.814818	-0.009125	-59.884	7.0745	-1.103523	4	2.129
195	2714.8	1	A	0	0	-0.190976	0.393896	-18.007039	-0.010139	-59.884	-26.9395	-4.4234	4	1.84
196	2729.532	1	A	0	0	-0.190976	0.393896	29.791395	-0.009125	-59.885	39.3305	-3.355239	4	3.556
197	2740.683	1	A	0	0	-0.190976	0.393896	-3.011491	-0.010139	-59.884	-0.8355	-0.466534	4	2.686
198	2750.047	1	A	0	0	-0.190976	0.393896	-14.984564	-0.009125	-59.885	-9.5365	-0.739297	4	2.018
199	2762.337	1	A	0	0	-0.190976	0.393896	17.918172	-0.009125	-59.884	20.6975	-1.103523	4	1.814
200	2770.801	1	A	0	0	-0.190976	0.393896	8.934623	-0.009125	-59.884	4.2625	-0.649127	4	1.77
201	2781.876	1	A	0	0	-0.190976	0.393896	-29.965135	-0.009125	-59.885	-41.0895	-1.556428	4	1.838
202	2793.652	1	A	0	0	-0.190976	0.393896	23.80336	-0.010139	-59.884	26.4985	-1.737584	4	2.583
203	2805.075	1	A	0	0	-0.190976	0.393896	-9.049451	-0.009125	-59.884	-6.0215	-1.103523	4	1.523
204	2817.505	1	A	0	0	-0.190976	0.393896	26.937668	-0.010139	-59.884	29.6625	-1.556428	4	1.426
205	2826.933	1	A	0	0	-0.190976	0.393896	-6.026976	-0.009125	-59.885	-0.7475	-0.192194	4	1.359
206	2835.505	1	A	0	0	-0.190976	0.393896	5.867215	-0.009125	-59.884	-0.2205	-1.012557	4	1.363
207	2843.765	1	A	0	0	-0.190976	0.393896	-14.982567	-0.009125	-59.885	-12.1735	-1.285277	4	1.167
208	2852.072	1	A	0	0	-0.190976	0.393896	2.862714	-0.010139	-59.885	-0.6595	-0.100627	4	1.459
209	2862.159	1	A	0	0	-0.190976	0.393896	20.789872	-0.010139	-59.885	27.6415	-0.192194	4	2.54
210	2872.784	1	A	0	0	-0.190976	0.393896	-11.978066	-0.009125	-59.885	-9.3605	-0.92153	4	1.15
211	2881.692	1	A	0	0	-0.190976	0.393896	11.769378	-0.010139	-59.886	12.5235	0.2652	4	1.512
212	2894.039	1	A	0	0	-0.190976	0.393896	-20.994566	-0.010139	-59.887	-26.3235	0.173393	4	1.89
213	2903.262	1	A	0	0	-0.190976	0.393896	5.888184	-0.010139	-59.884	-0.8355	-0.92153	4	1.597
214	2911.776	1	A	0	0	-0.190976	0.393896	-6.007006	-0.009125	-59.884	0.0435	-0.92153	4	1.104
215	2920.983	1	A	0	0	-0.190976	0.393896	-26.940663	-0.010139	-59.884	-36.5195	-1.285277	4	1.324
216	2931.974	1	A	0	0	-0.190976	0.393896	14.887709	-0.009125	-59.885	9.7115	0.633034	4	2.263
