# Supplementary material for: Multiple time scales of the ventriloquism aftereffect
Source: PLoS One. 2018 Aug 1;13(8):e0200930. doi: 10.1371/journal.pone.0200930 (PMC6070234; doi:10.1371/journal.pone.0200930)
Supplement: S1 File — Data are provided as .csv files, and can be readily parsed by BuildRecalibrationInputVector.m. All analyses were conducted with MATLAB 2017b. Computational modeling requires the System Identification Toolbox, and can be run by calling EstimateModelParameters.m. (ZIP) [file pone.0200930.s001.zip › Supplemental Model Files/Recalibration Data/KJM Ventriloquism_Aftereffect_Plus8_Double.csv]

Trial	ExperLength	NumStimReps	StimType	VisOddballRepNum	AudOddballRepNum	Galvo Az	Galvo El	Outer Az	Outer El	Inner Az	Pointer Az	Pointer El	StimRepRate	RespTime
1	8.057	1	A	0	0	-0.345714	-0.209641	5.97706	-0.008109	-59.884	-0.04	-0.14629	4	1.551
2	17.532	1	A	0	0	-0.345714	-0.209641	14.803382	-0.009123	-59.884	7.606	-0.237737	4	1.524
3	52.545	1	A	0	0	-0.345714	-0.209641	-23.99909	-0.008109	-59.884	-29.571	0.310804	4	2.022
4	60.813	1	A	0	0	-0.345714	-0.209641	-15.045979	-0.009123	-59.884	-21.134	-0.693033	4	1.782
5	68.591	1	A	0	0	-0.345714	-0.209641	-6.086878	-0.009123	-59.884	-7.687	-0.237737	4	1.533
6	78.335	1	A	0	0	-0.345714	-0.209641	14.813366	-0.008109	-59.884	9.276	-0.784119	4	1.69
7	89.798	1	A	0	0	-0.345714	-0.209641	-17.988086	-0.008109	-59.885	-28.868	-0.329124	4	1.701
8	104.908	1	A	0	0	-0.345714	-0.209641	29.803438	-0.009123	-59.884	34.413	-2.142209	4	2.808
9	114.176	1	A	0	0	-0.345714	-0.209641	-2.989029	-0.008109	-59.885	-0.831	-0.601886	4	1.578
10	124.623	1	A	0	0	-0.345714	-0.209641	-15.004049	-0.008109	-59.884	-14.454	-0.054784	4	2.01
11	137.174	1	A	0	0	-0.345714	-0.209641	17.964126	-0.008109	-59.884	15.341	-0.693033	4	2.035
12	146.415	1	A	0	0	-0.345714	-0.209641	8.993045	-0.009123	-59.884	1.893	-0.601886	4	2.767
13	157.114	1	A	0	0	-0.345714	-0.209641	-30.016084	-0.009123	-59.884	-35.372	1.138197	4	1.957
14	168.741	1	A	0	0	-0.345714	-0.209641	23.790437	-0.009123	-59.884	25.712	-0.601886	4	2.047
15	179.86	1	A	0	0	-0.345714	-0.209641	-9.044958	-0.008109	-59.884	-9.005	-0.329124	4	1.708
16	193.864	1	A	0	0	-0.345714	-0.209641	26.921231	-0.009123	-59.884	31.337	-2.501354	4	2.661
17	205.073	1	A	0	0	-0.345714	-0.209641	-6.017992	-0.009123	-59.884	-0.831	-0.601886	4	1.886
18	214.463	1	A	0	0	-0.345714	-0.209641	5.897193	-0.008109	-59.884	-0.48	-0.237737	4	2.209
19	226.569	1	A	0	0	-0.345714	-0.209641	-14.97909	-0.008109	-59.884	-19.816	-0.693033	4	2.311
20	235.965	1	A	0	0	-0.345714	-0.209641	2.849262	-0.008109	-59.884	0.048	0.220099	4	2.262
21	245.189	1	A	0	0	-0.345714	-0.209641	20.807398	-0.008109	-59.884	23.954	-1.32938	4	1.968
22	255.985	1	A	0	0	-0.345714	-0.209641	-12.011026	-0.008109	-59.884	-15.245	-0.875146	4	2.26
23	266.058	1	A	0	0	-0.345714	-0.209641	11.754453	-0.008109	-59.884	5.936	-0.875146	4	2.789
24	277.491	1	A	0	0	-0.345714	-0.209641	-20.974121	-0.008109	-59.884	-25.441	-0.237737	4	1.753
25	288.619	1	A	0	0	-0.345714	-0.209641	5.868241	-0.009123	-59.884	-0.919	-0.329124	4	3.336
26	298.369	1	A	0	0	-0.345714	-0.209641	-5.991037	-0.009123	-59.884	-6.28	-0.511716	4	3.052
27	307.963	1	A	0	0	-0.345714	-0.209641	-26.946189	-0.009123	-59.884	-25.089	0.220099	4	1.681
28	320.44	1	A	0	0	-0.345714	-0.209641	14.834331	-0.008109	-59.884	9.716	-0.601886	4	2.636
29	333.817	20	B	7	0	-4.356457	-0.209641	-12.016018	-0.009123	-59.884	33.182	-16.159474	4	0.001
30	375.757	1	A	0	0	-0.345714	-0.209641	-12.095885	-0.009123	-59.884	-5.577	-0.14629	4	1.458
31	384.702	1	A	0	0	-0.345714	-0.209641	-23.990105	-0.009123	-59.884	-22.98	-0.054784	4	1.389
32	397.38	20	B	0	15	16.699943	-0.209641	8.83331	-0.009123	-59.884	1.102	-17.681567	4	0.001
33	403.337	1	A	0	0	-0.345714	-0.209641	8.834309	-0.009123	-59.884	16.044	-0.875146	4	1.986
34	442.92	20	B	0	7	31.740229	-0.209641	23.833366	-0.009123	-59.884	-1.798	-25.677815	4	0.001
35	450.644	1	A	0	0	-0.345714	-0.209641	23.835362	-0.009123	-59.884	25.8	-2.052019	4	2.693
36	460.987	1	A	0	0	-0.345714	-0.209641	-12.024004	-0.009123	-59.884	-10.06	-0.054784	4	1.569
37	471.95	20	B	12	0	-13.380629	-0.209641	-20.961142	-0.009123	-59.884	-4.347	-21.745912	4	0.001
38	478.108	1	A	0	0	-0.345714	-0.209641	-20.979112	-0.009123	-59.884	-19.112	-0.054784	4	1.649
39	491.471	20	B	0	6	19.708	-0.209641	11.750459	-0.009123	-59.884	-3.644	-21.438711	4	0.001
40	499.523	1	A	0	0	-0.345714	-0.209641	11.787398	-0.009123	-59.884	9.979	-0.693033	4	2.543
41	508.037	1	A	0	0	-0.345714	-0.209641	23.829372	-0.009123	-59.884	23.163	-1.871459	4	2.071
42	522.502	20	B	8	0	-19.396743	-0.209641	-26.953178	-0.009123	-59.884	-3.732	-15.024962	4	0.001
43	529.157	1	A	0	0	-0.345714	-0.209641	-26.934209	-0.009123	-59.884	-34.054	0.128411	4	1.644
44	540.021	20	B	0	11	-16.388686	-0.209641	-24.089939	-0.009123	-59.884	-4.611	-19.262007	4	0.001
45	546.996	1	A	0	0	-0.345714	-0.209641	-24.090937	-0.009123	-59.884	-25.616	-0.237737	4	1.969
46	556.046	1	A	0	0	-0.345714	-0.209641	11.771424	-0.009123	-59.884	8.837	-1.057019	4	1.534
47	564.553	1	A	0	0	-0.345714	-0.209641	-6.000022	-0.009123	-59.884	-3.292	-0.14629	4	1.557
48	574.68	1	A	0	0	-0.345714	-0.209641	17.761463	-0.009123	-59.884	11.825	-0.511716	4	2.153
49	588.572	20	B	14	0	-4.356457	-0.209641	-12.018014	-0.009123	-59.884	-1.271	-26.12341	4	0.001
50	595.089	1	A	0	0	-0.345714	-0.209641	-12.017016	-0.009123	-59.884	-5.577	0.128411	4	1.5
51	603.755	1	A	0	0	-0.345714	-0.209641	-24.006079	-0.009123	-59.884	-21.486	-0.329124	4	1.682
52	618.102	20	B	9	0	37.756343	-0.209641	29.814419	-0.009123	-59.885	-9.708	-21.97645	4	0.001
53	624.515	1	A	0	0	-0.345714	-0.209641	29.823405	-0.009123	-59.884	35.116	-1.238653	4	1.925
54	636.121	20	B	0	16	31.740229	-0.209641	23.936195	-0.009123	-59.884	-1.446	-32.222305	4	0.001
55	643.206	1	A	0	0	-0.345714	-0.209641	23.936195	-0.009123	-59.884	25.8	-1.419017	4	1.571
56	652.406	1	A	0	0	-0.345714	-0.209641	-11.999046	-0.009123	-59.884	-9.62	0.128411	4	1.3
57	662.149	20	B	18	0	-7.364514	-0.209641	-14.987077	-0.009123	-59.884	-6.72	-17.283445	4	0.001
58	669.665	1	A	0	0	-0.345714	-0.209641	-14.989074	-0.009123	-59.884	-11.818	-0.42045	4	2.015
59	683.171	20	B	0	13	19.708	-0.209641	11.793388	-0.009123	-59.884	-0.831	-26.937178	4	0.001
60	689.177	1	A	0	0	-0.345714	-0.209641	11.794386	-0.009123	-59.884	8.837	-0.601886	4	2.03
61	698.961	1	A	0	0	-0.345714	-0.209641	23.811402	-0.009123	-59.884	20.526	-0.966113	4	2.264
62	709.656	1	A	0	0	-0.345714	-0.209641	-17.983095	-0.009123	-59.884	-22.892	-1.238653	4	1.486
63	719.353	1	A	0	0	-0.345714	-0.209641	5.88122	-0.009123	-59.885	-0.568	0.036784	4	1.65
64	732.722	20	B	11	0	-16.388686	-0.209641	-23.984115	-0.010136	-59.884	-1.007	-25.229847	4	0.001
65	739.357	1	A	0	0	-0.345714	-0.209641	-23.98112	-0.009123	-59.884	-24.298	0.220099	4	1.623
66	784.596	1	A	0	0	-0.345714	-0.209641	11.823338	-0.009123	-59.884	-0.743	0.128411	4	1.393
67	795.779	20	B	0	10	4.667714	-0.209641	-3.002008	-0.009123	-59.885	-0.743	-21.438711	4	0.001
68	801.261	1	A	0	0	-0.345714	-0.209641	-3.001009	-0.009123	-59.884	-1.007	-0.14629	4	1.51
69	812.297	20	B	6	0	-4.356457	-0.209641	-12.005036	-0.010136	-59.884	-1.007	-20.354983	4	0.001
70	819.77	1	A	0	0	-0.345714	-0.209641	-12.007033	-0.009123	-59.884	-3.907	0.036784	4	1.982
71	828.518	1	A	0	0	-0.345714	-0.209641	-24.000089	-0.009123	-59.884	-14.366	-0.329124	4	2.231
72	841.828	20	B	0	17	22.716057	-0.209641	14.841319	-0.009123	-59.885	-1.007	-27.084762	4	0.001
73	850.205	1	A	0	0	-0.345714	-0.209641	14.843316	-0.009123	-59.884	16.483	-1.78109	4	2.905
74	862.349	20	B	15	0	31.740229	-0.209641	23.805412	-0.009123	-59.884	1.278	-21.438711	4	0.001
75	869.842	1	A	0	0	-0.345714	-0.209641	23.808407	-0.009123	-59.884	23.866	-0.966113	4	1.996
76	881.973	1	A	0	0	-0.345714	-0.209641	-12.016018	-0.009123	-59.884	-7.159	0.402611	4	3.129
77	891.921	1	A	0	0	-0.345714	-0.209641	17.84732	-0.009123	-59.884	16.747	-1.600173	4	2.089
78	900.68	1	A	0	0	-0.345714	-0.209641	5.986045	-0.009123	-59.884	-0.655	-0.14629	4	1.381
79	912.401	20	B	0	12	19.708	-0.209641	11.746466	-0.009123	-59.884	-0.304	-18.07829	4	0.001
80	941.573	1	A	0	0	-0.345714	-0.209641	11.78041	-0.009123	-59.884	11.122	-0.966113	4	2.201
81	950.069	1	A	0	0	-0.345714	-0.209641	23.812401	-0.009123	-59.884	26.503	-1.419017	4	1.681
82	962.947	20	B	0	8	-1.3484	-0.209641	-9.028985	-0.010136	-59.884	16.835	-15.512473	4	0.001
83	969.089	1	A	0	0	-0.345714	-0.209641	-9.030982	-0.009123	-59.884	-0.568	-0.511716	4	1.681
84	980.466	20	B	17	0	-16.388686	-0.209641	-23.98711	-0.010136	-59.884	-1.534	-12.469065	4	0.001
85	987.145	1	A	0	0	-0.345714	-0.209641	-23.98112	-0.009123	-59.884	-27.286	0.310804	4	1.737
86	998.559	1	A	0	0	-0.345714	-0.209641	11.754453	-0.009123	-59.884	5.409	-0.237737	4	2.642
87	1010.497	20	B	0	9	34.748286	-0.209641	26.77747	-0.009123	-59.886	5.409	-17.442319	4	0.001
88	1017.75	1	A	0	0	-0.345714	-0.209641	26.839367	-0.009123	-59.884	26.591	-1.600173	4	3.304
89	1031.018	20	B	0	14	-4.356457	-0.209641	-12.026001	-0.010136	-59.885	14.022	-14.943345	4	0.001
90	1038.173	1	A	0	0	-0.345714	-0.209641	-12.026001	-0.009123	-59.885	-5.929	-0.42045	4	1.705
91	1047.822	1	A	0	0	-0.345714	-0.209641	-23.946178	-0.009123	-59.884	-31.153	0.128411	4	1.82
92	1057.646	1	A	0	0	-0.345714	-0.209641	-6.108841	-0.009123	-59.884	-3.82	0.036784	4	2.688
93	1067.628	1	A	0	0	-0.345714	-0.209641	-18.032013	-0.009123	-59.884	-21.398	0.586407	4	2.132
94	1082.572	20	B	10	0	31.740229	-0.209641	23.846344	-0.009123	-59.884	-21.398	-12.884877	4	0.001
95	1089.168	1	A	0	0	-0.345714	-0.209641	23.846344	-0.010136	-59.884	21.845	-0.42045	4	2.144
96	1099.709	1	A	0	0	-0.345714	-0.209641	-12.013023	-0.010136	-59.884	-7.335	-0.329124	4	1.717
97	1111.103	20	B	0	18	-22.4048	-0.209641	-29.927232	-0.010136	-59.884	-3.907	-13.548404	4	0.001
98	1118.107	1	A	0	0	-0.345714	-0.209641	-29.932224	-0.009123	-59.884	-30.802	0.220099	4	1.561
99	1132.124	20	B	16	0	19.708	-0.209641	11.750459	-0.009123	-59.884	-22.189	-11.883871	4	0.001
100	1139.773	1	A	0	0	-0.345714	-0.209641	11.790393	-0.010136	-59.884	16.747	-1.600173	4	2.724
101	1150.087	1	A	0	0	-0.345714	-0.209641	23.864314	-0.009123	-59.884	22.02	-0.601886	4	2.487
102	1163.656	20	B	0	5	10.683829	-0.209641	2.950094	-0.009123	-59.884	18.329	-12.884877	4	0.001
103	1170.811	1	A	0	0	-0.345714	-0.209641	2.957082	-0.009123	-59.884	-0.392	-0.601886	4	1.699
104	1182.676	20	B	13	0	-16.388686	-0.209641	-23.946178	-0.009123	-59.884	-0.392	-22.053197	4	0.001
105	1189.146	1	A	0	0	-0.345714	-0.209641	-23.955163	-0.009123	-59.884	-18.321	-0.42045	4	2.042
106	1199.932	1	A	0	0	-0.345714	-0.209641	11.758446	-0.010136	-59.884	15.253	-1.78109	4	1.759
107	1211.206	20	B	5	0	28.732171	-0.209641	20.813388	-0.009123	-59.884	15.253	-19.496577	4	0.001
108	1219.119	1	A	0	0	-0.345714	-0.209641	20.844336	-0.010136	-59.884	26.503	-2.4114	4	2.955
109	1629.357	20	B	7	0	-4.356457	-0.209641	-11.996051	-0.010136	-59.884	16.22	-12.968038	4	0.001
110	1635.82	1	A	0	0	-0.345714	-0.209641	-11.997049	-0.010136	-59.884	-1.007	-0.237737	4	2.003
111	1644.281	1	A	0	0	-0.345714	-0.209641	-23.998092	-0.010136	-59.884	-32.648	0.310804	4	1.965
112	1656.886	20	B	0	15	16.699943	-0.209641	8.856272	-0.009123	-59.884	-20.167	-18.157648	4	0.001
113	1664.343	1	A	0	0	-0.345714	-0.209641	8.857271	-0.010136	-59.884	7.694	-1.871459	4	2.452
114	1675.406	20	B	0	7	31.740229	-0.209641	23.77646	-0.009123	-59.884	7.694	-14.698134	4	0.001
115	1683.194	1	A	0	0	-0.345714	-0.209641	23.801419	-0.010136	-59.884	25.009	-1.600173	4	2.322
116	1694.206	1	A	0	0	-0.345714	-0.209641	-12.011026	-0.009123	-59.884	-13.487	-0.054784	4	2.333
117	1705.937	20	B	12	0	-13.380629	-0.209641	-21.005069	-0.010136	-59.884	-12.96	-16.882997	4	0.001
118	1712.402	1	A	0	0	-0.345714	-0.209641	-20.978114	-0.009123	-59.884	-14.454	-0.237737	4	1.444
119	1725.457	20	B	0	6	19.708	-0.209641	11.761441	-0.009123	-59.884	-14.454	-12.635959	4	0.001
120	1731.95	1	A	0	0	-0.345714	-0.209641	11.764436	-0.010136	-59.884	6.903	-0.966113	4	2.002
121	1742.435	1	A	0	0	-0.345714	-0.209641	23.803416	-0.009123	-59.884	18.153	-0.875146	4	2.98
122	1756.989	20	B	8	0	-19.396743	-0.209641	-26.933211	-0.009123	-59.884	18.153	-13.548404	4	0.001
123	1764.257	1	A	0	0	-0.345714	-0.209641	-26.938203	-0.010136	-59.884	-26.583	-1.78109	4	1.819
124	1774.508	20	B	0	11	-16.388686	-0.209641	-24.105913	-0.009123	-59.884	-21.573	-13.877727	4	0.001
125	1779.485	1	A	0	0	-0.345714	-0.209641	-24.100921	-0.010136	-59.886	-21.222	-1.419017	4	1.507
126	1790.396	1	A	0	0	-0.345714	-0.209641	11.744469	-0.010136	-59.884	8.661	-1.78109	4	2.945
127	1799.278	1	A	0	0	-0.345714	-0.209641	-6.024981	-0.009123	-59.884	-0.831	-0.42045	4	1.762
128	1809.029	1	A	0	0	-0.345714	-0.209641	17.816372	-0.010136	-59.884	14.374	-0.42045	4	2.01
129	1821.557	20	B	14	0	-4.356457	-0.209641	-11.994054	-0.009123	-59.884	14.198	-16.07869	4	0.001
130	1829.301	1	A	0	0	-0.345714	-0.209641	-11.995053	-0.010136	-59.884	-1.095	-0.054784	4	2.254
131	1837.409	1	A	0	0	-0.345714	-0.209641	-24.001087	-0.009123	-59.884	-25.704	0.494479	4	1.879
132	1853.089	20	B	9	0	37.756343	-0.209641	29.816416	-0.010136	-59.886	-11.202	-19.026063	4	0.001
133	1859.65	1	A	0	0	-0.345714	-0.209641	29.817414	-0.010136	-59.885	32.304	-2.501354	4	2.595
134	1871.609	20	B	0	16	31.740229	-0.209641	23.938191	-0.009123	-59.884	12.089	-21.515804	4	0.001
135	1878.295	1	A	0	0	-0.345714	-0.209641	23.931203	-0.010136	-59.884	25.36	-0.875146	4	2.239
136	1890.536	1	A	0	0	-0.345714	-0.209641	-12.008031	-0.009123	-59.884	-5.05	0.310804	4	2.446
137	1900.139	20	B	18	0	-7.364514	-0.209641	-14.981087	-0.009123	-59.884	-5.05	-13.71272	4	0.001
138	1906.907	1	A	0	0	-0.345714	-0.209641	-14.975097	-0.010136	-59.884	-7.687	-0.511716	4	2.776
139	1919.659	20	B	0	13	19.708	-0.209641	11.781408	-0.010136	-59.884	-7.687	-15.187087	4	0.001
140	1927.219	1	A	0	0	-0.345714	-0.209641	11.782406	-0.009123	-59.884	13.143	-1.32938	4	2.546
141	1936.628	1	A	0	0	-0.345714	-0.209641	23.822384	-0.010136	-59.884	25.975	-0.784119	4	2.476
142	1948.904	1	A	0	0	-0.345714	-0.209641	-17.990083	-0.009123	-59.884	-22.189	-2.95023	4	2.244
143	1958.516	1	A	0	0	-0.345714	-0.209641	5.86325	-0.010136	-59.884	-0.216	-2.501354	4	1.854
144	1971.712	20	B	11	0	-16.388686	-0.209641	-23.976128	-0.009123	-59.884	-0.216	-16.802735	4	0.001
145	1977.929	1	A	0	0	-0.345714	-0.209641	-23.978125	-0.009123	-59.884	-30.626	-1.057019	4	2.225
146	1990.187	1	A	0	0	-0.345714	-0.209641	11.749461	-0.010136	-59.884	6.815	0.128411	4	3.479
147	2002.744	20	B	0	10	4.667714	-0.209641	-3.000011	-0.009123	-59.884	-2.325	-13.465682	4	0.001
148	2009.346	1	A	0	0	-0.345714	-0.209641	-3.008996	-0.010136	-59.884	-0.304	-0.14629	4	2.139
149	2021.764	20	B	6	0	-4.356457	-0.209641	-12.034986	-0.010136	-59.884	-0.304	-13.051136	4	0.001
150	2029.509	1	A	0	0	-0.345714	-0.209641	-12.034986	-0.009123	-59.885	-0.304	-0.054784	4	2.756
151	2037.829	1	A	0	0	-0.345714	-0.209641	-23.958158	-0.010136	-59.884	-20.695	-0.14629	4	1.603
152	2051.295	20	B	0	17	22.716057	-0.209641	14.822351	-0.010136	-59.884	-15.948	-12.051662	4	0.001
153	2057.483	1	A	0	0	-0.345714	-0.209641	14.823349	-0.009123	-59.884	14.638	-1.057019	4	1.736
154	2069.315	20	B	15	0	31.740229	-0.209641	23.827376	-0.010136	-59.884	12.616	-13.382899	4	0.001
155	2077.082	1	A	0	0	-0.345714	-0.209641	23.820387	-0.010136	-59.884	24.393	-1.32938	4	2.776
156	2087.831	1	A	0	0	-0.345714	-0.209641	-12.024004	-0.009123	-59.884	-5.489	-0.42045	4	1.561
157	2099.737	1	A	0	0	-0.345714	-0.209641	17.773443	-0.010136	-59.884	14.286	-0.42045	4	3.423
158	2109.793	1	A	0	0	-0.345714	-0.209641	5.975064	-0.009123	-59.884	-0.128	-0.237737	4	1.466
159	2120.866	20	B	0	12	19.708	-0.209641	11.756449	-0.010136	-59.884	-0.128	-16.320867	4	0.001
160	2129.419	1	A	0	0	-0.345714	-0.209641	11.763438	-0.010136	-59.884	15.077	0.036784	4	3.581
161	2137.347	1	A	0	0	-0.345714	-0.209641	23.843349	-0.010136	-59.884	17.889	-0.601886	4	2.026
162	2150.897	20	B	0	8	-1.3484	-0.209641	-9.015008	-0.010136	-59.884	17.889	-12.552544	4	0.001
163	2157.882	1	A	0	0	-0.345714	-0.209641	-9.017005	-0.010136	-59.884	-0.04	-0.693033	4	2.038
164	2169.917	20	B	17	0	-16.388686	-0.209641	-23.985113	-0.010136	-59.884	-0.04	-13.465682	4	0.001
165	2176.983	1	A	0	0	-0.345714	-0.209641	-23.98112	-0.010136	-59.884	-18.497	-0.054784	4	2.108
166	2188.407	1	A	0	0	-0.345714	-0.209641	11.748463	-0.010136	-59.884	8.397	0.036784	4	2.994
167	2200.949	20	B	0	9	34.748286	-0.209641	26.814408	-0.010136	-59.884	8.397	-13.548404	4	0.001
168	2209.319	1	A	0	0	-0.345714	-0.209641	26.806422	-0.010136	-59.884	25.096	0.036784	4	2.887
169	2222.971	20	B	0	14	-4.356457	-0.209641	-12.027998	-0.010136	-59.884	19.208	-11.799878	4	0.001
170	2229.802	1	A	0	0	-0.345714	-0.209641	-12.027998	-0.009123	-59.884	-2.853	-1.147866	4	2.318
171	2239.105	1	A	0	0	-0.345714	-0.209641	-23.943183	-0.010136	-59.884	-20.431	2.156328	4	2.109
172	2249.956	1	A	0	0	-0.345714	-0.209641	-6.126811	-0.010136	-59.884	-0.128	-0.693033	4	2.455
173	2259.225	1	A	0	0	-0.345714	-0.209641	-18.023028	-0.010136	-59.884	-16.3	-0.601886	4	2.248
174	2273.523	20	B	10	0	31.740229	-0.209641	23.819389	-0.010136	-59.884	-8.653	-8.99404	4	0.001
175	2281.12	1	A	0	0	-0.345714	-0.209641	23.821386	-0.009123	-59.884	26.063	-1.509625	4	1.61
176	2291.946	1	A	0	0	-0.345714	-0.209641	-12.021009	-0.010136	-59.884	-3.204	-1.419017	4	1.928
177	2304.054	20	B	0	18	-22.4048	-0.209641	-29.93422	-0.009123	-59.884	-3.204	-13.134171	4	0.001
178	2310.491	1	A	0	0	-0.345714	-0.209641	-29.942207	-0.009123	-59.884	-27.023	0.128411	4	1.974
179	2324.075	20	B	16	0	19.708	-0.209641	11.747464	-0.009123	-59.884	-8.741	-7.171204	4	0.001
180	2331.702	1	A	0	0	-0.345714	-0.209641	11.775418	-0.010136	-59.884	8.221	-1.32938	4	2.163
181	2341.497	1	A	0	0	-0.345714	-0.209641	23.810404	-0.010136	-59.884	35.204	-2.321388	4	2.443
182	2354.606	20	B	0	5	10.683829	-0.209641	2.950094	-0.010136	-59.884	25.975	-11.883871	4	0.001
183	2362.412	1	A	0	0	-0.345714	-0.209641	2.950094	-0.009123	-59.884	2.069	-1.690661	4	2.851
184	2375.127	20	B	13	0	-16.388686	-0.209641	-23.970138	-0.009123	-59.884	2.069	-12.301915	4	0.001
185	2381.21	1	A	0	0	-0.345714	-0.209641	-23.971137	-0.010136	-59.884	-19.552	0.036784	4	1.136
186	2392.824	1	A	0	0	-0.345714	-0.209641	11.757448	-0.010136	-59.884	4.794	-0.329124	4	2.182
187	2404.659	20	B	5	0	28.732171	-0.209641	20.84234	-0.010136	-59.884	0.311	-13.795255	4	0.001
188	2411.912	1	A	0	0	-0.345714	-0.209641	20.839345	-0.009123	-59.884	24.393	-2.321388	4	2.264
189	2421.43	1	A	0	0	-0.345714	-0.209641	5.969074	-0.009123	-59.884	-1.446	-0.601886	4	1.771
190	2431.742	1	A	0	0	-0.345714	-0.209641	14.813366	-0.010136	-59.884	12.528	-0.601886	4	2.114
191	2441.755	1	A	0	0	-0.345714	-0.209641	-23.970138	-0.010136	-59.884	-31.505	-1.419017	4	1.605
192	2451.164	1	A	0	0	-0.345714	-0.209641	-15.123849	-0.009123	-59.887	-9.708	-0.329124	4	1.91
193	2459.82	1	A	0	0	-0.345714	-0.209641	-6.103849	-0.010136	-59.884	-0.304	-0.054784	4	2.136
194	2469.514	1	A	0	0	-0.345714	-0.209641	14.871269	-0.010136	-59.884	13.143	-0.054784	4	1.826
195	2480.951	1	A	0	0	-0.345714	-0.209641	-18.017038	-0.010136	-59.884	-16.564	-0.42045	4	1.7
196	2494.06	1	A	0	0	-0.345714	-0.209641	29.803438	-0.009123	-59.884	31.6	-1.419017	4	1.82
197	2505.015	1	A	0	0	-0.345714	-0.209641	-2.992024	-0.010136	-59.884	-0.128	-0.14629	4	1.755
198	2513.533	1	A	0	0	-0.345714	-0.209641	-15.004049	-0.010136	-59.884	-9.357	0.220099	4	1.291
199	2526.475	1	A	0	0	-0.345714	-0.209641	17.924193	-0.009123	-59.884	13.143	0.036784	4	2.227
200	2535.772	1	A	0	0	-0.345714	-0.209641	8.994043	-0.009123	-59.884	7.255	0.128411	4	2.472
201	2546.737	1	A	0	0	-0.345714	-0.209641	-29.959179	-0.010136	-59.884	-28.517	0.220099	4	1.455
202	2558.806	1	A	0	0	-0.345714	-0.209641	23.767475	-0.010136	-59.884	24.833	-0.511716	4	2.506
203	2569.56	1	A	0	0	-0.345714	-0.209641	-9.00203	-0.010136	-59.884	-5.929	-0.511716	4	1.7
204	2583.998	1	A	0	0	-0.345714	-0.209641	26.893277	-0.010136	-59.884	27.557	-1.600173	4	2.651
205	2594.319	1	A	0	0	-0.345714	-0.209641	-6.028974	-0.009123	-59.884	-1.007	-0.237737	4	1.504
206	2603.615	1	A	0	0	-0.345714	-0.209641	5.92315	-0.009123	-59.884	4.091	0.220099	4	1.801
207	2614.383	1	A	0	0	-0.345714	-0.209641	-14.96112	-0.009123	-59.884	-7.95	-0.14629	4	2.022
208	2623.643	1	A	0	0	-0.345714	-0.209641	2.835285	-0.010136	-59.884	-0.216	-0.601886	4	1.811
209	2634.638	1	A	0	0	-0.345714	-0.209641	20.83635	-0.010136	-59.885	20.79	-0.875146	4	2.752
210	2643.493	1	A	0	0	-0.345714	-0.209641	-11.991059	-0.010136	-59.884	-7.071	-0.054784	4	1.64
211	2654.155	1	A	0	0	-0.345714	-0.209641	11.753454	-0.009123	-59.884	6.639	0.310804	4	2.271
212	2664.759	1	A	0	0	-0.345714	-0.209641	-20.95016	-0.009123	-59.884	-28.165	-1.600173	4	1.357
213	2674.683	1	A	0	0	-0.345714	-0.209641	5.885213	-0.009123	-59.884	0.487	0.036784	4	1.747
214	2683.758	1	A	0	0	-0.345714	-0.209641	-6.023982	-0.009123	-59.884	0.487	-0.054784	4	1.793
215	2692.423	1	A	0	0	-0.345714	-0.209641	-26.952179	-0.010136	-59.884	-28.693	-0.511716	4	1.5
216	2703.287	1	A	0	0	-0.345714	-0.209641	14.834331	-0.008109	-59.884	15.429	-1.871459	4	1.844
