# Supplementary material for: Multiple time scales of the ventriloquism aftereffect
Source: PLoS One. 2018 Aug 1;13(8):e0200930. doi: 10.1371/journal.pone.0200930 (PMC6070234; doi:10.1371/journal.pone.0200930)
Supplement: S1 File — Data are provided as .csv files, and can be readily parsed by BuildRecalibrationInputVector.m. All analyses were conducted with MATLAB 2017b. Computational modeling requires the System Identification Toolbox, and can be run by calling EstimateModelParameters.m. (ZIP) [file pone.0200930.s001.zip › Supplemental Model Files/Recalibration Data/KT Ventriloquism_Aftereffect_Minus8_Double.csv]

Trial	ExperLength	NumStimReps	StimType	VisOddballRepNum	AudOddballRepNum	Galvo Az	Galvo El	Outer Az	Outer El	Inner Az	Pointer Az	Pointer El	StimRepRate	RespTime
1	8.69	1	A	0	0	-0.173405	0.150102	5.845521	-0.008113	-59.89	0.8185	1.0466	4	1.145
2	17.925	1	A	0	0	-0.173405	0.150102	14.839704	-0.008113	-59.891	12.1565	-1.148616	4	1.36
3	27.224	1	A	0	0	-0.173405	0.150102	-23.963544	-0.008113	-59.89	-23.5275	-0.329334	4	1.158
4	35.084	1	A	0	0	-0.173405	0.150102	-15.154869	-0.008113	-59.89	-12.6285	-0.329334	4	0.993
5	41.94	1	A	0	0	-0.173405	0.150102	-6.097853	-0.008113	-59.89	-4.7185	1.0466	4	0.865
6	52.013	1	A	0	0	-0.173405	0.150102	14.835715	-0.009127	-59.891	5.8285	-0.329334	4	1.4
7	62.235	1	A	0	0	-0.173405	0.150102	-17.971411	-0.009127	-59.89	-17.2865	0.128501	4	1.129
8	74.967	1	A	0	0	-0.173405	0.150102	29.732268	-0.008113	-59.889	36.5895	-1.872687	4	2.373
9	84.019	1	A	0	0	-0.173405	0.150102	-3.001053	-0.008113	-59.889	-0.6755	-0.78463	4	0.874
10	91.253	1	A	0	0	-0.173405	0.150102	-15.008258	-0.008113	-59.89	-11.9255	1.231361	4	1.121
11	101.522	1	A	0	0	-0.173405	0.150102	17.883644	-0.008113	-59.89	11.6295	-0.693483	4	0.873
12	109.231	1	A	0	0	-0.173405	0.150102	8.960273	-0.008113	-59.89	2.8395	-0.237888	4	1.078
13	118.6	1	A	0	0	-0.173405	0.150102	-29.894838	-0.009127	-59.89	-30.4705	0.49481	4	1.424
14	129.097	1	A	0	0	-0.173405	0.150102	23.808953	-0.009127	-59.89	18.9235	-1.05771	4	1.44
15	138.006	1	A	0	0	-0.173405	0.150102	-9.015128	-0.009127	-59.89	-6.4765	0.036814	4	0.814
16	151.207	1	A	0	0	-0.173405	0.150102	26.918718	-0.008113	-59.89	35.2715	-2.322913	4	2.028
17	160.958	1	A	0	0	-0.173405	0.150102	-6.00809	-0.008113	-59.89	-6.4765	-0.146381	4	0.749
18	169.299	1	A	0	0	-0.173405	0.150102	5.867463	-0.009127	-59.89	-0.0605	0.036814	4	0.596
19	178.533	1	A	0	0	-0.173405	0.150102	-14.970358	-0.009127	-59.889	-17.8145	-0.146381	4	0.802
20	186.883	1	A	0	0	-0.173405	0.150102	2.860426	-0.009127	-59.89	-0.1485	0.036814	4	0.653
21	196.985	1	A	0	0	-0.173405	0.150102	20.734096	-0.008113	-59.89	22.5275	-1.148616	4	1.257
22	206.842	1	A	0	0	-0.173405	0.150102	-11.970302	-0.008113	-59.889	-12.1015	0.219206	4	1.101
23	216.736	1	A	0	0	-0.173405	0.150102	11.833664	-0.009127	-59.89	10.9255	1.508958	4	1.439
24	228.001	1	A	0	0	-0.173405	0.150102	-20.961493	-0.008113	-59.89	-24.7575	-0.054814	4	1.209
25	236.987	1	A	0	0	-0.173405	0.150102	5.842529	-0.008113	-59.89	-0.1485	0.128501	4	0.699
26	245.266	1	A	0	0	-0.173405	0.150102	-6.016069	-0.008113	-59.89	-3.8395	0.402882	4	0.975
27	254.948	1	A	0	0	-0.173405	0.150102	-26.962602	-0.008113	-59.89	-36.6225	-1.420977	4	1.64
28	264.92	1	A	0	0	-0.173405	0.150102	14.83372	-0.009127	-59.89	11.6295	-1.782259	4	1.116
29	602.598	20	B	7	0	-20.068024	0.150102	-12.030144	-0.008113	-59.89	-3.8395	-12.644141	4	0.001
30	609.106	1	A	0	0	-0.173405	0.150102	-12.021168	-0.008113	-59.89	-12.2775	0.770957	4	1.067
31	619.046	1	A	0	0	-0.173405	0.150102	-23.988478	-0.008113	-59.89	-27.3065	2.437159	4	1.501
32	632.629	20	B	0	15	0.821326	0.150102	8.810669	-0.008113	-59.89	-1.8185	-12.059396	4	0.001
33	638.292	1	A	0	0	-0.173405	0.150102	8.831614	-0.008113	-59.89	-0.1485	0.128501	4	0.735
34	649.147	20	B	0	7	15.74229	0.150102	23.831892	-0.008113	-59.89	-0.1485	-11.723295	4	0.001
35	655.631	1	A	0	0	-0.173405	0.150102	23.830895	-0.008113	-59.89	15.4965	0.219206	4	1.534
36	665.869	1	A	0	0	-0.173405	0.150102	-12.031141	-0.008113	-59.89	-15.7045	0.036814	4	1.292
37	677.677	20	B	12	0	-29.020602	0.150102	-20.962491	-0.009127	-59.89	-3.3125	-10.540632	4	0.001
38	683.957	1	A	0	0	-0.173405	0.150102	-20.963488	-0.008113	-59.89	-25.7245	1.7871	4	1.322
39	696.697	20	B	0	6	3.805519	0.150102	11.801749	-0.008113	-59.892	1.5215	-12.059396	4	0.001
40	703.805	1	A	0	0	-0.173405	0.150102	11.811722	-0.009127	-59.892	5.5645	0.128501	4	1.188
41	713.412	1	A	0	0	-0.173405	0.150102	23.846853	-0.008113	-59.889	17.9575	-0.693483	4	1.271
42	727.729	20	B	8	0	-34.988988	0.150102	-26.968586	-0.008113	-59.89	-6.1245	-12.059396	4	0.001
43	733.398	1	A	0	0	-0.173405	0.150102	-26.966592	-0.009127	-59.89	-36.6225	1.416365	4	1.722
44	744.247	20	B	0	11	-32.004795	0.150102	-24.069264	-0.008113	-59.89	1.7855	-13.142733	4	0.001
45	751.085	1	A	0	0	-0.173405	0.150102	-24.067269	-0.008113	-59.89	-28.0975	0.586799	4	1.41
46	761.545	1	A	0	0	-0.173405	0.150102	11.791775	-0.009127	-59.892	7.5865	-0.329334	4	1.866
47	771.099	1	A	0	0	-0.173405	0.150102	-5.986149	-0.009127	-59.89	-3.2245	-0.329334	4	0.922
48	779.896	1	A	0	0	-0.173405	0.150102	17.722071	-0.009127	-59.89	15.5845	-0.693483	4	1.163
49	792.797	20	B	14	0	-20.068024	0.150102	-12.042112	-0.008113	-59.891	-2.4335	-12.393513	4	0.001
50	799.362	1	A	0	0	-0.173405	0.150102	-12.035131	-0.009127	-59.891	-13.9475	-0.420721	4	1.605
51	808.314	1	A	0	0	-0.173405	0.150102	-23.977507	-0.009127	-59.89	-32.3165	-0.146381	4	1.535
52	822.329	20	B	9	0	21.710676	0.150102	29.723292	-0.009127	-59.889	1.5215	-11.554854	4	0.001
53	829.106	1	A	0	0	-0.173405	0.150102	29.73925	-0.008113	-59.89	36.5025	-0.966743	4	2.307
54	838.847	20	B	0	16	15.74229	0.150102	23.949581	-0.009127	-59.89	-7.2675	-14.46193	4	0.001
55	844.611	1	A	0	0	-0.173405	0.150102	23.93462	-0.009127	-59.89	12.9475	-0.693483	4	1.314
56	853.569	1	A	0	0	-0.173405	0.150102	-12.03912	-0.008113	-59.89	-18.6055	0.128501	4	0.725
57	863.374	20	B	18	0	-23.052217	0.150102	-14.990305	-0.008113	-59.89	-11.3985	-11.723295	4	0.001
58	869.155	1	A	0	0	-0.173405	0.150102	-14.979334	-0.008113	-59.89	-17.5505	-0.146381	4	0.839
59	882.894	20	B	0	13	3.805519	0.150102	11.811722	-0.008113	-59.891	0.1155	-14.216371	4	0.001
60	889.487	1	A	0	0	-0.173405	0.150102	11.809727	-0.009127	-59.891	2.4885	-0.146381	4	1.125
61	898.287	1	A	0	0	-0.173405	0.150102	23.816932	-0.008113	-59.891	28.9435	-0.875717	4	1.428
62	909.073	1	A	0	0	-0.173405	0.150102	-17.919549	-0.009127	-59.89	-16.2325	0.036814	4	1.194
63	917.655	1	A	0	0	-0.173405	0.150102	5.824576	-0.008113	-59.89	0.0275	-0.146381	4	0.778
64	929.444	20	B	11	0	-32.004795	0.150102	-23.964541	-0.009127	-59.89	0.1155	-13.804317	4	0.001
65	936.191	1	A	0	0	-0.173405	0.150102	-23.958557	-0.008113	-59.89	-30.5585	0.219206	4	1.289
66	945.403	1	A	0	0	-0.173405	0.150102	11.806735	-0.008113	-59.891	5.4765	0.49481	4	0.999
67	957.474	20	B	0	10	-11.115445	0.150102	-3.010029	-0.009127	-59.89	0.0275	-14.38076	4	0.001
68	963.15	1	A	0	0	-0.173405	0.150102	-3.012024	-0.008113	-59.89	-8.3225	0.128501	4	0.747
69	973.992	20	B	6	0	-20.068024	0.150102	-12.028149	-0.008113	-59.89	1.1705	-13.474496	4	0.001
70	979.669	1	A	0	0	-0.173405	0.150102	-12.035131	-0.008113	-59.891	-10.4315	-0.054814	4	0.717
71	987.462	1	A	0	0	-0.173405	0.150102	-23.99147	-0.008113	-59.89	-30.7345	-0.146381	4	0.997
72	1001.521	20	B	0	17	6.789712	0.150102	14.81477	-0.008113	-59.891	1.7855	-12.143259	4	0.001
73	1007.451	1	A	0	0	-0.173405	0.150102	14.83372	-0.009127	-59.891	7.4985	-0.693483	4	0.944
74	1019.04	20	B	15	0	15.74229	0.150102	23.839871	-0.009127	-59.89	-0.1485	-14.707872	4	0.001
75	1025.083	1	A	0	0	-0.173405	0.150102	23.840869	-0.009127	-59.89	14.8815	0.128501	4	1.549
76	1035.091	1	A	0	0	-0.173405	0.150102	-11.972297	-0.008113	-59.89	-15.2655	0.036814	4	1.057
77	1045.469	1	A	0	0	-0.173405	0.150102	17.738029	-0.009127	-59.89	15.1445	-2.053366	4	1.435
78	1052.545	1	A	0	0	-0.173405	0.150102	5.926307	-0.008113	-59.891	-0.0605	-0.054814	4	0.501
79	1065.088	20	B	0	12	3.805519	0.150102	11.794767	-0.008113	-59.89	-0.0605	-14.871529	4	0.001
80	1071.232	1	A	0	0	-0.173405	0.150102	11.794767	-0.008113	-59.891	3.2795	-0.512047	4	1.699
81	1081.589	1	A	0	0	-0.173405	0.150102	23.821919	-0.009127	-59.891	17.5175	-1.420977	4	2.535
82	1094.619	20	B	0	8	-17.083831	0.150102	-9.009144	-0.008113	-59.89	2.5765	-14.38076	4	0.001
83	1100.208	1	A	0	0	-0.173405	0.150102	-9.008146	-0.009127	-59.89	-9.9925	0.036814	4	1.158
84	1111.637	20	B	17	0	-32.004795	0.150102	-23.954568	-0.008113	-59.89	0.3795	-13.55728	4	0.001
85	1118.387	1	A	0	0	-0.173405	0.150102	-23.962546	-0.008113	-59.89	-32.0525	-0.054814	4	1.315
86	1128.259	1	A	0	0	-0.173405	0.150102	11.787786	-0.008113	-59.89	5.7405	-0.603313	4	1.179
87	1141.168	20	B	0	9	18.726483	0.150102	26.836935	-0.008113	-59.89	-2.1695	-12.810907	4	0.001
88	1147.722	1	A	0	0	-0.173405	0.150102	26.836935	-0.009127	-59.89	28.2405	-0.512047	4	1.596
89	1162.189	20	B	0	14	-20.068024	0.150102	-12.034133	-0.008113	-59.89	-5.5975	-12.393513	4	0.001
90	1167.65	1	A	0	0	-0.173405	0.150102	-12.021168	-0.009127	-59.89	-15.2655	0.49481	4	1.027
91	1176.722	1	A	0	0	-0.173405	0.150102	-23.960552	-0.008113	-59.89	-27.0425	0.128501	4	1.568
92	1185.072	1	A	0	0	-0.173405	0.150102	-6.152707	-0.008113	-59.89	-10.1675	-0.603313	4	0.929
93	1192.995	1	A	0	0	-0.173405	0.150102	-17.997343	-0.008113	-59.89	-21.6815	-1.148616	4	0.828
94	1206.737	20	B	10	0	15.74229	0.150102	23.890737	-0.008113	-59.89	-1.5545	-12.810907	4	0.001
95	1212.641	1	A	0	0	-0.173405	0.150102	23.887745	-0.009127	-59.89	19.3635	-2.233806	4	1.46
96	1222.936	1	A	0	0	-0.173405	0.150102	-12.036128	-0.008113	-59.891	-17.1115	-0.237888	4	0.758
97	1236.267	20	B	0	18	-37.973181	0.150102	-29.902816	-0.008113	-59.893	2.8395	-15.522814	4	0.001
98	1243.24	1	A	0	0	-0.173405	0.150102	-29.905809	-0.008113	-59.891	-30.5585	0.586799	4	1.532
99	1257.289	20	B	16	0	3.805519	0.150102	11.785791	-0.009127	-59.89	0.2035	-15.278685	4	0.001
100	1263.826	1	A	0	0	-0.173405	0.150102	11.78978	-0.008113	-59.89	2.4005	-0.237888	4	1.58
101	1273.167	1	A	0	0	-0.173405	0.150102	23.819924	-0.009127	-59.891	23.0545	-2.412985	4	1.935
102	1285.819	20	B	0	5	-5.14706	0.150102	2.986093	-0.008113	-59.89	-2.9605	-14.38076	4	0.001
103	1293.094	1	A	0	0	-0.173405	0.150102	2.983101	-0.009127	-59.89	-3.5765	-0.237888	4	0.815
104	1305.338	20	B	13	0	-32.004795	0.150102	-23.935618	-0.008113	-59.89	1.0825	-14.789731	4	0.001
105	1311.268	1	A	0	0	-0.173405	0.150102	-23.93861	-0.009127	-59.89	-28.6245	0.586799	4	1.482
106	1321.555	1	A	0	0	-0.173405	0.150102	11.788783	-0.008113	-59.89	2.1365	-0.875717	4	1.265
107	1332.867	20	B	5	0	12.758098	0.150102	20.762022	-0.008113	-59.89	2.6645	-14.789731	4	0.001
108	1339.389	1	A	0	0	-0.173405	0.150102	20.762022	-0.008113	-59.89	15.7595	-1.782259	4	1.059
109	1685.112	20	B	7	0	-20.068024	0.150102	-12.027152	-0.008113	-59.89	-0.9395	-13.39165	4	0.001
110	1751.024	1	A	0	0	-0.173405	0.150102	-12.033136	-0.008113	-59.891	-10.3435	-0.146381	4	0.906
111	1757.895	1	A	0	0	-0.173405	0.150102	-23.99147	-0.008113	-59.892	-28.8005	-0.512047	4	1.252
112	1770.695	20	B	0	15	0.821326	0.150102	8.792717	-0.009127	-59.89	0.4665	-12.727556	4	0.001
113	1778.332	1	A	0	0	-0.173405	0.150102	8.811666	-0.009127	-59.89	0.6425	-0.146381	4	1.693
114	1789.5	20	B	0	7	15.74229	0.150102	23.846853	-0.008113	-59.89	-1.02719	-13.308726	4	0.001
115	1801.414	1	A	0	0	-0.173405	0.150102	-12.032139	-0.008113	-59.89	-9.8165	-0.054814	4	1.747
116	1806.59	1	A	0	0	-0.173405	0.150102	-12.032139	-0.008113	-59.89	-12.8045	1.0466	4	0.917
117	1817.744	20	B	12	0	-29.020602	0.150102	-20.963488	-0.009127	-59.89	1.3455	-12.477119	4	0.001
118	1823.757	1	A	0	0	-0.173405	0.150102	-20.96648	-0.008113	-59.89	-23.0875	-0.329334	4	1.07
119	1838.266	20	B	0	6	3.805519	0.150102	11.803743	-0.008113	-59.892	1.0825	-12.976474	4	0.001
120	1843.938	1	A	0	0	-0.173405	0.150102	11.811722	-0.008113	-59.891	5.1255	0.863127	4	1.202
121	1851.44	1	A	0	0	-0.173405	0.150102	23.846853	-0.008113	-59.89	21.9125	-0.693483	4	1.195
122	1865.294	20	B	8	0	-34.988988	0.150102	-26.968586	-0.008113	-59.89	-3.4005	-13.225769	4	0.001
123	1871.54	1	A	0	0	-0.173405	0.150102	-26.969584	-0.008113	-59.89	-27.0425	-0.693483	4	1.28
124	1882.313	20	B	0	11	-32.004795	0.150102	-24.003438	-0.008113	-59.89	1.4335	-12.727556	4	0.001
125	1890.06	1	A	0	0	-0.173405	0.150102	-24.003438	-0.008113	-59.89	-24.2305	-0.146381	4	1.811
126	1901.214	1	A	0	0	-0.173405	0.150102	11.79377	-0.009127	-59.891	1.9615	1.13895	4	0.926
127	1909.928	1	A	0	0	-0.173405	0.150102	-5.961215	-0.009127	-59.89	-3.4005	0.036814	4	0.625
128	1918.683	1	A	0	0	-0.173405	0.150102	17.748003	-0.008113	-59.89	11.9805	0.128501	4	0.874
129	1930.864	20	B	14	0	-20.068024	0.150102	-12.032139	-0.009127	-59.891	-3.4005	-13.474496	4	0.001
130	1936.717	1	A	0	0	-0.173405	0.150102	-12.034133	-0.009127	-59.891	-11.4865	0.128501	4	0.901
131	1945.382	1	A	0	0	-0.173405	0.150102	-23.962546	-0.008113	-59.89	-24.4935	-0.146381	4	1.067
132	1960.395	20	B	9	0	21.710676	0.150102	29.734263	-0.009127	-59.89	0.7305	-13.886852	4	0.001
133	1966.481	1	A	0	0	-0.173405	0.150102	29.737255	-0.008113	-59.89	35.2715	-1.69177	4	1.171
134	1977.915	20	B	0	16	15.74229	0.150102	23.928636	-0.008113	-59.89	-3.4005	-11.723295	4	0.001
135	1984.418	1	A	0	0	-0.173405	0.150102	23.924647	-0.009127	-59.89	10.8385	-0.512047	4	1.546
136	1993.72	1	A	0	0	-0.173405	0.150102	-12.035131	-0.008113	-59.89	-14.9135	1.416365	4	0.846
137	2004.943	20	B	18	0	-23.052217	0.150102	-14.995292	-0.008113	-59.89	-0.1485	-14.46193	4	0.001
138	2010.472	1	A	0	0	-0.173405	0.150102	-14.994295	-0.009127	-59.89	-18.1655	0.219206	4	0.589
139	2022.963	20	B	0	13	3.805519	0.150102	11.816709	-0.009127	-59.891	-1.9065	-12.727556	4	0.001
140	2029.018	1	A	0	0	-0.173405	0.150102	11.811722	-0.008113	-59.891	2.9275	-0.603313	4	1.103
141	2037.538	1	A	0	0	-0.173405	0.150102	23.823914	-0.008113	-59.891	14.0025	-0.693483	4	1.118
142	2048.424	1	A	0	0	-0.173405	0.150102	-17.919549	-0.009127	-59.89	-22.4725	0.586799	4	1.017
143	2057.846	1	A	0	0	-0.173405	0.150102	5.855494	-0.008113	-59.89	-0.0605	0.311014	4	0.417
144	2071.013	20	B	11	0	-32.004795	0.150102	-23.964541	-0.008113	-59.89	-0.0605	-11.554854	4	0.001
145	2077.077	1	A	0	0	-0.173405	0.150102	-23.964541	-0.009127	-59.89	-29.0645	-0.875717	4	1.141
146	2086.798	1	A	0	0	-0.173405	0.150102	11.801749	-0.008113	-59.891	5.5645	-0.693483	4	0.834
147	2099.543	20	B	0	10	-11.115445	0.150102	-3.011027	-0.009127	-59.89	-2.7845	-11.807417	4	0.001
148	2105.585	1	A	0	0	-0.173405	0.150102	-3.012024	-0.008113	-59.89	-5.9495	-0.329334	4	0.614
149	2117.562	20	B	6	0	-20.068024	0.150102	-11.990249	-0.008113	-59.89	0.9065	-12.477119	4	0.001
150	2123.233	1	A	0	0	-0.173405	0.150102	-11.991247	-0.008113	-59.89	-15.2655	-0.146381	4	0.736
151	2132.109	1	A	0	0	-0.173405	0.150102	-23.982494	-0.008113	-59.89	-32.7555	-2.412985	4	1.078
152	2145.591	20	B	0	17	6.789712	0.150102	14.806791	-0.008113	-59.891	-0.4115	-14.625952	4	0.001
153	2153.109	1	A	0	0	-0.173405	0.150102	14.880596	-0.009127	-59.891	10.4865	-0.603313	4	1.084
154	2165.111	20	B	15	0	15.74229	0.150102	23.846853	-0.008113	-59.89	-1.9935	-11.975468	4	0.001
155	2171.212	1	A	0	0	-0.173405	0.150102	23.846853	-0.008113	-59.89	16.6385	-0.329334	4	1.136
156	2182.131	1	A	0	0	-0.173405	0.150102	-11.989252	-0.008113	-59.89	-14.3865	0.770957	4	1.055
157	2191.637	1	A	0	0	-0.173405	0.150102	17.740024	-0.009127	-59.89	9.2565	-0.420721	4	1.043
158	2198.571	1	A	0	0	-0.173405	0.150102	5.931294	-0.008113	-59.891	-0.1485	0.036814	4	0.48
159	2209.66	20	B	0	12	3.805519	0.150102	11.782799	-0.008113	-59.89	-0.1485	-13.640001	4	0.001
160	2215.718	1	A	0	0	-0.173405	0.150102	11.811722	-0.008113	-59.89	2.5765	-0.054814	4	1.103
161	2223.708	1	A	0	0	-0.173405	0.150102	23.830895	-0.008113	-59.89	20.2425	-0.875717	4	1.1
162	2236.188	20	B	0	8	-17.083831	0.150102	-9.008146	-0.008113	-59.89	-3.1365	-12.644141	4	0.001
163	2241.91	1	A	0	0	-0.173405	0.150102	-9.008146	-0.008113	-59.89	-10.1675	0.311014	4	0.773
164	2254.208	20	B	17	0	-32.004795	0.150102	-23.944594	-0.008113	-59.89	2.4885	-14.707872	4	0.001
165	2260.144	1	A	0	0	-0.173405	0.150102	-23.944594	-0.008113	-59.89	-35.0405	-1.69177	4	1.486
166	2268.477	1	A	0	0	-0.173405	0.150102	11.794767	-0.008113	-59.89	2.4005	-0.146381	4	0.81
167	2279.734	20	B	0	9	18.726483	0.150102	26.744181	-0.008113	-59.891	-2.7845	-13.308741	4	0.001
168	2285.929	1	A	0	0	-0.173405	0.150102	26.807014	-0.008113	-59.89	23.2305	-1.510614	4	1.253
169	2298.254	20	B	0	14	-20.068024	0.150102	-11.975289	-0.008113	-59.89	-1.7305	-10.879437	4	0.001
170	2303.786	1	A	0	0	-0.173405	0.150102	-11.978281	-0.009127	-59.89	-18.5175	0.036814	4	1.087
171	2313.615	1	A	0	0	-0.173405	0.150102	-23.979502	-0.008113	-59.89	-28.4495	-0.693483	4	1.396
172	2321.92	1	A	0	0	-0.173405	0.150102	-6.101842	-0.008113	-59.891	-5.9495	0.770957	4	0.705
173	2331.366	1	A	0	0	-0.173405	0.150102	-17.96044	-0.008113	-59.89	-24.2305	-0.966743	4	1.136
174	2345.303	20	B	10	0	15.74229	0.150102	23.801972	-0.009127	-59.891	3.4555	-12.309842	4	0.001
175	2352.404	1	A	0	0	-0.173405	0.150102	23.817929	-0.009127	-59.891	26.6585	1.13895	4	1.63
176	2362.235	1	A	0	0	-0.173405	0.150102	-11.969305	-0.008113	-59.89	-12.3655	0.128501	4	0.966
177	2375.835	20	B	0	18	-37.973181	0.150102	-29.911793	-0.008113	-59.891	-2.1695	-14.216371	4	0.001
178	2382.121	1	A	0	0	-0.173405	0.150102	-29.911793	-0.008113	-59.891	-34.6895	-2.143616	4	1.337
179	2396.355	20	B	16	0	3.805519	0.150102	11.819701	-0.009127	-59.891	-1.9935	-12.393513	4	0.001
180	2402.115	1	A	0	0	-0.173405	0.150102	11.816709	-0.008113	-59.89	1.5215	-0.420721	4	0.826
181	2410.605	1	A	0	0	-0.173405	0.150102	23.79898	-0.008113	-59.891	18.9235	-1.601222	4	1.307
182	2421.883	20	B	0	5	-5.14706	0.150102	2.951185	-0.008113	-59.89	-3.3125	-13.474496	4	0.001
183	2426.584	1	A	0	0	-0.173405	0.150102	2.946198	-0.008113	-59.891	-0.6755	-0.237888	4	0.774
184	2438.401	20	B	13	0	-32.004795	0.150102	-23.961549	-0.008113	-59.89	-0.6755	-13.804317	4	0.001
185	2442.956	1	A	0	0	-0.173405	0.150102	-23.963544	-0.009127	-59.89	-29.5035	-0.875717	4	1.118
186	2452.799	1	A	0	0	-0.173405	0.150102	11.795764	-0.009127	-59.892	0.4665	-0.237888	4	0.461
187	2463.929	20	B	5	0	12.758098	0.150102	20.8079	-0.008113	-59.89	0.4665	-13.308741	4	0.001
188	2470.59	1	A	0	0	-0.173405	0.150102	20.799921	-0.009127	-59.89	13.7385	-1.239463	4	1.165
189	2478.267	1	A	0	0	-0.173405	0.150102	5.92132	-0.008113	-59.891	-0.1485	0.036814	4	0.343
190	2487.014	1	A	0	0	-0.173405	0.150102	14.798812	-0.009127	-59.891	7.3225	-1.05771	4	1.057
191	2495.951	1	A	0	0	-0.173405	0.150102	-23.961549	-0.008113	-59.89	-28.4495	-1.05771	4	1.045
192	2503.156	1	A	0	0	-0.173405	0.150102	-15.143899	-0.008113	-59.89	-17.9025	-0.146381	4	0.759
193	2511.106	1	A	0	0	-0.173405	0.150102	-6.114808	-0.009127	-59.893	-6.5645	-0.146381	4	0.685
194	2520.238	1	A	0	0	-0.173405	0.150102	14.832723	-0.008113	-59.891	8.7285	-0.512047	4	0.814
195	2529.286	1	A	0	0	-0.173405	0.150102	-17.946477	-0.009127	-59.89	-22.3845	-0.603313	4	0.846
196	2542.544	1	A	0	0	-0.173405	0.150102	29.719302	-0.009127	-59.89	40.9845	-1.510614	4	2.117
197	2550.895	1	A	0	0	-0.173405	0.150102	-3.017011	-0.008113	-59.89	-0.2365	-0.054814	4	0.43
198	2560.133	1	A	0	0	-0.173405	0.150102	-14.964374	-0.008113	-59.89	-16.4955	0.219206	4	1.177
199	2572.238	1	A	0	0	-0.173405	0.150102	17.882646	-0.009127	-59.89	14.7055	-2.143616	4	0.752
200	2580.379	1	A	0	0	-0.173405	0.150102	8.935339	-0.008113	-59.89	-0.0605	-0.054814	4	0.37
201	2590.043	1	A	0	0	-0.173405	0.150102	-29.918774	-0.008113	-59.891	-35.9195	-0.966743	4	1.047
202	2601.632	1	A	0	0	-0.173405	0.150102	23.827903	-0.009127	-59.89	22.8795	-1.601222	4	1.128
203	2611.899	1	A	0	0	-0.173405	0.150102	-9.012136	-0.008113	-59.89	-12.9805	-0.420721	4	0.845
204	2625.405	1	A	0	0	-0.173405	0.150102	26.889795	-0.008113	-59.89	39.0505	-0.237888	4	1.33
205	2634.291	1	A	0	0	-0.173405	0.150102	-5.99313	-0.008113	-59.89	-5.7735	-0.237888	4	0.779
206	2642.44	1	A	0	0	-0.173405	0.150102	5.842529	-0.008113	-59.89	-0.1485	-0.054814	4	0.388
207	2652.353	1	A	0	0	-0.173405	0.150102	-14.987313	-0.008113	-59.89	-20.8025	0.311014	4	0.796
208	2659.884	1	A	0	0	-0.173405	0.150102	2.88137	-0.009127	-59.893	-0.3245	-0.054814	4	0.345
209	2669.282	1	A	0	0	-0.173405	0.150102	20.774987	-0.009127	-59.89	18.2205	-0.875717	4	1.706
210	2679.001	1	A	0	0	-0.173405	0.150102	-12.034133	-0.008113	-59.891	-17.7265	-1.05771	4	0.908
211	2687.342	1	A	0	0	-0.173405	0.150102	11.798757	-0.008113	-59.889	0.0275	-0.054814	4	0.206
212	2700.547	1	A	0	0	-0.173405	0.150102	-20.953514	-0.008113	-59.89	-34.1615	-1.239463	4	1.411
213	2708.954	1	A	0	0	-0.173405	0.150102	5.840534	-0.008113	-59.89	-0.1485	0.036814	4	0.355
214	2716.93	1	A	0	0	-0.173405	0.150102	-6.02704	-0.009127	-59.89	-11.2225	-0.146381	4	0.815
215	2726.27	1	A	0	0	-0.173405	0.150102	-26.956618	-0.008113	-59.89	-42.1595	-0.966743	4	1.124
216	2736.219	1	A	0	0	-0.173405	0.150102	14.835715	-0.009127	-59.891	7.4105	-0.420721	4	1.067
