# Supplementary material for: Multiple time scales of the ventriloquism aftereffect
Source: PLoS One. 2018 Aug 1;13(8):e0200930. doi: 10.1371/journal.pone.0200930 (PMC6070234; doi:10.1371/journal.pone.0200930)
Supplement: S1 File — Data are provided as .csv files, and can be readily parsed by BuildRecalibrationInputVector.m. All analyses were conducted with MATLAB 2017b. Computational modeling requires the System Identification Toolbox, and can be run by calling EstimateModelParameters.m. (ZIP) [file pone.0200930.s001.zip › Supplemental Model Files/Recalibration Data/KT Ventriloquism_Aftereffect_Plus8_Double.csv]

Trial	ExperLength	NumStimReps	StimType	VisOddballRepNum	AudOddballRepNum	Galvo Az	Galvo El	Outer Az	Outer El	Inner Az	Pointer Az	Pointer El	StimRepRate	RespTime
1	9.832	1	A	0	0	-0.104571	-0.253922	5.852639	-0.009121	-59.896	0.021	-0.829852	4	2.818
2	20.042	1	A	0	0	-0.104571	-0.253922	14.796806	-0.009121	-59.896	7.931	-2.724313	4	2.505
3	31.677	1	A	0	0	-0.104571	-0.253922	-23.984541	-0.009121	-59.897	-25.995	-0.829852	4	3.125
4	42.568	1	A	0	0	-0.104571	-0.253922	-15.158166	-0.009121	-59.896	-15.975	-0.738886	4	4.038
5	51.74	1	A	0	0	-0.104571	-0.253922	-6.113178	-0.009121	-59.895	-4.11	-1.193119	4	2.693
6	64.021	1	A	0	0	-0.104571	-0.253922	14.814774	-0.009121	-59.899	11.622	-1.193119	4	3.933
7	74.481	1	A	0	0	-0.104571	-0.253922	-18.008121	-0.009121	-59.899	-19.139	-1.373364	4	1.874
8	87.867	1	A	0	0	-0.104571	-0.253922	29.806235	-0.010135	-59.896	39.747	-1.735199	4	2.279
9	97.171	1	A	0	0	-0.104571	-0.253922	-3.015661	-0.009121	-59.896	-1.913	0.081477	4	2.063
10	106.513	1	A	0	0	-0.104571	-0.253922	-15.02041	-0.009121	-59.896	-11.053	-1.554401	4	2.877
11	118.343	1	A	0	0	-0.104571	-0.253922	17.948227	-0.009121	-59.896	16.105	-1.282756	4	1.743
12	127.69	1	A	0	0	-0.104571	-0.253922	8.961136	-0.009121	-59.896	4.152	-0.738886	4	2.538
13	139.833	1	A	0	0	-0.104571	-0.253922	-29.944989	-0.009121	-59.896	-47.088	-0.829852	4	2.673
14	151.384	1	A	0	0	-0.104571	-0.253922	23.859762	-0.009121	-59.896	26.388	-1.011606	4	2.242
15	162.228	1	A	0	0	-0.104571	-0.253922	-9.038998	-0.009121	-59.896	-5.956	-0.829852	4	2.025
16	174.711	1	A	0	0	-0.104571	-0.253922	26.911359	-0.009121	-59.896	29.201	-1.011606	4	1.992
17	185.799	1	A	0	0	-0.104571	-0.253922	-6.009362	-0.009121	-59.897	-3.143	-0.192863	4	1.626
18	194.446	1	A	0	0	-0.104571	-0.253922	5.86362	-0.010135	-59.896	-0.682	0.447064	4	1.741
19	205.517	1	A	0	0	-0.104571	-0.253922	-14.978484	-0.009121	-59.896	-16.239	-2.005949	4	1.782
20	214.988	1	A	0	0	-0.104571	-0.253922	2.905856	-0.009121	-59.896	-0.506	-0.465626	4	1.773
21	223.965	1	A	0	0	-0.104571	-0.253922	20.79319	-0.009121	-59.896	24.103	-1.64483	4	1.735
22	235.034	1	A	0	0	-0.104571	-0.253922	-12.014731	-0.009121	-59.896	-12.02	-0.920759	4	1.755
23	244.511	1	A	0	0	-0.104571	-0.253922	11.879969	-0.009121	-59.896	11.71	-1.011606	4	1.766
24	256.537	1	A	0	0	-0.104571	-0.253922	-20.958897	-0.009121	-59.896	-23.973	-1.282756	4	1.743
25	266.579	1	A	0	0	-0.104571	-0.253922	5.852639	-0.009121	-59.896	0.285	-0.556772	4	2.281
26	277.024	1	A	0	0	-0.104571	-0.253922	-5.986402	-0.010135	-59.898	-5.604	-2.005949	4	2.207
27	287.777	1	A	0	0	-0.104571	-0.253922	-26.968259	-0.009121	-59.896	-44.715	-1.193119	4	1.972
28	298.8	1	A	0	0	-0.104571	-0.253922	14.770852	-0.009121	-59.896	20.412	-2.544821	4	1.479
29	768.73	20	B	7	0	-4.11029	-0.253922	-11.990773	-0.010135	-59.896	-5.077	-11.495437	4	0.001
30	775.25	1	A	0	0	-0.104571	-0.253922	-11.991771	-0.009121	-59.896	-8.944	-0.465626	4	1.609
31	784.684	1	A	0	0	-0.104571	-0.253922	-23.970565	-0.009121	-59.896	-18.524	-1.282756	4	1.509
32	797.76	20	B	0	15	16.919735	-0.253922	8.813398	-0.009121	-59.896	-4.286	-12.831778	4	0.001
33	803.057	1	A	0	0	-0.104571	-0.253922	8.816393	-0.010135	-59.896	8.283	-0.920759	4	0.883
34	814.778	20	B	0	7	31.941181	-0.253922	23.829815	-0.009121	-59.897	-6.307	-12.332805	4	0.001
35	821.329	1	A	0	0	-0.104571	-0.253922	23.85477	-0.009121	-59.896	27.443	-1.64483	4	1.599
36	831.685	1	A	0	0	-0.104571	-0.253922	-12.010738	-0.010135	-59.896	-10.35	-1.373364	4	1.442
37	842.308	20	B	12	0	-13.123158	-0.253922	-20.97986	-0.009121	-59.896	-3.495	-13.823878	4	0.001
38	849.221	1	A	0	0	-0.104571	-0.253922	-20.982855	-0.009121	-59.896	-19.579	-0.647859	4	1.455
39	862.329	20	B	0	6	19.924024	-0.253922	11.812089	-0.009121	-59.896	-3.583	-13.741467	4	0.001
40	869.387	1	A	0	0	-0.104571	-0.253922	11.815084	-0.009121	-59.896	13.38	-0.465626	4	1.568
41	878.202	1	A	0	0	-0.104571	-0.253922	23.882721	-0.009121	-59.896	35.88	-0.920759	4	1.4
42	893.36	20	B	8	0	-19.131737	-0.253922	-26.960273	-0.009121	-59.896	-0.946	-15.376213	4	0.001
43	900.275	1	A	0	0	-0.104571	-0.253922	-26.961271	-0.009121	-59.896	-37.772	-1.102392	4	1.476
44	911.38	20	B	0	11	-16.127448	-0.253922	-24.077376	-0.009121	-59.898	-1.825	-15.376213	4	0.001
45	918.141	1	A	0	0	-0.104571	-0.253922	-24.079373	-0.009121	-59.896	-25.116	0.356359	4	1.303
46	928.795	1	A	0	0	-0.104571	-0.253922	11.815084	-0.009121	-59.896	8.019	-1.554401	4	1.442
47	939.339	1	A	0	0	-0.104571	-0.253922	-6.034318	-0.009121	-59.897	-1.825	-2.005949	4	2.984
48	949.148	1	A	0	0	-0.104571	-0.253922	17.675709	-0.009121	-59.896	22.081	-1.011606	4	1.782
49	961.431	20	B	14	0	-4.11029	-0.253922	-12.012734	-0.009121	-59.896	-6.395	-11.831538	4	0.001
50	967.745	1	A	0	0	-0.104571	-0.253922	-12.011736	-0.009121	-59.896	-6.131	-1.282756	4	1.375
51	977.061	1	A	0	0	-0.104571	-0.253922	-23.995521	-0.010135	-59.896	-32.147	-1.64483	4	1.664
52	991.462	20	B	9	0	37.94976	-0.253922	29.780281	-0.010135	-59.896	-4.462	-14.234072	4	0.001
53	998.374	1	A	0	0	-0.104571	-0.253922	29.778284	-0.009121	-59.896	33.331	-1.463913	4	1.46
54	1009.481	20	B	0	16	31.941181	-0.253922	23.95659	-0.009121	-59.896	-7.362	-14.725408	4	0.001
55	1015.455	1	A	0	0	-0.104571	-0.253922	23.955592	-0.009121	-59.896	26.828	0.906705	4	1.504
56	1025.777	1	A	0	0	-0.104571	-0.253922	-12.007743	-0.009121	-59.896	-10.262	-0.375456	4	2.322
57	1037.01	20	B	18	0	-7.11458	-0.253922	-14.988466	-0.010135	-59.896	-2.176	-12.997911	4	0.001
58	1043.976	1	A	0	0	-0.104571	-0.253922	-14.989464	-0.009121	-59.896	-10.262	-0.375456	4	1.51
59	1055.029	20	B	0	13	19.924024	-0.253922	11.813088	-0.010135	-59.896	-5.253	-19.673523	4	0.001
60	1061.92	1	A	0	0	-0.104571	-0.253922	11.818079	-0.010135	-59.896	9.865	-1.463913	4	1.434
61	1069.189	1	A	0	0	-0.104571	-0.253922	23.886714	-0.009121	-59.896	31.134	-0.192863	4	1.712
62	1079.227	1	A	0	0	-0.104571	-0.253922	-17.995144	-0.009121	-59.896	-15.184	-0.101477	4	1.218
63	1088.977	1	A	0	0	-0.104571	-0.253922	5.839662	-0.009121	-59.896	1.515	-0.556772	4	1.449
64	1101.078	20	B	11	0	-16.127448	-0.253922	-23.992527	-0.010135	-59.896	-5.516	-13.493863	4	0.001
65	1106.294	1	A	0	0	-0.104571	-0.253922	-23.997518	-0.009121	-59.897	-31.268	-1.282756	4	1.274
66	1117.077	1	A	0	0	-0.104571	-0.253922	11.818079	-0.010135	-59.896	13.38	-1.64483	4	3.095
67	1130.108	20	B	0	10	4.902577	-0.253922	-3.035626	-0.010135	-59.896	-1.297	-15.050827	4	0.001
68	1136.072	1	A	0	0	-0.104571	-0.253922	-3.036624	-0.010135	-59.896	-0.243	-0.738886	4	1.523
69	1147.627	20	B	6	0	-4.11029	-0.253922	-12.025711	-0.009121	-59.896	-0.331	-15.538548	4	0.001
70	1154.079	1	A	0	0	-0.104571	-0.253922	-12.026709	-0.009121	-59.896	-7.889	-1.463913	4	1.48
71	1165	1	A	0	0	-0.104571	-0.253922	-23.957588	0	-60	-30.6529	-2.634433	4	0
72	1177.658	20	B	0	17	22.928313	-0.253922	14.804791	-0.010135	-59.897	-5.78	-14.888701	4	0.001
73	1185.262	1	A	0	0	-0.104571	-0.253922	14.796806	-0.010135	-59.896	19.269	-8.9381	4	2.115
74	1196.177	20	B	15	0	31.941181	-0.253922	23.829815	-0.009121	-59.896	-7.977	-30.36826	4	0.001
75	1203.706	1	A	0	0	-0.104571	-0.253922	23.849779	-0.010135	-59.896	32.189	-4.504247	4	2.061
76	1214.628	1	A	0	0	-0.104571	-0.253922	-12.008741	-0.010135	-59.896	-9.735	-2.005949	4	1.958
77	1226.335	1	A	0	0	-0.104571	-0.253922	17.704658	-0.009121	-59.896	20.499	-2.185128	4	1.671
78	1235.538	1	A	0	0	-0.104571	-0.253922	5.983408	-0.009121	-59.896	9.249	-5.648016	4	1.862
79	1246.73	20	B	0	12	19.924024	-0.253922	11.818079	-0.010135	-59.896	-5.692	-18.179938	4	0.001
80	1253.734	1	A	0	0	-0.104571	-0.253922	11.819077	-0.009121	-59.897	12.326	-2.544821	4	1.513
81	1263.117	1	A	0	0	-0.104571	-0.253922	23.848781	-0.009121	-59.896	32.892	-1.735199	4	1.876
82	1275.76	20	B	0	8	-1.106001	-0.253922	-9.02103	-0.009121	-59.898	-3.143	-17.465614	4	0.001
83	1280.398	1	A	0	0	-0.104571	-0.253922	-9.02103	-0.010135	-59.898	-2.967	-1.282756	4	1.135
84	1292.779	20	B	17	0	-16.127448	-0.253922	-23.987535	-0.009121	-59.898	1.779	-17.147185	4	0.001
85	1298.025	1	A	0	0	-0.104571	-0.253922	-23.992527	-0.009121	-59.897	-29.071	-0.647859	4	1.29
86	1309.354	1	A	0	0	-0.104571	-0.253922	11.801109	-0.009121	-59.899	15.753	-1.282756	4	1.597
87	1320.808	20	B	0	9	34.94547	-0.253922	26.793568	-0.009121	-59.896	-6.395	-19.517026	4	0.001
88	1328.115	1	A	0	0	-0.104571	-0.253922	26.804549	-0.009121	-59.896	38.605	-1.735199	4	1.835
89	1341.829	20	B	0	14	-4.11029	-0.253922	-12.012734	-0.010135	-59.896	-3.407	-16.826941	4	0.001
90	1347.392	1	A	0	0	-0.104571	-0.253922	-12.013732	-0.009121	-59.896	-6.307	-0.647859	4	1.079
91	1355.748	1	A	0	0	-0.104571	-0.253922	-23.957588	-0.009121	-59.896	-27.84	-1.64483	4	1.446
92	1366.089	1	A	0	0	-0.104571	-0.253922	-6.113178	-0.009121	-59.896	-1.385	-0.738886	4	1.761
93	1374.841	1	A	0	0	-0.104571	-0.253922	-18.023094	-0.009121	-59.896	-24.852	-0.920759	4	2.021
94	1388.378	20	B	10	0	31.941181	-0.253922	23.865751	-0.010135	-59.898	-1.561	-12.914876	4	0.001
95	1394.376	1	A	0	0	-0.104571	-0.253922	23.864753	-0.010135	-59.896	32.189	-2.813969	4	2.528
96	1405.746	1	A	0	0	-0.104571	-0.253922	-12.007743	-0.010135	-59.896	-7.889	-1.282756	4	2.394
97	1418.409	20	B	0	18	-22.136026	-0.253922	-29.939	-0.009121	-59.896	-2.352	-23.968506	4	0.001
98	1425.538	1	A	0	0	-0.104571	-0.253922	-29.939	-0.009121	-59.896	-39.09	-0.920759	4	1.642
99	1438.43	20	B	16	0	19.924024	-0.253922	11.797116	-0.010135	-59.896	1.779	-17.78405	4	0.001
100	1446.611	1	A	0	0	-0.104571	-0.253922	11.8061	-0.009121	-59.896	17.687	-1.64483	4	2.728
101	1456.29	1	A	0	0	-0.104571	-0.253922	23.855769	-0.009121	-59.896	32.101	-1.735199	4	2.377
102	1468.461	20	B	0	5	10.911156	-0.253922	2.988709	-0.009121	-59.896	-7.01	-18.575351	4	0.001
103	1475.171	1	A	0	0	-0.104571	-0.253922	2.988709	-0.009121	-59.896	4.591	-2.365093	4	1.236
104	1486.98	20	B	13	0	-16.127448	-0.253922	-23.949603	-0.009121	-59.896	1.515	-16.746736	4	0.001
105	1493.937	1	A	0	0	-0.104571	-0.253922	-23.988534	-0.009121	-59.897	-29.51	-1.463913	4	1.499
106	1505.25	1	A	0	0	-0.104571	-0.253922	11.797116	-0.009121	-59.897	17.775	-1.915758	4	1.283
107	1517.011	20	B	5	0	28.936892	-0.253922	20.839109	-0.009121	-59.897	-2.528	-11.831538	4	0.001
108	1524.487	1	A	0	0	-0.104571	-0.253922	20.856079	-0.009121	-59.896	28.146	-0.465626	4	1.958
109	1902.245	20	B	7	0	-4.11029	-0.253922	-11.994766	-0.009121	-59.896	-0.682	-13.163792	4	0.001
110	1908.397	1	A	0	0	-0.104571	-0.253922	-11.999757	-0.010135	-59.896	-7.098	-1.193119	4	1.211
111	1917.33	1	A	0	0	-0.104571	-0.253922	-24.015486	-0.009121	-59.897	-26.346	-0.465626	4	1.606
112	1930.275	20	B	0	15	16.919735	-0.253922	8.860315	-0.009121	-59.896	1.954	-48.944152	4	0.001
113	1937.119	1	A	0	0	-0.104571	-0.253922	8.85732	-0.009121	-59.896	8.722	-1.011606	4	1.881
114	1948.794	20	B	0	7	31.941181	-0.253922	23.816838	-0.009121	-59.897	-5.34	-12.666337	4	0.001
115	1955.885	1	A	0	0	-0.104571	-0.253922	23.820831	-0.009121	-59.896	35.617	-1.463913	4	2.14
116	1966.568	1	A	0	0	-0.104571	-0.253922	-11.985782	-0.009121	-59.896	-13.866	-0.829852	4	1.298
117	1978.325	20	B	12	0	-13.123158	-0.253922	-20.968879	-0.010135	-59.896	-1.913	-12.165655	4	0.001
118	1984.897	1	A	0	0	-0.104571	-0.253922	-20.969878	-0.009121	-59.896	-22.831	-0.01003	4	1.602
119	1998.345	20	B	0	6	19.924024	-0.253922	11.841038	-0.010135	-59.897	-5.077	-12.081984	4	0.001
120	2006.432	1	A	0	0	-0.104571	-0.253922	11.842036	-0.010135	-59.896	15.402	-2.005949	4	2.607
121	2014.947	1	A	0	0	-0.104571	-0.253922	23.825822	-0.010135	-59.896	31.31	-0.829852	4	1.617
122	2029.376	20	B	8	0	-19.131737	-0.253922	-26.964266	-0.009121	-59.896	-3.583	-13.246639	4	0.001
123	2036.333	1	A	0	0	-0.104571	-0.253922	-26.964266	-0.009121	-59.896	-27.753	0.998815	4	1.478
124	2047.396	20	B	0	11	-16.127448	-0.253922	-24.093348	-0.009121	-59.897	-3.758	-29.864038	4	0.001
125	2053.189	1	A	0	0	-0.104571	-0.253922	-24.09235	-0.010135	-59.897	-18.348	-0.01003	4	1.323
126	2064.289	1	A	0	0	-0.104571	-0.253922	11.833052	-0.010135	-59.896	9.953	-0.920759	4	1.93
127	2072.547	1	A	0	0	-0.104571	-0.253922	-6.033319	-0.010135	-59.897	-0.682	-0.647859	4	1.162
128	2082.914	1	A	0	0	-0.104571	-0.253922	17.648757	-0.010135	-59.896	23.663	-1.373364	4	2.042
129	2094.946	20	B	14	0	-4.11029	-0.253922	-12.007743	-0.009121	-59.896	-2.792	-11.326997	4	0.001
130	2102.169	1	A	0	0	-0.104571	-0.253922	-12.009739	-0.009121	-59.896	-6.044	-1.282756	4	2.259
131	2112.213	1	A	0	0	-0.104571	-0.253922	-24.013489	-0.010135	-59.897	-24.501	-0.556772	4	2.779
132	2126.979	20	B	9	0	37.94976	-0.253922	29.783275	-0.009121	-59.897	9.865	-11.831538	4	0.001
133	2133.605	1	A	0	0	-0.104571	-0.253922	29.805236	-0.009121	-59.896	42.999	-1.64483	4	2.148
134	2144.498	20	B	0	16	31.941181	-0.253922	23.95659	-0.010135	-59.896	-4.901	-16.746736	4	0.001
135	2150.818	1	A	0	0	-0.104571	-0.253922	23.955592	-0.009121	-59.896	30.431	-1.463913	4	1.843
136	2161.963	1	A	0	0	-0.104571	-0.253922	-11.993768	-0.009121	-59.896	-11.493	-0.920759	4	1.999
137	2172.027	20	B	18	0	-7.11458	-0.253922	-14.990463	-0.010135	-59.896	-1.122	-22.299076	4	0.001
138	2179.034	1	A	0	0	-0.104571	-0.253922	-14.992459	-0.010135	-59.896	-9.208	-1.102392	4	2.044
139	2192.047	20	B	0	13	19.924024	-0.253922	11.839042	-0.009121	-59.896	5.294	-12.997911	4	0.001
140	2198.504	1	A	0	0	-0.104571	-0.253922	11.84004	-0.009121	-59.896	11.095	-1.64483	4	1.933
141	2207.423	1	A	0	0	-0.104571	-0.253922	23.817836	-0.009121	-59.896	31.398	-1.011606	4	2.348
142	2218.1	1	A	0	0	-0.104571	-0.253922	-18.009119	-0.009121	-59.896	-17.997	-2.903567	4	2.547
143	2227.67	1	A	0	0	-0.104571	-0.253922	5.873602	-0.010135	-59.896	1.427	-0.738886	4	1.62
144	2240.598	20	B	11	0	-16.127448	-0.253922	-23.999514	-0.010135	-59.897	-2.352	-16.023214	4	0.001
145	2248.028	1	A	0	0	-0.104571	-0.253922	-23.998516	-0.010135	-59.897	-28.192	-1.011606	4	1.952
146	2258.435	1	A	0	0	-0.104571	-0.253922	11.831056	-0.009121	-59.896	13.644	-2.365093	4	1.854
147	2270.128	20	B	0	10	4.902577	-0.253922	-3.051598	-0.009121	-59.896	-5.34	-12.748616	4	0.001
148	2277.159	1	A	0	0	-0.104571	-0.253922	-3.051598	-0.009121	-59.896	-1.649	-0.375456	4	2.049
149	2288.648	20	B	6	0	-4.11029	-0.253922	-12.015729	-0.010135	-59.896	-1.649	-15.21364	4	0.001
150	2295.208	1	A	0	0	-0.104571	-0.253922	-12.017725	-0.010135	-59.896	-3.495	-0.101477	4	1.59
151	2304.069	1	A	0	0	-0.104571	-0.253922	-24.017482	-0.009121	-59.897	-30.741	-0.920759	4	1.95
152	2319.179	20	B	0	17	22.928313	-0.253922	14.804791	-0.010135	-59.896	-2.792	-20.062958	4	0.001
153	2325.917	1	A	0	0	-0.104571	-0.253922	14.810781	-0.009121	-59.897	17.247	-1.64483	4	1.76
154	2337.699	20	B	15	0	31.941181	-0.253922	23.824823	-0.010135	-59.896	-2.528	-13.658995	4	0.001
155	2345.236	1	A	0	0	-0.104571	-0.253922	23.825822	-0.009121	-59.896	30.431	-0.738886	4	2.043
156	2355.353	1	A	0	0	-0.104571	-0.253922	-12.000755	-0.009121	-59.896	-10.087	-0.647859	4	1.176
157	2365.652	1	A	0	0	-0.104571	-0.253922	17.650753	-0.010135	-59.896	19.269	-2.005949	4	1.958
158	2375.099	1	A	0	0	-0.104571	-0.253922	5.955457	-0.010135	-59.896	2.482	-0.920759	4	1.919
159	2386.248	20	B	0	12	19.924024	-0.253922	11.845031	-0.009121	-59.896	1.691	-16.023214	4	0.001
160	2392.802	1	A	0	0	-0.104571	-0.253922	11.843035	-0.010135	-59.896	16.456	-0.920759	4	2.089
161	2402.855	1	A	0	0	-0.104571	-0.253922	23.813843	-0.010135	-59.896	30.079	-2.005949	4	3.114
162	2415.778	20	B	0	8	-1.106001	-0.253922	-9.024025	-0.010135	-59.896	-5.34	-16.907087	4	0.001
163	2420.918	1	A	0	0	-0.104571	-0.253922	-9.025023	-0.009121	-59.897	-1.913	-3.081568	4	0.713
164	2433.297	20	B	17	0	-16.127448	-0.253922	-24.005504	-0.009121	-59.897	-1.737	-15.132263	4	0.001
165	2440.97	1	A	0	0	-0.104571	-0.253922	-24.003507	-0.009121	-59.897	-25.643	-2.903567	4	2.208
166	2452.205	1	A	0	0	-0.104571	-0.253922	11.820075	-0.010135	-59.896	14.171	-1.915758	4	1.905
167	2464.829	20	B	0	9	34.94547	-0.253922	26.788577	-0.009121	-59.896	-9.296	-17.147185	4	0.001
168	2471.5	1	A	0	0	-0.104571	-0.253922	26.789575	-0.010135	-59.896	37.726	-0.920759	4	2.642
169	2484.85	20	B	0	14	-4.11029	-0.253922	-11.972805	-0.009121	-59.899	-3.934	-15.699725	4	0.001
170	2490.453	1	A	0	0	-0.104571	-0.253922	-11.9758	-0.009121	-59.896	-8.329	-1.373364	4	1.159
171	2499.375	1	A	0	0	-0.104571	-0.253922	-24.013489	-0.010135	-59.897	-35.047	-0.920759	4	1.547
172	2507.706	1	A	0	0	-0.104571	-0.253922	-6.126155	-0.010135	-59.896	-0.419	-0.01003	4	0.851
173	2517.748	1	A	0	0	-0.104571	-0.253922	-17.993147	-0.010135	-59.897	-20.458	-1.915758	4	1.893
174	2531.398	20	B	10	0	31.941181	-0.253922	23.817836	-0.010135	-59.896	-2.967	-18.575351	4	0.001
175	2537.597	1	A	0	0	-0.104571	-0.253922	23.819832	-0.009121	-59.896	30.783	-0.101477	4	1.727
176	2548.635	1	A	0	0	-0.104571	-0.253922	-11.985782	-0.009121	-59.896	-2.616	-1.193119	4	1.287
177	2561.43	20	B	0	18	-22.136026	-0.253922	-29.934009	-0.010135	-59.896	-2.704	-12.58305	4	0.001
178	2568.523	1	A	0	0	-0.104571	-0.253922	-29.936005	-0.010135	-59.896	-22.04	-0.829852	4	2.135
179	2580.95	20	B	16	0	19.924024	-0.253922	11.837045	-0.010135	-59.896	-3.231	-13.823878	4	0.001
180	2587.874	1	A	0	0	-0.104571	-0.253922	11.838043	-0.009121	-59.896	15.226	-1.193119	4	1.999
181	2597.133	1	A	0	0	-0.104571	-0.253922	23.825822	-0.009121	-59.899	23.663	-1.64483	4	2.22
182	2609.48	20	B	0	5	10.911156	-0.253922	2.9937	-0.009121	-59.896	-13.251	-21.302451	4	0.001
183	2616.8	1	A	0	0	-0.104571	-0.253922	2.988709	-0.010135	-59.896	4.503	-1.011606	4	1.853
184	2627.999	20	B	13	0	-16.127448	-0.253922	-24.006502	-0.009121	-59.897	-4.11	-14.725408	4	0.001
185	2635.804	1	A	0	0	-0.104571	-0.253922	-24.006502	-0.009121	-59.897	-26.083	0.264671	4	2.348
186	2646.184	1	A	0	0	-0.104571	-0.253922	11.831056	-0.009121	-59.896	16.984	-1.735199	4	1.707
187	2657.029	20	B	5	0	28.936892	-0.253922	20.801176	-0.010135	-59.897	-3.846	-15.21364	4	0.001
188	2665.04	1	A	0	0	-0.104571	-0.253922	20.802174	-0.009121	-59.896	24.103	-0.01003	4	2.524
189	2674.723	1	A	0	0	-0.104571	-0.253922	5.986402	-0.009121	-59.896	2.833	-2.903567	4	1.793
190	2685.119	1	A	0	0	-0.104571	-0.253922	14.76586	-0.009121	-59.896	15.929	-1.463913	4	2.098
191	2697.718	1	A	0	0	-0.104571	-0.253922	-24.011493	-0.010135	-59.897	-35.926	-3.438899	4	2.198
192	2705.314	1	A	0	0	-0.104571	-0.253922	-15.124226	-0.010135	-59.896	-15.096	-0.829852	4	1.8
193	2713.95	1	A	0	0	-0.104571	-0.253922	-6.097206	-0.009121	-59.896	-1.21	-1.011606	4	1.424
194	2724.114	1	A	0	0	-0.104571	-0.253922	14.776841	-0.010135	-59.898	15.402	-1.554401	4	2.069
195	2733.29	1	A	0	0	-0.104571	-0.253922	-18.01411	-0.010135	-59.896	-18.436	-1.282756	4	1.234
196	2747.158	1	A	0	0	-0.104571	-0.253922	29.781279	-0.010135	-59.897	39.22	-0.738886	4	2.581
197	2758.087	1	A	0	0	-0.104571	-0.253922	-3.03363	-0.010135	-59.896	-1.385	-0.192863	4	2.001
198	2766.855	1	A	0	0	-0.104571	-0.253922	-15.004438	-0.010135	-59.896	-12.987	-1.554401	4	1.764
199	2779.839	1	A	0	0	-0.104571	-0.253922	17.926266	-0.010135	-59.896	18.829	-0.738886	4	1.752
200	2788.83	1	A	0	0	-0.104571	-0.253922	8.927196	-0.010135	-59.896	12.326	-1.373364	4	2.215
201	2799.506	1	A	0	0	-0.104571	-0.253922	-29.942993	-0.009121	-59.896	-42.958	-2.365093	4	1.353
202	2812.602	1	A	0	0	-0.104571	-0.253922	23.86076	-0.009121	-59.896	39.308	-1.463913	4	1.943
203	2823.971	1	A	0	0	-0.104571	-0.253922	-9.030014	-0.010135	-59.897	-3.495	-0.375456	4	2.316
204	2837.718	1	A	0	0	-0.104571	-0.253922	26.944301	-0.009121	-59.896	44.845	-1.554401	4	2.026
205	2848.465	1	A	0	0	-0.104571	-0.253922	-6.047295	-0.009121	-59.896	-1.21	-1.011606	4	2.266
206	2857.848	1	A	0	0	-0.104571	-0.253922	5.85763	-0.010135	-59.896	1.515	-1.915758	4	2.155
207	2867.365	1	A	0	0	-0.104571	-0.253922	-14.966505	-0.009121	-59.896	-14.129	0.538871	4	1.648
208	2877.696	1	A	0	0	-0.104571	-0.253922	2.903859	-0.009121	-59.896	-0.331	-0.738886	4	1.986
209	2887.317	1	A	0	0	-0.104571	-0.253922	20.774224	-0.010135	-59.897	26.828	-1.102392	4	2.594
210	2896.657	1	A	0	0	-0.104571	-0.253922	-11.994766	-0.010135	-59.897	-11.932	-0.829852	4	1.433
211	2906.769	1	A	0	0	-0.104571	-0.253922	11.824068	-0.010135	-59.896	13.468	-1.825508	4	1.525
212	2918.529	1	A	0	0	-0.104571	-0.253922	-20.96289	-0.009121	-59.896	-31.62	-1.463913	4	1.263
213	2928.02	1	A	0	0	-0.104571	-0.253922	5.841659	-0.009121	-59.896	0.197	-0.920759	4	1.748
214	2936.676	1	A	0	0	-0.104571	-0.253922	-6.002374	-0.009121	-59.897	-2.088	-0.465626	4	1.884
215	2946.624	1	A	0	0	-0.104571	-0.253922	-26.957278	-0.009121	-59.896	-47.088	-13.972886	4	2.343
216	2957.153	1	A	0	0	-0.104571	-0.253922	14.848714	-0.010135	-59.896	20.06	-1.825508	4	1.351
