# Supplementary material for: Multiple time scales of the ventriloquism aftereffect
Source: PLoS One. 2018 Aug 1;13(8):e0200930. doi: 10.1371/journal.pone.0200930 (PMC6070234; doi:10.1371/journal.pone.0200930)
Supplement: S1 File — Data are provided as .csv files, and can be readily parsed by BuildRecalibrationInputVector.m. All analyses were conducted with MATLAB 2017b. Computational modeling requires the System Identification Toolbox, and can be run by calling EstimateModelParameters.m. (ZIP) [file pone.0200930.s001.zip › Supplemental Model Files/Recalibration Data/NHS Ventriloquism_Aftereffect_Minus8_Double.csv]

Trial	ExperLength	NumStimReps	StimType	VisOddballRepNum	AudOddballRepNum	Galvo Az	Galvo El	Outer Az	Outer El	Inner Az	Pointer Az	Pointer El	StimRepRate	RespTime
1	13.967	1	A	0	0	-0.061452	0.070415	5.842833	-0.00912	-59.909	8.7065	-3.396612	4	5.473
2	24.831	1	A	0	0	-0.061452	0.070415	14.750285	-0.00912	-59.909	14.6835	-8.646526	4	2.391
3	53.638	1	A	0	0	-0.061452	0.070415	-23.973079	-0.008107	-59.909	-20.8246	-7.005933	4	2.73
4	62.201	1	A	0	0	-0.061452	0.070415	-15.130493	-0.00912	-59.91	-7.0255	-5.345749	4	2.265
5	70.968	1	A	0	0	-0.061452	0.070415	-6.153187	-0.008107	-59.909	-0.5215	-3.039827	4	2.497
6	81.891	1	A	0	0	-0.061452	0.070415	14.775233	-0.00912	-59.909	15.9135	-7.957552	4	2.947
7	93.348	1	A	0	0	-0.061452	0.070415	-18.000516	-0.00912	-59.909	-11.7715	-11.110809	4	2.432
8	107.472	1	A	0	0	-0.061452	0.070415	29.772004	-0.00912	-59.909	36.1285	-9.159957	4	2.5
9	119.698	1	A	0	0	-0.061452	0.070415	-3.051645	-0.00912	-59.909	0.0055	-0.237737	4	2.205
10	128.816	1	A	0	0	-0.061452	0.070415	-15.029703	-0.00912	-59.909	-15.5515	-14.5209	4	2.286
11	140.631	1	A	0	0	-0.061452	0.070415	17.871785	-0.00912	-59.909	23.8235	-10.689461	4	2.414
12	148.875	1	A	0	0	-0.061452	0.070415	8.976308	-0.00912	-59.909	8.2675	-5.784276	4	1.837
13	160.598	1	A	0	0	-0.061452	0.070415	-29.991547	-0.00912	-59.909	-35.1505	-14.685255	4	2.061
14	172.471	1	A	0	0	-0.061452	0.070415	23.861312	-0.008107	-59.909	30.3275	-6.658034	4	2.416
15	185.081	1	A	0	0	-0.061452	0.070415	-9.045165	-0.008107	-59.909	-0.8735	-1.419017	4	3.496
16	197.655	1	A	0	0	-0.061452	0.070415	26.905972	-0.008107	-59.909	33.9315	-2.231316	4	1.605
17	210.102	1	A	0	0	-0.061452	0.070415	-6.028447	-0.00912	-59.909	-0.3465	-1.057019	4	2.869
18	219.619	1	A	0	0	-0.061452	0.070415	5.893727	-0.00912	-59.909	1.1485	-1.238653	4	2.062
19	230.722	1	A	0	0	-0.061452	0.070415	-15.004755	-0.00912	-59.909	-11.5085	-7.265985	4	1.635
20	239.83	1	A	0	0	-0.061452	0.070415	2.855055	-0.00912	-59.909	0.3575	-0.14629	4	1.722
21	249.991	1	A	0	0	-0.061452	0.070415	20.840602	-0.00912	-59.909	31.2065	-1.961769	4	2.359
22	262.248	1	A	0	0	-0.061452	0.070415	-12.003005	-0.00912	-59.909	-5.0925	-1.78109	4	2.64
23	270.956	1	A	0	0	-0.061452	0.070415	11.816394	-0.00912	-59.91	19.3415	-7.265985	4	1.696
24	282.33	1	A	0	0	-0.061452	0.070415	-20.954365	-0.008107	-59.909	-18.8035	-15.828407	4	1.623
25	292.684	1	A	0	0	-0.061452	0.070415	5.883748	-0.008107	-59.909	7.5645	-3.575159	4	1.472
26	301.002	1	A	0	0	-0.061452	0.070415	-6.029445	-0.00912	-59.909	-0.3465	-5.520733	4	1.58
27	310.935	1	A	0	0	-0.061452	0.070415	-26.976825	-0.008107	-59.909	-30.3165	-11.4477	4	2.776
28	321.175	1	A	0	0	-0.061452	0.070415	14.897977	-0.00912	-59.909	19.4295	-8.817239	4	1.901
29	444.909	20	B	7	0	-20.041929	0.070415	-11.965084	-0.00912	-59.909	-1.5765	-12.385522	4	0.001
30	452.008	1	A	0	0	-0.061452	0.070415	-11.988037	-0.00912	-59.909	-6.7625	-6.832299	4	1.632
31	461.985	1	A	0	0	-0.061452	0.070415	-23.942144	-0.00912	-59.909	-29.9655	-13.034605	4	2.571
32	475.942	20	B	0	15	0.937571	0.070415	8.863543	-0.00912	-59.909	4.5755	-12.552544	4	0.001
33	481.855	1	A	0	0	-0.061452	0.070415	8.864541	-0.00912	-59.909	17.5835	-8.388577	4	1.523
34	493.961	20	B	0	7	15.922929	0.070415	23.829379	-0.00912	-59.909	16.7925	-12.71931	4	0.001
35	500.75	1	A	0	0	-0.061452	0.070415	23.830377	-0.00912	-59.91	30.1515	-9.159957	4	1.955
36	511.761	1	A	0	0	-0.061452	0.070415	-11.969076	-0.00912	-59.909	-11.2445	-4.640507	4	2.303
37	523.992	20	B	12	0	-29.033143	0.070415	-20.985301	-0.00912	-59.909	-3.42223	-35.396581	4	0.001
38	531.412	1	A	0	0	-0.061452	0.070415	-20.984303	-0.008107	-59.909	-27.8555	-13.034605	4	1.928
39	545.014	20	B	0	6	3.934643	0.070415	11.8134	-0.00912	-59.909	-0.5215	-12.385522	4	0.001
40	552.673	1	A	0	0	-0.061452	0.070415	11.814398	-0.00912	-59.909	5.4545	-3.664344	4	2.77
41	563.909	1	A	0	0	-0.061452	0.070415	23.911208	-0.00912	-59.909	28.0425	-5.872009	4	3.46
42	578.047	20	B	8	0	-35.027286	0.070415	-26.971835	-0.008107	-59.909	6.9485	-11.799878	4	0.001
43	584.443	1	A	0	0	-0.061452	0.070415	-26.970837	-0.00912	-59.909	-26.2735	-5.43377	4	2.016
44	594.565	20	B	0	11	-32.030214	0.070415	-24.043932	-0.00912	-59.909	0.4445	-12.884877	4	0.001
45	601.24	1	A	0	0	-0.061452	0.070415	-24.043932	-0.00912	-59.909	-22.6705	-7.785733	4	2.752
46	612.286	1	A	0	0	-0.061452	0.070415	11.892236	-0.00912	-59.909	5.9825	-4.28599	4	2.291
47	622.66	1	A	0	0	-0.061452	0.070415	-6.009486	-0.008107	-59.909	-0.3465	0.036784	4	2.149
48	633.058	1	A	0	0	-0.061452	0.070415	17.704134	-0.00912	-59.909	23.3845	-12.784982	4	2.924
49	645.617	20	B	14	0	-20.041929	0.070415	-11.985043	-0.00912	-59.909	8.0915	-12.134509	4	0.001
50	653.358	1	A	0	0	-0.061452	0.070415	-11.986041	-0.00912	-59.909	-8.0805	-1.32938	4	2.316
51	662.393	1	A	0	0	-0.061452	0.070415	-23.974077	-0.00912	-59.909	-21.7035	-10.520165	4	1.867
52	677.149	20	B	9	0	21.917071	0.070415	29.738075	-0.00912	-59.91	-2.9825	-12.218244	4	0.001
53	683.746	1	A	0	0	-0.061452	0.070415	29.760029	-0.00912	-59.91	38.3255	-4.99309	4	2.09
54	693.668	20	B	0	16	15.922929	0.070415	23.962102	-0.00912	-59.909	25.7575	-12.884877	4	0.001
55	699.655	1	A	0	0	-0.061452	0.070415	23.94414	-0.00912	-59.909	20.3965	-8.302484	4	1.55
56	710.589	1	A	0	0	-0.061452	0.070415	-11.969076	-0.00912	-59.909	-6.3225	-0.784119	4	1.937
57	720.697	20	B	18	0	-23.039	0.070415	-15.000763	-0.008107	-59.909	-0.1705	-13.382899	4	0.001
58	728.464	1	A	0	0	-0.061452	0.070415	-15.002759	-0.008107	-59.909	-5.2675	-1.238653	4	2.334
59	741.218	20	B	0	13	3.934643	0.070415	11.821384	-0.00912	-59.909	-5.5315	-7.782204	4	0.001
60	748.597	1	A	0	0	-0.061452	0.070415	11.821384	-0.00912	-59.909	3.5215	-0.966113	4	2.446
61	757.96	1	A	0	0	-0.061452	0.070415	23.836364	-0.008107	-59.909	24.2635	-6.222366	4	2.298
62	769.411	1	A	0	0	-0.061452	0.070415	-17.990537	-0.00912	-59.909	-12.2115	-5.784276	4	1.734
63	779.408	1	A	0	0	-0.061452	0.070415	5.841835	-0.008107	-59.909	0.3575	-0.329124	4	2.182
64	791.771	20	B	11	0	-32.030214	0.070415	-23.949129	-0.00912	-59.909	0.6205	-12.552544	4	0.001
65	797.988	1	A	0	0	-0.061452	0.070415	-23.957113	-0.008107	-59.909	-32.8655	-6.832299	4	1.784
66	809.008	1	A	0	0	-0.061452	0.070415	11.8134	-0.00912	-59.909	10.1125	-6.48354	4	2.297
67	821.302	20	B	0	10	-11.050714	0.070415	-3.028693	-0.008107	-59.909	4.04847	-47.996505	4	0.001
68	828.3	1	A	0	0	-0.061452	0.070415	-3.029691	-0.00912	-59.909	0.0935	-0.966113	4	2.091
69	839.821	20	B	6	0	-20.041929	0.070415	-11.986041	-0.008107	-59.909	4.9275	-12.218244	4	0.001
70	847.498	1	A	0	0	-0.061452	0.070415	-11.99103	-0.00912	-59.909	-9.3985	-11.615828	4	1.726
71	859.215	1	A	0	0	-0.061452	0.070415	-23.975075	-0.008107	-59.909	-33.4805	-14.767358	4	3.419
72	872.854	20	B	0	17	6.931714	0.070415	14.785212	-0.008107	-59.909	0.8845	-12.635959	4	0.001
73	879.195	1	A	0	0	-0.061452	0.070415	14.78621	-0.00912	-59.909	11.7825	-2.142209	4	1.417
74	890.872	20	B	15	0	15.922929	0.070415	23.872289	-0.00912	-59.909	5.3665	-32.008369	4	0.001
75	897.383	1	A	0	0	-0.061452	0.070415	23.868298	-0.008107	-59.909	23.1205	-14.438649	4	1.962
76	908.289	1	A	0	0	-0.061452	0.070415	-12.000012	-0.00912	-59.909	-9.6625	-7.526112	4	1.845
77	918.651	1	A	0	0	-0.061452	0.070415	17.7201	-0.008107	-59.909	12.6615	-7.006338	4	2.296
78	928.92	1	A	0	0	-0.061452	0.070415	5.945619	-0.00912	-59.909	0.4445	-0.693033	4	2.111
79	939.923	20	B	0	12	3.934643	0.070415	11.8134	-0.00912	-59.909	0.4445	-13.134171	4	0.001
80	947.427	1	A	0	0	-0.061452	0.070415	11.8134	-0.00912	-59.909	5.4545	-1.961769	4	2.046
81	955.563	1	A	0	0	-0.061452	0.070415	23.816406	-0.008107	-59.909	22.2415	-3.664344	4	1.714
82	968.453	20	B	0	8	-17.044857	0.070415	-8.979302	-0.00912	-59.909	16.2655	-39.417362	4	0.001
83	978.114	1	A	0	0	-0.061452	0.070415	-8.990279	-0.00912	-59.909	-8.4315	-1.419017	4	4.162
84	989.975	20	B	17	0	-32.030214	0.070415	-23.972082	-0.008107	-59.909	-2.2795	-44.470734	4	0.001
85	998.225	1	A	0	0	-0.061452	0.070415	-23.972082	-0.008107	-59.909	-34.5355	-13.448681	4	2.835
86	1009.808	1	A	0	0	-0.061452	0.070415	11.764502	-0.008107	-59.909	16.1775	-1.961769	4	2.843
87	1022.008	20	B	0	9	18.92	0.070415	26.791211	-0.008107	-59.909	-2.1915	-11.967799	4	0.001
88	1030.317	1	A	0	0	-0.061452	0.070415	26.793207	-0.00912	-59.909	21.8905	-1.871459	4	3.296
89	1044.03	20	B	0	14	-20.041929	0.070415	-11.970074	-0.008107	-59.909	2.1145	-13.217143	4	0.001
90	1050.534	1	A	0	0	-0.061452	0.070415	-11.983047	-0.00912	-59.909	-15.7265	-5.43377	4	2.048
91	1059.784	1	A	0	0	-0.061452	0.070415	-23.98705	-0.00912	-59.909	-32.8655	-12.618309	4	2.815
92	1069.937	1	A	0	0	-0.061452	0.070415	-6.075349	-0.00912	-59.909	-4.9165	-4.197214	4	1.82
93	1078.678	1	A	0	0	-0.061452	0.070415	-18.011494	-0.00912	-59.909	-16.1665	-10.096949	4	2.123
94	1092.58	20	B	10	0	15.922929	0.070415	23.831375	-0.00912	-59.909	5.1915	-12.469065	4	0.001
95	1100.264	1	A	0	0	-0.061452	0.070415	23.831375	-0.00912	-59.909	24.9665	-6.308818	4	2.726
96	1110.617	1	A	0	0	-0.061452	0.070415	-12.006997	-0.008107	-59.909	-5.7075	-4.640507	4	1.468
97	1122.112	20	B	0	18	-38.024357	0.070415	-29.948636	-0.008107	-59.909	-8.5195	-52.269304	4	0.001
98	1128.675	1	A	0	0	-0.061452	0.070415	-29.981568	-0.008107	-59.909	-31.9865	-11.27936	4	1.872
99	1143.133	20	B	16	0	3.934643	0.070415	11.786456	-0.008107	-59.909	4.4005	-28.111783	4	0.001
100	1150.91	1	A	0	0	-0.061452	0.070415	11.801425	-0.00912	-59.91	12.8375	-5.169535	4	2.372
101	1160.32	1	A	0	0	-0.061452	0.070415	23.836364	-0.00912	-59.909	26.1965	-5.696486	4	2.732
102	1172.664	20	B	0	5	-5.056571	0.070415	2.929899	-0.00912	-59.91	0.9725	-12.635959	4	0.001
103	1181.326	1	A	0	0	-0.061452	0.070415	2.926905	-0.00912	-59.91	1.4115	-0.329124	4	3.576
104	1194.185	20	B	13	0	-32.030214	0.070415	-23.975075	-0.008107	-59.909	7.3885	-45.828018	4	0.001
105	1201.758	1	A	0	0	-0.061452	0.070415	-23.973079	-0.00912	-59.909	-35.5905	-15.094349	4	2.41
106	1212.411	1	A	0	0	-0.061452	0.070415	11.764502	-0.00912	-59.909	5.8065	-3.217828	4	1.811
107	1223.716	20	B	5	0	12.925857	0.070415	20.832619	-0.00912	-59.909	-1.4005	-77.819629	4	0.001
108	1231.002	1	A	0	0	-0.061452	0.070415	20.832619	-0.00912	-59.909	25.6695	-9.07436	4	2.683
109	1581.735	20	B	7	0	-20.041929	0.070415	-11.974066	-0.00912	-59.909	-1.1375	-12.884877	4	0.001
110	1589.534	1	A	0	0	-0.061452	0.070415	-11.988037	-0.00912	-59.909	-4.1255	-2.4114	4	1.827
111	1598.334	1	A	0	0	-0.061452	0.070415	-23.978069	-0.008107	-59.909	-27.5925	-12.784982	4	1.614
112	1611.765	20	B	0	15	0.937571	0.070415	8.877514	-0.00912	-59.909	1.8515	-31.794156	4	0.001
113	1619.278	1	A	0	0	-0.061452	0.070415	8.877514	-0.00912	-59.909	12.5735	-3.664344	4	2.075
114	1631.785	20	B	0	7	15.922929	0.070415	23.853329	-0.008107	-59.909	-5.2675	-13.382899	4	0.001
115	1639.093	1	A	0	0	-0.061452	0.070415	23.852331	-0.008107	-59.909	28.3945	-3.664344	4	1.856
116	1650.004	1	A	0	0	-0.061452	0.070415	-12.00101	-0.008107	-59.909	-5.0925	-2.95023	4	2.286
117	1661.816	20	B	12	0	-29.033143	0.070415	-20.966341	-0.00912	-59.909	1.7635	-45.08171	4	0.001
118	1668.616	1	A	0	0	-0.061452	0.070415	-20.968336	-0.00912	-59.909	-21.7915	-10.181892	4	1.779
119	1682.338	20	B	0	6	3.934643	0.070415	11.809409	-0.008107	-59.91	4.2245	-12.552544	4	0.001
120	1689.797	1	A	0	0	-0.061452	0.070415	11.8134	-0.00912	-59.909	11.9585	-7.43946	4	2.584
121	1700.688	1	A	0	0	-0.061452	0.070415	23.816406	-0.00912	-59.909	29.0095	-5.169535	4	4.192
122	1715.371	20	B	8	0	-35.027286	0.070415	-26.956866	-0.00912	-59.909	7.1245	-12.218244	4	0.001
123	1722.362	1	A	0	0	-0.061452	0.070415	-26.95986	-0.008107	-59.909	-33.1295	-13.614334	4	2.004
124	1732.89	20	B	0	11	-32.030214	0.070415	-24.070876	-0.00912	-59.909	1.9395	-12.134509	4	0.001
125	1741.556	1	A	0	0	-0.061452	0.070415	-24.046926	-0.00912	-59.909	-35.8535	-10.774029	4	3.206
126	1751.767	1	A	0	0	-0.061452	0.070415	11.7655	-0.00912	-59.909	13.5405	-10.181892	4	1.909
127	1761.988	1	A	0	0	-0.061452	0.070415	-6.008488	-0.00912	-59.909	-1.7525	-1.238653	4	2.663
128	1771.804	1	A	0	0	-0.061452	0.070415	17.716109	-0.00912	-59.909	18.6385	-7.871179	4	1.953
129	1785.446	20	B	14	0	-20.041929	0.070415	-12.000012	-0.00912	-59.909	-3.1585	-44.267472	4	0.001
130	1792.103	1	A	0	0	-0.061452	0.070415	-11.999014	-0.00912	-59.909	-11.7715	-9.07436	4	1.737
131	1802.091	1	A	0	0	-0.061452	0.070415	-23.959109	-0.00912	-59.909	-26.9765	-14.273997	4	2.007
132	1816.978	20	B	9	0	21.917071	0.070415	29.733085	-0.00912	-59.909	11.1675	-45.217588	4	0.001
133	1825.617	1	A	0	0	-0.061452	0.070415	29.754041	-0.00912	-59.909	40.1715	-12.701671	4	3.032
134	1835.497	20	B	0	16	15.922929	0.070415	23.935158	-0.00912	-59.909	-9.3985	1.190621	4	0.001
135	1844.211	1	A	0	0	-0.061452	0.070415	23.93416	-0.00912	-59.909	24.1755	-6.396208	4	2.706
136	1857.499	1	A	0	0	-0.061452	0.070415	-11.962091	-0.00912	-59.909	-13.0905	-10.520165	4	4.527
137	1868.53	20	B	18	0	-23.039	0.070415	-15.06962	-0.00912	-59.909	-3.6855	-64.908535	4	0.001
138	1876.344	1	A	0	0	-0.061452	0.070415	-15.000763	-0.008107	-59.909	-11.1565	-12.285295	4	2.341
139	1889.552	20	B	0	13	3.934643	0.070415	11.784461	-0.008107	-59.909	-2.5435	-83.253558	4	0.001
140	1896.455	1	A	0	0	-0.061452	0.070415	11.793442	-0.00912	-59.909	8.8825	-2.4114	4	1.926
141	1904.831	1	A	0	0	-0.061452	0.070415	23.870293	-0.00912	-59.909	23.2085	-8.216334	4	1.843
142	1916.964	1	A	0	0	-0.061452	0.070415	-17.993531	-0.00912	-59.909	-17.1335	-14.438649	4	3.397
143	1925.763	1	A	0	0	-0.061452	0.070415	5.835848	-0.008107	-59.909	7.1245	-3.039827	4	1.773
144	1939.103	20	B	11	0	-32.030214	0.070415	-23.958111	-0.008107	-59.909	-0.9615	-12.134509	4	0.001
145	1946.199	1	A	0	0	-0.061452	0.070415	-23.961104	-0.00912	-59.909	-34.0085	-14.84848	4	2.155
146	1956.555	1	A	0	0	-0.061452	0.070415	11.805417	-0.00912	-59.909	10.0255	-0.966113	4	1.857
147	1968.134	20	B	0	10	-11.050714	0.070415	-3.016718	-0.008107	-59.909	10.9035	-12.051662	4	0.001
148	1975.862	1	A	0	0	-0.061452	0.070415	-3.024701	-0.00912	-59.909	0.3575	0.036784	4	2.254
149	1986.654	20	B	6	0	-20.041929	0.070415	-12.012985	-0.008107	-59.909	-6.4105	-12.051662	4	0.001
150	1994.049	1	A	0	0	-0.061452	0.070415	-12.007995	-0.00912	-59.909	-9.3985	-3.664344	4	2.929
151	2005.496	1	A	0	0	-0.061452	0.070415	-23.978069	-0.008107	-59.909	-25.7465	-13.697085	4	3.903
152	2018.186	20	B	0	17	6.931714	0.070415	14.796189	-0.008107	-59.909	6.5975	-12.134509	4	0.001
153	2024.305	1	A	0	0	-0.061452	0.070415	14.799183	-0.00912	-59.909	14.4195	-3.842539	4	2.234
154	2036.204	20	B	15	0	15.922929	0.070415	23.812414	-0.00912	-59.909	14.4195	-12.385522	4	0.001
155	2042.895	1	A	0	0	-0.061452	0.070415	23.856323	-0.00912	-59.909	21.3625	-5.959684	4	2.241
156	2055.942	1	A	0	0	-0.061452	0.070415	-11.995022	-0.008107	-59.909	-15.9905	-8.130129	4	4.292
157	2069.496	1	A	0	0	-0.061452	0.070415	17.711119	-0.00912	-59.909	27.3395	-16.072536	4	4.807
158	2078.814	1	A	0	0	-0.061452	0.070415	5.96458	-0.008107	-59.909	0.9725	-1.509625	4	2.129
159	2088.757	20	B	0	12	3.934643	0.070415	11.758515	-0.00912	-59.909	0.9725	-11.967799	4	0.001
160	2096.315	1	A	0	0	-0.061452	0.070415	11.78945	-0.00912	-59.909	3.3455	-0.42045	4	2.074
161	2105.79	1	A	0	0	-0.061452	0.070415	23.868298	-0.00912	-59.909	23.0325	-4.28599	4	2.086
162	2118.789	20	B	0	8	-17.044857	0.070415	-9.050154	-0.00912	-59.909	4.0485	-49.554552	4	0.001
163	2126.172	1	A	0	0	-0.061452	0.070415	-9.044167	-0.00912	-59.909	-3.4225	0.402611	4	2.419
164	2138.309	20	B	17	0	-32.030214	0.070415	-23.956115	-0.00912	-59.909	-3.4225	-12.301915	4	0.001
165	2146.42	1	A	0	0	-0.061452	0.070415	-23.962102	-0.00912	-59.909	-28.5585	-10.520165	4	2.607
166	2156.627	1	A	0	0	-0.061452	0.070415	11.862298	-0.00912	-59.909	9.8495	-2.4114	4	1.828
167	2168.841	20	B	0	9	18.92	0.070415	26.773248	-0.00912	-59.909	1.5875	-43.995324	4	0.001
168	2177.425	1	A	0	0	-0.061452	0.070415	26.779236	-0.00912	-59.909	23.9995	-3.396612	4	2.619
169	2191.363	20	B	0	14	-20.041929	0.070415	-11.981051	-0.00912	-59.909	4.3125	-46.03167	4	0.001
170	2198.585	1	A	0	0	-0.061452	0.070415	-11.992028	-0.008107	-59.909	-11.2445	-2.142209	4	1.785
171	2209.203	1	A	0	0	-0.061452	0.070415	-23.976073	-0.008107	-59.909	-34.8875	-14.273997	4	2.791
172	2218.642	1	A	0	0	-0.061452	0.070415	-6.11327	-0.00912	-59.909	-6.0585	-0.601886	4	1.768
173	2227.846	1	A	0	0	-0.061452	0.070415	-18.014487	-0.00912	-59.909	-28.6465	-15.828407	4	2.003
174	2242.416	20	B	10	0	15.922929	0.070415	23.847341	-0.00912	-59.909	6.3335	-30.216948	4	0.001
175	2251.326	1	A	0	0	-0.061452	0.070415	23.845345	-0.00912	-59.909	28.7455	-3.930537	4	2.491
176	2261.055	1	A	0	0	-0.061452	0.070415	-11.999014	-0.00912	-59.909	-9.5745	-1.961769	4	1.67
177	2273.948	20	B	0	18	-38.024357	0.070415	-29.976578	-0.008107	-59.909	4.0485	-11.967799	4	0.001
178	2283.311	1	A	0	0	-0.061452	0.070415	-29.979572	-0.00912	-59.909	-34.8875	-15.258018	4	2.918
179	2297.471	20	B	16	0	3.934643	0.070415	11.805417	-0.008107	-59.909	0.7965	-12.301915	4	0.001
180	2305.993	1	A	0	0	-0.061452	0.070415	11.814398	-0.00912	-59.909	5.9825	-1.32938	4	2.596
181	2314.511	1	A	0	0	-0.061452	0.070415	23.815408	-0.008107	-59.909	24.6145	-2.4114	4	1.644
182	2327.503	20	B	0	5	-5.056571	0.070415	2.965824	-0.008107	-59.909	-2.0155	-40.584986	4	0.001
183	2334.892	1	A	0	0	-0.061452	0.070415	2.960834	-0.00912	-59.909	-0.1705	-1.057019	4	2.428
184	2347.523	20	B	13	0	-32.030214	0.070415	-23.972082	-0.00912	-59.909	-0.1705	-13.300053	4	0.001
185	2354.225	1	A	0	0	-0.061452	0.070415	-23.971084	-0.00912	-59.909	-34.4475	-13.862435	4	2.258
186	2364.386	1	A	0	0	-0.061452	0.070415	11.78945	-0.00912	-59.909	9.4095	-4.463365	4	1.939
187	2376.053	20	B	5	0	12.925857	0.070415	20.82264	-0.00912	-59.909	-0.5215	-49.080412	4	0.001
188	2383.642	1	A	0	0	-0.061452	0.070415	20.864553	-0.008107	-59.909	25.9335	-11.699813	4	1.693
189	2392.298	1	A	0	0	-0.061452	0.070415	5.963582	-0.00912	-59.909	3.2575	-1.600173	4	1.153
190	2401.521	1	A	0	0	-0.061452	0.070415	14.75727	-0.00912	-59.909	11.3435	-5.081342	4	1.523
191	2412.329	1	A	0	0	-0.061452	0.070415	-23.951125	-0.00912	-59.909	-31.9865	-15.339779	4	1.867
192	2421.019	1	A	0	0	-0.061452	0.070415	-15.163424	-0.00912	-59.909	-12.1235	-10.181892	4	1.482
193	2430.952	1	A	0	0	-0.061452	0.070415	-6.168156	-0.008107	-59.909	-3.2465	-3.753471	4	2.44
194	2439.851	1	A	0	0	-0.061452	0.070415	14.897977	-0.00912	-59.909	9.6735	-1.961769	4	1.338
195	2449.189	1	A	0	0	-0.061452	0.070415	-17.999519	-0.00912	-59.909	-11.1565	-1.147866	4	1.643
196	2460.387	1	A	0	0	-0.061452	0.070415	29.751048	-0.00912	-59.909	36.9195	-3.217828	4	1.261
197	2470.789	1	A	0	0	-0.061452	0.070415	-3.014722	-0.00912	-59.909	-0.6975	-0.966113	4	2.248
198	2480.292	1	A	0	0	-0.061452	0.070415	-15.029703	-0.00912	-59.909	-7.6405	-3.396612	4	1.717
199	2492.94	1	A	0	0	-0.061452	0.070415	17.862803	-0.00912	-59.909	13.9805	-3.039827	4	1.898
200	2502.71	1	A	0	0	-0.061452	0.070415	8.944375	-0.008107	-59.909	2.5545	-1.238653	4	2.099
201	2515.218	1	A	0	0	-0.061452	0.070415	-29.982566	-0.00912	-59.909	-32.7775	-17.204347	4	2.559
202	2526.25	1	A	0	0	-0.061452	0.070415	23.859316	-0.00912	-59.909	28.9215	-1.871459	4	1.621
203	2537.184	1	A	0	0	-0.061452	0.070415	-9.045165	-0.00912	-59.909	-2.0155	-0.511716	4	2.078
204	2550.038	1	A	0	0	-0.061452	0.070415	26.892999	-0.00912	-59.909	28.1305	-4.10838	4	1.92
205	2561.049	1	A	0	0	-0.061452	0.070415	-5.982542	-0.00912	-59.909	-1.4005	-1.78109	4	2.353
206	2569.573	1	A	0	0	-0.061452	0.070415	5.859798	-0.00912	-59.909	0.7085	-1.871459	4	1.851
207	2580.4	1	A	0	0	-0.061452	0.070415	-14.979807	-0.00912	-59.909	-20.1215	-10.858543	4	1.714
208	2589.903	1	A	0	0	-0.061452	0.070415	2.864036	-0.00912	-59.909	0.2695	-0.601886	4	1.717
209	2598.755	1	A	0	0	-0.061452	0.070415	20.811663	-0.00912	-59.909	23.5605	-6.047302	4	1.565
210	2609.041	1	A	0	0	-0.061452	0.070415	-11.99602	-0.00912	-59.909	-7.2895	-3.930537	4	1.841
211	2619.491	1	A	0	0	-0.061452	0.070415	11.824377	-0.00912	-59.909	12.3985	-4.90478	4	1.801
212	2631.14	1	A	0	0	-0.061452	0.070415	-20.955363	-0.00912	-59.909	-23.8125	-15.339779	4	1.978
213	2641.462	1	A	0	0	-0.061452	0.070415	5.88275	-0.00912	-59.909	-0.6095	-1.509625	4	1.749
214	2650.526	1	A	0	0	-0.061452	0.070415	-6.009486	-0.00912	-59.909	-2.2795	-0.601886	4	1.804
215	2659.959	1	A	0	0	-0.061452	0.070415	-26.982812	-0.00912	-59.909	-28.8225	-16.963111	4	1.739
216	2671.42	1	A	0	0	-0.061452	0.070415	14.897977	-0.00912	-59.909	15.7375	-2.770857	4	1.663
