# Supplementary material for: Multiple time scales of the ventriloquism aftereffect
Source: PLoS One. 2018 Aug 1;13(8):e0200930. doi: 10.1371/journal.pone.0200930 (PMC6070234; doi:10.1371/journal.pone.0200930)
Supplement: S1 File — Data are provided as .csv files, and can be readily parsed by BuildRecalibrationInputVector.m. All analyses were conducted with MATLAB 2017b. Computational modeling requires the System Identification Toolbox, and can be run by calling EstimateModelParameters.m. (ZIP) [file pone.0200930.s001.zip › Supplemental Model Files/Recalibration Data/NHS Ventriloquism_Aftereffect_Plus8_Double.csv]

Trial	ExperLength	NumStimReps	StimType	VisOddballRepNum	AudOddballRepNum	Galvo Az	Galvo El	Outer Az	Outer El	Inner Az	Pointer Az	Pointer El	StimRepRate	RespTime
1	9.94	1	A	0	0	0.085548	-2.069618	5.852261	-0.008101	-59.91	3.1365	-4.640507	4	2.566
2	20.925	1	A	0	0	0.085548	-2.069618	14.764202	-0.008101	-59.91	6.0365	-10.096949	4	3.075
3	32.301	1	A	0	0	0.085548	-2.069618	-23.962178	-0.008101	-59.91	-28.9435	-13.448681	4	2.854
4	40.773	1	A	0	0	0.085548	-2.069618	-15.114022	-0.008101	-59.91	-20.0665	-15.012442	4	2.378
5	50.673	1	A	0	0	0.085548	-2.069618	-6.130323	-0.008101	-59.91	-1.9615	-3.396612	4	2.297
6	61.718	1	A	0	0	0.085548	-2.069618	14.800081	-0.008101	-59.911	14.3865	-9.07436	4	2.832
7	73.736	1	A	0	0	0.085548	-2.069618	-17.981351	-0.008101	-59.91	-17.2545	-11.615828	4	2.179
8	86.468	1	A	0	0	0.085548	-2.069618	29.698829	-0.008101	-59.91	32.5795	-12.034279	4	2.533
9	98.948	1	A	0	0	0.085548	-2.069618	-3.022804	-0.008101	-59.91	-0.0275	-0.601886	4	2.538
10	107.734	1	A	0	0	0.085548	-2.069618	-14.983462	-0.008101	-59.91	-16.7265	-7.179163	4	2.768
11	122.02	1	A	0	0	0.085548	-2.069618	17.884677	-0.008101	-59.91	16.8475	-12.784982	4	3.087
12	130.626	1	A	0	0	0.085548	-2.069618	8.879052	-0.008101	-59.911	0.1485	-1.147866	4	2.14
13	140.613	1	A	0	0	0.085548	-2.069618	-29.917093	-0.008101	-59.91	-30.3495	-15.176208	4	2.117
14	152.988	1	A	0	0	0.085548	-2.069618	23.776804	-0.008101	-59.912	23.0875	-14.109147	4	2.038
15	164.29	1	A	0	0	0.085548	-2.069618	-9.000642	-0.008101	-59.91	-0.9945	-1.32938	4	1.818
16	178	1	A	0	0	0.085548	-2.069618	26.812564	-0.008101	-59.91	29.8555	-13.448681	4	1.979
17	188.06	1	A	0	0	0.085548	-2.069618	-6.01571	-0.008101	-59.91	-1.6095	-0.784119	4	1.524
18	198.171	1	A	0	0	0.085548	-2.069618	5.851264	-0.008101	-59.91	0.2365	-0.784119	4	2.092
19	209.061	1	A	0	0	0.085548	-2.069618	-14.949577	-0.008101	-59.91	-19.0995	-15.665414	4	2.043
20	219.643	1	A	0	0	0.085548	-2.069618	2.871315	-0.008101	-59.91	-0.2915	-0.329124	4	2.572
21	229.359	1	A	0	0	0.085548	-2.069618	20.746026	-0.008101	-59.91	14.7385	-6.222366	4	2.823
22	239.986	1	A	0	0	0.085548	-2.069618	-11.971621	-0.008101	-59.91	-1.9615	-1.78109	4	1.922
23	250.601	1	A	0	0	0.085548	-2.069618	11.7703	-0.008101	-59.91	6.6525	-9.926899	4	2.306
24	263.581	1	A	0	0	0.085548	-2.069618	-20.941367	-0.008101	-59.91	-22.7915	-18.806387	4	2.452
25	273.451	1	A	0	0	0.085548	-2.069618	5.831332	-0.008101	-59.91	0.4115	-6.832299	4	2.361
26	282.198	1	A	0	0	0.085548	-2.069618	-6.019696	-0.008101	-59.91	-2.5765	-5.257671	4	2.055
27	291.781	1	A	0	0	0.085548	-2.069618	-26.933158	-0.008101	-59.91	-34.8325	-16.963111	4	2.157
28	304.915	1	A	0	0	0.085548	-2.069618	14.816027	-0.008101	-59.91	17.5505	-13.034605	4	2.765
29	443.825	20	B	7	0	-3.968705	-2.069618	-11.959661	-0.008101	-59.91	-4.0705	-13.217143	4	0.001
30	451.714	1	A	0	0	0.085548	-2.069618	-11.964645	-0.008101	-59.91	-10.3985	-14.767358	4	2.907
31	462.353	1	A	0	0	0.085548	-2.069618	-23.969155	-0.008101	-59.91	-21.7365	-17.766846	4	3.572
32	475.857	20	B	0	15	17.31612	-2.069618	8.795334	-0.008101	-59.91	4.1915	-66.203277	4	0.001
33	483.664	1	A	0	0	0.085548	-2.069618	8.808291	-0.008101	-59.91	8.1465	-14.356348	4	2.875
34	495.377	20	B	0	7	32.519567	-2.069618	23.766837	-0.008101	-59.91	-1.2575	-12.218244	4	0.001
35	504.255	1	A	0	0	0.085548	-2.069618	23.851551	-0.008101	-59.91	24.4065	-16.235051	4	2.895
36	515.341	1	A	0	0	0.085548	-2.069618	-11.985574	-0.008101	-59.91	-9.3435	-11.026454	4	2.984
37	525.909	20	B	12	0	-13.090773	-2.069618	-20.932397	-0.008101	-59.91	8.1465	-12.051662	4	0.001
38	533.727	1	A	0	0	0.085548	-2.069618	-20.940371	-0.008101	-59.91	-16.5505	-16.235051	4	2.351
39	546.43	20	B	0	6	20.35681	-2.069618	11.76133	-0.008101	-59.91	7.1795	-13.217143	4	0.001
40	578.955	1	A	0	0	0.085548	-2.069618	11.813156	-0.008101	-59.91	12.6285	-14.109147	4	2.093
41	588.614	1	A	0	0	0.085548	-2.069618	23.785773	-0.008101	-59.91	22.5605	-10.689461	4	2.227
42	601.979	20	B	8	0	-19.172151	-2.069618	-26.914221	-0.008101	-59.91	0.5875	-11.967799	4	0.001
43	608.308	1	A	0	0	0.085548	-2.069618	-26.922194	-0.008101	-59.91	-22.9665	-17.687409	4	2.859
44	617.997	20	B	0	11	-16.131462	-2.069618	-24.053869	-0.008101	-59.91	-4.8615	-0.587529	4	0.001
45	626.408	1	A	0	0	0.085548	-2.069618	-24.053869	-0.008101	-59.91	-16.9905	-17.123675	4	1.98
46	637.661	1	A	0	0	0.085548	-2.069618	11.766314	-0.008101	-59.91	13.3315	-9.756633	4	2.185
47	647.526	1	A	0	0	0.085548	-2.069618	-6.01272	-0.008101	-59.91	-1.7855	-5.608638	4	2.534
48	657.231	1	A	0	0	0.085548	-2.069618	17.628541	-0.008101	-59.91	11.9255	-7.785733	4	2.755
49	671.051	20	B	14	0	-3.968705	-2.069618	-11.959661	-0.008101	-59.91	-2.9275	-12.802598	4	0.001
50	678.681	1	A	0	0	0.085548	-2.069618	-11.964645	-0.008101	-59.91	-5.6525	-16.315315	4	2.613
51	687.108	1	A	0	0	0.085548	-2.069618	-23.977128	-0.008101	-59.91	-22.4395	-15.909831	4	2.079
52	702.583	20	B	9	0	38.600945	-2.069618	29.699826	-0.008101	-59.91	-8.7285	-13.051136	4	0.001
53	709.487	1	A	0	0	0.085548	-2.069618	29.716769	-0.008101	-59.91	37.9415	-16.477546	4	1.975
54	720.603	20	B	0	16	32.519567	-2.069618	23.935269	-0.008101	-59.91	-2.0485	-32.719631	4	0.001
55	726.607	1	A	0	0	0.085548	-2.069618	23.852548	-0.008101	-59.91	23.8785	-13.282826	4	2.04
56	736.971	1	A	0	0	0.085548	-2.069618	-11.955675	-0.008101	-59.91	-14.0025	-16.963111	4	1.875
57	748.632	20	B	18	0	-7.009394	-2.069618	-14.978479	-0.008101	-59.91	-4.2465	-12.385522	4	0.001
58	758.473	1	A	0	0	0.085548	-2.069618	-14.979476	-0.008101	-59.91	-13.3865	-16.235051	4	2.386
59	771.155	20	B	0	13	20.35681	-2.069618	11.77329	-0.008101	-59.91	5.3335	-59.477396	4	0.001
60	778.033	1	A	0	0	0.085548	-2.069618	11.778273	-0.008101	-59.91	15.0895	-15.503157	4	2.949
61	815.26	1	A	0	0	0.085548	-2.069618	23.809693	-0.008101	-59.91	27.8335	-14.930485	4	1.654
62	827.599	1	A	0	0	0.085548	-2.069618	-17.991317	-0.008101	-59.91	-14.6175	-16.8823	4	2.427
63	838.896	1	A	0	0	0.085548	-2.069618	5.853258	-0.008101	-59.91	3.4885	-11.53179	4	2.763
64	851.733	20	B	11	0	-16.131462	-2.069618	-23.953209	-0.008101	-59.91	2.8725	-13.217143	4	0.001
65	859.555	1	A	0	0	0.085548	-2.069618	-23.956198	-0.008101	-59.91	-20.5935	-15.665414	4	2.379
66	870.8	1	A	0	0	0.085548	-2.069618	11.754354	-0.008101	-59.91	11.1345	-11.4477	4	2.126
67	882.264	20	B	0	10	5.153363	-2.069618	-3.028784	-0.008101	-59.91	7.0915	-61.645134	4	0.001
68	890.264	1	A	0	0	0.085548	-2.069618	-3.030778	-0.008101	-59.91	-0.6425	-1.32938	4	4.057
69	901.784	20	B	6	0	-3.968705	-2.069618	-11.988564	-0.008101	-59.91	-0.6425	-12.051662	4	0.001
70	909.253	1	A	0	0	0.085548	-2.069618	-11.993547	-0.008101	-59.91	-1.4335	-2.681082	4	2.067
71	918.86	1	A	0	0	0.085548	-2.069618	-23.986098	-0.008101	-59.91	-16.9905	-13.365779	4	2.139
72	932.816	20	B	0	17	23.397499	-2.069618	14.798088	-0.008101	-59.91	0.1485	-12.968038	4	0.001
73	940.23	1	A	0	0	0.085548	-2.069618	14.796094	-0.008101	-59.91	13.1565	-9.500826	4	1.997
74	951.837	20	B	15	0	32.519567	-2.069618	23.834609	-0.008101	-59.91	0.4115	-45.014534	4	0.001
75	957.827	1	A	0	0	0.085548	-2.069618	23.811686	-0.008101	-59.91	19.5725	-14.191597	4	1.548
76	968.445	1	A	0	0	0.085548	-2.069618	-11.997534	-0.008101	-59.91	-7.4985	-8.988708	4	2.123
77	977.982	1	A	0	0	0.085548	-2.069618	17.681363	-0.008101	-59.91	12.5405	-6.48354	4	1.691
78	987.695	1	A	0	0	0.085548	-2.069618	5.932989	-0.008101	-59.91	1.0275	-2.4114	4	2.861
79	997.885	20	B	0	12	20.35681	-2.069618	11.798206	-0.008101	-59.91	-3.8945	-50.300373	4	0.001
80	1005.045	1	A	0	0	0.085548	-2.069618	11.801196	-0.008101	-59.91	7.8825	-9.756633	4	3.253
81	1015.23	1	A	0	0	0.085548	-2.069618	23.778797	-0.008101	-59.91	25.7245	-11.950502	4	1.898
82	1027.916	20	B	0	8	-0.928015	-2.069618	-9.010608	-0.008101	-59.91	3.4885	-67.363356	4	0.001
83	1034.341	1	A	0	0	0.085548	-2.069618	-9.013598	-0.008101	-59.91	-9.3435	-15.991208	4	2.513
84	1045.936	20	B	17	0	-16.131462	-2.069618	-23.972145	-0.008101	-59.91	-9.3435	-12.71931	4	0.001
85	1053.61	1	A	0	0	0.085548	-2.069618	-23.978125	-0.008101	-59.91	-27.3615	-14.84848	4	2.235
86	1065.392	1	A	0	0	0.085548	-2.069618	11.757344	-0.008101	-59.91	7.4435	-7.699249	4	2.975
87	1076.967	20	B	0	9	35.560256	-2.069618	26.756753	-0.008101	-59.91	-5.3885	-69.490872	4	0.001
88	1085.115	1	A	0	0	0.085548	-2.069618	26.757749	-0.008101	-59.909	32.1405	-15.012442	4	3.689
89	1099.49	20	B	0	14	-3.968705	-2.069618	-11.967635	-0.008101	-59.91	-0.8185	-12.051662	4	0.001
90	1106.47	1	A	0	0	0.085548	-2.069618	-11.975608	-0.008101	-59.909	-2.7525	-2.4114	4	2.545
91	1115.797	1	A	0	0	0.085548	-2.069618	-23.978125	-0.008101	-59.909	-26.8345	-16.558591	4	2.297
92	1124.475	1	A	0	0	0.085548	-2.069618	-6.129326	-0.008101	-59.909	-1.6975	-3.753471	4	2.074
93	1133.762	1	A	0	0	0.085548	-2.069618	-18.019223	-0.008101	-59.91	-16.1995	-14.356348	4	1.812
94	1147.04	20	B	10	0	32.519567	-2.069618	23.809693	-0.008101	-59.91	1.9065	-13.217143	4	0.001
95	1154.113	1	A	0	0	0.085548	-2.069618	23.806703	-0.008101	-59.91	25.2845	-8.474616	4	2.15
96	1163.459	1	A	0	0	0.085548	-2.069618	-11.999527	-0.008101	-59.91	-4.7735	-4.019488	4	1.491
97	1175.57	20	B	0	18	-22.21284	-2.069618	-29.866264	-0.008101	-59.91	-2.7525	-75.546574	4	0.001
98	1183.847	1	A	0	0	0.085548	-2.069618	-29.89118	-0.008101	-59.91	-24.1975	-14.109147	4	2.83
99	1197.592	20	B	16	0	20.35681	-2.069618	11.793223	-0.008101	-59.909	-2.9275	-13.134171	4	0.001
100	1204.674	1	A	0	0	0.085548	-2.069618	11.792226	-0.008101	-59.909	10.1675	-14.767358	4	2.16
101	1214.489	1	A	0	0	0.085548	-2.069618	23.828629	-0.008101	-59.91	24.7575	-14.027584	4	2.486
102	1227.124	20	B	0	5	11.234742	-2.069618	2.977956	-0.008101	-59.91	1.3785	-63.766601	4	0.001
103	1233.925	1	A	0	0	0.085548	-2.069618	2.975962	-0.008101	-59.91	5.5975	-16.720539	4	1.897
104	1246.644	20	B	13	0	-16.131462	-2.069618	-23.952212	-0.008101	-59.91	-1.7855	-12.884877	4	0.001
105	1253.79	1	A	0	0	0.085548	-2.069618	-23.958192	-0.008101	-59.909	-19.6275	-16.720539	4	2.744
106	1265.538	1	A	0	0	0.085548	-2.069618	11.834085	-0.008101	-59.909	13.0685	-13.282826	4	2.989
107	1276.675	20	B	5	0	29.478877	-2.069618	20.784895	-0.008101	-59.909	5.8615	-12.968038	4	0.001
108	1284.872	1	A	0	0	0.085548	-2.069618	20.813797	-0.008101	-59.91	20.3635	-13.945035	4	2.771
109	1602.569	20	B	7	0	-3.968705	-2.069618	-11.976604	-0.008101	-59.909	4.7185	-12.134509	4	0.001
110	1609.127	1	A	0	0	0.085548	-2.069618	-11.980591	-0.008101	-59.909	0.0605	-1.600173	4	2.625
111	1618.977	1	A	0	0	0.085548	-2.069618	-23.951215	-0.009113	-59.91	-20.6815	-13.200765	4	1.988
112	1632.6	20	B	0	15	17.31612	-2.069618	8.787361	-0.008101	-59.91	-3.1035	-13.134171	4	0.001
113	1639.896	1	A	0	0	0.085548	-2.069618	8.794338	-0.008101	-59.91	12.1895	-12.201675	4	2.28
114	1651.119	20	B	0	7	32.519567	-2.069618	23.796736	-0.008101	-59.91	12.1015	-11.967799	4	0.001
115	1658.378	1	A	0	0	0.085548	-2.069618	23.793746	-0.008101	-59.91	30.2065	-12.285295	4	3.256
116	1670.522	1	A	0	0	0.085548	-2.069618	-11.964645	-0.008101	-59.91	-5.3005	-5.257671	4	2.874
117	1682.651	20	B	12	0	-13.090773	-2.069618	-20.945354	-0.008101	-59.909	-3.9825	-13.382899	4	0.001
118	1690.33	1	A	0	0	0.085548	-2.069618	-20.97326	-0.008101	-59.909	-16.8145	-14.191597	4	3.244
119	1704.173	20	B	0	6	20.35681	-2.069618	11.810166	-0.008101	-59.91	2.52133	-54.381313	4	0.001
120	1712.295	1	A	0	0	0.085548	-2.069618	11.809169	-0.008101	-59.909	10.1675	-2.052019	4	2.725
121	1721.665	1	A	0	0	0.085548	-2.069618	23.834609	-0.008101	-59.91	21.8575	-6.832299	4	2.051
122	1736.205	20	B	8	0	-19.172151	-2.069618	-26.939137	-0.008101	-59.91	-2.7525	-12.301915	4	0.001
123	1744.785	1	A	0	0	0.085548	-2.069618	-26.940134	-0.008101	-59.909	-19.8025	-6.832299	4	3.629
124	1757	20	B	0	11	-16.131462	-2.069618	-23.919323	0	-60	-1.17008	-12.718969	4	0.001
125	1769.795	1	A	0	0	0.085548	-2.069618	11.768307	-0.008101	-59.909	8.0585	-2.052019	4	3.615
126	1776.886	1	A	0	0	0.085548	-2.069618	11.808172	-0.008101	-59.909	9.5525	-2.142209	4	1.663
127	1786.911	1	A	0	0	0.085548	-2.069618	-6.024679	-0.009113	-59.91	-0.9945	-5.784276	4	1.679
128	1795.813	1	A	0	0	0.085548	-2.069618	17.660433	-0.008101	-59.91	12.6285	-2.052019	4	1.141
129	1808.78	20	B	14	0	-3.968705	-2.069618	-11.972618	-0.008101	-59.909	2.2575	-40.104414	4	0.001
130	1814.895	1	A	0	0	0.085548	-2.069618	-11.976604	-0.008101	-59.909	-3.8065	-4.019488	4	1.684
131	1824.565	1	A	0	0	0.085548	-2.069618	-23.963175	-0.008101	-59.909	-23.5825	-11.782793	4	1.858
132	1839.311	20	B	9	0	38.600945	-2.069618	29.697833	-0.008101	-59.909	0.2365	-11.967799	4	0.001
133	1848.032	1	A	0	0	0.085548	-2.069618	29.717765	-0.009113	-59.909	34.8655	-13.862435	4	3.768
134	1857.831	20	B	0	16	32.519567	-2.069618	23.940252	-0.009113	-59.909	-3.8065	-41.542521	4	0.001
135	1865.137	1	A	0	0	0.085548	-2.069618	23.855538	-0.008101	-59.91	30.6465	-8.043868	4	2.27
136	1875.749	1	A	0	0	0.085548	-2.069618	-11.973614	-0.008101	-59.911	-4.5975	-4.99309	4	1.946
137	1885.86	20	B	18	0	-7.009394	-2.069618	-14.968513	-0.008101	-59.911	-2.6645	-46.235288	4	0.001
138	1892.49	1	A	0	0	0.085548	-2.069618	-14.984459	-0.008101	-59.909	-5.8285	-4.463365	4	1.705
139	1904.38	20	B	0	13	20.35681	-2.069618	11.809169	-0.008101	-59.909	-3.7185	-23.652088	4	0.001
140	1912.215	1	A	0	0	0.085548	-2.069618	11.807176	-0.008101	-59.909	4.9825	-1.509625	4	2.427
141	1921.619	1	A	0	0	0.085548	-2.069618	23.77182	-0.008101	-59.91	21.2425	-2.501354	4	1.79
142	1934.461	1	A	0	0	0.085548	-2.069618	-17.985337	-0.008101	-59.91	-19.0995	-4.727986	4	2.12
143	1944.718	1	A	0	0	0.085548	-2.069618	5.819372	-0.008101	-59.91	2.7845	-0.693033	4	3.294
144	1958.434	20	B	11	0	-16.131462	-2.069618	-23.927296	-0.008101	-59.91	0.8515	-13.134171	4	0.001
145	1965.819	1	A	0	0	0.085548	-2.069618	-23.949222	-0.008101	-59.91	-17.2545	-11.615828	4	2.876
146	1976.585	1	A	0	0	0.085548	-2.069618	11.76133	-0.008101	-59.91	15.0895	-2.591247	4	2.704
147	1988.466	20	B	0	10	5.153363	-2.069618	-3.025794	-0.008101	-59.91	-2.8395	-53.017852	4	0.001
148	1997.101	1	A	0	0	0.085548	-2.069618	-3.029781	-0.008101	-59.911	1.1155	-1.78109	4	3.187
149	2008.487	20	B	6	0	-3.968705	-2.069618	-12.006503	-0.009113	-59.91	-3.3675	-50.571982	4	0.001
150	2015.038	1	A	0	0	0.085548	-2.069618	-12.0075	-0.008101	-59.91	-2.3125	-3.128348	4	2.025
151	2023.979	1	A	0	0	0.085548	-2.069618	-23.992077	-0.008101	-59.91	-17.7815	-14.438649	4	2.067
152	2038.518	20	B	0	17	23.397499	-2.069618	14.82998	-0.008101	-59.91	-4.0705	-12.71931	4	0.001
153	2045.462	1	A	0	0	0.085548	-2.069618	14.828984	-0.008101	-59.91	16.4955	-3.664344	4	2.034
154	2057.538	20	B	15	0	32.519567	-2.069618	23.782783	-0.008101	-59.91	5.4215	-47.115776	4	0.001
155	2064.671	1	A	0	0	0.085548	-2.069618	23.79873	-0.008101	-59.91	31.7015	-15.012442	4	1.736
156	2074.996	1	A	0	0	0.085548	-2.069618	-12.01348	-0.009113	-59.91	-6.9705	-8.560598	4	1.544
157	2087.576	1	A	0	0	0.085548	-2.069618	17.716245	-0.008101	-59.91	16.0565	-14.273997	4	2.577
158	2097.554	1	A	0	0	0.085548	-2.069618	5.941958	-0.008101	-59.91	5.6855	-5.608638	4	2.591
159	2109.091	20	B	0	12	20.35681	-2.069618	11.783256	-0.008101	-59.91	5.6855	-12.218244	4	0.001
160	2116.565	1	A	0	0	0.085548	-2.069618	11.798206	-0.008101	-59.909	8.6735	-4.551965	4	1.599
161	2126.843	1	A	0	0	0.085548	-2.069618	23.782783	-0.008101	-59.909	21.9455	-7.785733	4	2.355
162	2140.122	20	B	0	8	-0.928015	-2.069618	-9.030541	-0.008101	-59.909	9.1135	-13.134171	4	0.001
163	2146.755	1	A	0	0	0.085548	-2.069618	-9.022568	-0.008101	-59.909	-0.6425	-3.485915	4	1.76
164	2158.642	20	B	17	0	-16.131462	-2.069618	-23.978125	-0.009113	-59.91	-0.6425	-12.552544	4	0.001
165	2165.789	1	A	0	0	0.085548	-2.069618	-23.970151	-0.008101	-59.909	-11.1895	-11.782793	4	1.768
166	2177.155	1	A	0	0	0.085548	-2.069618	11.799203	-0.008101	-59.909	7.4435	-4.019488	4	2.109
167	2189.674	20	B	0	9	35.560256	-2.069618	26.705924	-0.008101	-59.91	-3.7185	-12.134509	4	0.001
168	2197.013	1	A	0	0	0.085548	-2.069618	26.778679	-0.008101	-59.91	38.2925	-13.448681	4	1.933
169	2210.696	20	B	0	14	-3.968705	-2.069618	-12.005507	-0.008101	-59.909	-0.3795	-22.664562	4	0.001
170	2218.616	1	A	0	0	0.085548	-2.069618	-12.00451	-0.009113	-59.909	-1.8735	-3.485915	4	3.03
171	2228.925	1	A	0	0	0.085548	-2.069618	-23.952212	-0.008101	-59.91	-22.3515	-13.945035	4	2.309
172	2238.36	1	A	0	0	0.085548	-2.069618	-6.166202	-0.008101	-59.909	-0.0275	-0.511716	4	2.071
173	2247.203	1	A	0	0	0.085548	-2.069618	-17.975371	-0.008101	-59.91	-15.9355	-15.665414	4	1.608
174	2262.248	20	B	10	0	32.519567	-2.069618	23.77182	-0.008101	-59.91	-4.3345	-12.552544	4	0.001
175	2268.463	1	A	0	0	0.085548	-2.069618	23.776804	-0.008101	-59.91	30.4705	-17.284972	4	1.843
176	2279	1	A	0	0	0.085548	-2.069618	-11.969628	-0.008101	-59.909	-7.3225	-6.919347	4	2.336
177	2290.778	20	B	0	18	-22.21284	-2.069618	-29.917093	-0.008101	-59.909	7.1795	-12.968038	4	0.001
178	2297.697	1	A	0	0	0.085548	-2.069618	-29.917093	-0.008101	-59.909	-29.1195	-13.697085	4	2.037
179	2311.8	20	B	16	0	20.35681	-2.069618	11.815149	-0.008101	-59.909	2.5215	-12.218244	4	0.001
180	2319.718	1	A	0	0	0.085548	-2.069618	11.813156	-0.008101	-59.91	9.3765	-2.052019	4	2.519
181	2329.933	1	A	0	0	0.085548	-2.069618	23.822649	-0.009113	-59.91	31.7015	-15.339779	4	2.208
182	2342.831	20	B	0	5	11.234742	-2.069618	2.964999	-0.008101	-59.91	3.5765	-13.134171	4	0.001
183	2349.257	1	A	0	0	0.085548	-2.069618	2.963006	-0.008101	-59.909	3.6635	-0.054784	4	1.566
184	2361.351	20	B	13	0	-16.131462	-2.069618	-23.946232	-0.008101	-59.91	3.6635	-13.217143	4	0.001
185	2368.502	1	A	0	0	0.085548	-2.069618	-23.951215	-0.008101	-59.91	-18.0455	-6.134863	4	1.748
186	2378.046	1	A	0	0	0.085548	-2.069618	11.76731	-0.008101	-59.91	8.2345	-2.321388	4	1.743
187	2389.38	20	B	5	0	29.478877	-2.069618	20.812801	-0.008101	-59.91	3.5765	-12.469065	4	0.001
188	2395.696	1	A	0	0	0.085548	-2.069618	20.811804	-0.008101	-59.909	12.8925	-1.78109	4	1.406
189	2404.357	1	A	0	0	0.085548	-2.069618	5.920032	-0.008101	-59.91	4.6305	-7.612709	4	1.046
190	2413.457	1	A	0	0	0.085548	-2.069618	14.764202	-0.008101	-59.909	10.5195	-6.308818	4	1.128
191	2425.496	1	A	0	0	0.085548	-2.069618	-23.985101	-0.008101	-59.911	-17.3415	-16.235051	4	2.192
192	2436.11	1	A	0	0	0.085548	-2.069618	-15.111032	-0.008101	-59.91	-9.8715	-12.034279	4	2.043
193	2445.168	1	A	0	0	0.085548	-2.069618	-6.099427	-0.009113	-59.909	-3.8945	-9.159957	4	1.797
194	2454.57	1	A	0	0	0.085548	-2.069618	14.746263	-0.008101	-59.91	12.6285	-9.586149	4	1.706
195	2465.051	1	A	0	0	0.085548	-2.069618	-17.990321	-0.008101	-59.909	-16.1115	-16.639588	4	2.142
196	2478.147	1	A	0	0	0.085548	-2.069618	29.679893	-0.008101	-59.909	32.4925	-16.072536	4	1.787
197	2488.559	1	A	0	0	0.085548	-2.069618	-3.024798	-0.008101	-59.909	-0.2915	-1.32938	4	2.137
198	2498.993	1	A	0	0	0.085548	-2.069618	-15.010372	-0.008101	-59.909	-9.5195	-3.842539	4	2.06
199	2511.342	1	A	0	0	0.085548	-2.069618	17.844811	-0.008101	-59.91	11.3985	-7.43946	4	1.879
200	2519.464	1	A	0	0	0.085548	-2.069618	8.904965	-0.009113	-59.91	5.0705	0.494479	4	2.068
201	2529.844	1	A	0	0	0.085548	-2.069618	-29.904137	-0.008101	-59.91	-35.5355	-17.204347	4	1.897
202	2543.688	1	A	0	0	0.085548	-2.069618	23.7778	-0.008101	-59.91	23.0875	-8.388577	4	3.221
203	2554.243	1	A	0	0	0.085548	-2.069618	-9.009612	-0.008101	-59.909	-5.2135	-5.345749	4	1.8
204	2567.704	1	A	0	0	0.085548	-2.069618	26.812564	-0.009113	-59.909	29.0645	-5.43377	4	1.72
205	2579.097	1	A	0	0	0.085548	-2.069618	-6.01571	-0.008101	-59.91	-3.0155	-5.784276	4	2.102
206	2587.859	1	A	0	0	0.085548	-2.069618	5.842295	-0.008101	-59.909	4.0155	-7.43946	4	1.335
207	2597.611	1	A	0	0	0.085548	-2.069618	-14.974493	-0.008101	-59.909	-15.3205	-6.832299	4	2.116
208	2608.252	1	A	0	0	0.085548	-2.069618	2.878292	-0.008101	-59.91	-0.3795	-1.238653	4	2.21
209	2617.443	1	A	0	0	0.085548	-2.069618	20.735063	-0.008101	-59.909	19.2205	-1.871459	4	1.43
210	2628.231	1	A	0	0	0.085548	-2.069618	-12.005507	-0.008101	-59.909	-5.3005	-3.217828	4	2.198
211	2637.422	1	A	0	0	0.085548	-2.069618	11.813156	-0.008101	-59.909	9.5525	-2.591247	4	1.392
212	2648.058	1	A	0	0	0.085548	-2.069618	-20.990202	-0.008101	-59.909	-19.6275	-8.043868	4	1.999
213	2657.791	1	A	0	0	0.085548	-2.069618	5.837311	-0.008101	-59.909	4.1915	-0.966113	4	1.666
214	2666.729	1	A	0	0	0.085548	-2.069618	-6.033649	-0.008101	-59.909	-1.4335	-1.600173	4	1.664
215	2676.438	1	A	0	0	0.085548	-2.069618	-26.94711	-0.009113	-59.909	-28.3285	-9.841793	4	1.827
216	2687.342	1	A	0	0	0.085548	-2.069618	14.828984	-0.009113	-59.91	10.2555	-2.321388	4	1.736
