# Supplementary material for: Multiple time scales of the ventriloquism aftereffect
Source: PLoS One. 2018 Aug 1;13(8):e0200930. doi: 10.1371/journal.pone.0200930 (PMC6070234; doi:10.1371/journal.pone.0200930)
Supplement: S1 File — Data are provided as .csv files, and can be readily parsed by BuildRecalibrationInputVector.m. All analyses were conducted with MATLAB 2017b. Computational modeling requires the System Identification Toolbox, and can be run by calling EstimateModelParameters.m. (ZIP) [file pone.0200930.s001.zip › Supplemental Model Files/Recalibration Data/OCA Ventriloquism_Aftereffect_Minus8_Double.csv]

Trial	ExperLength	NumStimReps	StimType	VisOddballRepNum	AudOddballRepNum	Galvo Az	Galvo El	Outer Az	Outer El	Inner Az	Pointer Az	Pointer El	StimRepRate	RespTime
1	10.762	1	A	0	0	-0.063952	0.025619	6.00101	-0.00911	-59.903	8.968	3.463009	4	2.829
2	19.752	1	A	0	0	-0.063952	0.025619	14.801759	-0.008098	-59.903	15.296	1.970477	4	2.323
3	30.65	1	A	0	0	-0.063952	0.025619	-23.972077	-0.008098	-59.903	-30.583	1.230547	4	2.739
4	39.423	1	A	0	0	-0.063952	0.025619	-15.090422	-0.008098	-59.904	-15.642	-1.871459	4	2.476
5	49.782	1	A	0	0	-0.063952	0.025619	-6.134854	-0.008098	-59.904	-7.819	-5.257671	4	2.865
6	60.004	1	A	0	0	-0.063952	0.025619	14.821735	-0.008098	-59.903	28.743	-0.601886	4	2.039
7	71.12	1	A	0	0	-0.063952	0.025619	-17.999034	-0.008098	-59.903	-20.739	-4.99309	4	2.619
8	84.279	1	A	0	0	-0.063952	0.025619	29.799289	-0.008098	-59.904	42.19	-0.511716	4	2.284
9	95.909	1	A	0	0	-0.063952	0.025619	-3.028472	-0.008098	-59.903	7.122	-3.664344	4	3.476
10	105.58	1	A	0	0	-0.063952	0.025619	-15.030492	-0.008098	-59.904	-15.114	-2.4114	4	2.627
11	119.171	1	A	0	0	-0.063952	0.025619	17.900149	-0.008098	-59.903	37.444	-2.95023	4	2.19
12	128.254	1	A	0	0	-0.063952	0.025619	8.995522	-0.008098	-59.903	33.313	-0.875146	4	3.239
13	140.709	1	A	0	0	-0.063952	0.025619	-29.990067	-0.008098	-59.903	-34.362	-0.237737	4	2.198
14	153.807	1	A	0	0	-0.063952	0.025619	23.82325	-0.008098	-59.904	29.27	1.046955	4	2.776
15	165.699	1	A	0	0	-0.063952	0.025619	-8.996521	-0.008098	-59.903	-10.896	-3.128348	4	2.674
16	181.238	1	A	0	0	-0.063952	0.025619	26.940619	-0.008098	-59.903	39.466	1.970477	4	2.663
17	192.835	1	A	0	0	-0.063952	0.025619	-5.989024	-0.008098	-59.903	-15.642	-3.396612	4	2.766
18	203.128	1	A	0	0	-0.063952	0.025619	5.856179	-0.008098	-59.903	33.489	0.586407	4	3.053
19	215.579	1	A	0	0	-0.063952	0.025619	-15.033489	-0.008098	-59.903	-28.034	-3.485915	4	3.47
20	225.43	1	A	0	0	-0.063952	0.025619	2.87565	-0.008098	-59.903	24.964	-0.237737	4	3.324
21	235.374	1	A	0	0	-0.063952	0.025619	20.825742	-0.008098	-59.903	42.542	-0.054784	4	2.764
22	246.069	1	A	0	0	-0.063952	0.025619	-11.98504	-0.008098	-59.903	-18.015	-2.770857	4	2.94
23	256.676	1	A	0	0	-0.063952	0.025619	11.836213	-0.008098	-59.903	25.931	-4.640507	4	2.523
24	269.799	1	A	0	0	-0.063952	0.025619	-20.969574	-0.00911	-59.903	-25.222	-1.32938	4	2.64
25	281.126	1	A	0	0	-0.063952	0.025619	5.843194	-0.008098	-59.903	21.976	-1.419017	4	2.942
26	291.317	1	A	0	0	-0.063952	0.025619	-6.011997	-0.008098	-59.903	-13.62	-3.217828	4	2.664
27	300.791	1	A	0	0	-0.063952	0.025619	-26.989562	-0.00911	-59.903	-52.819	-0.511716	4	2.092
28	311.455	1	A	0	0	-0.063952	0.025619	14.829726	-0.008098	-59.903	22.591	-4.019488	4	2.221
29	469.297	20	B	7	0	-20.080048	0.025619	-11.975051	-0.00911	-59.903	-11.335	-13.382899	4	0.001
30	476.752	1	A	0	0	-0.063952	0.025619	-11.980045	-0.008098	-59.903	-19.685	-0.237737	4	2.464
31	486.375	1	A	0	0	-0.063952	0.025619	-23.975073	-0.008098	-59.903	-42.536	1.878697	4	2.559
32	499.83	20	B	0	15	0.936852	0.025619	8.898635	-0.008098	-59.903	0.618	-15.268524	4	0.001
33	506.305	1	A	0	0	-0.063952	0.025619	8.898635	-0.008098	-59.903	19.339	-2.591247	4	1.979
34	516.848	20	B	0	7	15.948924	0.025619	23.812263	-0.008098	-59.903	5.101	-12.968038	4	0.001
35	525.168	1	A	0	0	-0.063952	0.025619	23.814261	-0.00911	-59.904	36.038	2.435558	4	2.312
36	536.734	1	A	0	0	-0.063952	0.025619	-11.986038	-0.008098	-59.903	-22.233	-0.601886	4	2.882
37	547.88	20	B	12	0	-29.08729	0.025619	-20.982559	-0.00911	-59.903	-13.181	-13.134171	4	0.001
38	553.462	1	A	0	0	-0.063952	0.025619	-20.98156	-0.008098	-59.903	-44.294	4.780483	4	1.616
39	566.9	20	B	0	6	3.939267	0.025619	11.808245	-0.00911	-59.903	0.882	-12.552544	4	0.001
40	573.839	1	A	0	0	-0.063952	0.025619	11.810243	-0.008098	-59.903	17.669	-0.693033	4	1.984
41	583.909	1	A	0	0	-0.063952	0.025619	23.881183	-0.008098	-59.903	32.171	1.693209	4	2.515
42	598.933	20	B	8	0	-35.092119	0.025619	-26.976577	-0.008098	-59.903	30.589	-12.469065	4	0.001
43	606.896	1	A	0	0	-0.063952	0.025619	-26.977576	-0.008098	-59.903	-43.503	2.528757	4	2.481
44	616.452	20	B	0	11	-32.089705	0.025619	-24.05498	-0.008098	-59.903	-31.638	-13.382899	4	0.001
45	623.777	1	A	0	0	-0.063952	0.025619	-24.052982	-0.008098	-59.903	-43.151	0.770445	4	2.863
46	634.51	1	A	0	0	-0.063952	0.025619	11.80425	-0.008098	-59.903	16.175	-0.237737	4	2.55
47	644.623	1	A	0	0	-0.063952	0.025619	-5.980034	-0.008098	-59.903	-10.192	-1.32938	4	2.641
48	654.524	1	A	0	0	-0.063952	0.025619	17.766305	-0.008098	-59.904	19.251	3.181778	4	2.082
49	669.005	20	B	14	0	-20.080048	0.025619	-11.997026	-0.008098	-59.903	19.251	-12.71931	4	0.001
50	677.138	1	A	0	0	-0.063952	0.025619	-11.997026	-0.008098	-59.903	-26.189	0.402611	4	2.675
51	686.545	1	A	0	0	-0.063952	0.025619	-23.958093	-0.008098	-59.903	-44.646	-1.147866	4	3.543
52	701.538	20	B	9	0	21.953752	0.025619	29.79829	-0.008098	-59.902	-41.921	-12.884877	4	0.001
53	709.587	1	A	0	0	-0.063952	0.025619	29.840241	-0.008098	-59.904	35.95	1.41543	4	3.095
54	721.058	20	B	0	16	15.948924	0.025619	23.950102	-0.008098	-59.903	29.622	-12.635959	4	0.001
55	729.748	1	A	0	0	-0.063952	0.025619	23.949103	-0.008098	-59.903	26.37	0.954725	4	2.174
56	740.976	1	A	0	0	-0.063952	0.025619	-11.965063	-0.008098	-59.903	-23.2	1.970477	4	2.903
57	750.588	20	B	18	0	-23.082462	0.025619	-15.028494	-0.008098	-59.904	-22.937	-13.217143	4	0.001
58	757.466	1	A	0	0	-0.063952	0.025619	-15.029493	-0.008098	-59.904	-28.562	1.230547	4	2.384
59	770.609	20	B	0	13	3.939267	0.025619	11.831219	-0.00911	-59.903	-28.562	-11.883871	4	0.001
60	778.607	1	A	0	0	-0.063952	0.025619	11.846201	-0.008098	-59.903	10.726	-0.237737	4	2.008
61	788.002	1	A	0	0	-0.063952	0.025619	23.835236	-0.00911	-59.903	19.954	0.036784	4	2.379
62	798.323	1	A	0	0	-0.063952	0.025619	-17.999034	-0.00911	-59.903	-30.231	1.600555	4	2.218
63	811.318	1	A	0	0	-0.063952	0.025619	5.862172	-0.008098	-59.903	6.331	-0.784119	4	2.679
64	824.664	20	B	11	0	-32.089705	0.025619	-23.973076	-0.008098	-59.903	6.331	-12.301915	4	0.001
65	831.237	1	A	0	0	-0.063952	0.025619	-23.96908	-0.008098	-59.903	-41.657	-2.681082	4	2.084
66	841.823	1	A	0	0	-0.063952	0.025619	11.842206	-0.00911	-59.903	14.153	-0.784119	4	1.667
67	854.694	20	B	0	10	-11.072805	0.025619	-3.027474	-0.008098	-59.905	14.153	-12.051662	4	0.001
68	862.043	1	A	0	0	-0.063952	0.025619	-3.026475	-0.008098	-59.905	-13.356	-2.142209	4	2.347
69	872.213	20	B	6	0	-20.080048	0.025619	-12.004017	-0.008098	-59.903	-13.444	-13.134171	4	0.001
70	879.921	1	A	0	0	-0.063952	0.025619	-12.005016	-0.008098	-59.903	-27.243	0.494479	4	2.205
71	888.606	1	A	0	0	-0.063952	0.025619	-23.985062	-0.008098	-59.903	-41.921	2.435558	4	1.884
72	902.244	20	B	0	17	6.941681	0.025619	14.848704	-0.008098	-59.903	-38.142	-13.217143	4	0.001
73	909.148	1	A	0	0	-0.063952	0.025619	14.846706	-0.008098	-59.903	13.011	-0.784119	4	1.909
74	921.264	20	B	15	0	15.948924	0.025619	23.845224	-0.00911	-59.904	12.923	-13.382899	4	0.001
75	928.941	1	A	0	0	-0.063952	0.025619	23.847222	-0.008098	-59.904	24.085	0.128411	4	2.171
76	938.881	1	A	0	0	-0.063952	0.025619	-11.990034	-0.008098	-59.903	-14.763	-1.419017	4	2.102
77	949.795	1	A	0	0	-0.063952	0.025619	17.731346	-0.008098	-59.903	18.636	-0.601886	4	2.533
78	959.209	1	A	0	0	-0.063952	0.025619	5.954065	-0.008098	-59.903	8.352	-1.690661	4	2.447
79	971.316	20	B	0	12	3.939267	0.025619	11.844204	-0.008098	-59.903	8.352	-12.469065	4	0.001
80	977.209	1	A	0	0	-0.063952	0.025619	11.843205	-0.00911	-59.903	18.899	-1.238653	4	1.915
81	985.911	1	A	0	0	-0.063952	0.025619	23.853215	-0.00911	-59.904	35.423	1.507963	4	2.106
82	999.345	20	B	0	8	-17.077633	0.025619	-9.002514	-0.008098	-59.903	33.929	-12.051662	4	0.001
83	1004.754	1	A	0	0	-0.063952	0.025619	-9.004511	-0.008098	-59.903	-11.95	-0.875146	4	1.419
84	1016.864	20	B	17	0	-32.089705	0.025619	-23.97807	-0.00911	-59.903	-11.95	-12.552544	4	0.001
85	1024.289	1	A	0	0	-0.063952	0.025619	-23.960091	-0.008098	-59.903	-43.679	3.181778	4	2.421
86	1035.611	1	A	0	0	-0.063952	0.025619	11.817235	-0.008098	-59.904	12.22	-1.78109	4	1.74
87	1047.895	20	B	0	9	18.951338	0.025619	26.799783	-0.008098	-59.903	12.22	-13.051136	4	0.001
88	1055.45	1	A	0	0	-0.063952	0.025619	26.818761	-0.008098	-59.903	30.413	-0.875146	4	2.032
89	1068.917	20	B	0	14	-20.080048	0.025619	-11.986038	-0.008098	-59.903	30.413	-12.71931	4	0.001
90	1075.937	1	A	0	0	-0.063952	0.025619	-11.990034	-0.008098	-59.903	-26.804	-0.329124	4	2.004
91	1086.297	1	A	0	0	-0.063952	0.025619	-23.976072	-0.008098	-59.903	-51.062	5.159695	4	2.86
92	1096.448	1	A	0	0	-0.063952	0.025619	-6.128861	-0.008098	-59.903	-9.929	-1.057019	4	1.984
93	1106.654	1	A	0	0	-0.063952	0.025619	-18.016014	-0.008098	-59.903	-29.265	-1.871459	4	2.179
94	1119.969	20	B	10	0	15.948924	0.025619	23.820254	-0.008098	-59.903	-29.265	-12.301915	4	0.001
95	1127.335	1	A	0	0	-0.063952	0.025619	23.825248	-0.008098	-59.904	21.009	-0.14629	4	2.383
96	1140.059	1	A	0	0	-0.063952	0.025619	-12.000022	-0.008098	-59.903	-17.663	-0.511716	4	2.571
97	1151.501	20	B	0	18	-38.094533	0.025619	-29.98707	-0.008098	-59.903	-17.575	-13.382899	4	0.001
98	1159.702	1	A	0	0	-0.063952	0.025619	-29.982076	-0.008098	-59.903	-51.853	4.120265	4	3.201
99	1173.523	20	B	16	0	3.939267	0.025619	11.799256	-0.008098	-59.904	-50.974	-12.884877	4	0.001
100	1181.869	1	A	0	0	-0.063952	0.025619	11.819233	-0.008098	-59.903	10.374	0.128411	4	2.848
101	1191.571	1	A	0	0	-0.063952	0.025619	23.854214	-0.008098	-59.904	30.061	1.507963	4	2.535
102	1203.554	20	B	0	5	-5.067976	0.025619	2.928589	-0.008098	-59.903	30.061	-12.301915	4	0.001
103	1211.923	1	A	0	0	-0.063952	0.025619	2.930586	-0.008098	-59.903	-1.052	-7.43946	4	2.899
104	1224.075	20	B	13	0	-32.089705	0.025619	-23.966084	-0.008098	-59.903	-1.052	-12.968038	4	0.001
105	1230.777	1	A	0	0	-0.063952	0.025619	-23.967082	-0.00911	-59.903	-44.646	-4.197214	4	2.707
106	1243.215	1	A	0	0	-0.063952	0.025619	11.806248	-0.00911	-59.903	12.923	-8.560598	4	3.129
107	1254.607	20	B	5	0	12.94651	0.025619	20.875683	-0.00911	-59.903	12.923	-13.134171	4	0.001
108	1262.167	1	A	0	0	-0.063952	0.025619	0	0	0	24.261	-1.509625	4	2.579
109	1645.908	20	B	7	0	-20.080048	0.025619	-12.006015	-0.008098	-59.903	24.261	-12.635959	4	0.001
110	1653.847	1	A	0	0	-0.063952	0.025619	-12.007014	-0.008098	-59.903	-22.849	-0.14629	4	2.471
111	1663.903	1	A	0	0	-0.063952	0.025619	-23.988058	-0.00911	-59.903	-40.339	1.507963	4	3.018
112	1676.94	20	B	0	15	0.936852	0.025619	8.867671	-0.00911	-59.903	-38.933	-12.469065	4	0.001
113	1684.61	1	A	0	0	-0.063952	0.025619	8.86867	-0.008098	-59.903	8.792	-2.4114	4	3.216
114	1696.961	20	B	0	7	15.948924	0.025619	23.813262	-0.00911	-59.903	8.792	-12.385522	4	0.001
115	1705.162	1	A	0	0	-0.063952	0.025619	23.810265	-0.00911	-59.903	28.479	2.622015	4	3.201
116	1717.043	1	A	0	0	-0.063952	0.025619	-11.968059	-0.00911	-59.903	-16.872	-1.057019	4	3.095
117	1728.993	20	B	12	0	-29.08729	0.025619	-20.99854	-0.008098	-59.903	-16.872	-11.883871	4	0.001
118	1736.792	1	A	0	0	-0.063952	0.025619	-20.99854	-0.008098	-59.903	-47.194	5.729245	4	2.841
119	1752.016	20	B	0	6	3.939267	0.025619	11.868176	-0.008098	-59.903	-47.019	-12.884877	4	0.001
120	1759.693	1	A	0	0	-0.063952	0.025619	11.865179	-0.00911	-59.903	9.759	-1.147866	4	2.719
121	1769.849	1	A	0	0	-0.063952	0.025619	23.838233	-0.008098	-59.903	36.038	4.875195	4	3.344
122	1783.548	20	B	8	0	-35.092119	0.025619	-26.953604	-0.008098	-59.903	36.038	-12.301915	4	0.001
123	1791.708	1	A	0	0	-0.063952	0.025619	-26.954603	-0.008098	-59.903	-49.655	0.220099	4	3.158
124	1802.567	20	B	0	11	-32.089705	0.025619	-24.086943	-0.008098	-59.903	-44.821	-11.799878	4	0.001
125	1810.681	1	A	0	0	-0.063952	0.025619	-24.082948	-0.00911	-59.903	-50.71	3.931869	4	2.613
126	1822.486	1	A	0	0	-0.063952	0.025619	11.834215	-0.00911	-59.903	23.294	-1.32938	4	2.913
127	1832.15	1	A	0	0	-0.063952	0.025619	-6.004006	-0.008098	-59.903	-11.159	-1.419017	4	2.095
128	1842.874	1	A	0	0	-0.063952	0.025619	17.75332	-0.00911	-59.903	19.778	-0.237737	4	2.286
129	1855.622	20	B	14	0	-20.080048	0.025619	-12.007014	-0.00911	-59.903	19.778	-12.469065	4	0.001
130	1862.856	1	A	0	0	-0.063952	0.025619	-12.007014	-0.008098	-59.903	-23.815	-0.42045	4	2.76
131	1873.063	1	A	0	0	-0.063952	0.025619	-23.98606	-0.008098	-59.903	-38.142	-4.28599	4	2.921
132	1886.653	20	B	9	0	21.953752	0.025619	29.854225	-0.00911	-59.903	-38.054	-12.802598	4	0.001
133	1895.134	1	A	0	0	-0.063952	0.025619	29.855224	-0.00911	-59.903	34.895	1.230547	4	2.99
134	1906.173	20	B	0	16	15.948924	0.025619	23.954098	-0.008098	-59.903	34.895	-12.051662	4	0.001
135	1913.38	1	A	0	0	-0.063952	0.025619	23.954098	-0.008098	-59.903	40.345	-0.054784	4	3.25
136	1925.253	1	A	0	0	-0.063952	0.025619	-11.973053	-0.008098	-59.903	-15.554	-2.591247	4	2.581
137	1935.204	20	B	18	0	-23.082462	0.025619	-15.031491	-0.008098	-59.903	-15.466	-13.134171	4	0.001
138	1942.806	1	A	0	0	-0.063952	0.025619	-15.03249	-0.00911	-59.903	-28.298	1.507963	4	2.611
139	1955.725	20	B	0	13	3.939267	0.025619	11.898141	-0.00911	-59.903	-28.21	-12.469065	4	0.001
140	1963.624	1	A	0	0	-0.063952	0.025619	11.897142	-0.00911	-59.903	9.144	-0.966113	4	2.425
141	1973.475	1	A	0	0	-0.063952	0.025619	23.842228	-0.00911	-59.903	32.61	0.862555	4	2.247
142	1985.289	1	A	0	0	-0.063952	0.025619	-17.976061	-0.008098	-59.903	-29.616	-0.784119	4	3.03
143	1996.074	1	A	0	0	-0.063952	0.025619	5.861173	-0.008098	-59.903	3.782	0.494479	4	3.354
144	2008.779	20	B	11	0	-32.089705	0.025619	-23.968081	-0.008098	-59.903	3.782	-13.217143	4	0.001
145	2017.322	1	A	0	0	-0.063952	0.025619	-23.964086	-0.008098	-59.903	-45.085	0.402611	4	3.047
146	2028.777	1	A	0	0	-0.063952	0.025619	11.837212	-0.00911	-59.903	12.132	0.036784	4	2.491
147	2039.811	20	B	0	10	-11.072805	0.025619	-3.034465	-0.008098	-59.903	12.132	-13.051136	4	0.001
148	2047.415	1	A	0	0	-0.063952	0.025619	-3.034465	-0.00911	-59.903	-13.884	-1.78109	4	2.092
149	2058.831	20	B	6	0	-20.080048	0.025619	-11.990034	-0.008098	-59.903	-13.884	-11.967799	4	0.001
150	2066.349	1	A	0	0	-0.063952	0.025619	-11.992031	-0.008098	-59.903	-21.442	-6.832299	4	2.546
151	2076.441	1	A	0	0	-0.063952	0.025619	-23.987059	-0.00911	-59.903	-45.612	-2.770857	4	2.587
152	2091.363	20	B	0	17	6.941681	0.025619	14.852699	-0.00911	-59.903	-45.612	-13.134171	4	0.001
153	2097.859	1	A	0	0	-0.063952	0.025619	14.852699	-0.00911	-59.903	10.813	-0.875146	4	2.012
154	2109.383	20	B	15	0	15.948924	0.025619	23.845224	-0.008098	-59.904	10.813	-13.382899	4	0.001
155	2116.424	1	A	0	0	-0.063952	0.025619	23.844226	-0.008098	-59.904	24.524	-0.14629	4	2.084
156	2127.019	1	A	0	0	-0.063952	0.025619	-12.005016	-0.008098	-59.903	-12.653	-3.930537	4	2.143
157	2138.879	1	A	0	0	-0.063952	0.025619	17.740336	-0.008098	-59.903	20.833	0.494479	4	2.949
158	2148.871	1	A	0	0	-0.063952	0.025619	5.947073	-0.00911	-59.903	2.112	-7.352751	4	2.952
159	2159.434	20	B	0	12	3.939267	0.025619	11.859186	-0.008098	-59.903	2.024	-13.134171	4	0.001
160	2168.298	1	A	0	0	-0.063952	0.025619	11.85619	-0.008098	-59.903	8.44	-5.784276	4	2.862
161	2178.335	1	A	0	0	-0.063952	0.025619	23.843227	-0.00911	-59.903	39.817	2.622015	4	2.41
162	2192.467	20	B	0	8	-17.077633	0.025619	-9.029482	-0.00911	-59.904	39.817	-12.385522	4	0.001
163	2199.634	1	A	0	0	-0.063952	0.025619	-9.030481	-0.008098	-59.903	-20.212	-6.134863	4	2.204
164	2210.987	20	B	17	0	-32.089705	0.025619	-23.970079	-0.00911	-59.903	-20.212	-12.301915	4	0.001
165	2218.38	1	A	0	0	-0.063952	0.025619	-23.970079	-0.00911	-59.903	-44.646	1.970477	4	2.416
166	2230.357	1	A	0	0	-0.063952	0.025619	11.838211	-0.008098	-59.903	13.714	1.41543	4	2.376
167	2243.019	20	B	0	9	18.951338	0.025619	26.799783	-0.00911	-59.903	13.714	-12.552544	4	0.001
168	2251.57	1	A	0	0	-0.063952	0.025619	26.802779	-0.00911	-59.903	32.786	1.230547	4	2.587
169	2266.042	20	B	0	14	-20.080048	0.025619	-12.00202	-0.008098	-59.903	32.698	-11.799878	4	0.001
170	2273.775	1	A	0	0	-0.063952	0.025619	-12.004017	-0.00911	-59.903	-24.431	-3.128348	4	2.75
171	2284.236	1	A	0	0	-0.063952	0.025619	-23.987059	-0.008098	-59.903	-51.149	-0.966113	4	2.677
172	2293.998	1	A	0	0	-0.063952	0.025619	-6.121869	-0.00911	-59.903	-11.511	-5.345749	4	2.426
173	2304.139	1	A	0	0	-0.063952	0.025619	-18.012019	-0.008098	-59.903	-31.989	-1.690661	4	2.576
174	2317.594	20	B	10	0	15.948924	0.025619	23.802274	-0.00911	-59.903	-31.989	-12.884877	4	0.001
175	2325.282	1	A	0	0	-0.063952	0.025619	23.807269	-0.008098	-59.903	26.106	-2.681082	4	2.191
176	2337.469	1	A	0	0	-0.063952	0.025619	-11.98504	-0.008098	-59.903	-17.399	-2.321388	4	2.394
177	2349.127	20	B	0	18	-38.094533	0.025619	-29.976083	-0.00911	-59.903	-17.399	-13.051136	4	0.001
178	2355.95	1	A	0	0	-0.063952	0.025619	-29.977082	-0.00911	-59.903	-49.919	-1.057019	4	1.837
179	2369.647	20	B	16	0	3.939267	0.025619	11.901137	-0.00911	-59.903	-47.194	-12.134509	4	0.001
180	2375.739	1	A	0	0	-0.063952	0.025619	11.898141	-0.00911	-59.903	9.583	-2.681082	4	2.109
181	2385.207	1	A	0	0	-0.063952	0.025619	23.845224	-0.00911	-59.903	31.819	1.693209	4	2.535
182	2397.677	20	B	0	5	-5.067976	0.025619	2.942572	-0.00911	-59.903	31.819	-13.300053	4	0.001
183	2405.664	1	A	0	0	-0.063952	0.025619	2.946568	-0.00911	-59.903	0.267	-2.501354	4	3.008
184	2418.198	20	B	13	0	-32.089705	0.025619	-23.965085	-0.00911	-59.903	0.267	-12.385522	4	0.001
185	2425.135	1	A	0	0	-0.063952	0.025619	-23.966084	-0.008098	-59.903	-45.437	1.138197	4	1.957
186	2436.523	1	A	0	0	-0.063952	0.025619	11.860185	-0.008098	-59.903	13.89	-2.501354	4	2.832
187	2448.229	20	B	5	0	12.94651	0.025619	20.872687	-0.00911	-59.903	13.89	-12.051662	4	0.001
188	2454.846	1	A	0	0	-0.063952	0.025619	20.872687	-0.00911	-59.903	21.36	-1.057019	4	2.14
189	2464.739	1	A	0	0	-0.063952	0.025619	5.982032	-0.00911	-59.903	12.923	-4.99309	4	2.964
190	2474.983	1	A	0	0	-0.063952	0.025619	14.80875	-0.00911	-59.903	21.009	-2.501354	4	2.749
191	2487.639	1	A	0	0	-0.063952	0.025619	-23.965085	-0.008098	-59.903	-52.116	-3.485915	4	3.381
192	2496.867	1	A	0	0	-0.063952	0.025619	-15.137368	-0.00911	-59.903	-20.564	-1.238653	4	2.077
193	2506.345	1	A	0	0	-0.063952	0.025619	-6.090905	-0.008098	-59.903	-16.784	-3.664344	4	2.579
194	2515.904	1	A	0	0	-0.063952	0.025619	14.837717	-0.00911	-59.903	18.196	-0.693033	4	2.613
195	2528.119	1	A	0	0	-0.063952	0.025619	-18.009023	-0.00911	-59.903	-42.712	-4.551965	4	2.835
196	2541.324	1	A	0	0	-0.063952	0.025619	29.839242	-0.00911	-59.904	38.235	-4.28599	4	2.993
197	2552.924	1	A	0	0	-0.063952	0.025619	-3.007497	-0.008098	-59.903	-12.741	-5.696486	4	3.098
198	2563.724	1	A	0	0	-0.063952	0.025619	-15.059458	-0.00911	-59.903	-32.341	-5.43377	4	2.909
199	2577.883	1	A	0	0	-0.063952	0.025619	17.937106	-0.00911	-59.903	22.679	0.954725	4	3.009
200	2588.527	1	A	0	0	-0.063952	0.025619	8.975545	-0.00911	-59.903	6.683	-9.245499	4	3.168
201	2600.738	1	A	0	0	-0.063952	0.025619	-29.995061	-0.00911	-59.903	-52.819	-8.302484	4	3.353
202	2614.718	1	A	0	0	-0.063952	0.025619	23.860207	-0.008098	-59.905	42.806	-7.785733	4	3.807
203	2627.236	1	A	0	0	-0.063952	0.025619	-9.037473	-0.008098	-59.903	-19.333	-6.047302	4	3.347
204	2641.656	1	A	0	0	-0.063952	0.025619	26.932628	-0.008098	-59.903	37.005	-3.30725	4	3.717
205	2652.417	1	A	0	0	-0.063952	0.025619	-5.993019	-0.00911	-59.903	-10.28	-2.860573	4	2.498
206	2661.097	1	A	0	0	-0.063952	0.025619	5.888141	-0.008098	-59.903	2.2	1.138197	4	2.202
207	2672.174	1	A	0	0	-0.063952	0.025619	-15.042478	-0.008098	-59.904	-19.509	-1.238653	4	2.246
208	2681.125	1	A	0	0	-0.063952	0.025619	2.876649	-0.008098	-59.903	3.87	-0.42045	4	2.196
209	2691.477	1	A	0	0	-0.063952	0.025619	20.857704	-0.008098	-59.903	20.218	5.254649	4	2.072
210	2700.764	1	A	0	0	-0.063952	0.025619	-11.995028	-0.00911	-59.903	-19.772	-3.664344	4	1.333
211	2710.66	1	A	0	0	-0.063952	0.025619	11.814238	-0.008098	-59.903	15.208	1.138197	4	1.692
212	2722.454	1	A	0	0	-0.063952	0.025619	-20.95559	-0.008098	-59.903	-41.218	-2.681082	4	1.957
213	2732.946	1	A	0	0	-0.063952	0.025619	5.858176	-0.008098	-59.903	7.737	-3.575159	4	2.441
214	2742.147	1	A	0	0	-0.063952	0.025619	-6.014994	-0.00911	-59.903	-14.235	-0.054784	4	2.118
215	2751.515	1	A	0	0	-0.063952	0.025619	-26.9566	-0.00911	-59.903	-50.095	-2.501354	4	1.964
216	2762.093	1	A	0	0	-0.063952	0.025619	14.837717	-0.00911	-59.903	15.56	2.622015	4	2.049
