# Supplementary material for: Multiple time scales of the ventriloquism aftereffect
Source: PLoS One. 2018 Aug 1;13(8):e0200930. doi: 10.1371/journal.pone.0200930 (PMC6070234; doi:10.1371/journal.pone.0200930)
Supplement: S1 File — Data are provided as .csv files, and can be readily parsed by BuildRecalibrationInputVector.m. All analyses were conducted with MATLAB 2017b. Computational modeling requires the System Identification Toolbox, and can be run by calling EstimateModelParameters.m. (ZIP) [file pone.0200930.s001.zip › Supplemental Model Files/Recalibration Data/OCA Ventriloquism_Aftereffect_Plus8_Double.csv]

Trial	ExperLength	NumStimReps	StimType	VisOddballRepNum	AudOddballRepNum	Galvo Az	Galvo El	Outer Az	Outer El	Inner Az	Pointer Az	Pointer El	StimRepRate	RespTime
1	9.65	1	A	0	0	-0.009881	-0.357373	5.838639	-0.008098	-59.913	14.8105	-0.829403	4	2.618
2	19.921	1	A	0	0	-0.009881	-0.357373	14.789754	-0.00911	-59.913	14.5465	-6.877583	4	2.357
3	31.697	1	A	0	0	-0.009881	-0.357373	-23.962477	-0.008098	-59.913	-39.7695	-2.187493	4	2.653
4	41.236	1	A	0	0	-0.009881	-0.357373	-15.089223	-0.00911	-59.913	-52.2505	3.792479	4	3.171
5	50.385	1	A	0	0	-0.009881	-0.357373	-6.130122	-0.00911	-59.913	-20.5215	0.725162	4	2.794
6	61.174	1	A	0	0	-0.009881	-0.357373	14.872607	-0.00911	-59.913	13.9315	-5.566016	4	2.612
7	72.182	1	A	0	0	-0.009881	-0.357373	-17.999059	-0.008098	-59.913	-44.8675	-0.0085	4	2.551
8	86.05	1	A	0	0	-0.009881	-0.357373	29.818085	-0.008098	-59.913	19.5565	-2.546637	4	2.901
9	97.424	1	A	0	0	-0.009881	-0.357373	-3.033617	-0.008098	-59.913	-13.9305	-5.038373	4	2.742
10	106.653	1	A	0	0	-0.009881	-0.357373	-15.03432	-0.008098	-59.914	-38.1875	-2.905856	4	2.514
11	122.355	1	A	0	0	-0.009881	-0.357373	17.911215	-0.008098	-59.913	12.2615	-4.685791	4	3.222
12	131.737	1	A	0	0	-0.009881	-0.357373	8.956107	-0.00911	-59.913	5.4055	-6.354102	4	3.077
13	144.168	1	A	0	0	-0.009881	-0.357373	-29.981795	-0.008098	-59.913	-54.6235	-1.826374	4	2.466
14	156.673	1	A	0	0	-0.009881	-0.357373	23.798767	-0.00911	-59.913	24.3025	-2.81614	4	2.479
15	167.788	1	A	0	0	-0.009881	-0.357373	-9.03297	-0.008098	-59.914	-18.9395	-3.173632	4	2.61
16	182.742	1	A	0	0	-0.009881	-0.357373	26.914238	-0.00911	-59.913	27.1145	-4.242498	4	3.078
17	194.123	1	A	0	0	-0.009881	-0.357373	-5.994362	-0.00911	-59.913	-20.6975	-4.597249	4	2.882
18	204.657	1	A	0	0	-0.009881	-0.357373	5.873577	-0.008098	-59.913	4.7905	0.083127	4	2.922
19	216.259	1	A	0	0	-0.009881	-0.357373	-14.999382	-0.00911	-59.913	-41.6155	-1.283936	4	2.503
20	229.136	1	A	0	0	-0.009881	-0.357373	2.85693	-0.00911	-59.913	-0.8345	-3.620442	4	3.861
21	238.239	1	A	0	0	-0.009881	-0.357373	20.809073	-0.008098	-59.913	25.2695	-2.097302	4	2.444
22	249.634	1	A	0	0	-0.009881	-0.357373	-11.98573	-0.008098	-59.913	-31.3325	0.083127	4	2.352
23	260.66	1	A	0	0	-0.009881	-0.357373	11.803054	-0.008098	-59.913	11.8215	-3.263112	4	2.902
24	272.511	1	A	0	0	-0.009881	-0.357373	-20.952817	-0.008098	-59.913	-36.6935	-3.441895	4	2.69
25	283.904	1	A	0	0	-0.009881	-0.357373	5.818674	-0.00911	-59.913	-0.2195	-4.242498	4	3.076
26	293.128	1	A	0	0	-0.009881	-0.357373	-5.996359	-0.00911	-59.913	-20.0825	-2.81614	4	2.336
27	303.348	1	A	0	0	-0.009881	-0.357373	-26.976129	-0.008098	-59.913	-54.2715	-1.4643	4	2.524
28	315.714	1	A	0	0	-0.009881	-0.357373	14.818703	-0.00911	-59.913	17.6225	-2.366671	4	2.386
29	624.714	20	B	7	0	-4.030662	-0.357373	-11.978743	-0.00911	-59.911	-2.5045	-15.313807	4	0.001
30	631.839	1	A	0	0	-0.009881	-0.357373	-11.987727	-0.008098	-59.911	-18.6765	-3.263112	4	2.093
31	640.914	1	A	0	0	-0.009881	-0.357373	-23.974455	-0.008098	-59.912	-51.0195	-6.877583	4	2.182
32	654.245	20	B	0	15	17.078438	-0.357373	8.876248	-0.008098	-59.912	11.1185	-13.262427	4	0.001
33	661.225	1	A	0	0	-0.009881	-0.357373	8.876248	-0.008098	-59.912	7.8665	-7.224447	4	1.977
34	672.765	20	B	0	7	32.156367	-0.357373	23.8367	-0.00911	-59.915	7.8665	-12.347199	4	0.001
35	679.929	1	A	0	0	-0.009881	-0.357373	23.8367	-0.00911	-59.913	27.3785	-3.173632	4	1.645
36	689.932	1	A	0	0	-0.009881	-0.357373	-11.987727	-0.008098	-59.912	-22.2795	-2.995513	4	1.648
37	700.794	20	B	12	0	-13.077419	-0.357373	-20.958807	-0.008098	-59.912	6.2845	-30.045581	4	0.001
38	707.096	1	A	0	0	-0.009881	-0.357373	-20.969787	-0.008098	-59.912	-26.8505	-4.508649	4	1.801
39	720.816	20	B	0	6	20.094024	-0.357373	11.831005	-0.008098	-59.915	1.5385	-12.347199	4	0.001
40	727.463	1	A	0	0	-0.009881	-0.357373	11.830007	-0.00911	-59.912	12.2615	-3.620442	4	2.141
41	737.416	1	A	0	0	-0.009881	-0.357373	23.811744	-0.00911	-59.913	29.6635	3.417725	4	3.085
42	751.347	20	B	8	0	-19.10859	-0.357373	-26.952171	-0.008098	-59.912	14.9855	-13.428182	4	0.001
43	759.476	1	A	0	0	-0.009881	-0.357373	-27.004079	-0.008098	-59.912	-39.9455	-1.193149	4	2.121
44	769.866	20	B	0	11	-16.093005	-0.357373	-24.058306	-0.008098	-59.912	-34.8485	-13.262427	4	0.001
45	777.371	1	A	0	0	-0.009881	-0.357373	-24.054314	-0.008098	-59.912	-41.8795	-1.374663	4	2.512
46	788.814	1	A	0	0	-0.009881	-0.357373	11.774106	-0.008098	-59.912	19.9075	-1.374663	4	2.443
47	799.278	1	A	0	0	-0.009881	-0.357373	-5.98438	-0.00911	-59.912	-5.1415	-2.456684	4	2.407
48	809.06	1	A	0	0	-0.009881	-0.357373	17.715562	-0.008098	-59.912	22.6325	-2.097302	4	2.149
49	821.418	20	B	14	0	-4.030662	-0.357373	-11.964767	-0.00911	-59.912	22.6325	-13.262427	4	0.001
50	829.453	1	A	0	0	-0.009881	-0.357373	-11.992718	-0.008098	-59.912	-7.0745	-2.187493	4	2.528
51	839.468	1	A	0	0	-0.009881	-0.357373	-23.974455	-0.008098	-59.912	-44.7795	-0.557	4	3.045
52	853.45	20	B	9	0	38.187538	-0.357373	29.814092	-0.00911	-59.912	-31.5965	-12.430806	4	0.001
53	860.584	1	A	0	0	-0.009881	-0.357373	29.814092	-0.008098	-59.912	34.1465	0.909441	4	2.153
54	871.47	20	B	0	16	32.156367	-0.357373	23.956487	-0.008098	-59.912	34.1465	-13.262427	4	0.001
55	878.56	1	A	0	0	-0.009881	-0.357373	23.946505	-0.008098	-59.912	31.4215	1.462679	4	2.082
56	888.134	1	A	0	0	-0.009881	-0.357373	-11.989723	-0.00911	-59.912	-12.8755	-2.097302	4	1.638
57	897.998	20	B	18	0	-7.046248	-0.357373	-15.018349	-0.008098	-59.913	-12.8755	-12.179793	4	0.001
58	904.749	1	A	0	0	-0.009881	-0.357373	-15.020345	-0.008098	-59.912	-18.9395	-2.187493	4	1.768
59	917.518	20	B	0	13	20.094024	-0.357373	11.793072	-0.00911	-59.912	-18.9395	-12.514349	4	0.001
60	924.247	1	A	0	0	-0.009881	-0.357373	11.795069	-0.008098	-59.912	12.0855	-2.097302	4	1.726
61	933.858	1	A	0	0	-0.009881	-0.357373	23.797769	-0.008098	-59.913	22.2805	0.26552	4	2.342
62	945.922	1	A	0	0	-0.009881	-0.357373	-17.971109	-0.008098	-59.912	-35.1995	-1.283936	4	2.857
63	957.035	1	A	0	0	-0.009881	-0.357373	5.836642	-0.008098	-59.912	1.9785	-0.920429	4	3.003
64	970.072	20	B	11	0	-16.093005	-0.357373	-23.962477	-0.008098	-59.912	1.9785	-12.179793	4	0.001
65	976.167	1	A	0	0	-0.009881	-0.357373	-23.964473	-0.008098	-59.912	-32.8265	-1.554908	4	2.082
66	987.697	1	A	0	0	-0.009881	-0.357373	11.798063	-0.00911	-59.913	12.8765	-0.191574	4	2.128
67	1000.103	20	B	0	10	5.016095	-0.357373	-3.004668	-0.00911	-59.912	12.8765	-12.347199	4	0.001
68	1009.552	1	A	0	0	-0.009881	-0.357373	-3.010657	-0.00911	-59.912	-0.6585	-3.887822	4	2.948
69	1020.624	20	B	6	0	-4.030662	-0.357373	-12.034643	-0.008098	-59.912	-0.6585	-12.764594	4	0.001
70	1028.251	1	A	0	0	-0.009881	-0.357373	-12.037638	-0.008098	-59.912	-9.9755	-2.187493	4	2.137
71	1038.948	1	A	0	0	-0.009881	-0.357373	-23.972459	-0.008098	-59.912	-34.6725	-6.267649	4	2.315
72	1052.657	20	B	0	17	23.10961	-0.357373	14.808721	-0.008098	-59.912	-34.0575	-13.262427	4	0.001
73	1060.777	1	A	0	0	-0.009881	-0.357373	14.808721	-0.008098	-59.912	18.1495	-1.735945	4	2.122
74	1071.677	20	B	15	0	32.156367	-0.357373	23.805755	-0.00911	-59.913	18.1495	-13.09642	4	0.001
75	1078.961	1	A	0	0	-0.009881	-0.357373	23.808749	-0.008098	-59.912	31.2455	-0.829403	4	2.279
76	1090.073	1	A	0	0	-0.009881	-0.357373	-12.040633	-0.008098	-59.912	-18.0605	-3.352533	4	2.893
77	1101.281	1	A	0	0	-0.009881	-0.357373	17.745509	-0.008098	-59.912	17.3585	-5.038373	4	2.58
78	1112.854	1	A	0	0	-0.009881	-0.357373	5.920494	-0.00911	-59.912	5.3175	-9.376269	4	3.617
79	1124.731	20	B	0	12	20.094024	-0.357373	11.835996	-0.008098	-59.912	5.3175	-12.263528	4	0.001
80	1132.499	1	A	0	0	-0.009881	-0.357373	11.834998	-0.008098	-59.912	16.9195	-0.829403	4	2.77
81	1142.737	1	A	0	0	-0.009881	-0.357373	23.801762	-0.00911	-59.912	24.4785	-0.64717	4	3.015
82	1154.761	20	B	0	8	-1.015076	-0.357373	-9.051937	-0.00911	-59.912	24.4785	-12.013082	4	0.001
83	1161.945	1	A	0	0	-0.009881	-0.357373	-9.054931	-0.008098	-59.912	-12.6995	-5.302955	4	2.199
84	1172.781	20	B	17	0	-16.093005	-0.357373	-23.964473	-0.008098	-59.912	-12.6115	-13.428182	4	0.001
85	1180.586	1	A	0	0	-0.009881	-0.357373	-23.965471	-0.008098	-59.912	-26.7625	-3.441895	4	2.288
86	1192.752	1	A	0	0	-0.009881	-0.357373	11.797065	-0.008098	-59.912	12.7005	-1.4643	4	2.445
87	1204.313	20	B	0	9	35.171952	-0.357373	26.827392	-0.00911	-59.912	12.7005	-13.09642	4	0.001
88	1210.324	1	A	0	0	-0.009881	-0.357373	26.826394	-0.008098	-59.912	32.4765	0.174815	4	2.53
89	1223.833	20	B	0	14	-4.030662	-0.357373	-12.032647	-0.008098	-59.913	32.4765	-11.929154	4	0.001
90	1231.717	1	A	0	0	-0.009881	-0.357373	-12.020668	-0.00911	-59.912	-11.3815	-3.709628	4	2.377
91	1241.954	1	A	0	0	-0.009881	-0.357373	-23.974455	-0.00911	-59.912	-35.0235	-5.391033	4	2.604
92	1252.742	1	A	0	0	-0.009881	-0.357373	-6.12513	-0.00911	-59.912	-13.4905	-4.153664	4	2.889
93	1262	1	A	0	0	-0.009881	-0.357373	-18.013034	-0.008098	-59.912	-34.9355	-2.81614	4	2.635
94	1275.385	20	B	10	0	32.156367	-0.357373	23.763829	-0.00911	-59.912	-34.3205	-12.096946	4	0.001
95	1282.14	1	A	0	0	-0.009881	-0.357373	23.789783	-0.00911	-59.912	32.3005	-0.0085	4	2.795
96	1292.814	1	A	0	0	-0.009881	-0.357373	-11.996711	-0.00911	-59.912	-21.0495	-4.861695	4	2.411
97	1304.916	20	B	0	18	-22.124176	-0.357373	-29.970814	-0.008098	-59.912	-21.0495	-12.430806	4	0.001
98	1312.554	1	A	0	0	-0.009881	-0.357373	-29.974807	-0.008098	-59.912	-38.9785	-1.826374	4	2.147
99	1325.937	20	B	16	0	20.094024	-0.357373	11.760131	-0.008098	-59.912	-35.7265	-14.661558	4	0.001
100	1334.402	1	A	0	0	-0.009881	-0.357373	11.778099	-0.008098	-59.912	12.8765	-2.187493	4	2.951
101	1344.117	1	A	0	0	-0.009881	-0.357373	23.804756	-0.008098	-59.912	37.3985	-3.441895	4	2.685
102	1356.469	20	B	0	5	11.047267	-0.357373	2.948767	-0.008098	-59.912	37.3985	-12.93016	4	0.001
103	1364.857	1	A	0	0	-0.009881	-0.357373	2.949765	-0.00911	-59.912	-0.2195	-4.597249	4	2.908
104	1377.49	20	B	13	0	-16.093005	-0.357373	-23.971461	-0.008098	-59.912	-0.2195	-12.263528	4	0.001
105	1383.958	1	A	0	0	-0.009881	-0.357373	-23.961478	-0.008098	-59.911	-28.6075	-4.242498	4	2.529
106	1394.998	1	A	0	0	-0.009881	-0.357373	11.779097	-0.008098	-59.912	7.2515	-1.193149	4	2.509
107	1406.021	20	B	5	0	29.140781	-0.357373	20.810071	-0.008098	-59.912	7.2515	-13.428182	4	0.001
108	1412.682	1	A	0	0	-0.009881	-0.357373	20.854991	-0.008098	-59.912	20.4355	-3.441895	4	2.174
109	1841.971	20	B	7	0	-4.030662	-0.357373	-12.027656	-0.00911	-59.911	18.9405	-12.514349	4	0.001
110	1849.298	1	A	0	0	-0.009881	-0.357373	-12.025659	-0.008098	-59.911	-10.8535	-4.064771	4	2.347
111	1857.835	1	A	0	0	-0.009881	-0.357373	-23.98843	-0.008098	-59.911	-41.0005	-5.917293	4	2.362
112	1870.501	20	B	0	15	17.078438	-0.357373	8.84131	-0.008098	-59.911	-40.9125	-15.313807	4	0.001
113	1877.629	1	A	0	0	-0.009881	-0.357373	8.861275	-0.00911	-59.911	12.9645	-1.374663	4	2.147
114	1890.022	20	B	0	7	32.156367	-0.357373	23.780799	-0.008098	-59.911	12.9645	-13.428182	4	0.001
115	1897.378	1	A	0	0	-0.009881	-0.357373	23.797769	-0.008098	-59.911	28.8725	-0.920429	4	2.38
116	1907.665	1	A	0	0	-0.009881	-0.357373	-12.040633	-0.00911	-59.911	-10.4145	-4.685791	4	2.141
117	1919.554	20	B	12	0	-13.077419	-0.357373	-21.010715	-0.008098	-59.911	-10.4145	-12.681242	4	0.001
118	1926.554	1	A	0	0	-0.009881	-0.357373	-20.975777	-0.008098	-59.911	-26.9375	-2.726365	4	2.509
119	1941.076	20	B	0	6	20.094024	-0.357373	11.793072	-0.008098	-59.912	-26.9375	-13.179455	4	0.001
120	1948.936	1	A	0	0	-0.009881	-0.357373	11.793072	-0.00911	-59.911	11.6465	-1.826374	4	2.373
121	1958.623	1	A	0	0	-0.009881	-0.357373	23.841691	-0.00911	-59.912	30.9815	-2.995513	4	3.545
122	1973.108	20	B	8	0	-19.10859	-0.357373	-27.011067	-0.00911	-59.911	30.7185	-12.847881	4	0.001
123	1981.569	1	A	0	0	-0.009881	-0.357373	-27.008072	-0.00911	-59.911	-41.0005	-0.557	4	3.489
124	1992.628	20	B	0	11	-16.093005	-0.357373	-24.054314	-0.00911	-59.911	-39.8575	-16.36615	4	0.001
125	2002.24	1	A	0	0	-0.009881	-0.357373	-24.054314	-0.00911	-59.911	-44.7795	-2.546637	4	4.129
126	2012.923	1	A	0	0	-0.009881	-0.357373	11.833001	-0.008098	-59.911	9.0095	-2.546637	4	2.811
127	2023.208	1	A	0	0	-0.009881	-0.357373	-6.012331	-0.00911	-59.911	-3.0315	-2.905856	4	3.579
128	2034.141	1	A	0	0	-0.009881	-0.357373	17.696596	-0.00911	-59.911	14.0195	-2.097302	4	2.99
129	2047.183	20	B	14	0	-4.030662	-0.357373	-11.980739	-0.00911	-59.911	13.9315	-17.806488	4	0.001
130	2055.453	1	A	0	0	-0.009881	-0.357373	-11.987727	-0.008098	-59.911	-7.6015	-4.331273	4	3.796
131	2066.627	1	A	0	0	-0.009881	-0.357373	-23.978448	-0.00911	-59.911	-34.6725	-5.479053	4	4.44
132	2081.217	20	B	9	0	38.187538	-0.357373	29.78714	-0.008098	-59.911	-34.6725	-19.69857	4	0.001
133	2089.327	1	A	0	0	-0.009881	-0.357373	29.78714	-0.00911	-59.911	37.6615	0.174815	4	3.157
134	2099.736	20	B	0	16	32.156367	-0.357373	23.921549	-0.00911	-59.911	36.3435	-15.881269	4	0.001
135	2107.792	1	A	0	0	-0.009881	-0.357373	23.919553	-0.008098	-59.911	29.9275	-1.374663	4	3.067
136	2119.96	1	A	0	0	-0.009881	-0.357373	-11.989723	-0.008098	-59.911	-13.4905	-2.187493	4	3.726
137	2130.768	20	B	18	0	-7.046248	-0.357373	-15.015354	-0.008098	-59.911	-13.4905	-13.262427	4	0.001
138	2139.896	1	A	0	0	-0.009881	-0.357373	-15.020345	-0.008098	-59.911	-16.4785	-5.391033	4	3.174
139	2151.289	20	B	0	13	20.094024	-0.357373	11.81104	-0.008098	-59.912	-16.4785	-13.510966	4	0.001
140	2159.875	1	A	0	0	-0.009881	-0.357373	11.812039	-0.008098	-59.911	7.8665	-0.557	4	3.099
141	2170.258	1	A	0	0	-0.009881	-0.357373	23.807751	-0.00911	-59.911	24.9175	-5.653922	4	3.493
142	2182.612	1	A	0	0	-0.009881	-0.357373	-17.99307	-0.008098	-59.911	-28.6955	-7.657992	4	3.343
143	2193.438	1	A	0	0	-0.009881	-0.357373	5.841634	-0.008098	-59.911	1.0995	-4.064771	4	2.641
144	2206.344	20	B	11	0	-16.093005	-0.357373	-23.957485	-0.008098	-59.911	1.0995	-13.593687	4	0.001
145	2214.009	1	A	0	0	-0.009881	-0.357373	-23.958484	-0.008098	-59.911	-47.9435	-1.374663	4	2.714
146	2225.847	1	A	0	0	-0.009881	-0.357373	11.781093	-0.008098	-59.911	10.3275	-2.007052	4	2.524
147	2239	20	B	0	10	5.016095	-0.357373	-3.033617	-0.008098	-59.913	10.3277	-13.179544	4	0.001
148	2252.146	1	A	0	0	-0.009881	-0.357373	-12.048619	-0.00911	-59.912	10.3275	-1.916743	4	0.08
149	2261.9	20	B	6	0	-4.030662	-0.357373	-12.046622	-0.008098	-59.911	10.3275	-12.93016	4	0.001
150	2269.938	1	A	0	0	-0.009881	-0.357373	-12.021667	-0.00911	-59.911	-10.5025	-4.685791	4	2.564
151	2280.698	1	A	0	0	-0.009881	-0.357373	-23.975453	-0.00911	-59.911	-37.3965	-8.691809	4	3.809
152	2294.933	20	B	0	17	23.10961	-0.357373	14.818703	-0.00911	-59.911	-35.8145	-12.179793	4	0.001
153	2302.75	1	A	0	0	-0.009881	-0.357373	14.823694	-0.00911	-59.911	21.4015	0.174815	4	2.341
154	2313.452	20	B	15	0	32.156367	-0.357373	23.803758	-0.00911	-59.912	21.4015	-12.764594	4	0.001
155	2322.097	1	A	0	0	-0.009881	-0.357373	23.838696	-0.008098	-59.912	30.3665	0.083127	4	2.65
156	2333.053	1	A	0	0	-0.009881	-0.357373	-11.992718	-0.00911	-59.911	-28.6955	-3.441895	4	2.571
157	2344.427	1	A	0	0	-0.009881	-0.357373	17.711569	-0.008098	-59.911	16.7435	-2.097302	4	2.979
158	2355.203	1	A	0	0	-0.009881	-0.357373	5.959424	-0.00911	-59.911	0.3965	-4.861695	4	3.241
159	2367.006	20	B	0	12	20.094024	-0.357373	11.798063	-0.008098	-59.911	0.3965	-15.232371	4	0.001
160	2375.44	1	A	0	0	-0.009881	-0.357373	11.795069	-0.008098	-59.911	10.3275	-3.263112	4	2.942
161	2385.503	1	A	0	0	-0.009881	-0.357373	23.825719	-0.00911	-59.912	30.8945	-2.097302	4	3.01
162	2398.538	20	B	0	8	-1.015076	-0.357373	-9.063915	-0.008098	-59.911	30.8945	-13.09642	4	0.001
163	2405.537	1	A	0	0	-0.009881	-0.357373	-9.054931	-0.00911	-59.911	-8.2175	-4.685791	4	2.546
164	2417.058	20	B	17	0	-16.093005	-0.357373	-23.937521	-0.00911	-59.911	-8.2175	-13.013322	4	0.001
165	2424.763	1	A	0	0	-0.009881	-0.357373	-23.957485	-0.00911	-59.911	-33.1785	-6.092586	4	2.755
166	2436.158	1	A	0	0	-0.009881	-0.357373	11.837992	-0.00911	-59.911	7.6035	-3.709628	4	2.605
167	2448.091	20	B	0	9	35.171952	-0.357373	26.785467	-0.008098	-59.911	7.6035	-13.179455	4	0.001
168	2454.984	1	A	0	0	-0.009881	-0.357373	26.782472	-0.008098	-59.911	26.1485	-1.4643	4	2.468
169	2468.612	20	B	0	14	-4.030662	-0.357373	-11.976746	-0.008098	-59.911	26.0605	-13.179455	4	0.001
170	2476.624	1	A	0	0	-0.009881	-0.357373	-12.044626	-0.008098	-59.911	-15.4245	-3.263112	4	2.524
171	2486.517	1	A	0	0	-0.009881	-0.357373	-23.984438	-0.008098	-59.911	-34.8485	-7.831016	4	3.402
172	2496.467	1	A	0	0	-0.009881	-0.357373	-6.094185	-0.008098	-59.911	-7.1625	-4.950063	4	2.863
173	2508.125	1	A	0	0	-0.009881	-0.357373	-18.014033	-0.008098	-59.911	-30.1015	-9.716702	4	4.48
174	2520.165	20	B	10	0	32.156367	-0.357373	23.798767	-0.008098	-59.911	30.9815	-59.036493	4	0.001
175	2527.22	1	A	0	0	-0.009881	-0.357373	23.811744	-0.008098	-59.911	34.6735	-4.861695	4	3.055
176	2540.353	1	A	0	0	-0.009881	-0.357373	-12.037638	-0.008098	-59.911	-11.1175	-5.302955	4	4.223
177	2552.697	20	B	0	18	-22.124176	-0.357373	-29.949851	-0.008098	-59.911	-11.1175	-13.179455	4	0.001
178	2560.638	1	A	0	0	-0.009881	-0.357373	-29.966821	-0.008098	-59.911	-46.0985	-0.557	4	2.986
179	2573.718	20	B	16	0	20.094024	-0.357373	11.785086	-0.00911	-59.911	-44.6035	-15.80117	4	0.001
180	2581.466	1	A	0	0	-0.009881	-0.357373	11.823019	-0.008098	-59.912	5.3175	-2.546637	4	2.3
181	2591.005	1	A	0	0	-0.009881	-0.357373	23.815737	-0.008098	-59.912	24.6535	-1.374663	4	2.852
182	2603.749	20	B	0	5	11.047267	-0.357373	2.930799	-0.00911	-59.911	24.6535	-12.096946	4	0.001
183	2611.982	1	A	0	0	-0.009881	-0.357373	2.948767	-0.00911	-59.911	-1.0105	-3.887822	4	3.256
184	2623.771	20	B	13	0	-16.093005	-0.357373	-23.96048	-0.008098	-59.911	-1.0105	-13.013322	4	0.001
185	2631.164	1	A	0	0	-0.009881	-0.357373	-23.964473	-0.00911	-59.911	-35.1995	-6.877583	4	2.419
186	2642.191	1	A	0	0	-0.009881	-0.357373	11.826014	-0.00911	-59.911	7.9545	-4.242498	4	2.435
187	2654.302	20	B	5	0	29.140781	-0.357373	20.824046	-0.00911	-59.911	7.9545	-13.428182	4	0.001
188	2662.248	1	A	0	0	-0.009881	-0.357373	20.824046	-0.00911	-59.911	25.9725	-0.374407	4	3.468
189	2672.648	1	A	0	0	-0.009881	-0.357373	5.974398	-0.008098	-59.911	2.6815	-3.887822	4	2.889
190	2684.117	1	A	0	0	-0.009881	-0.357373	14.771786	-0.00911	-59.911	12.4375	3.323921	4	3.831
191	2694.74	1	A	0	0	-0.009881	-0.357373	-23.970462	-0.00911	-59.911	-33.7935	-6.267649	4	2.418
192	2704.019	1	A	0	0	-0.009881	-0.357373	-15.1022	-0.00911	-59.911	-11.9965	-5.653922	4	2.191
193	2713.577	1	A	0	0	-0.009881	-0.357373	-6.157074	-0.008098	-59.911	-6.5475	-4.861695	4	2.224
194	2723.979	1	A	0	0	-0.009881	-0.357373	14.80373	-0.00911	-59.911	11.8215	-3.709628	4	3.158
195	2735.866	1	A	0	0	-0.009881	-0.357373	-17.990075	-0.00911	-59.911	-29.7505	-5.126625	4	2.527
196	2749.589	1	A	0	0	-0.009881	-0.357373	29.794128	-0.008098	-59.912	42.5835	1.001671	4	2.752
197	2759.345	1	A	0	0	-0.009881	-0.357373	-3.022636	-0.00911	-59.911	-5.4045	-2.276599	4	1.471
198	2767.952	1	A	0	0	-0.009881	-0.357373	-15.049294	-0.008098	-59.911	-29.2235	-10.903827	4	2.035
199	2781.124	1	A	0	0	-0.009881	-0.357373	17.867293	-0.00911	-59.911	17.4465	4.4525	4	2.744
200	2792.256	1	A	0	0	-0.009881	-0.357373	8.972078	-0.00911	-59.911	6.1085	-3.709628	4	2.864
201	2802.782	1	A	0	0	-0.009881	-0.357373	-29.988782	-0.008098	-59.911	-48.3835	0.449195	4	1.891
202	2814.654	1	A	0	0	-0.009881	-0.357373	23.843687	-0.008098	-59.912	18.1495	-2.81614	4	1.706
203	2824.691	1	A	0	0	-0.009881	-0.357373	-9.070903	-0.00911	-59.912	-10.6785	-2.366671	4	1.752
204	2837.488	1	A	0	0	-0.009881	-0.357373	26.899265	-0.008098	-59.911	24.5655	2.111044	4	2.038
205	2848.293	1	A	0	0	-0.009881	-0.357373	-5.999354	-0.00911	-59.911	-9.6235	-6.877583	4	2.352
206	2858.486	1	A	0	0	-0.009881	-0.357373	5.8606	-0.00911	-59.911	-0.1315	-4.064771	4	3.026
207	2869.84	1	A	0	0	-0.009881	-0.357373	-14.990398	-0.00911	-59.911	-17.9735	-8.605882	4	2.351
208	2880.487	1	A	0	0	-0.009881	-0.357373	2.853935	-0.00911	-59.911	1.8025	-5.391033	4	3.012
209	2889.203	1	A	0	0	-0.009881	-0.357373	20.769143	-0.00911	-59.911	29.4875	-0.465733	4	1.716
210	2900.036	1	A	0	0	-0.009881	-0.357373	-11.999705	-0.008098	-59.911	-13.6665	-4.508649	4	1.997
211	2909.425	1	A	0	0	-0.009881	-0.357373	11.81104	-0.00911	-59.913	11.2945	0.26552	4	1.904
212	2920.673	1	A	0	0	-0.009881	-0.357373	-20.966793	-0.008098	-59.911	-28.0805	-6.441491	4	1.624
213	2931.268	1	A	0	0	-0.009881	-0.357373	5.872579	-0.00911	-59.911	3.7355	-2.546637	4	2.249
214	2940.468	1	A	0	0	-0.009881	-0.357373	-6.025308	-0.008098	-59.911	-5.7565	-2.636531	4	1.935
215	2949.487	1	A	0	0	-0.009881	-0.357373	-27.025042	-0.008098	-59.911	-36.6935	-1.193149	4	1.924
216	2960.847	1	A	0	0	-0.009881	-0.357373	14.884586	-0.00911	-59.911	17.1835	-2.187493	4	1.753
