# Supplementary material for: Multiple time scales of the ventriloquism aftereffect
Source: PLoS One. 2018 Aug 1;13(8):e0200930. doi: 10.1371/journal.pone.0200930 (PMC6070234; doi:10.1371/journal.pone.0200930)
Supplement: S1 File — Data are provided as .csv files, and can be readily parsed by BuildRecalibrationInputVector.m. All analyses were conducted with MATLAB 2017b. Computational modeling requires the System Identification Toolbox, and can be run by calling EstimateModelParameters.m. (ZIP) [file pone.0200930.s001.zip › Supplemental Model Files/Recalibration Data/OJ Ventriloquism_Aftereffect_Minus8_Double.csv]

Trial	ExperLength	NumStimReps	StimType	VisOddballRepNum	AudOddballRepNum	Galvo Az	Galvo El	Outer Az	Outer El	Inner Az	Pointer Az	Pointer El	StimRepRate	RespTime
1	9.624	1	A	0	0	-0.332905	0.28457	5.898216	-0.008108	-59.896	5.079	1.416865	4	2.343
2	19.991	1	A	0	0	-0.332905	0.28457	14.814332	-0.008108	-59.896	11.758	0.771457	4	2.185
3	31.43	1	A	0	0	-0.332905	0.28457	-23.922869	-0.008108	-59.895	-20.234	-0.145881	4	1.641
4	41.156	1	A	0	0	-0.332905	0.28457	-15.134368	-0.008108	-59.897	-16.103	-0.054314	4	2.329
5	50.098	1	A	0	0	-0.332905	0.28457	-6.106588	-0.008108	-59.896	-5.908	0.311514	4	2.228
6	58.944	1	A	0	0	-0.332905	0.28457	14.853215	-0.008108	-59.896	11.055	0.49531	4	2.067
7	70.216	1	A	0	0	-0.332905	0.28457	-17.947884	-0.008108	-59.896	-17.333	0.49531	4	2.329
8	84.841	1	A	0	0	-0.332905	0.28457	29.739331	-0.008108	-59.895	26.963	-0.328834	4	3.289
9	95.809	1	A	0	0	-0.332905	0.28457	-3.011919	-0.008108	-59.897	-0.722	0.219706	4	2.945
10	105.793	1	A	0	0	-0.332905	0.28457	-15.013731	-0.008108	-59.897	-13.906	-0.692983	4	2.393
11	120.632	1	A	0	0	-0.332905	0.28457	17.87311	-0.008108	-59.896	10.967	-0.145881	4	3.263
12	130.218	1	A	0	0	-0.332905	0.28457	8.920104	-0.008108	-59.896	4.288	0.771457	4	2.303
13	142.072	1	A	0	0	-0.332905	0.28457	-29.912808	-0.008108	-59.896	-29.111	0.679348	4	2.601
14	155.012	1	A	0	0	-0.332905	0.28457	23.795254	-0.008108	-59.897	17.383	-0.328834	4	2.568
15	167.626	1	A	0	0	-0.332905	0.28457	-9.006843	-0.008108	-59.896	-12.412	-0.145881	4	3.692
16	182.049	1	A	0	0	-0.332905	0.28457	26.912854	-0.008108	-59.896	24.942	-0.328834	4	3.031
17	193.549	1	A	0	0	-0.332905	0.28457	-5.986948	-0.008108	-59.898	-4.589	0.311514	4	2.573
18	201.825	1	A	0	0	-0.332905	0.28457	5.909183	-0.008108	-59.897	0.684	0.219706	4	2.864
19	212.45	1	A	0	0	-0.332905	0.28457	-15.021707	-0.008108	-59.897	-11.884	-0.511547	4	2.475
20	221.737	1	A	0	0	-0.332905	0.28457	2.877324	-0.008108	-59.896	0.948	0.49531	4	2.737
21	233.672	1	A	0	0	-0.332905	0.28457	20.713545	-0.008108	-59.896	18.35	0.403382	4	4.05
22	246.341	1	A	0	0	-0.332905	0.28457	-11.965921	-0.008108	-59.896	-7.753	0.129001	4	3.332
23	256.457	1	A	0	0	-0.332905	0.28457	11.751567	-0.008108	-59.897	6.397	0.49531	4	2.394
24	269.528	1	A	0	0	-0.332905	0.28457	-20.955815	-0.008108	-59.897	-19.091	-0.054314	4	2.989
25	281.158	1	A	0	0	-0.332905	0.28457	5.841387	-0.008108	-59.896	1.124	0.037314	4	4.09
26	291.037	1	A	0	0	-0.332905	0.28457	-5.990936	-0.008108	-59.897	-0.986	0.037314	4	2.967
27	300.702	1	A	0	0	-0.332905	0.28457	-26.926811	-0.008108	-59.896	-23.134	0.219706	4	2.116
28	311.58	1	A	0	0	-0.332905	0.28457	14.846236	-0.008108	-59.896	10.704	0.311514	4	2.484
29	413.911	20	B	7	0	-20.271381	0.28457	-11.995831	-0.008108	-59.896	0.948	-20.368224	4	0.001
30	421.766	1	A	0	0	-0.332905	0.28457	-11.993837	-0.008108	-59.896	-6.699	0.219706	4	1.96
31	432.446	1	A	0	0	-0.332905	0.28457	-23.964743	-0.008108	-59.896	-21.289	0.037314	4	2.599
32	445.443	20	B	0	15	0.664019	0.28457	8.83536	-0.008108	-59.896	-0.371	-24.42202	4	0.001
33	452.425	1	A	0	0	-0.332905	0.28457	8.832369	-0.008108	-59.896	4.639	-0.054314	4	2.094
34	464.463	20	B	0	7	15.617876	0.28457	23.831145	-0.008108	-59.896	1.827	-42.384685	4	0.001
35	471.86	1	A	0	0	-0.332905	0.28457	23.831145	-0.008108	-59.896	21.778	0.311514	4	2.481
36	484.098	1	A	0	0	-0.332905	0.28457	-11.974894	-0.008108	-59.896	-6.699	-0.145881	4	1.699
37	495.995	20	B	12	0	-29.243695	0.28457	-20.982734	-0.008108	-59.897	4.463	-46.529201	4	0.001
38	503.741	1	A	0	0	-0.332905	0.28457	-20.978746	-0.008108	-59.897	-18.3	-0.054314	4	2.833
39	516.517	20	B	0	6	3.65479	0.28457	11.753561	-0.008108	-59.896	-2.919	-20.601637	4	0.001
40	524.538	1	A	0	0	-0.332905	0.28457	11.772504	-0.008108	-59.896	3.497	0.129001	4	2.61
41	534.289	1	A	0	0	-0.332905	0.28457	23.824166	-0.008108	-59.896	23.448	0.679348	4	2.341
42	548.55	20	B	8	0	-35.225238	0.28457	-26.920829	-0.008108	-59.896	1.651	-22.526433	4	0.001
43	556.022	1	A	0	0	-0.332905	0.28457	-26.924817	-0.008108	-59.895	-27.968	1.231861	4	2.559
44	566.069	20	B	0	11	-32.234467	0.28457	-24.109307	-0.008108	-59.895	1.563	-21.760064	4	0.001
45	573.153	1	A	0	0	-0.332905	0.28457	-24.111301	-0.008108	-59.895	-23.749	-0.054314	4	2.683
46	584.176	1	A	0	0	-0.332905	0.28457	11.746582	-0.008108	-59.896	8.155	0.037314	4	2.199
47	594.319	1	A	0	0	-0.332905	0.28457	-5.95006	-0.008108	-59.896	-2.48	1.0471	4	3.304
48	604.112	1	A	0	0	-0.332905	0.28457	17.683681	-0.008108	-59.896	15.889	0.771457	4	2.1
49	616.621	20	B	14	0	-20.271381	0.28457	-11.96293	-0.008108	-59.895	2.266	-19.587675	4	0.001
50	623.432	1	A	0	0	-0.332905	0.28457	-11.98287	-0.008108	-59.896	-6.787	0.49531	4	2.902
51	632.924	1	A	0	0	-0.332905	0.28457	-23.956767	-0.008108	-59.895	-18.037	0.771457	4	2.369
52	647.652	20	B	9	0	21.599419	0.28457	29.749301	-0.008108	-59.895	-0.371	-23.135884	4	0.001
53	654.035	1	A	0	0	-0.332905	0.28457	29.743319	-0.008108	-59.895	20.723	0.49531	4	1.962
54	665.171	20	B	0	16	15.617876	0.28457	23.888971	-0.008108	-59.898	0.42	-20.290316	4	0.001
55	672.587	1	A	0	0	-0.332905	0.28457	23.888971	-0.008108	-59.897	12.989	0.037314	4	2.523
56	683.895	1	A	0	0	-0.332905	0.28457	-11.987855	-0.008108	-59.895	-5.292	0.037314	4	2.302
57	695.702	20	B	18	0	-23.262152	0.28457	-15.014728	-0.008108	-59.896	1.387	-19.666056	4	0.001
58	703.721	1	A	0	0	-0.332905	0.28457	-14.997779	-0.008108	-59.896	-9.248	0.863627	4	2.107
59	716.225	20	B	0	13	3.65479	0.28457	11.761537	-0.008108	-59.896	-2.656	-19.038404	4	0.001
60	723.36	1	A	0	0	-0.332905	0.28457	11.781477	-0.008108	-59.896	3.233	0.219706	4	1.748
61	731.833	1	A	0	0	-0.332905	0.28457	23.82616	-0.008108	-59.896	18.526	0.49531	4	1.674
62	743.364	1	A	0	0	-0.332905	0.28457	-17.95586	-0.008108	-59.895	-14.169	-0.145881	4	1.713
63	753.567	1	A	0	0	-0.332905	0.28457	5.905195	-0.008108	-59.895	1.475	1.0471	4	2.411
64	767.278	20	B	11	0	-32.234467	0.28457	-23.958761	-0.008108	-59.895	0.42	-22.220993	4	0.001
65	776.654	1	A	0	0	-0.332905	0.28457	-23.956767	-0.008108	-59.895	-21.552	0.679348	4	4.499
66	786.408	1	A	0	0	-0.332905	0.28457	11.739603	-0.008108	-59.896	6.309	1.13945	4	2.21
67	797.309	20	B	0	10	-11.299067	0.28457	-3.03784	-0.008108	-59.895	0.684	-23.743185	4	0.001
68	805.241	1	A	0	0	-0.332905	0.28457	-3.039834	-0.008108	-59.895	0.333	0.219706	4	3.041
69	817.329	20	B	6	0	-20.271381	0.28457	-11.977885	-0.008108	-59.895	0.333	-21.99075	4	0.001
70	824.353	1	A	0	0	-0.332905	0.28457	-11.998822	-0.008108	-59.895	-7.753	0.129001	4	2.096
71	833.165	1	A	0	0	-0.332905	0.28457	-23.972719	-0.008108	-59.895	-19.091	0.403382	4	2.41
72	847.36	20	B	0	17	6.645562	0.28457	14.82829	-0.008108	-59.895	0.86	-21.99075	4	0.001
73	854.031	1	A	0	0	-0.332905	0.28457	14.829287	-0.008108	-59.895	6.836	-0.237388	4	1.772
74	865.88	20	B	15	0	15.617876	0.28457	23.822172	-0.008108	-59.895	2.706	-18.802708	4	0.001
75	872.56	1	A	0	0	-0.332905	0.28457	23.823169	-0.008108	-59.895	14.922	-0.328834	4	2.254
76	883.568	1	A	0	0	-0.332905	0.28457	-11.975891	-0.008108	-59.895	-7.841	0.403382	4	1.754
77	895.255	1	A	0	0	-0.332905	0.28457	17.679693	-0.008108	-59.895	13.78	-0.145881	4	3.419
78	905.815	1	A	0	0	-0.332905	0.28457	6.004894	-0.008108	-59.895	2.618	0.403382	4	3.504
79	916.434	20	B	0	12	3.65479	0.28457	11.748576	-0.008108	-59.895	0.069	-18.565625	4	0.001
80	924.018	1	A	0	0	-0.332905	0.28457	11.767519	-0.008108	-59.895	3.936	0.771457	4	2.166
81	933.111	1	A	0	0	-0.332905	0.28457	23.835133	-0.008108	-59.896	19.053	1.0471	4	2.72
82	945.464	20	B	0	8	-17.28061	0.28457	-9.033762	-0.008108	-59.895	3.76	-17.533416	4	0.001
83	953.411	1	A	0	0	-0.332905	0.28457	-9.029774	-0.008108	-59.895	-5.556	1.324333	4	2.532
84	965.485	20	B	17	0	-32.234467	0.28457	-23.958761	-0.008108	-59.895	0.157	-22.449928	4	0.001
85	973.557	1	A	0	0	-0.332905	0.28457	-23.946797	-0.008108	-59.895	-26.035	1.13945	4	3.158
86	984.816	1	A	0	0	-0.332905	0.28457	11.758546	-0.008108	-59.896	6.221	1.0471	4	2.41
87	997.017	20	B	0	9	18.608648	0.28457	26.814151	-0.008108	-59.895	2.002	-23.060626	4	0.001
88	1004.05	1	A	0	0	-0.332905	0.28457	26.805178	-0.008108	-59.896	17.999	0.219706	4	2.117
89	1018.038	20	B	0	14	-20.271381	0.28457	-11.995831	-0.008108	-59.895	-2.744	-23.515796	4	0.001
90	1026.366	1	A	0	0	-0.332905	0.28457	-11.997825	-0.008108	-59.895	-9.16	0.679348	4	2.414
91	1036.042	1	A	0	0	-0.332905	0.28457	-23.975709	-0.008108	-59.895	-19.794	0.679348	4	2.085
92	1045.484	1	A	0	0	-0.332905	0.28457	-6.103597	-0.008108	-59.895	-1.601	1.416865	4	1.989
93	1054.804	1	A	0	0	-0.332905	0.28457	-17.986767	-0.008108	-59.895	-15.224	1.231861	4	2.792
94	1067.5	20	B	10	0	15.617876	0.28457	23.927854	0	-60	-1.07369	-22.067503	4	0.001
95	1081.93	1	A	0	0	-0.332905	0.28457	-11.997825	-0.008108	-59.895	-6.962	1.231861	4	2.918
96	1089.272	1	A	0	0	-0.332905	0.28457	-11.997825	-0.008108	-59.895	-8.193	0.129001	4	2.726
97	1101.624	20	B	0	18	-38.21601	0.28457	-29.913805	-0.008108	-59.895	-2.04	-20.912133	4	0.001
98	1109.867	1	A	0	0	-0.332905	0.28457	-29.894862	-0.008108	-59.895	-26.562	2.158247	4	3.334
99	1124.647	20	B	16	0	3.65479	0.28457	11.755555	-0.008108	-59.896	-3.623	-21.298228	4	0.001
100	1167.764	1	A	0	0	-0.332905	0.28457	11.843291	-0.008108	-59.895	3.848	0.219706	4	2.201
101	1178.827	1	A	0	0	-0.332905	0.28457	23.838124	-0.008108	-59.896	17.12	0.129001	4	2.742
102	1191.207	20	B	0	5	-5.317524	0.28457	2.959078	-0.008108	-59.895	3.497	-22.297643	4	0.001
103	1198.387	1	A	0	0	-0.332905	0.28457	2.962069	-0.008108	-59.895	-0.722	0.129001	4	2.271
104	1210.227	20	B	13	0	-32.234467	0.28457	-23.939818	-0.008108	-59.895	1.739	-46.529201	4	0.001
105	1217.462	1	A	0	0	-0.332905	0.28457	-23.944803	-0.008108	-59.895	-23.749	0.679348	4	2.335
106	1228.68	1	A	0	0	-0.332905	0.28457	11.764528	-0.008108	-59.895	10.967	0.49531	4	2.019
107	1240.259	20	B	5	0	12.627105	0.28457	20.720524	-0.008108	-59.895	1.563	-23.667435	4	0.001
108	1248.094	1	A	0	0	-0.332905	0.28457	20.847143	-0.008108	-59.895	11.055	-0.328834	4	1.906
109	1596.291	20	B	7	0	-20.271381	0.28457	-12.001813	-0.008108	-59.895	0.684	-14.298096	4	0.001
110	1603.076	1	A	0	0	-0.332905	0.28457	-12.000816	-0.008108	-59.895	-8.017	0.771457	4	2.386
111	1613.228	1	A	0	0	-0.332905	0.28457	-23.968731	-0.008108	-59.895	-24.716	1.509458	4	3.011
112	1626.822	20	B	0	15	0.664019	0.28457	8.838351	-0.008108	-59.895	-2.656	-20.912133	4	0.001
113	1635.629	1	A	0	0	-0.332905	0.28457	8.837354	-0.008108	-59.895	1.299	0.49531	4	2.947
114	1647.844	20	B	0	7	15.617876	0.28457	23.805224	-0.008108	-59.895	-0.898	-14.707372	4	0.001
115	1656.254	1	A	0	0	-0.332905	0.28457	23.802233	-0.008108	-59.895	13.252	0.863627	4	3.01
116	1667.437	1	A	0	0	-0.332905	0.28457	-11.996828	-0.008108	-59.895	-8.017	0.49531	4	2.674
117	1678.375	20	B	12	0	-29.243695	0.28457	-20.974758	-0.008108	-59.896	2.09	-20.44608	4	0.001
118	1685.433	1	A	0	0	-0.332905	0.28457	-20.976752	-0.008108	-59.896	-19.267	0.771457	4	1.659
119	1698.395	20	B	0	6	3.65479	0.28457	11.769513	-0.008108	-59.896	2.969	-20.057166	4	0.001
120	1705.995	1	A	0	0	-0.332905	0.28457	11.766522	-0.008108	-59.897	7.1	0.129001	4	3.675
121	1715.37	1	A	0	0	-0.332905	0.28457	23.795254	-0.008108	-59.895	19.668	0.679348	4	2.413
122	1730.427	20	B	8	0	-35.225238	0.28457	-26.917839	-0.008108	-59.895	4.463	-47.206874	4	0.001
123	1737.106	1	A	0	0	-0.332905	0.28457	-26.918836	-0.008108	-59.895	-23.749	1.0471	4	2.783
124	1747.946	20	B	0	11	-32.234467	0.28457	-24.064442	-0.008108	-59.895	2.002	-30.955356	4	0.001
125	1754.447	1	A	0	0	-0.332905	0.28457	-24.062448	-0.008108	-59.895	-21.904	0.311514	4	2.087
126	1766.134	1	A	0	0	-0.332905	0.28457	11.744588	-0.008108	-59.895	6.573	1.13945	4	2.756
127	1775.854	1	A	0	0	-0.332905	0.28457	-5.98296	-0.008108	-59.896	-3.271	0.863627	4	2.988
128	1786.297	1	A	0	0	-0.332905	0.28457	17.676702	-0.008108	-59.895	12.022	0.311514	4	2.394
129	1798.498	20	B	14	0	-20.271381	0.28457	-11.987855	-0.008108	-59.895	3.936	-24.722081	4	0.001
130	1806.617	1	A	0	0	-0.332905	0.28457	-11.996828	-0.008108	-59.895	-10.126	0.311514	4	2.223
131	1816.635	1	A	0	0	-0.332905	0.28457	-23.967734	-0.008108	-59.895	-16.542	1.416865	4	2.241
132	1830.53	20	B	9	0	21.599419	0.28457	29.74631	-0.008108	-59.895	3.321	-41.496762	4	0.001
133	1837.768	1	A	0	0	-0.332905	0.28457	29.74631	-0.008108	-59.895	24.59	0.771457	4	2.833
134	1848.55	20	B	0	16	15.617876	0.28457	23.894953	-0.008108	-59.895	5.87	-23.135884	4	0.001
135	1857.711	1	A	0	0	-0.332905	0.28457	23.890965	-0.008108	-59.896	17.383	0.771457	4	4.258
136	1869.445	1	A	0	0	-0.332905	0.28457	-11.976888	-0.008108	-59.895	-11.708	0.129001	4	2.494
137	1880.582	20	B	18	0	-23.262152	0.28457	-15.002764	-0.008108	-59.898	-0.283	-26.510459	4	0.001
138	1887.363	1	A	0	0	-0.332905	0.28457	-15.001767	-0.008108	-59.895	-11.884	0.037314	4	1.893
139	1899.602	20	B	0	13	3.65479	0.28457	11.778486	-0.008108	-59.895	-0.019	-19.90088	4	0.001
140	1906.636	1	A	0	0	-0.332905	0.28457	11.776492	-0.008108	-59.895	4.463	0.219706	4	2.645
141	1916.327	1	A	0	0	-0.332905	0.28457	23.823169	-0.008108	-59.895	18.965	0.955858	4	2.799
142	1927.699	1	A	0	0	-0.332905	0.28457	-17.947884	-0.008108	-59.895	-16.367	0.863627	4	2.6
143	1937.902	1	A	0	0	-0.332905	0.28457	5.871297	-0.008108	-59.895	2.354	0.587299	4	2.359
144	1951.155	20	B	11	0	-32.234467	0.28457	-23.943806	-0.008108	-59.895	-0.283	-27.028275	4	0.001
145	1958.298	1	A	0	0	-0.332905	0.28457	-23.950785	-0.008108	-59.895	-24.453	1.324333	4	3.219
146	1970.675	1	A	0	0	-0.332905	0.28457	11.77051	-0.008108	-59.896	8.682	1.231861	4	3.128
147	1982.186	20	B	0	10	-11.299067	0.28457	-3.040831	-0.008108	-59.895	1.387	-25.768912	4	0.001
148	1990.232	1	A	0	0	-0.332905	0.28457	-3.035846	-0.008108	-59.895	-3.71	1.694825	4	3.157
149	2001.707	20	B	6	0	-20.271381	0.28457	-11.998822	-0.008108	-59.895	-0.986	-38.406005	4	0.001
150	2008.82	1	A	0	0	-0.332905	0.28457	-11.999819	-0.008108	-59.895	-14.609	0.037314	4	2.203
151	2019.337	1	A	0	0	-0.332905	0.28457	-23.963746	-0.008108	-59.894	-26.386	0.219706	4	2.741
152	2033.739	20	B	0	17	6.645562	0.28457	14.808351	-0.008108	-59.894	-0.81	-25.022288	4	0.001
153	2041.845	1	A	0	0	-0.332905	0.28457	14.827293	-0.008108	-59.894	8.506	0.037314	4	3.207
154	2053.259	20	B	15	0	15.617876	0.28457	23.810208	-0.008108	-59.894	3.497	-21.298228	4	0.001
155	2060.175	1	A	0	0	-0.332905	0.28457	23.811205	-0.008108	-59.894	18.614	0.679348	4	3.036
156	2070.121	1	A	0	0	-0.332905	0.28457	-11.979879	-0.008108	-59.894	-10.742	0.955858	4	2.457
157	2082.98	1	A	0	0	-0.332905	0.28457	17.681687	-0.008108	-59.894	14.835	0.403382	4	3.77
158	2092.061	1	A	0	0	-0.332905	0.28457	5.985951	-0.008108	-59.894	1.739	0.955858	4	1.899
159	2102.81	20	B	0	12	3.65479	0.28457	11.746582	-0.008108	-59.894	-1.953	-29.295157	4	0.001
160	2110.493	1	A	0	0	-0.332905	0.28457	11.753561	-0.008108	-59.894	3.233	0.955858	4	2.306
161	2119.777	1	A	0	0	-0.332905	0.28457	23.810208	-0.008108	-59.894	18.438	2.065231	4	2.047
162	2132.841	20	B	0	8	-17.28061	0.28457	-9.039744	-0.008108	-59.894	-1.162	-25.842578	4	0.001
163	2141.648	1	A	0	0	-0.332905	0.28457	-9.030771	-0.008108	-59.894	-10.83	0.679348	4	3.779
164	2153.863	20	B	17	0	-32.234467	0.28457	-23.95577	-0.008108	-59.894	-2.656	-23.818029	4	0.001
165	2161.08	1	A	0	0	-0.332905	0.28457	-23.95577	-0.008108	-59.894	-23.31	1.416865	4	2.29
166	2175.458	1	A	0	0	-0.332905	0.28457	11.775495	-0.008108	-59.895	8.946	1.602112	4	4.175
167	2187.897	20	B	0	9	18.608648	0.28457	26.782247	-0.008108	-59.896	1.124	-26.140205	4	0.001
168	2196.11	1	A	0	0	-0.332905	0.28457	26.794211	-0.008108	-59.894	20.02	0.771457	4	2.798
169	2209.919	20	B	0	14	-20.271381	0.28457	-12.013777	-0.008108	-59.894	-3.183	-19.11716	4	0.001
170	2216.881	1	A	0	0	-0.332905	0.28457	-11.996828	-0.008108	-59.894	-11.357	-0.054314	4	2.067
171	2228.377	1	A	0	0	-0.332905	0.28457	-23.960755	-0.008108	-59.894	-19.443	0.403382	4	4.034
172	2239.256	1	A	0	0	-0.332905	0.28457	-6.1026	-0.008108	-59.896	-5.292	0.129001	4	2.915
173	2250.572	1	A	0	0	-0.332905	0.28457	-17.948881	-0.008108	-59.894	-17.07	0.403382	4	3.701
174	2264.474	20	B	10	0	15.617876	0.28457	23.797248	-0.008108	-59.895	-1.249	-23.135884	4	0.001
175	2272.225	1	A	0	0	-0.332905	0.28457	23.796251	-0.008108	-59.895	14.307	0.679348	4	2.865
176	2283.641	1	A	0	0	-0.332905	0.28457	-11.995831	-0.008108	-59.894	-9.16	0.403382	4	2.234
177	2295.505	20	B	0	18	-38.21601	0.28457	-29.893865	-0.008108	-59.894	1.211	-18.802708	4	0.001
178	2304.473	1	A	0	0	-0.332905	0.28457	-29.901841	-0.008108	-59.894	-25.595	1.602112	4	3.058
179	2318.528	20	B	16	0	3.65479	0.28457	11.844288	-0.008108	-59.894	-1.162	-11.974968	4	0.001
180	2325.528	1	A	0	0	-0.332905	0.28457	11.843291	-0.008108	-59.894	6.221	0.955858	4	2.567
181	2334.181	1	A	0	0	-0.332905	0.28457	23.800239	-0.008108	-59.895	18.35	0.403382	4	2.227
182	2347.058	20	B	0	5	-5.317524	0.28457	2.979018	-0.008108	-59.894	1.739	-20.290316	4	0.001
183	2356.142	1	A	0	0	-0.332905	0.28457	2.968051	-0.008108	-59.894	1.651	1.509458	4	3.659
184	2370.081	20	B	13	0	-32.234467	0.28457	-23.934833	-0.008108	-59.894	2.618	-19.822658	4	0.001
185	2377.573	1	A	0	0	-0.332905	0.28457	-23.948791	-0.008108	-59.894	-19.706	0.49531	4	2.587
186	2391.066	1	A	0	0	-0.332905	0.28457	11.791447	-0.008108	-59.894	4.463	1.0471	4	3.605
187	2402.113	20	B	5	0	12.627105	0.28457	20.76838	-0.008108	-59.894	6.661	-18.802708	4	0.001
188	2409.259	1	A	0	0	-0.332905	0.28457	20.76838	-0.008108	-59.894	16.592	-0.328834	4	2.26
189	2418.772	1	A	0	0	-0.332905	0.28457	5.999909	-0.008108	-59.894	0.684	1.231861	4	2.205
190	2429.076	1	A	0	0	-0.332905	0.28457	14.816326	-0.008108	-59.894	8.506	0.863627	4	2.024
191	2439.94	1	A	0	0	-0.332905	0.28457	-23.946797	-0.008108	-59.894	-24.101	0.679348	4	1.89
192	2448.773	1	A	0	0	-0.332905	0.28457	-15.105455	-0.008108	-59.894	-12.851	0.311514	4	2.215
193	2458.315	1	A	0	0	-0.332905	0.28457	-6.119549	-0.008108	-59.894	-3.886	1.13945	4	2.755
194	2468.433	1	A	0	0	-0.332905	0.28457	14.815329	-0.008108	-59.894	11.583	1.416865	4	3.874
195	2480.516	1	A	0	0	-0.332905	0.28457	-17.946887	-0.009122	-59.894	-16.894	0.219706	4	3.444
196	2493.341	1	A	0	0	-0.332905	0.28457	29.763259	-0.009122	-59.894	28.282	0.771457	4	2.236
197	2503.53	1	A	0	0	-0.332905	0.28457	-3.043822	-0.008108	-59.894	-0.107	0.49531	4	1.91
198	2513.307	1	A	0	0	-0.332905	0.28457	-15.038656	-0.008108	-59.894	-12.939	1.0471	4	2.182
199	2527.552	1	A	0	0	-0.332905	0.28457	17.890059	-0.008108	-59.894	9.385	-0.145881	4	2.937
200	2537.421	1	A	0	0	-0.332905	0.28457	8.920104	-0.008108	-59.894	3.585	1.416865	4	2.29
201	2547.881	1	A	0	0	-0.332905	0.28457	-29.879907	-0.008108	-59.894	-29.199	2.437659	4	2.738
202	2560.785	1	A	0	0	-0.332905	0.28457	23.796251	-0.008108	-59.894	22.92	1.13945	4	2.634
203	2571.672	1	A	0	0	-0.332905	0.28457	-9.035756	-0.009122	-59.894	-5.996	0.771457	4	2.506
204	2586.008	1	A	0	0	-0.332905	0.28457	26.895905	-0.008108	-59.894	22.217	1.324333	4	2.327
205	2596.678	1	A	0	0	-0.332905	0.28457	-5.989939	-0.008108	-59.894	-3.886	0.771457	4	1.958
206	2607.184	1	A	0	0	-0.332905	0.28457	5.905195	-0.008108	-59.894	2.002	1.7876	4	3.444
207	2618.199	1	A	0	0	-0.332905	0.28457	-15.022704	-0.008108	-59.894	-12.675	0.403382	4	1.978
208	2627.818	1	A	0	0	-0.332905	0.28457	2.932159	-0.008108	-59.894	2.881	1.509458	4	2.601
209	2638.31	1	A	0	0	-0.332905	0.28457	20.714542	-0.008108	-59.894	11.583	0.311514	4	3.065
210	2648.833	1	A	0	0	-0.332905	0.28457	-11.995831	-0.008108	-59.894	-7.402	0.037314	4	2.067
211	2658.003	1	A	0	0	-0.332905	0.28457	11.793441	-0.008108	-59.894	6.661	1.972275	4	1.736
212	2670.868	1	A	0	0	-0.332905	0.28457	-20.974758	-0.008108	-59.894	-20.849	0.219706	4	2.601
213	2683.143	1	A	0	0	-0.332905	0.28457	5.874288	-0.008108	-59.894	5.518	0.863627	4	3.343
214	2691.535	1	A	0	0	-0.332905	0.28457	-6.006888	-0.008108	-59.895	-4.15	0.863627	4	1.759
215	2702.651	1	A	0	0	-0.332905	0.28457	-26.935784	-0.008108	-59.894	-28.583	2.344461	4	3.372
216	2712.818	1	A	0	0	-0.332905	0.28457	14.840254	-0.009122	-59.894	8.067	1.694825	4	1.993
