# Supplementary material for: Multiple time scales of the ventriloquism aftereffect
Source: PLoS One. 2018 Aug 1;13(8):e0200930. doi: 10.1371/journal.pone.0200930 (PMC6070234; doi:10.1371/journal.pone.0200930)
Supplement: S1 File — Data are provided as .csv files, and can be readily parsed by BuildRecalibrationInputVector.m. All analyses were conducted with MATLAB 2017b. Computational modeling requires the System Identification Toolbox, and can be run by calling EstimateModelParameters.m. (ZIP) [file pone.0200930.s001.zip › Supplemental Model Files/Recalibration Data/OJ Ventriloquism_Aftereffect_Plus8_Double.csv]

Trial	ExperLength	NumStimReps	StimType	VisOddballRepNum	AudOddballRepNum	Galvo Az	Galvo El	Outer Az	Outer El	Inner Az	Pointer Az	Pointer El	StimRepRate	RespTime
1	9.09	1	A	0	0	-0.324643	0.093646	5.991623	-0.008081	-59.894	3.0235	1.231361	4	1.77
2	19.891	1	A	0	0	-0.324643	0.093646	14.834831	-0.009092	-59.891	6.9785	0.770957	4	2.518
3	30.307	1	A	0	0	-0.324643	0.093646	-23.96749	-0.008081	-59.892	-21.8495	0.036814	4	1.93
4	39.561	1	A	0	0	-0.324643	0.093646	-15.164206	-0.008081	-59.893	-14.3785	-0.420721	4	1.699
5	48.614	1	A	0	0	-0.324643	0.093646	-6.057498	-0.008081	-59.893	-4.7105	1.323833	4	2.087
6	59.316	1	A	0	0	-0.324643	0.093646	14.853795	-0.008081	-59.892	11.1095	0.955358	4	1.912
7	69.421	1	A	0	0	-0.324643	0.093646	-17.970877	-0.008081	-59.892	-17.8065	-0.329334	4	2.025
8	83.397	1	A	0	0	-0.324643	0.093646	29.771469	-0.008081	-59.893	26.7545	-0.054814	4	2.461
9	93.625	1	A	0	0	-0.324643	0.093646	-3.032242	-0.008081	-59.893	-2.6895	0.863127	4	1.71
10	103.159	1	A	0	0	-0.324643	0.093646	-15.019481	-0.008081	-59.892	-14.6425	-0.329334	4	2.719
11	115.407	1	A	0	0	-0.324643	0.093646	17.904003	-0.008081	-59.893	16.8225	1.601612	4	1.968
12	124.631	1	A	0	0	-0.324643	0.093646	8.950006	-0.008081	-59.892	4.6935	1.694325	4	2.175
13	135.992	1	A	0	0	-0.324643	0.093646	-29.960111	-0.008081	-59.892	-27.2105	0.49481	4	2.013
14	147.7	1	A	0	0	-0.324643	0.093646	23.790825	-0.008081	-59.894	19.1075	0.49481	4	2.231
15	157.515	1	A	0	0	-0.324643	0.093646	-9.044825	-0.008081	-59.893	-7.0835	0.036814	4	1.543
16	170.721	1	A	0	0	-0.324643	0.093646	26.928867	-0.008081	-59.893	24.5565	-0.512047	4	2.191
17	182.173	1	A	0	0	-0.324643	0.093646	-6.039532	-0.008081	-59.893	-4.7105	0.036814	4	2.626
18	193.007	1	A	0	0	-0.324643	0.093646	5.960682	-0.008081	-59.893	1.2655	0.49481	4	2.462
19	204.907	1	A	0	0	-0.324643	0.093646	-15.010498	-0.008081	-59.892	-12.2695	-1.33025	4	2.362
20	212.928	1	A	0	0	-0.324643	0.093646	2.883525	-0.008081	-59.893	-0.2285	0.219206	4	1.885
21	222.426	1	A	0	0	-0.324643	0.093646	20.787528	-0.008081	-59.892	17.9645	0.128501	4	2.387
22	233.804	1	A	0	0	-0.324643	0.093646	-12.026164	-0.008081	-59.892	-12.5335	-1.510614	4	1.747
23	243.283	1	A	0	0	-0.324643	0.093646	11.811572	-0.008081	-59.892	6.1875	1.601612	4	1.712
24	254.88	1	A	0	0	-0.324643	0.093646	-21.020087	-0.008081	-59.893	-25.8045	-0.603313	4	2.3
25	265.455	1	A	0	0	-0.324643	0.093646	5.891812	-0.008081	-59.894	1.6175	0.402882	4	2.826
26	274.483	1	A	0	0	-0.324643	0.093646	-6.041528	-0.008081	-59.893	-4.3595	-0.420721	4	2.364
27	283.174	1	A	0	0	-0.324643	0.093646	-26.951823	-0.008081	-59.892	-27.5625	-0.603313	4	2.07
28	294.712	1	A	0	0	-0.324643	0.093646	14.865773	-0.008081	-59.893	8.8245	-0.146381	4	2.552
29	587.939	20	B	7	0	-4.323238	0.093646	-11.989235	-0.008081	-59.892	-1.3705	-43.54302	4	0.001
30	595.398	1	A	0	0	-0.324643	0.093646	-11.996221	-0.008081	-59.892	-7.6115	-0.329334	4	2.049
31	604.573	1	A	0	0	-0.324643	0.093646	-23.990446	-0.009092	-59.892	-16.7515	-0.054814	4	2.212
32	617.97	20	B	0	15	16.669387	0.093646	8.846203	-0.008081	-59.892	7.5055	-60.894734	4	0.001
33	624.759	1	A	0	0	-0.324643	0.093646	8.845205	-0.008081	-59.892	6.5395	0.586799	4	1.86
34	636.489	20	B	0	7	31.664119	0.093646	23.836738	-0.008081	-59.893	-1.5465	-16.170287	4	0.001
35	644.55	1	A	0	0	-0.324643	0.093646	23.837736	-0.008081	-59.893	24.8205	-0.054814	4	2.654
36	656.69	1	A	0	0	-0.324643	0.093646	-12.006202	-0.008081	-59.892	-9.3695	-0.512047	4	3.286
37	668.521	20	B	12	0	-13.320077	0.093646	-20.97617	-0.009092	-59.892	3.0235	-24.496961	4	0.001
38	676.158	1	A	0	0	-0.324643	0.093646	-21.024079	-0.009092	-59.892	-15.9605	-0.603313	4	2.215
39	688.041	20	B	0	6	19.668333	0.093646	11.842513	-0.009092	-59.892	3.0235	-25.769412	4	0.001
40	694.578	1	A	0	0	-0.324643	0.093646	11.842513	-0.008081	-59.892	8.5605	0.128501	4	1.616
41	703.783	1	A	0	0	-0.324643	0.093646	23.802803	-0.008081	-59.893	18.4925	-0.420721	4	2.293
42	717.572	20	B	8	0	-19.31797	0.093646	-26.926871	-0.008081	-59.892	-6.9955	-18.566125	4	0.001
43	724.444	1	A	0	0	-0.324643	0.093646	-26.943838	-0.008081	-59.892	-17.9825	-0.146381	4	1.962
44	735.592	20	B	0	11	-16.319024	0.093646	-24.097244	-0.008081	-59.892	1.0025	-21.607402	4	0.001
45	743.338	1	A	0	0	-0.324643	0.093646	-24.052329	-0.008081	-59.892	-14.2025	0.311014	4	2.302
46	754.367	1	A	0	0	-0.324643	0.093646	11.790612	-0.008081	-59.892	7.7695	0.219206	4	2.269
47	764.025	1	A	0	0	-0.324643	0.093646	-6.030549	-0.008081	-59.892	-3.0405	0.863127	4	1.973
48	774.112	1	A	0	0	-0.324643	0.093646	17.661464	-0.008081	-59.892	14.0095	0.311014	4	2.567
49	787.645	20	B	14	0	-4.323238	0.093646	-12.012191	-0.008081	-59.892	-4.7985	-17.215035	4	0.001
50	794.427	1	A	0	0	-0.324643	0.093646	-12.015185	-0.008081	-59.892	-8.3145	1.231361	4	1.88
51	802.9	1	A	0	0	-0.324643	0.093646	-23.995437	-0.008081	-59.892	-18.1585	0.036814	4	1.838
52	818.678	20	B	9	0	37.662012	0.093646	29.803409	-0.008081	-59.893	1.4415	-50.730722	4	0.001
53	826.352	1	A	0	0	-0.324643	0.093646	29.803409	-0.009092	-59.893	26.0505	-0.603313	4	2.281
54	837.198	20	B	0	16	31.664119	0.093646	23.88864	-0.008081	-59.894	-0.3165	-20.524384	4	0.001
55	844.339	1	A	0	0	-0.324643	0.093646	23.890636	-0.009092	-59.893	23.5025	-0.420721	4	2.216
56	854.039	1	A	0	0	-0.324643	0.093646	-12.010195	-0.009092	-59.892	-9.5445	0.311014	4	1.918
57	864.727	20	B	18	0	-7.322185	0.093646	-15.000517	-0.009092	-59.892	-1.0195	-19.588175	4	0.001
58	871.831	1	A	0	0	-0.324643	0.093646	-15.004509	-0.008081	-59.892	-8.6655	-0.512047	4	1.7
59	884.247	20	B	0	13	19.668333	0.093646	11.769652	-0.008081	-59.892	-0.0525	-23.061126	4	0.001
60	917.87	1	A	0	0	-0.324643	0.093646	11.883435	-0.008081	-59.892	5.7485	1.13895	4	1.715
61	926.87	1	A	0	0	-0.324643	0.093646	23.816776	-0.008081	-59.894	21.8325	0.036814	4	1.662
62	938.935	1	A	0	0	-0.324643	0.093646	-17.969878	-0.009092	-59.892	-11.3025	0.49481	4	2.225
63	947.903	1	A	0	0	-0.324643	0.093646	5.895805	-0.009092	-59.892	1.5295	-0.054814	4	2.2
64	960.82	20	B	11	0	-16.319024	0.093646	-23.982462	-0.008081	-59.892	1.9685	-51.409384	4	0.001
65	966.873	1	A	0	0	-0.324643	0.093646	-23.981463	-0.009092	-59.892	-15.0815	-0.237888	4	1.636
66	977.18	1	A	0	0	-0.324643	0.093646	11.766657	-0.008081	-59.892	4.1665	-0.054814	4	1.944
67	988.85	20	B	0	10	4.673601	0.093646	-3.045218	-0.008081	-59.892	0.5625	-23.136384	4	0.001
68	995.933	1	A	0	0	-0.324643	0.093646	-3.034239	-0.008081	-59.892	-1.6345	0.219206	4	1.695
69	1007.369	20	B	6	0	-4.323238	0.093646	-12.020176	-0.009092	-59.892	-1.7225	-23.440407	4	0.001
70	1012.757	1	A	0	0	-0.324643	0.093646	-12.019178	-0.009092	-59.892	-5.9415	-0.78463	4	1.977
71	1024.306	1	A	0	0	-0.324643	0.093646	-23.972481	-0.008081	-59.892	-17.1035	-0.78463	4	3.544
72	1038.9	20	B	0	17	22.66728	0.093646	14.828843	-0.008081	-59.892	-5.1505	-20.290816	4	0.001
73	1047.013	1	A	0	0	-0.324643	0.093646	14.862778	-0.009092	-59.892	12.9555	-0.054814	4	2.172
74	1058.921	20	B	15	0	31.664119	0.093646	23.802803	-0.009092	-59.893	-1.3705	-13.640001	4	0.001
75	1065.734	1	A	0	0	-0.324643	0.093646	23.805797	-0.009092	-59.893	23.2385	0.219206	4	1.909
76	1076.639	1	A	0	0	-0.324643	0.093646	-11.998218	-0.009092	-59.892	-7.6115	0.311014	4	2.335
77	1087.353	1	A	0	0	-0.324643	0.093646	17.667453	-0.009092	-59.892	11.7245	0.402882	4	1.983
78	1096.765	1	A	0	0	-0.324643	0.093646	5.999608	-0.009092	-59.893	2.2325	0.678848	4	1.912
79	1106.971	20	B	0	12	19.668333	0.093646	11.799595	-0.008081	-59.892	-4.0075	-18.091376	4	0.001
80	1113.734	1	A	0	0	-0.324643	0.093646	11.801591	-0.008081	-59.892	5.0455	1.0466	4	1.848
81	1122.266	1	A	0	0	-0.324643	0.093646	23.861691	-0.009092	-59.892	21.3045	0.49481	4	1.882
82	1135.501	20	B	0	8	-1.324292	0.093646	-9.022867	-0.008081	-59.892	4.1665	-16.653201	4	0.001
83	1142.714	1	A	0	0	-0.324643	0.093646	-9.022867	-0.009092	-59.892	-2.8655	0.402882	4	1.814
84	1155.021	20	B	17	0	-16.319024	0.093646	-23.957509	-0.009092	-59.892	0.6505	-16.008543	4	0.001
85	1162.464	1	A	0	0	-0.324643	0.093646	-23.960503	-0.008081	-59.892	-15.4335	-0.237888	4	2.051
86	1172.822	1	A	0	0	-0.324643	0.093646	11.792608	-0.008081	-59.892	8.9125	1.0466	4	1.888
87	1184.051	20	B	0	9	34.663065	0.093646	26.831053	-0.009092	-59.892	-0.4045	-23.516296	4	0.001
88	1189.047	1	A	0	0	-0.324643	0.093646	26.831053	-0.008081	-59.892	29.3905	-0.146381	4	1.56
89	1202.571	20	B	0	14	-4.323238	0.093646	-12.010195	-0.008081	-59.892	-0.7555	-20.057666	4	0.001
90	1210.421	1	A	0	0	-0.324643	0.093646	-12.0072	-0.009092	-59.892	-6.8205	-0.329334	4	2.456
91	1220.095	1	A	0	0	-0.324643	0.093646	-23.994439	-0.009092	-59.892	-17.1035	0.402882	4	2.089
92	1230.297	1	A	0	0	-0.324643	0.093646	-6.088439	-0.009092	-59.894	-1.6345	0.770957	4	2.285
93	1239.847	1	A	0	0	-0.324643	0.093646	-17.983852	-0.009092	-59.892	-9.3695	1.13895	4	1.819
94	1253.624	20	B	10	0	31.664119	0.093646	23.784837	-0.009092	-59.892	1.8805	-21.453165	4	0.001
95	1261.174	1	A	0	0	-0.324643	0.093646	23.811786	-0.009092	-59.893	23.7655	0.128501	4	2.123
96	1273.07	1	A	0	0	-0.324643	0.093646	-12.013189	-0.009092	-59.892	-8.4025	0.586799	4	3.069
97	1285.657	20	B	0	18	-22.316917	0.093646	-29.920187	-0.009092	-59.892	3.7265	-15.441497	4	0.001
98	1293.645	1	A	0	0	-0.324643	0.093646	-29.936157	-0.009092	-59.892	-20.4435	1.0466	4	2.547
99	1307.679	20	B	16	0	19.668333	0.093646	11.766657	-0.008081	-59.892	2.1445	-15.360121	4	0.001
100	1313.678	1	A	0	0	-0.324643	0.093646	11.773644	-0.008081	-59.892	8.2965	-0.237888	4	2.09
101	1324.121	1	A	0	0	-0.324643	0.093646	23.802803	-0.008081	-59.892	21.7445	-0.146381	4	2.014
102	1335.708	20	B	0	5	10.671494	0.093646	2.961377	-0.009092	-59.892	-2.6895	-22.221493	4	0.001
103	1341.9	1	A	0	0	-0.324643	0.093646	2.962375	-0.009092	-59.892	1.6175	0.586799	4	1.773
104	1353.727	20	B	13	0	-16.319024	0.093646	-23.989448	-0.009092	-59.892	1.3535	-19.979549	4	0.001
105	1360.912	1	A	0	0	-0.324643	0.093646	-23.98845	-0.008081	-59.892	-15.6095	0.311014	4	1.802
106	1371.083	1	A	0	0	-0.324643	0.093646	11.816562	-0.008081	-59.892	8.1215	0.770957	4	1.947
107	1382.257	20	B	5	0	28.665173	0.093646	20.763574	-0.008081	-59.892	-0.6675	-50.59567	4	0.001
108	1390.573	1	A	0	0	-0.324643	0.093646	20.748602	-0.009092	-59.891	17.6135	-0.329334	4	2.93
109	1674.26	20	B	7	0	-4.323238	0.093646	-11.995223	-0.009092	-59.891	1.4415	-16.894332	4	0.001
110	1682.049	1	A	0	0	-0.324643	0.093646	-12.005204	-0.008081	-59.891	-4.9745	-0.237888	4	2.862
111	1690.869	1	A	0	0	-0.324643	0.093646	-23.991445	-0.009092	-59.891	-14.2905	0.219206	4	2.14
112	1704.291	20	B	0	15	16.669387	0.093646	8.865167	-0.009092	-59.891	1.7935	-49.443372	4	0.001
113	1711.399	1	A	0	0	-0.324643	0.093646	8.865167	-0.009092	-59.891	9.5275	-0.237888	4	1.689
114	1723.811	20	B	0	7	31.664119	0.093646	23.803801	-0.009092	-59.893	0.3865	-20.368724	4	0.001
115	1731.909	1	A	0	0	-0.324643	0.093646	23.805797	-0.009092	-59.892	22.5355	-0.420721	4	2.2
116	1742.259	1	A	0	0	-0.324643	0.093646	-12.019178	-0.009092	-59.892	-6.2045	1.0466	4	2.038
117	1753.842	20	B	12	0	-13.320077	0.093646	-20.956208	-0.008081	-59.892	1.7935	-49.03634	4	0.001
118	1760.659	1	A	0	0	-0.324643	0.093646	-21.020087	-0.009092	-59.892	-12.9725	0.311014	4	1.932
119	1773.362	20	B	0	6	19.668333	0.093646	11.793606	-0.009092	-59.892	3.2875	-49.646149	4	0.001
120	1781.354	1	A	0	0	-0.324643	0.093646	11.795602	-0.009092	-59.892	7.5935	0.128501	4	1.588
121	1790.635	1	A	0	0	-0.324643	0.093646	23.794818	-0.008081	-59.892	21.3925	0.863127	4	1.855
122	1804.894	20	B	8	0	-19.31797	0.093646	-26.948829	-0.009092	-59.892	-1.4585	-23.21246	4	0.001
123	1811.562	1	A	0	0	-0.324643	0.093646	-26.951823	-0.009092	-59.892	-16.5765	0.49481	4	2.264
124	1822.913	20	B	0	11	-16.319024	0.093646	-24.102234	-0.009092	-59.892	1.0895	-52.292832	4	0.001
125	1829.822	1	A	0	0	-0.324643	0.093646	-24.098242	-0.008081	-59.892	-13.7635	0.402882	4	2.046
126	1840.896	1	A	0	0	-0.324643	0.093646	11.794604	-0.009092	-59.891	8.9125	1.323833	4	1.569
127	1849.85	1	A	0	0	-0.324643	0.093646	-6.050511	-0.009092	-59.892	-1.0195	0.49481	4	2.021
128	1859.289	1	A	0	0	-0.324643	0.093646	17.653479	-0.008081	-59.891	13.1305	0.770957	4	1.964
129	1872.465	20	B	14	0	-4.323238	0.093646	-12.001212	-0.009092	-59.891	-0.1405	-21.221434	4	0.001
130	1879.528	1	A	0	0	-0.324643	0.093646	-12.005204	-0.008081	-59.891	-4.9745	1.601612	4	2.166
131	1887.943	1	A	0	0	-0.324643	0.093646	-23.990446	-0.009092	-59.891	-17.2795	0.311014	4	2.071
132	1903.496	20	B	9	0	37.662012	0.093646	29.798418	-0.009092	-59.892	-1.2835	-21.607402	4	0.001
133	1910.16	1	A	0	0	-0.324643	0.093646	29.801412	-0.009092	-59.892	26.8415	0.678848	4	1.767
134	1921.015	20	B	0	16	31.664119	0.093646	23.884647	-0.009092	-59.892	5.2205	-49.307686	4	0.001
135	1928.02	1	A	0	0	-0.324643	0.093646	23.887642	-0.009092	-59.892	22.0955	0.128501	4	1.635
136	1939.02	1	A	0	0	-0.324643	0.093646	-12.011193	-0.009092	-59.891	-7.4355	-0.054814	4	2.602
137	1950.546	20	B	18	0	-7.322185	0.093646	-15.003511	-0.009092	-59.891	6.7145	-22.068047	4	0.001
138	1958.553	1	A	0	0	-0.324643	0.093646	-15.005507	-0.009092	-59.891	-7.8745	-0.237888	4	2.115
139	1971.567	20	B	0	13	19.668333	0.093646	11.77564	-0.009092	-59.891	5.8365	-17.295067	4	0.001
140	1978.255	1	A	0	0	-0.324643	0.093646	11.852494	-0.009092	-59.891	9.1755	1.416365	4	1.794
141	1987.269	1	A	0	0	-0.324643	0.093646	23.828753	-0.009092	-59.892	16.9985	0.219206	4	1.795
142	1998.261	1	A	0	0	-0.324643	0.093646	-17.982854	-0.009092	-59.891	-15.5215	0.128501	4	2.298
143	2008.226	1	A	0	0	-0.324643	0.093646	5.889816	-0.009092	-59.892	1.4415	1.231361	4	1.754
144	2021.619	20	B	11	0	-16.319024	0.093646	-23.999429	-0.009092	-59.891	4.1665	-55.772722	4	0.001
145	2028.195	1	A	0	0	-0.324643	0.093646	-24.000427	-0.009092	-59.891	-12.8845	0.402882	4	1.694
146	2039.12	1	A	0	0	-0.324643	0.093646	11.839519	-0.009092	-59.891	7.6815	0.678848	4	2.106
147	2050.65	20	B	0	10	4.673601	0.093646	-3.04921	-0.009092	-59.892	3.9905	-58.320402	4	0.001
148	2056.833	1	A	0	0	-0.324643	0.093646	-3.04921	-0.008081	-59.892	3.9025	0.770957	4	1.302
149	2069.17	20	B	6	0	-4.323238	0.093646	-11.991231	-0.008081	-59.891	-0.4925	-19.11766	4	0.001
150	2077.165	1	A	0	0	-0.324643	0.093646	-12.012191	-0.009092	-59.891	-3.6565	0.036814	4	1.605
151	2086.849	1	A	0	0	-0.324643	0.093646	-24.003422	-0.008081	-59.891	-18.3335	1.0466	4	2.749
152	2100.202	20	B	0	17	22.66728	0.093646	14.837826	-0.009092	-59.892	1.2655	-23.9698	4	0.001
153	2107.579	1	A	0	0	-0.324643	0.093646	14.838824	-0.009092	-59.891	14.8885	-0.054814	4	1.975
154	2119.222	20	B	15	0	31.664119	0.093646	23.799808	-0.009092	-59.892	2.3205	-21.298728	4	0.001
155	2126.218	1	A	0	0	-0.324643	0.093646	23.809789	-0.009092	-59.892	21.3045	-0.146381	4	1.556
156	2136.231	1	A	0	0	-0.324643	0.093646	-12.017182	-0.009092	-59.891	-8.0505	0.219206	4	1.565
157	2146.085	1	A	0	0	-0.324643	0.093646	17.655475	-0.009092	-59.891	16.6465	0.678848	4	1.968
158	2156.301	1	A	0	0	-0.324643	0.093646	5.973657	-0.009092	-59.892	3.4635	0.770957	4	2.641
159	2167.773	20	B	0	12	19.668333	0.093646	11.774642	-0.009092	-59.891	0.8265	-53.17685	4	0.001
160	2174.992	1	A	0	0	-0.324643	0.093646	11.782627	-0.009092	-59.891	10.2305	-0.054814	4	1.808
161	2184.938	1	A	0	0	-0.324643	0.093646	23.844723	-0.009092	-59.892	22.0955	0.128501	4	1.72
162	2198.305	20	B	0	8	-1.324292	0.093646	-9.043827	-0.009092	-59.892	1.6175	-19.90138	4	0.001
163	2204.127	1	A	0	0	-0.324643	0.093646	-9.043827	-0.009092	-59.892	-3.0405	0.036814	4	1.473
164	2215.323	20	B	17	0	-16.319024	0.093646	-23.96749	-0.009092	-59.891	0.4745	-21.14409	4	0.001
165	2222.453	1	A	0	0	-0.324643	0.093646	-23.969486	-0.009092	-59.891	-14.3785	0.678848	4	2.222
166	2234.586	1	A	0	0	-0.324643	0.093646	11.771648	-0.009092	-59.891	8.7365	1.416365	4	2.32
167	2247.355	20	B	0	9	34.663065	0.093646	26.837041	-0.009092	-59.891	-1.6345	-23.136384	4	0.001
168	2253.484	1	A	0	0	-0.324643	0.093646	26.839037	-0.009092	-59.891	23.3265	0.955358	4	2.218
169	2267.876	20	B	0	14	-4.323238	0.093646	-12.016183	-0.009092	-59.891	-1.7225	-17.773165	4	0.001
170	2274.409	1	A	0	0	-0.324643	0.093646	-12.014187	-0.009092	-59.891	-5.1505	0.49481	4	1.627
171	2283.398	1	A	0	0	-0.324643	0.093646	-23.992443	-0.008081	-59.891	-14.6425	0.311014	4	1.602
172	2293.502	1	A	0	0	-0.324643	0.093646	-6.121377	-0.009092	-59.894	-0.4925	0.036814	4	2.713
173	2301.78	1	A	0	0	-0.324643	0.093646	-17.982854	-0.009092	-59.891	-11.8295	0.128501	4	1.953
174	2315.425	20	B	10	0	31.664119	0.093646	23.800807	-0.009092	-59.892	1.5295	-17.693471	4	0.001
175	2322.619	1	A	0	0	-0.324643	0.093646	23.797812	-0.009092	-59.892	24.5565	0.49481	4	2.284
176	2332.836	1	A	0	0	-0.324643	0.093646	-12.0072	-0.009092	-59.891	-8.1385	0.311014	4	1.498
177	2344.455	20	B	0	18	-22.316917	0.093646	-29.946138	-0.008081	-59.891	-0.1405	-12.810907	4	0.001
178	2350.52	1	A	0	0	-0.324643	0.093646	-29.948134	-0.009092	-59.891	-18.1585	0.770957	4	2.159
179	2365.477	20	B	16	0	19.668333	0.093646	11.825545	-0.009092	-59.891	-2.1615	-39.303076	4	0.001
180	2372.662	1	A	0	0	-0.324643	0.093646	11.820555	-0.009092	-59.891	12.8675	-0.146381	4	2.284
181	2380.74	1	A	0	0	-0.324643	0.093646	23.79382	-0.009092	-59.891	20.1625	0.402882	4	1.836
182	2393.506	20	B	0	5	10.671494	0.093646	2.983335	-0.009092	-59.891	-2.6895	-20.989249	4	0.001
183	2399.417	1	A	0	0	-0.324643	0.093646	2.980341	-0.009092	-59.891	0.1235	0.402882	4	1.492
184	2412.026	20	B	13	0	-16.319024	0.093646	-23.98845	-0.009092	-59.891	-1.1075	-21.375972	4	0.001
185	2418.805	1	A	0	0	-0.324643	0.093646	-23.986454	-0.009092	-59.891	-14.0275	0.036814	4	1.884
186	2429.879	1	A	0	0	-0.324643	0.093646	11.771648	-0.009092	-59.891	7.8575	0.770957	4	1.409
187	2442.057	20	B	5	0	28.665173	0.093646	20.748602	-0.009092	-59.891	3.2875	-19.11766	4	0.001
188	2449.018	1	A	0	0	-0.324643	0.093646	20.834439	-0.009092	-59.891	16.3825	0.402882	4	2.065
189	2457.47	1	A	0	0	-0.324643	0.093646	5.98264	-0.009092	-59.892	1.2655	0.128501	4	1.501
190	2467.775	1	A	0	0	-0.324643	0.093646	14.832835	-0.009092	-59.891	11.7245	0.678848	4	1.779
191	2478.438	1	A	0	0	-0.324643	0.093646	-23.950522	-0.009092	-59.891	-16.1365	0.678848	4	2.456
192	2486.953	1	A	0	0	-0.324643	0.093646	-15.10931	-0.009092	-59.892	-9.6325	0.311014	4	1.933
193	2495.34	1	A	0	0	-0.324643	0.093646	-6.13036	-0.009092	-59.891	-2.5135	0.678848	4	1.817
194	2504.882	1	A	0	0	-0.324643	0.093646	14.834831	-0.009092	-59.891	10.8455	0.678848	4	1.826
195	2514.3	1	A	0	0	-0.324643	0.093646	-17.948918	-0.009092	-59.891	-10.5995	0.219206	4	1.732
196	2527.928	1	A	0	0	-0.324643	0.093646	29.764483	-0.009092	-59.891	27.7205	-0.329334	4	2.383
197	2537.423	1	A	0	0	-0.324643	0.093646	-2.995312	-0.009092	-59.891	-0.5795	0.49481	4	1.884
198	2546.267	1	A	0	0	-0.324643	0.093646	-15.01449	-0.009092	-59.891	-9.0175	0.311014	4	1.699
199	2559.059	1	A	0	0	-0.324643	0.093646	17.862083	-0.009092	-59.891	12.0765	1.416365	4	1.994
200	2567.908	1	A	0	0	-0.324643	0.093646	8.951004	-0.009092	-59.891	3.5505	1.87888	4	1.828
201	2578.126	1	A	0	0	-0.324643	0.093646	-29.95013	-0.009092	-59.891	-22.5525	0.678848	4	1.532
202	2591.699	1	A	0	0	-0.324643	0.093646	23.790825	-0.009092	-59.892	21.2165	0.49481	4	3.101
203	2602.722	1	A	0	0	-0.324643	0.093646	-9.02686	-0.009092	-59.891	-5.3265	-1.05771	4	2.082
204	2615.874	1	A	0	0	-0.324643	0.093646	26.904912	-0.009092	-59.891	24.0295	-0.146381	4	1.736
205	2626.284	1	A	0	0	-0.324643	0.093646	-6.011585	-0.009092	-59.891	-3.1285	0.128501	4	1.643
206	2636.466	1	A	0	0	-0.324643	0.093646	5.919759	-0.009092	-59.891	5.3965	1.0466	4	2.304
207	2648.211	1	A	0	0	-0.324643	0.093646	-15.023473	-0.009092	-59.891	-7.6115	0.678848	4	2.52
208	2657.358	1	A	0	0	-0.324643	0.093646	2.885521	-0.009092	-59.891	-0.1405	0.49481	4	1.699
209	2667.163	1	A	0	0	-0.324643	0.093646	20.792519	-0.009092	-59.891	18.6685	0.49481	4	1.968
210	2677.665	1	A	0	0	-0.324643	0.093646	-12.024168	-0.009092	-59.891	-7.5235	-0.054814	4	1.974
211	2686.722	1	A	0	0	-0.324643	0.093646	11.802589	-0.009092	-59.891	7.5055	0.49481	4	1.519
212	2698.012	1	A	0	0	-0.324643	0.093646	-21.023081	-0.009092	-59.892	-13.1485	0.036814	4	1.802
213	2707.907	1	A	0	0	-0.324643	0.093646	5.847896	-0.009092	-59.892	2.1445	1.0466	4	1.687
214	2717.334	1	A	0	0	-0.324643	0.093646	-6.027555	-0.009092	-59.891	-3.8315	0.586799	4	1.577
215	2727.079	1	A	0	0	-0.324643	0.093646	-26.914893	-0.009092	-59.891	-14.2905	-0.054814	4	1.808
216	2737.401	1	A	0	0	-0.324643	0.093646	14.834831	-0.009092	-59.891	9.0005	0.678848	4	2.119
