# Supplementary material for: Multiple time scales of the ventriloquism aftereffect
Source: PLoS One. 2018 Aug 1;13(8):e0200930. doi: 10.1371/journal.pone.0200930 (PMC6070234; doi:10.1371/journal.pone.0200930)
Supplement: S1 File — Data are provided as .csv files, and can be readily parsed by BuildRecalibrationInputVector.m. All analyses were conducted with MATLAB 2017b. Computational modeling requires the System Identification Toolbox, and can be run by calling EstimateModelParameters.m. (ZIP) [file pone.0200930.s001.zip › Supplemental Model Files/Recalibration Data/OJA Ventriloquism_Aftereffect_Minus8_Double.csv]

Trial	ExperLength	NumStimReps	StimType	VisOddballRepNum	AudOddballRepNum	Galvo Az	Galvo El	Outer Az	Outer El	Inner Az	Pointer Az	Pointer El	StimRepRate	RespTime
1	9.203	1	A	0	0	-0.448714	-0.120501	5.834854	-0.008094	-59.904	2.954	-5.428696	4	1.221
2	19.537	1	A	0	0	-0.448714	-0.120501	14.745022	-0.008094	-59.905	13.589	-2.409317	4	1.535
3	30.152	1	A	0	0	-0.448714	-0.120501	-23.890531	-0.008094	-59.905	-27.105	0.862482	4	1.601
4	37.728	1	A	0	0	-0.448714	-0.120501	-14.9893	-0.008094	-59.905	-14.976	0.037253	4	1.152
5	45.136	1	A	0	0	-0.448714	-0.120501	-6.093034	-0.008094	-59.905	-4.868	-1.055829	4	1.098
6	54.727	1	A	0	0	-0.448714	-0.120501	14.726156	-0.008094	-59.905	18.686	0.494648	4	1.138
7	65.145	1	A	0	0	-0.448714	-0.120501	-17.865021	-0.008094	-59.905	-14.097	0.402841	4	1.044
8	78.798	1	A	0	0	-0.448714	-0.120501	29.570478	-0.008094	-59.904	28.266	0.402841	4	2.226
9	87.886	1	A	0	0	-0.448714	-0.120501	-2.991902	-0.008094	-59.905	-7.417	-0.054253	4	1.264
10	96.969	1	A	0	0	-0.448714	-0.120501	-14.947594	-0.008094	-59.904	-20.425	-2.49921	4	1.899
11	109.525	1	A	0	0	-0.448714	-0.120501	17.837217	-0.008094	-59.904	15.522	0.862482	4	2.413
12	117.774	1	A	0	0	-0.448714	-0.120501	8.877399	-0.008094	-59.904	4.36	-3.215213	4	1.521
13	128.244	1	A	0	0	-0.448714	-0.120501	-29.781986	-0.008094	-59.905	-31.851	-0.509849	4	1.585
14	139.742	1	A	0	0	-0.448714	-0.120501	23.73463	-0.008094	-59.905	23.432	1.046762	4	2.071
15	150.415	1	A	0	0	-0.448714	-0.120501	-8.972727	-0.008094	-59.904	-7.681	-1.508136	4	2.231
16	163.93	1	A	0	0	-0.448714	-0.120501	26.744406	-0.008094	-59.904	18.95	-0.692082	4	1.716
17	173.437	1	A	0	0	-0.448714	-0.120501	-6.020545	-0.008094	-59.904	-6.802	-0.419679	4	1.203
18	182.042	1	A	0	0	-0.448714	-0.120501	5.853721	-0.008094	-59.904	-0.913	-0.328413	4	1.282
19	193.178	1	A	0	0	-0.448714	-0.120501	-14.914825	-0.008094	-59.905	-18.579	0.128821	4	1.934
20	202.429	1	A	0	0	-0.448714	-0.120501	2.8787	-0.008094	-59.905	-2.232	-1.32698	4	1.147
21	213.055	1	A	0	0	-0.448714	-0.120501	20.656338	-0.008094	-59.904	21.235	0.037253	4	1.826
22	223.233	1	A	0	0	-0.448714	-0.120501	-11.968601	-0.008094	-59.905	-17.876	0.402841	4	1.066
23	232.077	1	A	0	0	-0.448714	-0.120501	11.752127	-0.008094	-59.905	7.436	-6.478778	4	1.342
24	244.35	1	A	0	0	-0.448714	-0.120501	-20.87579	-0.008094	-59.905	-20.952	0.312136	4	2.103
25	253.708	1	A	0	0	-0.448714	-0.120501	5.840812	-0.008094	-59.905	-2.847	-1.32698	4	1.504
26	262.588	1	A	0	0	-0.448714	-0.120501	-6.00565	-0.008094	-59.904	-6.626	-1.146616	4	1.933
27	272.236	1	A	0	0	-0.448714	-0.120501	-26.84172	-0.008094	-59.905	-32.554	2.993131	4	1.505
28	282.156	1	A	0	0	-0.448714	-0.120501	14.777791	-0.008094	-59.905	8.491	-2.229351	4	1.376
29	456.533	20	B	7	0	-20.443786	-0.120501	-11.978531	-0.009105	-59.905	9.282	-36.9767	4	0.001
30	463.132	1	A	0	0	-0.448714	-0.120501	-11.979524	-0.008094	-59.904	-14.273	-2.768536	4	1.132
31	470.746	1	A	0	0	-0.448714	-0.120501	-23.878615	-0.008094	-59.905	-20.425	-0.783109	4	1.218
32	484.062	20	B	0	15	0.551039	-0.120501	8.764197	-0.008094	-59.904	1.548	-25.511224	4	0.001
33	490.199	1	A	0	0	-0.448714	-0.120501	8.77512	-0.008094	-59.904	4.184	-8.810964	4	1.693
34	502.081	20	B	0	7	15.547343	-0.120501	23.740588	-0.008094	-59.905	1.108	-29.835976	4	0.001
35	507.819	1	A	0	0	-0.448714	-0.120501	23.739595	-0.008094	-59.905	22.817	0.220448	4	1.323
36	518.027	1	A	0	0	-0.448714	-0.120501	-11.948741	-0.008094	-59.905	-25.874	-0.1457	4	0.995
37	529.612	20	B	12	0	-29.441568	-0.120501	-20.881748	-0.008094	-59.904	5.591	-20.805615	4	0.001
38	535.608	1	A	0	0	-0.448714	-0.120501	-20.881748	-0.008094	-59.904	-23.765	-0.692082	4	1.086
39	549.132	20	B	0	6	3.5503	-0.120501	11.739219	-0.008094	-59.905	3.481	-41.996642	4	0.001
40	556.617	1	A	0	0	-0.448714	-0.120501	11.741204	-0.008094	-59.904	6.821	-2.139279	4	1.018
41	564.787	1	A	0	0	-0.448714	-0.120501	23.752504	-0.008094	-59.904	25.63	-0.692082	4	1.233
42	579.663	20	B	8	0	-35.440089	-0.120501	-26.84172	-0.008094	-59.904	-6.802	-18.934026	4	0.001
43	587.249	1	A	0	0	-0.448714	-0.120501	-26.842713	-0.008094	-59.905	-34.312	1.6	4	2.186
44	598.183	20	B	0	11	-32.440829	-0.120501	-23.980894	-0.008094	-59.904	4.272	-20.18509	4	0.001
45	605.142	1	A	0	0	-0.448714	-0.120501	-23.983873	-0.008094	-59.904	-26.402	-0.054253	4	1.482
46	615.196	1	A	0	0	-0.448714	-0.120501	11.768015	-0.008094	-59.904	12.973	-6.130329	4	2.062
47	624.086	1	A	0	0	-0.448714	-0.120501	-5.983804	-0.009105	-59.905	-6.187	-2.229351	4	1.44
48	633.324	1	A	0	0	-0.448714	-0.120501	17.598898	-0.008094	-59.904	16.401	-0.964982	4	1.221
49	646.233	20	B	14	0	-20.443786	-0.120501	-11.963636	-0.008094	-59.905	8.667	-41.518893	4	0.001
50	652.147	1	A	0	0	-0.448714	-0.120501	-11.967608	-0.008094	-59.905	-12.515	-2.768536	4	1.488
51	661.028	1	A	0	0	-0.448714	-0.120501	-23.89351	-0.008094	-59.904	-30.093	0.037253	4	1.834
52	675.762	20	B	9	0	21.545864	-0.120501	29.589345	-0.008094	-59.904	2.163	-41.928316	4	0.001
53	682.536	1	A	0	0	-0.448714	-0.120501	29.592324	-0.008094	-59.904	28.53	0.494648	4	1.866
54	693.782	20	B	0	16	15.547343	-0.120501	23.825986	-0.009105	-59.904	-4.341	-42.746725	4	0.001
55	700.625	1	A	0	0	-0.448714	-0.120501	23.818042	-0.008094	-59.904	17.368	-4.635949	4	1.453
56	711.022	1	A	0	0	-0.448714	-0.120501	-11.976545	-0.008094	-59.904	-18.843	-0.874076	4	2.321
57	722.311	20	B	18	0	-23.443046	-0.120501	-14.91979	-0.008094	-59.904	4.888	-53.743027	4	0.001
58	727.778	1	A	0	0	-0.448714	-0.120501	-14.923762	-0.008094	-59.904	-22.622	-3.927451	4	1.049
59	741.331	20	B	0	13	3.5503	-0.120501	11.740211	-0.008094	-59.905	9.722	-34.954183	4	0.001
60	747.332	1	A	0	0	-0.448714	-0.120501	11.745176	-0.008094	-59.904	3.657	-3.661434	4	1.098
61	755.54	1	A	0	0	-0.448714	-0.120501	23.707819	-0.008094	-59.904	18.335	-1.32698	4	1.294
62	766.724	1	A	0	0	-0.448714	-0.120501	-17.857077	-0.009105	-59.904	-27.28	-0.419679	4	1.437
63	775.859	1	A	0	0	-0.448714	-0.120501	5.81698	-0.008094	-59.904	0.229	-2.319363	4	1.027
64	789.381	20	B	11	0	-32.440829	-0.120501	-23.86372	-0.008094	-59.904	0.229	-10.101473	4	0.001
65	796.993	1	A	0	0	-0.448714	-0.120501	-23.864713	-0.008094	-59.904	-37.212	0.128821	4	2.182
66	806.734	1	A	0	0	-0.448714	-0.120501	11.71638	-0.009105	-59.904	14.643	-3.572307	4	0.934
67	818.912	20	B	0	10	-11.446004	-0.120501	-2.98793	-0.008094	-59.904	9.546	-36.21168	4	0.001
68	825.771	1	A	0	0	-0.448714	-0.120501	-2.992895	-0.008094	-59.904	-6.011	-2.768536	4	1.887
69	837.432	20	B	6	0	-20.443786	-0.120501	-11.966615	-0.008094	-59.907	6.294	-43.359385	4	0.001
70	845.344	1	A	0	0	-0.448714	-0.120501	-11.968601	-0.008094	-59.905	-19.458	-1.598624	4	1.459
71	855.192	1	A	0	0	-0.448714	-0.120501	-23.892517	-0.009105	-59.904	-32.378	-0.692082	4	1.788
72	869.464	20	B	0	17	6.549561	-0.120501	14.816518	-0.008094	-59.904	1.02	-53.674739	4	0.001
73	876.262	1	A	0	0	-0.448714	-0.120501	14.815525	-0.008094	-59.904	14.116	-5.867647	4	1.867
74	888.984	20	B	15	0	15.547343	-0.120501	23.747539	-0.008094	-59.904	4.8	-12.959099	4	0.001
75	895.205	1	A	0	0	-0.448714	-0.120501	23.747539	-0.008094	-59.905	25.718	-2.49921	4	1.239
76	906.783	1	A	0	0	-0.448714	-0.120501	-11.985482	-0.008094	-59.904	-19.898	0.402841	4	2.359
77	917.671	1	A	0	0	-0.448714	-0.120501	17.603863	-0.008094	-59.904	16.138	-7.951831	4	2.18
78	926.855	1	A	0	0	-0.448714	-0.120501	5.891455	-0.008094	-59.904	-0.562	-4.371328	4	0.89
79	939.036	20	B	0	12	3.5503	-0.120501	11.746169	-0.008094	-59.905	1.108	-40.287078	4	0.001
80	945.536	1	A	0	0	-0.448714	-0.120501	11.745176	-0.008094	-59.904	6.382	-4.635949	4	1.519
81	954.273	1	A	0	0	-0.448714	-0.120501	23.698882	-0.008094	-59.904	24.223	-1.598624	4	1.742
82	966.565	20	B	0	8	-17.444525	-0.120501	-8.947902	-0.008094	-59.905	-1.528	-53.674739	4	0.001
83	972.634	1	A	0	0	-0.448714	-0.120501	-8.958825	-0.009105	-59.904	-12.954	-2.050172	4	1.104
84	985.084	20	B	17	0	-32.440829	-0.120501	-23.882587	-0.009105	-59.904	3.745	-56.001199	4	0.001
85	991.307	1	A	0	0	-0.448714	-0.120501	-23.880601	-0.009105	-59.904	-31.763	-4.105177	4	1.734
86	1000.964	1	A	0	0	-0.448714	-0.120501	11.735247	-0.008094	-59.905	4.536	-5.341733	4	1.378
87	1011.613	20	B	0	9	18.546604	-0.120501	26.604394	-0.008094	-59.904	-0.122	-55.520455	4	0.001
88	1018.735	1	A	0	0	-0.448714	-0.120501	26.622268	-0.008094	-59.905	28.003	-0.237087	4	2.181
89	1032.134	20	B	0	14	-20.443786	-0.120501	-11.970587	-0.008094	-59.905	-5.044	-17.0314	4	0.001
90	1039.079	1	A	0	0	-0.448714	-0.120501	-11.959664	-0.009105	-59.904	-15.943	-2.768536	4	1.536
91	1048.425	1	A	0	0	-0.448714	-0.120501	-23.864713	-0.008094	-59.904	-35.718	8.315766	4	2.351
92	1057.822	1	A	0	0	-0.448714	-0.120501	-6.146656	-0.008094	-59.904	-4.517	-21.163034	4	2.766
93	1068.565	1	A	0	0	-0.448714	-0.120501	-17.868	-0.009105	-59.904	-23.15	-0.692082	4	2.447
94	1082.686	20	B	10	0	15.547343	-0.120501	23.710798	-0.008094	-59.905	3.745	-12.876001	4	0.001
95	1089.027	1	A	0	0	-0.448714	-0.120501	23.717749	-0.009105	-59.904	21.499	0.494648	4	1.429
96	1097.75	1	A	0	0	-0.448714	-0.120501	-11.956685	-0.009105	-59.905	-14.624	-0.1457	4	1.619
97	1109.715	20	B	0	18	-38.43935	-0.120501	-29.786951	-0.009105	-59.904	2.602	-56.619633	4	0.001
98	1116.492	1	A	0	0	-0.448714	-0.120501	-29.775035	-0.008094	-59.904	-35.454	0.954592	4	1.859
99	1129.736	20	B	16	0	3.5503	-0.120501	11.724324	-0.008094	-59.905	11.567	-37.323945	4	0.001
100	1134.988	1	A	0	0	-0.448714	-0.120501	11.727303	-0.008094	-59.905	10.249	-10.343399	4	0.79
101	1144.826	1	A	0	0	-0.448714	-0.120501	23.752504	-0.009105	-59.905	23.696	-0.874076	4	2.141
102	1157.766	20	B	0	5	-5.447482	-0.120501	2.94821	-0.008094	-59.905	-2.935	-47.091572	4	0.001
103	1163.962	1	A	0	0	-0.448714	-0.120501	2.951189	-0.009105	-59.904	-3.989	-2.94779	4	1.226
104	1176.286	20	B	13	0	-32.440829	-0.120501	-23.861734	-0.008094	-59.904	3.745	-12.042472	4	0.001
105	1183.483	1	A	0	0	-0.448714	-0.120501	-23.869678	-0.008094	-59.904	-33.433	1.046762	4	1.758
106	1194.204	1	A	0	0	-0.448714	-0.120501	11.748155	-0.008094	-59.905	14.028	-6.478778	4	1.438
107	1205.817	20	B	5	0	12.548082	-0.120501	20.658324	-0.009105	-59.904	4.624	-39.119441	4	0.001
108	1212.547	1	A	0	0	-0.448714	-0.120501	20.658324	-0.009105	-59.904	19.214	-1.508136	4	1.293
109	1530.289	20	B	7	0	-20.443786	-0.120501	-11.952713	-0.008094	-59.905	-0.298	-11.791834	4	0.001
110	1536.677	1	A	0	0	-0.448714	-0.120501	-11.967608	-0.008094	-59.905	-20.689	-4.28267	4	1.457
111	1545.721	1	A	0	0	-0.448714	-0.120501	-23.894503	-0.008094	-59.904	-32.114	-2.319363	4	1.507
112	1558.819	20	B	0	15	0.551039	-0.120501	8.810868	-0.009105	-59.904	1.02	-50.818794	4	0.001
113	1564.121	1	A	0	0	-0.448714	-0.120501	8.811861	-0.009105	-59.904	6.206	-5.955265	4	0.893
114	1576.838	20	B	0	7	15.547343	-0.120501	23.692924	-0.009105	-59.904	-13.394	-12.293485	4	0.001
115	1582.507	1	A	0	0	-0.448714	-0.120501	23.730658	-0.008094	-59.904	15.434	-1.237343	4	1.273
116	1592.862	1	A	0	0	-0.448714	-0.120501	-11.966615	-0.009105	-59.904	-21.655	-1.055829	4	1.077
117	1604.367	20	B	12	0	-29.441568	-0.120501	-20.891678	-0.008094	-59.905	-3.902	-24.388578	4	0.001
118	1611.237	1	A	0	0	-0.448714	-0.120501	-20.892671	-0.008094	-59.904	-35.191	-6.914301	4	2.896
119	1625.389	20	B	0	6	3.5503	-0.120501	11.705457	-0.008094	-59.905	-3.374	-46.753162	4	0.001
120	1633.118	1	A	0	0	-0.448714	-0.120501	11.762057	-0.009105	-59.905	0.581	-7.951831	4	2.783
121	1642.598	1	A	0	0	-0.448714	-0.120501	23.732644	-0.009105	-59.904	12.27	-2.409317	4	2.239
122	1656.921	20	B	8	0	-35.440089	-0.120501	-26.848671	-0.008094	-59.904	-10.581	-12.627273	4	0.001
123	1661.645	1	A	0	0	-0.448714	-0.120501	-26.848671	-0.008094	-59.904	-39.849	0.128821	4	0.793
124	1673.439	20	B	0	11	-32.440829	-0.120501	-24.007705	-0.008094	-59.904	-6.538	-12.543922	4	0.001
125	1679.581	1	A	0	0	-0.448714	-0.120501	-24.004726	-0.008094	-59.904	-27.72	-2.050172	4	1.71
126	1689.169	1	A	0	0	-0.448714	-0.120501	11.729289	-0.009105	-59.905	4.536	-4.371328	4	1.301
127	1697.469	1	A	0	0	-0.448714	-0.120501	-5.991748	-0.009105	-59.904	-6.802	-5.077498	4	1.005
128	1706.81	1	A	0	0	-0.448714	-0.120501	17.621737	-0.008094	-59.904	9.546	-8.725202	4	1.464
129	1719.487	20	B	14	0	-20.443786	-0.120501	-11.956685	-0.008094	-59.905	-1.528	-45.057615	4	0.001
130	1724.129	1	A	0	0	-0.448714	-0.120501	-11.966615	-0.008094	-59.905	-20.777	-1.32698	4	1.212
131	1732.184	1	A	0	0	-0.448714	-0.120501	-23.896489	-0.008094	-59.904	-34.487	0.862482	4	1.784
132	1747.018	20	B	9	0	21.545864	-0.120501	29.615163	-0.008094	-59.904	2.251	-12.959099	4	0.001
133	1753.928	1	A	0	0	-0.448714	-0.120501	29.617149	-0.008094	-59.904	33.188	0.678444	4	1.496
134	1766.538	20	B	0	16	15.547343	-0.120501	23.819035	-0.008094	-59.904	7.7	-47.091572	4	0.001
135	1773.394	1	A	0	0	-0.448714	-0.120501	23.818042	-0.008094	-59.904	16.929	0.402841	4	1.427
136	1783.385	1	A	0	0	-0.448714	-0.120501	-11.976545	-0.008094	-59.905	-17.085	-0.874076	4	1.424
137	1794.567	20	B	18	0	-23.443046	-0.120501	-14.885035	-0.008094	-59.904	2.866	-55.384011	4	0.001
138	1801.469	1	A	0	0	-0.448714	-0.120501	-14.908867	-0.008094	-59.905	-34.927	-3.8385	4	1.962
139	1816.089	20	B	0	13	3.5503	-0.120501	11.713401	-0.009105	-59.905	-2.144	-18.619574	4	0.001
140	1821.773	1	A	0	0	-0.448714	-0.120501	11.731275	-0.008094	-59.904	6.47	-5.692239	4	1.258
141	1830.359	1	A	0	0	-0.448714	-0.120501	23.723707	-0.008094	-59.904	19.214	0.494648	4	1.787
142	1841.357	1	A	0	0	-0.448714	-0.120501	-17.884881	-0.009105	-59.905	-28.599	-0.328413	4	1.809
143	1852.498	1	A	0	0	-0.448714	-0.120501	5.843791	-0.008094	-59.904	4.536	-4.371328	4	2.422
144	1865.64	20	B	11	0	-32.440829	-0.120501	-23.87365	-0.009105	-59.904	3.393	-61.061825	4	0.001
145	1872.366	1	A	0	0	-0.448714	-0.120501	-23.867692	-0.008094	-59.904	-33.696	-4.812743	4	1.805
146	1882.188	1	A	0	0	-0.448714	-0.120501	11.722338	-0.009105	-59.904	10.337	-5.165634	4	1.577
147	1894.67	20	B	0	10	-11.446004	-0.120501	-3.00779	-0.008094	-59.904	-0.21	-12.126207	4	0.001
148	1901.004	1	A	0	0	-0.448714	-0.120501	-3.00779	-0.009105	-59.904	-4.429	0.494648	4	1.437
149	1912.691	20	B	6	0	-20.443786	-0.120501	-11.972573	-0.008094	-59.904	1.987	-13.290862	4	0.001
150	1920.023	1	A	0	0	-0.448714	-0.120501	-11.97158	-0.008094	-59.904	-10.405	-0.692082	4	1.419
151	1928.961	1	A	0	0	-0.448714	-0.120501	-23.876629	-0.009105	-59.904	-27.193	-0.874076	4	1.242
152	1946.5	20	B	0	17	6.549561	-0.120501	14.710268	-0.009105	-59.904	-1.264797	-12.293561	4	0.001
153	1965.505	1	A	0	0	-0.448714	-0.120501	23.772364	-0.008094	-59.904	22.202	0.586516	4	10.573
154	1975.251	20	B	15	0	15.547343	-0.120501	23.770378	-0.008094	-59.904	7.7	-29.908261	4	0.001
155	1980.767	1	A	0	0	-0.448714	-0.120501	23.768392	-0.008094	-59.904	15.874	-0.783109	4	1.558
156	1991.12	1	A	0	0	-0.448714	-0.120501	-11.974559	-0.009105	-59.904	-19.458	-1.32698	4	1.433
157	2001.046	1	A	0	0	-0.448714	-0.120501	17.621737	-0.008094	-59.904	10.249	-3.125792	4	1.312
158	2008.334	1	A	0	0	-0.448714	-0.120501	5.917273	-0.009105	-59.904	0.405	-4.54847	4	1.579
159	2018.798	20	B	0	12	3.5503	-0.120501	11.727303	-0.008094	-59.904	1.548	-18.619574	4	0.001
160	2024.314	1	A	0	0	-0.448714	-0.120501	11.729289	-0.009105	-59.905	4.272	-4.635949	4	1.093
161	2033.431	1	A	0	0	-0.448714	-0.120501	23.767399	-0.009105	-59.904	35.122	-0.054253	4	2.161
162	2045.827	20	B	0	8	-17.444525	-0.120501	-8.962797	-0.009105	-59.904	3.218	-38.016139	4	0.001
163	2053.371	1	A	0	0	-0.448714	-0.120501	-8.96379	-0.009105	-59.904	-10.757	-1.598624	4	2.655
164	2066.348	20	B	17	0	-32.440829	-0.120501	-23.859748	-0.009105	-59.904	2.427	-56.20668	4	0.001
165	2073.087	1	A	0	0	-0.448714	-0.120501	-23.865706	-0.009105	-59.904	-39.673	-3.750502	4	1.793
166	2082.824	1	A	0	0	-0.448714	-0.120501	11.732268	-0.009105	-59.905	5.239	-1.598624	4	1.039
167	2095.378	20	B	0	9	18.546604	-0.120501	26.668939	-0.009105	-59.905	-6.011	-35.164569	4	0.001
168	2102.919	1	A	0	0	-0.448714	-0.120501	26.668939	-0.008094	-59.904	21.147	-2.139279	4	1.089
169	2116.9	20	B	0	14	-20.443786	-0.120501	-11.945762	-0.009105	-59.904	1.987	-12.79284	4	0.001
170	2123.667	1	A	0	0	-0.448714	-0.120501	-11.953706	-0.008094	-59.904	-13.569	-3.036311	4	1.346
171	2133.36	1	A	0	0	-0.448714	-0.120501	-23.88358	-0.008094	-59.905	-32.466	-1.146616	4	1.533
172	2143.261	1	A	0	0	-0.448714	-0.120501	-6.097999	-0.008094	-59.904	-9.351	-5.428696	4	2.397
173	2151.348	1	A	0	0	-0.448714	-0.120501	-17.916657	-0.009105	-59.904	-16.47	-3.483122	4	0.965
174	2165.45	20	B	10	0	15.547343	-0.120501	23.718742	-0.008094	-59.904	-0.386	-19.795915	4	0.001
175	2172.508	1	A	0	0	-0.448714	-0.120501	23.740588	-0.008094	-59.904	21.235	0.037253	4	1.626
176	2183.707	1	A	0	0	-0.448714	-0.120501	-11.966615	-0.008094	-59.905	-19.81	3.555046	4	2.284
177	2194.981	20	B	0	18	-38.43935	-0.120501	-29.741273	-0.009105	-59.905	2.427	-38.912623	4	0.001
178	2201.2	1	A	0	0	-0.448714	-0.120501	-29.775035	-0.009105	-59.905	-38.355	-2.768536	4	1.299
179	2215.002	20	B	16	0	3.5503	-0.120501	11.714394	-0.009105	-59.904	-6.187	-13.042134	4	0.001
180	2221.625	1	A	0	0	-0.448714	-0.120501	11.768015	-0.009105	-59.905	1.723	-0.237087	4	1.21
181	2230.879	1	A	0	0	-0.448714	-0.120501	23.711791	-0.009105	-59.904	14.38	-0.237087	4	1.413
182	2243.031	20	B	0	5	-5.447482	-0.120501	2.957147	-0.008094	-59.905	-2.935	-12.126207	4	0.001
183	2249.429	1	A	0	0	-0.448714	-0.120501	2.953175	-0.009105	-59.904	-6.714	-3.750502	4	1.47
184	2263.552	20	B	13	0	-32.440829	-0.120501	-23.87365	-0.009105	-59.904	5.679	-12.710561	4	0.001
185	2269.661	1	A	0	0	-0.448714	-0.120501	-23.87365	-0.009105	-59.904	-33.169	0.220448	4	1.231
186	2278.944	1	A	0	0	-0.448714	-0.120501	11.760071	-0.008094	-59.904	4.009	-0.509849	4	0.801
187	2289.08	20	B	5	0	12.548082	-0.120501	20.681163	-0.008094	-59.904	3.921	-29.619734	4	0.001
188	2295.996	1	A	0	0	-0.448714	-0.120501	20.684142	-0.008094	-59.904	17.895	-1.689053	4	0.945
189	2304.534	1	A	0	0	-0.448714	-0.120501	5.933161	-0.009105	-59.904	-0.65	-1.869732	4	1.508
190	2313.471	1	A	0	0	-0.448714	-0.120501	14.710268	-0.009105	-59.904	5.415	-2.94779	4	1.43
191	2323.871	1	A	0	0	-0.448714	-0.120501	-23.886559	-0.009105	-59.904	-31.675	-0.419679	4	1.29
192	2331.865	1	A	0	0	-0.448714	-0.120501	-15.057817	-0.009105	-59.904	-17.876	-1.959982	4	1.292
193	2340.467	1	A	0	0	-0.448714	-0.120501	-6.111901	-0.008094	-59.904	-9.439	-1.689053	4	1.385
194	2349.555	1	A	0	0	-0.448714	-0.120501	14.723177	-0.009105	-59.904	7.436	-6.82731	4	1.453
195	2360.661	1	A	0	0	-0.448714	-0.120501	-17.888853	-0.008094	-59.904	-19.722	-4.54847	4	2.082
196	2373.347	1	A	0	0	-0.448714	-0.120501	29.553597	-0.009105	-59.904	29.761	0.128821	4	2.222
197	2383.21	1	A	0	0	-0.448714	-0.120501	-2.984951	-0.009105	-59.904	-6.362	-3.393878	4	1.593
198	2394.294	1	A	0	0	-0.448714	-0.120501	-14.930713	-0.009105	-59.904	-10.757	-0.419679	4	3.664
199	2406.808	1	A	0	0	-0.448714	-0.120501	17.801469	-0.009105	-59.904	14.556	-1.959982	4	1.147
200	2414.964	1	A	0	0	-0.448714	-0.120501	8.901231	-0.009105	-59.904	2.251	-4.459928	4	1.304
201	2424.391	1	A	0	0	-0.448714	-0.120501	-29.798867	-0.009105	-59.904	-34.751	2.248365	4	1.707
202	2435.96	1	A	0	0	-0.448714	-0.120501	23.745553	-0.008094	-59.904	21.675	-0.600996	4	1.765
203	2446.813	1	A	0	0	-0.448714	-0.120501	-8.955846	-0.009105	-59.904	-11.724	-1.055829	4	2.052
204	2460.058	1	A	0	0	-0.448714	-0.120501	26.775189	-0.009105	-59.904	25.981	-1.32698	4	1.841
205	2470.351	1	A	0	0	-0.448714	-0.120501	-5.982811	-0.009105	-59.904	-8.735	-1.417588	4	1.599
206	2478.637	1	A	0	0	-0.448714	-0.120501	5.812015	-0.008094	-59.904	-0.737	-1.689053	4	0.886
207	2489.828	1	A	0	0	-0.448714	-0.120501	-14.908867	-0.008094	-59.904	-23.589	3.180193	4	1.579
208	2499.222	1	A	0	0	-0.448714	-0.120501	2.879693	-0.009105	-59.905	-0.65	-2.229351	4	2.005
209	2507.649	1	A	0	0	-0.448714	-0.120501	20.655345	-0.009105	-59.904	16.313	-2.409317	4	1.423
210	2517.6	1	A	0	0	-0.448714	-0.120501	-11.962643	-0.008094	-59.904	-20.249	-0.419679	4	1.846
211	2528.726	1	A	0	0	-0.448714	-0.120501	11.75312	-0.008094	-59.904	8.755	-4.901053	4	2.961
212	2540.765	1	A	0	0	-0.448714	-0.120501	-20.869832	-0.009105	-59.905	-22.359	-0.874076	4	1.441
213	2549.88	1	A	0	0	-0.448714	-0.120501	5.828896	-0.009105	-59.904	1.723	-14.01711	4	1.065
214	2559.831	1	A	0	0	-0.448714	-0.120501	-6.010615	-0.009105	-59.904	-5.132	-3.661434	4	3.534
215	2570.033	1	A	0	0	-0.448714	-0.120501	-26.846685	-0.009105	-59.905	-39.409	-3.304575	4	2.705
216	2580.326	1	A	0	0	-0.448714	-0.120501	14.777791	-0.009105	-59.904	12.358	-11.271519	4	1.463
