# Supplementary material for: Multiple time scales of the ventriloquism aftereffect
Source: PLoS One. 2018 Aug 1;13(8):e0200930. doi: 10.1371/journal.pone.0200930 (PMC6070234; doi:10.1371/journal.pone.0200930)
Supplement: S1 File — Data are provided as .csv files, and can be readily parsed by BuildRecalibrationInputVector.m. All analyses were conducted with MATLAB 2017b. Computational modeling requires the System Identification Toolbox, and can be run by calling EstimateModelParameters.m. (ZIP) [file pone.0200930.s001.zip › Supplemental Model Files/Recalibration Data/OJA Ventriloquism_Aftereffect_Plus8_Double.csv]

Trial	ExperLength	NumStimReps	StimType	VisOddballRepNum	AudOddballRepNum	Galvo Az	Galvo El	Outer Az	Outer El	Inner Az	Pointer Az	Pointer El	StimRepRate	RespTime
1	8.938	1	A	0	0	-0.075595	-0.429903	5.867733	-0.00812	-59.926	0.2805	-5.783276	4	0.942
2	18.904	1	A	0	0	-0.075595	-0.429903	14.789999	-0.00812	-59.926	9.9485	-3.574159	4	1.385
3	29.973	1	A	0	0	-0.075595	-0.429903	-23.927668	-0.009136	-59.925	-26.2625	-2.320388	4	1.974
4	38.66	1	A	0	0	-0.075595	-0.429903	-15.120084	-0.009136	-59.926	-20.3745	1.047955	4	1.628
5	47.051	1	A	0	0	-0.075595	-0.429903	-6.11804	-0.00812	-59.926	-6.8395	-3.038827	4	1.502
6	56.181	1	A	0	0	-0.075595	-0.429903	14.788005	-0.00812	-59.926	8.1025	-2.500354	4	1.599
7	67.085	1	A	0	0	-0.075595	-0.429903	-17.981153	-0.009136	-59.925	-17.8255	-4.10738	4	2.544
8	79.972	1	A	0	0	-0.075595	-0.429903	29.753517	-0.009136	-59.926	35.8755	7.742344	4	1.914
9	90.359	1	A	0	0	-0.075595	-0.429903	-3.008659	-0.00812	-59.925	-5.5205	-1.78009	4	2.301
10	98.613	1	A	0	0	-0.075595	-0.429903	-15.023352	-0.009136	-59.926	-17.4735	-4.196214	4	1.558
11	111.482	1	A	0	0	-0.075595	-0.429903	17.860487	-0.00812	-59.926	24.4495	2.623015	4	1.882
12	119.263	1	A	0	0	-0.075595	-0.429903	8.933235	-0.00812	-59.925	5.8175	-4.639507	4	1.136
13	130.804	1	A	0	0	-0.075595	-0.429903	-29.935014	-0.00812	-59.925	-42.3465	6.016376	4	3.186
14	142.866	1	A	0	0	-0.075595	-0.429903	23.761129	-0.00812	-59.926	22.2525	5.350664	4	2.251
15	153.789	1	A	0	0	-0.075595	-0.429903	-9.053901	-0.00812	-59.926	-7.0145	-5.168535	4	2.623
16	167.645	1	A	0	0	-0.075595	-0.429903	26.886465	-0.00812	-59.925	34.1175	5.730245	4	1.992
17	178.273	1	A	0	0	-0.075595	-0.429903	-6.011335	-0.009136	-59.925	-6.6635	-6.046302	4	2.118
18	186.871	1	A	0	0	-0.075595	-0.429903	5.853772	-0.00812	-59.925	-0.3355	-5.168535	4	1.215
19	200.074	1	A	0	0	-0.075595	-0.429903	-15.020361	-0.009136	-59.926	-20.4625	2.623015	4	2.395
20	209.9	1	A	0	0	-0.075595	-0.429903	2.818187	-0.009136	-59.925	-4.0265	-1.599173	4	1.708
21	219.48	1	A	0	0	-0.075595	-0.429903	20.840227	-0.009136	-59.925	15.5735	-0.874146	4	1.762
22	230.83	1	A	0	0	-0.075595	-0.429903	-11.987768	-0.009136	-59.925	-23.7145	7.549368	4	2.594
23	241.302	1	A	0	0	-0.075595	-0.429903	11.747434	-0.00812	-59.925	0.1925	-0.965113	4	2.134
24	253.043	1	A	0	0	-0.075595	-0.429903	-20.936959	-0.00812	-59.925	-34.3485	1.139197	4	2.827
25	263.527	1	A	0	0	-0.075595	-0.429903	5.817872	-0.00812	-59.925	6.8715	-7.784733	4	2.806
26	272.937	1	A	0	0	-0.075595	-0.429903	-6.015324	-0.00812	-59.925	-9.5635	-9.840793	4	1.675
27	285.268	1	A	0	0	-0.075595	-0.429903	-26.950288	-0.00812	-59.925	-41.6435	0.495479	4	3.02
28	296.256	1	A	0	0	-0.075595	-0.429903	14.784016	-0.00812	-59.925	17.2425	-3.484915	4	1.484
29	539.692	20	B	7	0	-4.07629	-0.429903	-12.000732	-0.00812	-59.924	2.1255	-12.71831	4	0.001
30	547.321	1	A	0	0	-0.075595	-0.429903	-12.003723	-0.009136	-59.925	-12.7275	0.129411	4	1.705
31	555.159	1	A	0	0	-0.075595	-0.429903	-23.935646	-0.00812	-59.924	-27.0535	2.995595	4	1.06
32	568.721	20	B	0	15	16.92736	-0.429903	8.843484	-0.00812	-59.924	4.6745	-52.268304	4	0.001
33	574.222	1	A	0	0	-0.075595	-0.429903	8.878387	-0.00812	-59.924	14.2545	-2.859573	4	1.625
34	586.24	20	B	0	7	31.929967	-0.429903	23.761129	-0.00812	-59.925	-7.1905	-50.503073	4	0.001
35	594.137	1	A	0	0	-0.075595	-0.429903	23.788055	-0.00812	-59.925	29.8995	2.529757	4	2.526
36	604.418	1	A	0	0	-0.075595	-0.429903	-12.001729	-0.00812	-59.925	-18.0895	5.920938	4	1.293
37	615.77	20	B	12	0	-13.077855	-0.429903	-20.921003	-0.00812	-59.924	0.8955	-39.554056	4	0.001
38	622.832	1	A	0	0	-0.075595	-0.429903	-20.940948	-0.00812	-59.925	-22.2195	3.464009	4	1.192
39	635.792	20	B	0	6	19.927881	-0.429903	11.819235	-0.00812	-59.924	9.0695	-37.206697	4	0.001
40	643.138	1	A	0	0	-0.075595	-0.429903	11.821229	-0.00812	-59.925	14.6945	-4.28499	4	1.968
41	652.768	1	A	0	0	-0.075595	-0.429903	23.805008	-0.00812	-59.925	27.3505	0.311804	4	2.1
42	667.824	20	B	8	0	-19.078898	-0.429903	-26.957269	-0.00812	-59.924	-9.3875	-12.801598	4	0.001
43	674.379	1	A	0	0	-0.075595	-0.429903	-26.957269	-0.00812	-59.924	-26.2625	-2.051019	4	1.14
44	684.843	20	B	0	11	-16.078376	-0.429903	-24.061297	-0.00812	-59.924	-26.2625	-12.801598	4	0.001
45	690.901	1	A	0	0	-0.075595	-0.429903	-24.015425	-0.00812	-59.924	-26.7905	-11.614828	4	1.625
46	700.473	1	A	0	0	-0.075595	-0.429903	11.767379	-0.00812	-59.925	15.8365	-2.051019	4	1.707
47	709	1	A	0	0	-0.075595	-0.429903	-5.994382	-0.00812	-59.924	-6.1355	-3.127348	4	1.73
48	718.219	1	A	0	0	-0.075595	-0.429903	17.658048	-0.00812	-59.924	18.0335	0.771445	4	1.946
49	731.393	20	B	14	0	-4.07629	-0.429903	-11.977795	-0.00812	-59.924	2.7405	-52.880531	4	0.001
50	738.594	1	A	0	0	-0.075595	-0.429903	-11.987768	-0.00812	-59.924	-3.8505	-1.599173	4	1.769
51	746.621	1	A	0	0	-0.075595	-0.429903	-23.938637	-0.00812	-59.924	-25.1205	-0.510716	4	1.792
52	760.423	20	B	9	0	37.93101	-0.429903	29.731578	-0.00812	-59.924	1.94998	-53.697887	4	0.001
53	767.126	1	A	0	0	-0.075595	-0.429903	29.756509	-0.00812	-59.924	36.4905	2.157328	4	1.811
54	778.442	20	B	0	16	31.929967	-0.429903	23.896753	-0.00812	-59.924	0.5435	-12.801598	4	0.001
55	786.502	1	A	0	0	-0.075595	-0.429903	23.897751	-0.00812	-59.924	35.9635	-0.41945	4	2.157
56	796.929	1	A	0	0	-0.075595	-0.429903	-11.995745	-0.00812	-59.925	-12.8155	-1.418017	4	2.033
57	807.973	20	B	18	0	-7.076812	-0.429903	-15.019363	-0.00812	-59.925	0.2805	-54.653646	4	0.001
58	815.327	1	A	0	0	-0.075595	-0.429903	-15.021358	-0.00812	-59.925	-9.3005	-3.30625	4	2.418
59	826.992	20	B	0	13	19.927881	-0.429903	11.812254	-0.00812	-59.924	1.7745	-41.200064	4	0.001
60	833.243	1	A	0	0	-0.075595	-0.429903	11.813251	-0.00812	-59.924	13.3755	2.157328	4	1.32
61	842.935	1	A	0	0	-0.075595	-0.429903	23.813983	-0.00812	-59.925	34.2935	-0.14529	4	2.505
62	854.839	1	A	0	0	-0.075595	-0.429903	-17.989131	-0.00812	-59.924	-15.8915	-2.680082	4	2.422
63	865.324	1	A	0	0	-0.075595	-0.429903	5.855767	-0.00812	-59.924	5.6415	-1.78009	4	1.858
64	878.544	20	B	11	0	-16.078376	-0.429903	-23.932654	-0.00812	-59.924	5.6415	-34.483886	4	0.001
65	885.797	1	A	0	0	-0.075595	-0.429903	-23.946615	-0.00812	-59.924	-22.8355	-1.418017	4	1.815
66	897.041	1	A	0	0	-0.075595	-0.429903	11.820232	-0.00812	-59.924	14.1665	-2.141209	4	1.544
67	909.075	20	B	0	10	4.925274	-0.429903	-3.041568	-0.00812	-59.924	-4.6415	-25.899378	4	0.001
68	917.848	1	A	0	0	-0.075595	-0.429903	-3.023618	-0.00812	-59.924	-0.8625	-1.056019	4	2.877
69	929.595	20	B	6	0	-4.07629	-0.429903	-11.996743	-0.009136	-59.924	-0.8625	-48.673195	4	0.001
70	935.783	1	A	0	0	-0.075595	-0.429903	-11.994748	-0.00812	-59.924	-5.7845	-1.32838	4	1.773
71	944.348	1	A	0	0	-0.075595	-0.429903	-23.954593	-0.00812	-59.924	-28.4605	0.863555	4	2.352
72	957.625	20	B	0	17	22.928402	-0.429903	14.828891	-0.00812	-59.924	-0.5105	-41.268537	4	0.001
73	964.47	1	A	0	0	-0.075595	-0.429903	14.826897	-0.00812	-59.924	20.7585	0.221099	4	1.913
74	975.644	20	B	15	0	31.929967	-0.429903	23.831933	-0.00812	-59.925	-8.2455	-39.691686	4	0.001
75	981.377	1	A	0	0	-0.075595	-0.429903	23.82595	-0.009136	-59.924	29.1085	2.064372	4	1.816
76	992.376	1	A	0	0	-0.075595	-0.429903	-11.972809	-0.00812	-59.924	-9.3875	-2.320388	4	2.293
77	1001.702	1	A	0	0	-0.075595	-0.429903	17.67899	-0.00812	-59.926	18.5615	-1.78009	4	1.62
78	1009.959	1	A	0	0	-0.075595	-0.429903	5.938537	-0.00812	-59.924	2.3895	-5.43277	4	1.362
79	1020.692	20	B	0	12	19.927881	-0.429903	11.79929	-0.00812	-59.924	-6.2235	-46.911268	4	0.001
80	1028.763	1	A	0	0	-0.075595	-0.429903	11.802282	-0.00812	-59.924	6.5205	-1.599173	4	3.178
81	1040.241	1	A	0	0	-0.075595	-0.429903	23.826947	-0.00812	-59.925	35.9635	-0.328124	4	4.623
82	1053.726	20	B	0	8	-1.075769	-0.429903	-9.038942	-0.009136	-59.925	-0.1595	-27.451192	4	0.001
83	1060.059	1	A	0	0	-0.075595	-0.429903	-9.041934	-0.00812	-59.925	-4.0265	-4.018488	4	1.906
84	1072.746	20	B	17	0	-16.078376	-0.429903	-23.940632	-0.009136	-59.924	2.7405	-45.96279	4	0.001
85	1079.997	1	A	0	0	-0.075595	-0.429903	-23.947613	-0.009136	-59.924	-20.2865	-3.395612	4	1.802
86	1089.472	1	A	0	0	-0.075595	-0.429903	11.786326	-0.00812	-59.924	12.8485	-5.43277	4	1.811
87	1101.276	20	B	0	9	34.930488	-0.429903	26.779761	-0.009136	-59.924	-3.5875	-40.926042	4	0.001
88	1108.679	1	A	0	0	-0.075595	-0.429903	26.780758	-0.009136	-59.924	30.9535	0.311804	4	2.472
89	1123.299	20	B	0	14	-4.07629	-0.429903	-11.988765	-0.009136	-59.924	7.6625	-23.34781	4	0.001
90	1129.856	1	A	0	0	-0.075595	-0.429903	-11.988765	-0.009136	-59.924	-5.0815	-0.053784	4	2.083
91	1139.241	1	A	0	0	-0.075595	-0.429903	-23.960577	-0.009136	-59.924	-16.1555	-1.146866	4	2.029
92	1148.746	1	A	0	0	-0.075595	-0.429903	-6.137984	-0.00812	-59.924	-4.6415	-0.874146	4	1.993
93	1158.763	1	A	0	0	-0.075595	-0.429903	-17.989131	-0.009136	-59.924	-13.6065	-1.056019	4	3.492
94	1172.349	20	B	10	0	31.929967	-0.429903	23.778082	-0.00812	-59.924	6.6965	-40.378115	4	0.001
95	1179.824	1	A	0	0	-0.075595	-0.429903	23.777085	-0.00812	-59.926	27.7895	-1.237653	4	2.579
96	1190.816	1	A	0	0	-0.075595	-0.429903	-11.971812	-0.00812	-59.924	-11.1455	-2.141209	4	2.563
97	1202.38	20	B	0	18	-22.079419	-0.429903	-29.957951	-0.00812	-59.924	6.7835	-39.210478	4	0.001
98	1207.465	1	A	0	0	-0.075595	-0.429903	-29.958948	-0.00812	-59.924	-29.4265	0.129411	4	1.682
99	1220.898	20	B	16	0	19.927881	-0.429903	11.762392	-0.00812	-59.924	2.8285	-39.00366	4	0.001
100	1228.91	1	A	0	0	-0.075595	-0.429903	11.762392	-0.00812	-59.924	15.4855	-0.41945	4	3.599
101	1238.563	1	A	0	0	-0.075595	-0.429903	23.792044	-0.00812	-59.925	26.9105	-1.146866	4	2.722
102	1250.429	20	B	0	5	10.926317	-0.429903	2.923894	-0.00812	-59.924	-3.2355	-36.790354	4	0.001
103	1258.791	1	A	0	0	-0.075595	-0.429903	2.922897	-0.00812	-59.924	1.8625	-1.146866	4	1.407
104	1271.45	20	B	13	0	-16.078376	-0.429903	-23.94861	-0.00812	-59.924	1.8625	-13.464682	4	0.001
105	1277.691	1	A	0	0	-0.075595	-0.429903	-23.951601	-0.00812	-59.924	-23.4505	-0.965113	4	2.31
106	1288.146	1	A	0	0	-0.075595	-0.429903	11.78134	-0.00812	-59.924	17.3305	-4.462365	4	2.255
107	1299.979	20	B	5	0	28.929445	-0.429903	20.842221	-0.00812	-59.924	11.1785	-59.615727	4	0.001
108	1310	1	A	0	0	-0.075595	-0.429903	20.842221	-0.00812	-59.924	34.3816	-0.419128	4	2.3
109	1711.229	20	B	7	0	-4.07629	-0.429903	-11.984776	-0.00812	-59.923	2.2135	-11.377939	4	0.001
110	1717.492	1	A	0	0	-0.075595	-0.429903	-11.98677	-0.00812	-59.923	-7.8935	-2.230316	4	1.332
111	1724.916	1	A	0	0	-0.075595	-0.429903	-23.967557	-0.00812	-59.923	-27.3175	2.250344	4	1.751
112	1737.757	20	B	0	15	16.92736	-0.429903	8.849468	-0.009136	-59.923	0.1045	-51.928037	4	0.001
113	1744.44	1	A	0	0	-0.075595	-0.429903	8.847473	-0.009136	-59.923	14.7825	0.037784	4	2.295
114	1756.277	20	B	0	7	31.929967	-0.429903	23.795035	-0.00812	-59.923	-0.0715	-53.288835	4	0.001
115	1763.371	1	A	0	0	-0.075595	-0.429903	23.792044	-0.00812	-59.924	41.0615	-2.141209	4	2.724
116	1775.398	1	A	0	0	-0.075595	-0.429903	-11.98677	-0.009136	-59.923	-14.6615	-0.783119	4	2.713
117	1786.808	20	B	12	0	-13.077855	-0.429903	-20.96887	-0.00812	-59.923	5.9055	-45.488282	4	0.001
118	1793.14	1	A	0	0	-0.075595	-0.429903	-20.96887	-0.00812	-59.923	-19.6715	0.495479	4	1.456
119	1805.328	20	B	0	6	19.927881	-0.429903	11.797296	-0.00812	-59.923	-4.1145	-15.996847	4	0.001
120	1812.055	1	A	0	0	-0.075595	-0.429903	11.798293	-0.00812	-59.923	11.7055	-2.320388	4	1.32
121	1821.842	1	A	0	0	-0.075595	-0.429903	23.837917	-0.009136	-59.923	20.3195	-1.146866	4	2.1
122	1835.359	20	B	8	0	-19.078898	-0.429903	-26.949291	-0.00812	-59.923	-3.6755	-47.386097	4	0.001
123	1842.582	1	A	0	0	-0.075595	-0.429903	-26.952283	-0.00812	-59.923	-24.1535	-0.41945	4	1.83
124	1852.877	20	B	0	11	-16.078376	-0.429903	-24.051325	-0.00812	-59.923	-10.3545	-45.894906	4	0.001
125	1860.271	1	A	0	0	-0.075595	-0.429903	-24.049331	-0.00812	-59.923	-27.0535	1.231547	4	1.483
126	1871.845	1	A	0	0	-0.075595	-0.429903	11.796298	-0.00812	-59.924	15.9245	-0.14529	4	2.514
127	1881.528	1	A	0	0	-0.075595	-0.429903	-6.010338	-0.00812	-59.922	-2.7085	-2.500354	4	2.22
128	1892.238	1	A	0	0	-0.075595	-0.429903	17.699932	-0.00812	-59.923	22.1645	-0.510716	4	1.902
129	1904.93	20	B	14	0	-4.07629	-0.429903	-11.991756	-0.00812	-59.922	7.4875	-49.892859	4	0.001
130	1911.708	1	A	0	0	-0.075595	-0.429903	-11.989762	-0.009136	-59.922	-6.7515	-3.841539	4	1.897
131	1921.276	1	A	0	0	-0.075595	-0.429903	-23.957585	-0.00812	-59.922	-16.8585	-6.133863	4	2.401
132	1935.462	20	B	9	0	37.93101	-0.429903	29.776454	-0.00812	-59.923	-0.3355	-12.551544	4	0.001
133	1942.296	1	A	0	0	-0.075595	-0.429903	29.776454	-0.009136	-59.922	32.8875	1.231547	4	1.908
134	1954.482	20	B	0	16	31.929967	-0.429903	23.925673	-0.00812	-59.922	12.3215	-43.994324	4	0.001
135	1961.532	1	A	0	0	-0.075595	-0.429903	23.91969	-0.00812	-59.922	31.7445	0.587407	4	2.139
136	1974.009	1	A	0	0	-0.075595	-0.429903	-11.988765	-0.00812	-59.922	-9.8275	-6.133863	4	4.09
137	1986.014	20	B	18	0	-7.076812	-0.429903	-15.025347	-0.00812	-59.922	1.9495	-52.744247	4	0.001
138	1994.162	1	A	0	0	-0.075595	-0.429903	-15.019363	-0.00812	-59.922	-19.4075	0.221099	4	1.73
139	2006.535	20	B	0	13	19.927881	-0.429903	11.801285	-0.00812	-59.922	1.7745	-29.130387	4	0.001
140	2011.764	1	A	0	0	-0.075595	-0.429903	11.801285	-0.00812	-59.923	13.5515	-1.599173	4	1.806
141	2020.323	1	A	0	0	-0.075595	-0.429903	23.83293	-0.00812	-59.922	32.0965	1.601555	4	1.892
142	2033.221	1	A	0	0	-0.075595	-0.429903	-17.99312	-0.00812	-59.922	-24.5925	-0.783119	4	2.261
143	2043.778	1	A	0	0	-0.075595	-0.429903	5.905628	-0.00812	-59.922	15.6605	-9.244499	4	2.786
144	2056.086	20	B	11	0	-16.078376	-0.429903	-23.943624	-0.00812	-59.922	-1.5655	-42.429139	4	0.001
145	2063.168	1	A	0	0	-0.075595	-0.429903	-23.942626	-0.00812	-59.922	-17.4735	-16.314315	4	2.684
146	2073.552	1	A	0	0	-0.075595	-0.429903	11.778348	-0.00812	-59.922	17.8585	-8.645526	4	1.528
147	2085.616	20	B	0	10	4.925274	-0.429903	-3.036582	-0.00812	-59.922	17.8585	-12.217244	4	0.001
148	2093.121	1	A	0	0	-0.075595	-0.429903	-3.035585	-0.00812	-59.922	-0.5105	-3.752471	4	2.091
149	2106.638	20	B	6	0	-4.07629	-0.429903	-11.993751	-0.00812	-59.922	-0.5105	-12.883877	4	0.001
150	2112.77	1	A	0	0	-0.075595	-0.429903	-11.992754	-0.00812	-59.922	-11.0575	-5.519733	4	1.22
151	2121.111	1	A	0	0	-0.075595	-0.429903	-23.974538	-0.00812	-59.922	-17.4735	-6.48254	4	1.056
152	2133.667	20	B	0	17	22.928402	-0.429903	14.819916	-0.00812	-59.922	3.0925	-50.638124	4	0.001
153	2140.65	1	A	0	0	-0.075595	-0.429903	14.817922	-0.00812	-59.922	19.2645	-5.168535	4	2.071
154	2152.188	20	B	15	0	31.929967	-0.429903	23.780077	-0.00812	-59.922	-9.8275	-42.497398	4	0.001
155	2159.224	1	A	0	0	-0.075595	-0.429903	23.789052	-0.00812	-59.924	25.2405	-1.508625	4	2.67
156	2171.558	1	A	0	0	-0.075595	-0.429903	-12.001729	-0.00812	-59.922	-8.3335	-12.700671	4	2.922
157	2182.147	1	A	0	0	-0.075595	-0.429903	17.690957	-0.00812	-59.923	30.3385	-6.48254	4	2.024
158	2192.026	1	A	0	0	-0.075595	-0.429903	5.92657	-0.00812	-59.922	8.1025	-9.670419	4	2.87
159	2203.241	20	B	0	12	19.927881	-0.429903	11.807268	-0.00812	-59.922	-7.2785	-25.527664	4	0.001
160	2210.581	1	A	0	0	-0.075595	-0.429903	11.81026	-0.00812	-59.922	20.0555	-0.965113	4	1.948
161	2220.36	1	A	0	0	-0.075595	-0.429903	23.778082	-0.00812	-59.922	38.6005	-1.418017	4	1.717
162	2234.273	20	B	0	8	-1.075769	-0.429903	-9.031962	-0.00812	-59.923	-6.7515	-12.883877	4	0.001
163	2240.488	1	A	0	0	-0.075595	-0.429903	-9.032959	-0.00812	-59.921	-4.8175	-0.510716	4	1.832
164	2251.291	20	B	17	0	-16.078376	-0.429903	-23.932654	-0.00812	-59.922	-0.2475	-46.437104	4	0.001
165	2257.756	1	A	0	0	-0.075595	-0.429903	-23.941629	-0.00812	-59.922	-22.4835	-0.053784	4	1.064
166	2267.176	1	A	0	0	-0.075595	-0.429903	11.819235	-0.00812	-59.922	17.1555	0.221099	4	1.5
167	2278.82	20	B	0	9	34.930488	-0.429903	26.760814	-0.00812	-59.921	-1.7415	-28.257124	4	0.001
168	2286.355	1	A	0	0	-0.075595	-0.429903	26.760814	-0.00812	-59.921	36.2275	5.920938	4	2.142
169	2299.341	20	B	0	14	-4.07629	-0.429903	-11.95785	-0.00812	-59.921	7.8385	-41.815083	4	0.001
170	2306.776	1	A	0	0	-0.075595	-0.429903	-11.985773	-0.00812	-59.921	-3.6755	-2.680082	4	3.035
171	2316.674	1	A	0	0	-0.075595	-0.429903	-23.924676	-0.00812	-59.921	-26.5265	0.587407	4	2.924
172	2326.316	1	A	0	0	-0.075595	-0.429903	-6.156932	-0.00812	-59.921	-0.8625	-2.590247	4	1.542
173	2336.187	1	A	0	0	-0.075595	-0.429903	-18.0001	-0.00812	-59.921	-14.3095	-0.783119	4	2.391
174	2350.394	20	B	10	0	31.929967	-0.429903	23.753152	-0.00812	-59.922	6.3445	-10.448035	4	0.001
175	2356.376	1	A	0	0	-0.075595	-0.429903	23.755146	-0.00812	-59.923	30.4265	-7.43846	4	2.078
176	2367.725	1	A	0	0	-0.075595	-0.429903	-11.977795	-0.00812	-59.921	-11.4095	-0.600886	4	2.409
177	2379.924	20	B	0	18	-22.079419	-0.429903	-29.948976	-0.00812	-59.921	9.5965	-33.285367	4	0.001
178	2387.105	1	A	0	0	-0.075595	-0.429903	-29.95097	-0.00812	-59.921	-39.0945	1.139197	4	1.668
179	2401.446	20	B	16	0	19.927881	-0.429903	11.75242	-0.00812	-59.923	-6.0485	-12.801598	4	0.001
180	2409.657	1	A	0	0	-0.075595	-0.429903	11.823224	-0.00812	-59.921	13.6395	0.037784	4	2.804
181	2420.062	1	A	0	0	-0.075595	-0.429903	23.787058	-0.00812	-59.922	28.9325	-1.056019	4	3.686
182	2433.478	20	B	0	5	10.926317	-0.429903	2.9578	-0.00812	-59.921	-2.4445	-41.883444	4	0.001
183	2439.839	1	A	0	0	-0.075595	-0.429903	2.922897	-0.00812	-59.921	0.0165	-4.196214	4	1.435
184	2452.999	20	B	13	0	-16.078376	-0.429903	-23.956588	-0.009136	-59.921	0.0165	-14.041487	4	0.001
185	2459.513	1	A	0	0	-0.075595	-0.429903	-23.956588	-0.00812	-59.921	-22.5715	-2.680082	4	1.092
186	2469.615	1	A	0	0	-0.075595	-0.429903	11.765384	-0.00812	-59.921	20.3195	-2.769857	4	2.212
187	2481.028	20	B	5	0	28.929445	-0.429903	20.832249	-0.00812	-59.921	-2.3565	-28.257124	4	0.001
188	2487.873	1	A	0	0	-0.075595	-0.429903	20.832249	-0.00812	-59.921	39.6555	0.129411	4	1.903
189	2496.845	1	A	0	0	-0.075595	-0.429903	5.929562	-0.009136	-59.921	1.5985	-3.038827	4	1.856
190	2506.415	1	A	0	0	-0.075595	-0.429903	14.807949	-0.00812	-59.921	17.2425	-0.41945	4	1.45
191	2517.084	1	A	0	0	-0.075595	-0.429903	-23.957585	-0.00812	-59.921	-24.5925	-0.41945	4	2.096
192	2525.465	1	A	0	0	-0.075595	-0.429903	-15.098145	-0.00812	-59.922	-13.9585	-6.307818	4	1.515
193	2535.768	1	A	0	0	-0.075595	-0.429903	-6.151946	-0.00812	-59.921	-5.0815	-8.816239	4	3.291
194	2544.813	1	A	0	0	-0.075595	-0.429903	14.776038	-0.00812	-59.921	21.3735	-13.613334	4	1.799
195	2555.482	1	A	0	0	-0.075595	-0.429903	-17.978161	-0.00812	-59.921	-12.7275	-7.784733	4	1.472
196	2569.402	1	A	0	0	-0.075595	-0.429903	29.74554	-0.00812	-59.922	36.1395	-8.816239	4	3.353
197	2581.07	1	A	0	0	-0.075595	-0.429903	-3.006665	-0.00812	-59.921	-1.1265	1.41643	4	3.508
198	2590.241	1	A	0	0	-0.075595	-0.429903	-15.054267	-0.009136	-59.921	-12.3765	-6.395208	4	2.156
199	2602.619	1	A	0	0	-0.075595	-0.429903	17.882426	-0.00812	-59.921	28.1415	-1.418017	4	2.033
200	2610.903	1	A	0	0	-0.075595	-0.429903	8.927252	-0.00812	-59.921	14.8695	-9.670419	4	1.83
201	2622.889	1	A	0	0	-0.075595	-0.429903	-29.936011	-0.00812	-59.921	-34.0855	-2.230316	4	2.801
202	2635.62	1	A	0	0	-0.075595	-0.429903	23.734204	-0.00812	-59.921	31.5695	-0.874146	4	2.551
203	2645.711	1	A	0	0	-0.075595	-0.429903	-9.003042	-0.00812	-59.921	-7.9815	-2.769857	4	1.602
204	2660.167	1	A	0	0	-0.075595	-0.429903	26.858543	-0.009136	-59.921	37.0185	0.221099	4	2.516
205	2668.666	1	A	0	0	-0.075595	-0.429903	-6.011335	-0.00812	-59.921	-3.5875	0.221099	4	1.013
206	2678.654	1	A	0	0	-0.075595	-0.429903	5.836819	-0.00812	-59.921	4.2355	-3.30625	4	1.946
207	2688.304	1	A	0	0	-0.075595	-0.429903	-15.048283	-0.00812	-59.921	-9.6515	-1.689661	4	1.19
208	2696.406	1	A	0	0	-0.075595	-0.429903	2.854088	-0.00812	-59.921	10.2115	-0.328124	4	1.788
209	2705.159	1	A	0	0	-0.075595	-0.429903	20.76344	-0.00812	-59.921	22.8675	-0.510716	4	1.536
210	2714	1	A	0	0	-0.075595	-0.429903	-11.987768	-0.009136	-59.925	-11.0578	1.231909	4	2
211	2723.794	1	A	0	0	-0.075595	-0.429903	11.823224	-0.00812	-59.921	14.7825	-2.320388	4	2.15
212	2735.842	1	A	0	0	-0.075595	-0.429903	-20.953912	-0.00812	-59.921	-28.5485	0.221099	4	1.659
213	2745.923	1	A	0	0	-0.075595	-0.429903	5.859756	-0.00812	-59.921	5.1145	-0.965113	4	2.174
214	2754.024	1	A	0	0	-0.075595	-0.429903	-6.035269	-0.00812	-59.921	-4.0265	-3.663344	4	1.808
215	2763.767	1	A	0	0	-0.075595	-0.429903	-26.968239	-0.009136	-59.921	-24.7685	-4.018488	4	1.538
216	2774.845	1	A	0	0	-0.075595	-0.429903	14.808947	-0.00812	-59.921	19.8795	-2.051019	4	1.618
