# Supplementary material for: Multiple time scales of the ventriloquism aftereffect
Source: PLoS One. 2018 Aug 1;13(8):e0200930. doi: 10.1371/journal.pone.0200930 (PMC6070234; doi:10.1371/journal.pone.0200930)
Supplement: S1 File — Data are provided as .csv files, and can be readily parsed by BuildRecalibrationInputVector.m. All analyses were conducted with MATLAB 2017b. Computational modeling requires the System Identification Toolbox, and can be run by calling EstimateModelParameters.m. (ZIP) [file pone.0200930.s001.zip › Supplemental Model Files/Recalibration Data/RJ Ventriloquism_Aftereffect_Minus8_Double.csv]

Trial	ExperLength	NumStimReps	StimType	VisOddballRepNum	AudOddballRepNum	Galvo Az	Galvo El	Outer Az	Outer El	Inner Az	Pointer Az	Pointer El	StimRepRate	RespTime
1	10.221	1	A	0	0	-0.339619	-0.262211	5.969739	-0.00809	-59.891	6.139	-1.690053	4	2.156
2	20.549	1	A	0	0	-0.339619	-0.262211	14.758908	-0.00809	-59.892	13.346	-0.601996	4	2.502
3	33.565	1	A	0	0	-0.339619	-0.262211	-23.927788	-0.00809	-59.892	-32.621	-2.230351	4	2.519
4	42.354	1	A	0	0	-0.339619	-0.262211	-15.081812	-0.00809	-59.895	-16.976	-1.960982	4	2.236
5	53.196	1	A	0	0	-0.339619	-0.262211	-6.087339	-0.00809	-59.893	-8.451	-0.693082	4	3.599
6	64.273	1	A	0	0	-0.339619	-0.262211	14.776847	-0.00809	-59.893	18.356	0.219448	4	2.671
7	75.255	1	A	0	0	-0.339619	-0.262211	-17.983962	-0.00809	-59.893	-27.523	-1.056829	4	2.638
8	89.648	1	A	0	0	-0.339619	-0.262211	29.76099	-0.00809	-59.894	40.856	0.585516	4	2.976
9	102.49	1	A	0	0	-0.339619	-0.262211	-2.994835	-0.00809	-59.893	-7.835	3.460241	4	2.845
10	111.389	1	A	0	0	-0.339619	-0.262211	-15.009059	-0.00809	-59.892	-23.744	0.219448	4	2.246
11	124.67	1	A	0	0	-0.339619	-0.262211	17.912205	-0.00809	-59.892	24.157	-1.32798	4	3.02
12	135.33	1	A	0	0	-0.339619	-0.262211	8.91873	-0.00809	-59.892	15.895	-0.875076	4	2.657
13	147.37	1	A	0	0	-0.339619	-0.262211	-29.900517	-0.00809	-59.892	-39.388	-5.429696	4	2.7
14	160.796	1	A	0	0	-0.339619	-0.262211	23.737434	-0.00809	-59.892	28.903	1.599	4	3.127
15	171.47	1	A	0	0	-0.339619	-0.262211	-9.018391	-0.00809	-59.892	-9.593	-0.784109	4	2.281
16	186.164	1	A	0	0	-0.339619	-0.262211	26.888739	-0.00809	-59.893	26.442	3.085632	4	2.449
17	195.897	1	A	0	0	-0.339619	-0.262211	-5.992661	-0.009101	-59.892	-12.054	0.769433	4	2.144
18	206.102	1	A	0	0	-0.339619	-0.262211	5.851141	-0.009101	-59.894	10.358	-2.590045	4	2.896
19	217.334	1	A	0	0	-0.339619	-0.262211	-14.956238	-0.00809	-59.892	-21.283	1.137992	4	2.061
20	228.635	1	A	0	0	-0.339619	-0.262211	2.859295	-0.00809	-59.892	11.852	0.677444	4	2.861
21	239.011	1	A	0	0	-0.339619	-0.262211	20.770504	-0.00809	-59.893	21.256	0.861482	4	2.736
22	250.351	1	A	0	0	-0.339619	-0.262211	-12.017213	-0.009101	-59.893	-20.14	1.784246	4	2.05
23	260.412	1	A	0	0	-0.339619	-0.262211	11.794968	-0.009101	-59.892	14.313	-4.54947	4	2.638
24	272.785	1	A	0	0	-0.339619	-0.262211	-20.949895	-0.00809	-59.892	-26.908	-2.769536	4	2.466
25	510.116	1	A	0	0	-0.339619	-0.262211	5.909941	-0.00809	-59.892	9.567	-3.305575	4	2.586
26	519.359	1	A	0	0	-0.339619	-0.262211	-6.00761	-0.00809	-59.892	-6.605	1.784246	4	1.85
27	528.903	1	A	0	0	-0.339619	-0.262211	-26.910664	-0.00809	-59.891	-38.509	-1.32798	4	2.358
28	541.386	1	A	0	0	-0.339619	-0.262211	14.796779	-0.00809	-59.892	17.829	2.154409	4	2.823
29	653.751	20	B	7	0	-20.328405	-0.262211	-11.989308	-0.009101	-59.892	-12.494	-12.711561	4	0.001
30	659.693	1	A	0	0	-0.339619	-0.262211	-11.992298	-0.00809	-59.892	-10.208	0.953592	4	1.492
31	668.775	1	A	0	0	-0.339619	-0.262211	-23.976623	-0.00809	-59.894	-32.621	1.229234	4	1.542
32	681.781	20	B	0	15	0.65982	-0.262211	8.832024	-0.00809	-59.891	-7.484	-13.291862	4	0.001
33	688.962	1	A	0	0	-0.339619	-0.262211	8.832024	-0.00809	-59.892	7.897	-1.599624	4	2.244
34	701.301	20	B	0	7	15.65141	-0.262211	23.740424	-0.00809	-59.891	-2.474	-11.960625	4	0.001
35	708.786	1	A	0	0	-0.339619	-0.262211	23.760357	-0.00809	-59.891	24.42	2.433458	4	2.035
36	719.845	1	A	0	0	-0.339619	-0.262211	-12.022196	-0.00809	-59.891	-14.515	0.401841	4	2.081
37	731.832	20	B	12	0	-29.323358	-0.262211	-20.926973	-0.00809	-59.891	-2.562	-12.461507	4	0.001
38	739.474	1	A	0	0	-0.339619	-0.262211	-20.941922	-0.00809	-59.891	-27.171	-1.147616	4	2.693
39	751.853	20	B	0	6	3.658138	-0.262211	11.746133	-0.00809	-59.891	-7.132	-12.127207	4	0.001
40	758.05	1	A	0	0	-0.339619	-0.262211	11.758093	-0.009101	-59.891	6.403	-1.418588	4	2.254
41	766.957	1	A	0	0	-0.339619	-0.262211	23.76534	-0.00809	-59.891	28.376	1.045762	4	2.62
42	781.384	20	B	8	0	-35.319994	-0.262211	-26.8708	-0.00809	-59.891	15.719	-13.043134	4	0.001
43	789.299	1	A	0	0	-0.339619	-0.262211	-26.896712	-0.00809	-59.891	-37.455	-1.780422	4	2.458
44	798.903	20	B	0	11	-32.321676	-0.262211	-24.072298	-0.00809	-59.891	-2.738	-12.877001	4	0.001
45	806.521	1	A	0	0	-0.339619	-0.262211	-24.045389	-0.00809	-59.892	-29.808	-4.106177	4	2.68
46	816.804	1	A	0	0	-0.339619	-0.262211	11.724208	-0.009101	-59.891	16.247	-4.54947	4	1.93
47	825.674	1	A	0	0	-0.339619	-0.262211	-6.002627	-0.00809	-59.891	-10.912	1.413996	4	2.29
48	835.909	1	A	0	0	-0.339619	-0.262211	17.786632	-0.00809	-59.891	27.585	-4.460928	4	2.507
49	849.455	20	B	14	0	-20.328405	-0.262211	-12.002264	-0.00809	-59.892	-0.277	-13.126106	4	0.001
50	856.37	1	A	0	0	-0.339619	-0.262211	-12.001267	-0.009101	-59.891	-11.351	-0.965982	4	2.478
51	865.576	1	A	0	0	-0.339619	-0.262211	-23.951707	-0.00809	-59.891	-39.74	-1.32798	4	2.165
52	879.985	20	B	9	0	21.648045	-0.262211	29.816801	-0.00809	-59.891	6.403	-11.792834	4	0.001
53	887.026	1	A	0	0	-0.339619	-0.262211	29.800855	-0.009101	-59.892	32.858	-0.055253	4	2.099
54	898.005	20	B	0	16	15.65141	-0.262211	23.88593	-0.00809	-59.891	1.042	-12.043472	4	0.001
55	904.886	1	A	0	0	-0.339619	-0.262211	23.883937	-0.009101	-59.891	20.378	-0.238087	4	1.935
56	914.741	1	A	0	0	-0.339619	-0.262211	-11.997281	-0.00809	-59.891	-9.242	0.677444	4	1.778
57	925.034	20	B	18	0	-23.326723	-0.262211	-15.013045	-0.00809	-59.891	3.678	-12.628273	4	0.001
58	933.647	1	A	0	0	-0.339619	-0.262211	-15.016035	-0.009101	-59.891	-21.107	-4.813743	4	3.179
59	946.556	20	B	0	13	3.658138	-0.262211	11.724208	-0.009101	-59.891	1.481	-12.628273	4	0.001
60	977.257	1	A	0	0	-0.339619	-0.262211	11.777028	-0.00809	-59.891	10.534	-0.329413	4	2.75
61	987.835	1	A	0	0	-0.339619	-0.262211	23.782282	-0.00809	-59.891	24.333	-2.50021	4	2.337
62	999.689	1	A	0	0	-0.339619	-0.262211	-17.981969	-0.00809	-59.891	-26.38	-2.051172	4	2.649
63	1010.644	1	A	0	0	-0.339619	-0.262211	5.893996	-0.009101	-59.891	11.852	-1.32798	4	2.586
64	1023.629	20	B	11	0	-32.321676	-0.262211	-23.948717	-0.00809	-59.891	1.217	-12.544922	4	0.001
65	1031.373	1	A	0	0	-0.339619	-0.262211	-23.930778	-0.009101	-59.891	-38.861	-3.305575	4	2.811
66	1042.183	1	A	0	0	-0.339619	-0.262211	11.728194	-0.00809	-59.891	17.741	-2.67982	4	2.085
67	1053.659	20	B	0	10	-11.333451	-0.262211	-3.002808	-0.00809	-59.891	7.37	-11.960625	4	0.001
68	1060.333	1	A	0	0	-0.339619	-0.262211	-3.004802	-0.009101	-59.891	-5.814	-1.32798	4	2.736
69	1072.179	20	B	6	0	-20.328405	-0.262211	-12.030169	-0.00809	-59.891	1.217	-12.79384	4	0.001
70	1078.858	1	A	0	0	-0.339619	-0.262211	-11.992298	-0.00809	-59.891	-11.615	-0.510849	4	1.759
71	1089.121	1	A	0	0	-0.339619	-0.262211	-23.948717	-0.00809	-59.891	-21.283	-7.866515	4	2.482
72	1103.211	20	B	0	17	6.656456	-0.262211	14.769871	-0.00809	-59.891	-0.54	-12.127207	4	0.001
73	1110.389	1	A	0	0	-0.339619	-0.262211	14.788806	-0.00809	-59.893	10.973	-4.902053	4	2.271
74	1122.231	20	B	15	0	15.65141	-0.262211	23.75338	-0.00809	-59.891	2.799	-13.043134	4	0.001
75	1130.173	1	A	0	0	-0.339619	-0.262211	23.784275	-0.00809	-59.891	18.62	-3.394878	4	2.503
76	1139.62	1	A	0	0	-0.339619	-0.262211	-12.004257	-0.00809	-59.891	-17.943	-3.662434	4	1.437
77	1151.189	1	A	0	0	-0.339619	-0.262211	17.738794	-0.00809	-59.891	13.786	-4.460928	4	3.023
78	1160.607	1	A	0	0	-0.339619	-0.262211	5.963759	-0.00809	-59.891	10.622	-4.54947	4	1.911
79	1170.281	20	B	0	12	3.658138	-0.262211	11.740154	-0.009101	-59.891	5.963	-12.628273	4	0.001
80	1178.317	1	A	0	0	-0.339619	-0.262211	11.74414	-0.00809	-59.891	8.864	-1.418588	4	2.591
81	1188.177	1	A	0	0	-0.339619	-0.262211	23.75936	-0.009101	-59.891	16.071	-8.983323	4	2.929
82	1201.814	20	B	0	8	-17.330087	-0.262211	-9.05128	-0.00809	-59.891	8.512	-12.544922	4	0.001
83	1209.872	1	A	0	0	-0.339619	-0.262211	-9.047293	-0.009101	-59.891	-13.636	-1.238343	4	2.633
84	1221.834	20	B	17	0	-32.321676	-0.262211	-23.950711	-0.00809	-59.891	-0.277	-11.960625	4	0.001
85	1229.354	1	A	0	0	-0.339619	-0.262211	-23.950711	-0.00809	-59.891	-27.874	-2.50021	4	2.53
86	1240.31	1	A	0	0	-0.339619	-0.262211	11.755103	-0.00809	-59.891	9.303	-4.902053	4	2.008
87	1252.866	20	B	0	9	18.649727	-0.262211	26.733266	-0.009101	-59.891	9.303	-12.378028	4	0.001
88	1259.784	1	A	0	0	-0.339619	-0.262211	26.745226	-0.00809	-59.891	18.092	0.127821	4	2.436
89	1273.387	20	B	0	14	-20.328405	-0.262211	-12.023193	-0.00809	-59.891	3.151	-13.126106	4	0.001
90	1280.621	1	A	0	0	-0.339619	-0.262211	-12.023193	-0.009101	-59.891	-13.109	-1.780422	4	1.779
91	1290.277	1	A	0	0	-0.339619	-0.262211	-23.945727	-0.00809	-59.891	-40.091	-3.037311	4	2.443
92	1300.209	1	A	0	0	-0.339619	-0.262211	-6.116241	-0.009101	-59.891	-7.132	-4.54947	4	1.874
93	1309.96	1	A	0	0	-0.339619	-0.262211	-17.994925	-0.009101	-59.891	-22.601	-10.344399	4	2.59
94	1325.94	20	B	10	0	15.65141	-0.262211	23.728465	-0.009101	-59.891	-8.363	-13.126106	4	0.001
95	1333.095	1	A	0	0	-0.339619	-0.262211	23.727468	-0.00809	-59.891	18.268	-0.875076	4	2.217
96	1343.986	1	A	0	0	-0.339619	-0.262211	-11.973362	-0.00809	-59.891	-14.076	-1.056829	4	2.094
97	1355.97	20	B	0	18	-38.318312	-0.262211	-29.918456	-0.00809	-59.891	-10.208	-12.877001	4	0.001
98	1363.466	1	A	0	0	-0.339619	-0.262211	-29.919452	-0.00809	-59.891	-39.652	-2.410317	4	2.081
99	1376.992	20	B	16	0	3.658138	-0.262211	11.731184	-0.009101	-59.891	-14.691	-12.79384	4	0.001
100	1383.646	1	A	0	0	-0.339619	-0.262211	11.739157	-0.009101	-59.891	6.491	-5.342733	4	1.726
101	1392.731	1	A	0	0	-0.339619	-0.262211	23.75936	-0.009101	-59.891	19.85	0.493648	4	1.794
102	1405.522	20	B	0	5	-5.336815	-0.262211	2.959954	-0.009101	-59.891	7.721	-12.378028	4	0.001
103	1413.498	1	A	0	0	-0.339619	-0.262211	2.96095	-0.009101	-59.891	3.151	-6.392503	4	2.093
104	1426.543	20	B	13	0	-32.321676	-0.262211	-23.923802	-0.00809	-59.891	0.778	-12.711561	4	0.001
105	1433.699	1	A	0	0	-0.339619	-0.262211	-23.928785	-0.009101	-59.891	-35.96	-2.94879	4	2.187
106	1444.776	1	A	0	0	-0.339619	-0.262211	11.832839	-0.009101	-59.891	5.963	-2.410317	4	1.798
107	1456.074	20	B	5	0	12.653092	-0.262211	20.759541	-0.00809	-59.891	-0.189	-12.877001	4	0.001
108	1463.802	1	A	0	0	-0.339619	-0.262211	20.759541	-0.00809	-59.891	15.544	0.219448	4	2.797
109	1843.545	20	B	7	0	-20.328405	-0.262211	-12.019206	-0.00809	-59.891	16.686	-11.876762	4	0.001
110	1850.765	1	A	0	0	-0.339619	-0.262211	-12.017213	-0.009101	-59.891	-15.833	-1.690053	4	2.253
111	1859.149	1	A	0	0	-0.339619	-0.262211	-23.967653	-0.009101	-59.891	-22.337	-3.484122	4	1.654
112	1872.075	20	B	0	15	0.65982	-0.262211	8.797142	-0.009101	-59.891	-12.669	-13.126106	4	0.001
113	1879.106	1	A	0	0	-0.339619	-0.262211	8.794152	-0.00809	-59.891	4.645	0.127821	4	2.59
114	1890.094	20	B	0	7	15.65141	-0.262211	23.742418	-0.009101	-59.891	1.129	-12.711561	4	0.001
115	1897.004	1	A	0	0	-0.339619	-0.262211	23.740424	-0.009101	-59.891	16.071	-1.690053	4	1.984
116	1907.857	1	A	0	0	-0.339619	-0.262211	-11.995288	-0.009101	-59.891	-15.921	-1.509136	4	1.839
117	1920.125	20	B	12	0	-29.323358	-0.262211	-20.971821	-0.009101	-59.891	-3.968	-12.877001	4	0.001
118	1926.793	1	A	0	0	-0.339619	-0.262211	-20.970824	-0.009101	-59.891	-24.359	-0.601996	4	1.763
119	1939.645	20	B	0	6	3.658138	-0.262211	11.771049	-0.009101	-59.89	-1.507	-11.792834	4	0.001
120	1947.348	1	A	0	0	-0.339619	-0.262211	11.771049	-0.009101	-59.89	4.997	-0.875076	4	2.282
121	1955.78	1	A	0	0	-0.339619	-0.262211	23.758363	-0.00809	-59.89	26.178	-0.420679	4	2.2
122	1970.177	20	B	8	0	-35.319994	-0.262211	-26.907675	-0.00809	-59.89	7.985	-12.711561	4	0.001
123	1978.112	1	A	0	0	-0.339619	-0.262211	-26.911661	-0.00809	-59.89	-35.697	-1.690053	4	2.991
124	1989.196	20	B	0	11	-32.321676	-0.262211	-24.013497	-0.009101	-59.891	2.799	-11.960625	4	0.001
125	1997.257	1	A	0	0	-0.339619	-0.262211	-24.013497	-0.009101	-59.89	-26.82	-0.965982	4	2.625
126	2009.077	1	A	0	0	-0.339619	-0.262211	11.740154	-0.00809	-59.89	14.489	-5.166634	4	1.923
127	2019.193	1	A	0	0	-0.339619	-0.262211	-6.003624	-0.009101	-59.89	-10.999	-4.636949	4	2.073
128	2029.943	1	A	0	0	-0.339619	-0.262211	17.718862	-0.009101	-59.89	15.895	1.321584	4	2.281
129	2043.251	20	B	14	0	-20.328405	-0.262211	-12.000271	-0.009101	-59.89	3.239	-10.866291	4	0.001
130	2050.365	1	A	0	0	-0.339619	-0.262211	-12.005254	-0.009101	-59.89	-12.142	0.401841	4	2.161
131	2059.052	1	A	0	0	-0.339619	-0.262211	-23.967653	-0.009101	-59.889	-32.621	0.953592	4	1.354
132	2072.782	20	B	9	0	21.648045	-0.262211	29.77594	-0.009101	-59.89	0.778	-11.876762	4	0.001
133	2079.911	1	A	0	0	-0.339619	-0.262211	29.765973	-0.009101	-59.889	35.055	-5.956265	4	2.168
134	2090.3	20	B	0	16	15.65141	-0.262211	23.866995	-0.00809	-59.889	14.489	-12.79384	4	0.001
135	2096.932	1	A	0	0	-0.339619	-0.262211	23.88892	-0.009101	-59.889	20.729	-2.230351	4	1.685
136	2107.253	1	A	0	0	-0.339619	-0.262211	-12.001267	-0.009101	-59.89	-13.724	-1.147616	4	1.493
137	2117.829	20	B	18	0	-23.326723	-0.262211	-14.968197	-0.009101	-59.889	4.733	-12.628273	4	0.001
138	2123.512	1	A	0	0	-0.339619	-0.262211	-14.972184	-0.009101	-59.889	-17.328	-2.859193	4	1.743
139	2136.849	20	B	0	13	3.658138	-0.262211	11.766066	-0.009101	-59.889	-6.781	-12.960099	4	0.001
140	2145.699	1	A	0	0	-0.339619	-0.262211	11.766066	-0.009101	-59.889	7.458	-1.418588	4	2.899
141	2155.507	1	A	0	0	-0.339619	-0.262211	23.795238	-0.009101	-59.889	24.86	-1.238343	4	2.698
142	2168.016	1	A	0	0	-0.339619	-0.262211	-17.984958	-0.009101	-59.89	-21.283	0.127821	4	3.198
143	2179.035	1	A	0	0	-0.339619	-0.262211	5.871073	-0.00809	-59.89	7.545	-8.811964	4	2.7
144	2191.404	20	B	11	0	-32.321676	-0.262211	-23.907856	-0.009101	-59.889	4.997	-12.210878	4	0.001
145	2199.766	1	A	0	0	-0.339619	-0.262211	-23.924798	-0.009101	-59.889	-26.029	-0.055253	4	2.423
146	2210.38	1	A	0	0	-0.339619	-0.262211	11.791978	-0.009101	-59.889	10.006	-2.051172	4	2.022
147	2221.936	20	B	0	10	-11.333451	-0.262211	-2.989852	-0.009101	-59.889	3.415	-13.126106	4	0.001
148	2230.259	1	A	0	0	-0.339619	-0.262211	-2.990849	-0.009101	-59.89	-4.671	-4.725375	4	3.402
149	2241.956	20	B	6	0	-20.328405	-0.262211	-11.966386	-0.009101	-59.889	-4.496	-12.711561	4	0.001
150	2249.685	1	A	0	0	-0.339619	-0.262211	-11.974359	-0.009101	-59.889	-8.363	-2.67982	4	2.8
151	2257.281	1	A	0	0	-0.339619	-0.262211	-23.96865	-0.009101	-59.889	-27.083	-1.960982	4	1.901
152	2270.986	20	B	0	17	6.656456	-0.262211	14.869532	-0.009101	-59.889	3.854	-11.960625	4	0.001
153	2277.679	1	A	0	0	-0.339619	-0.262211	14.845614	-0.009101	-59.889	6.315	-0.784109	4	2.779
154	2289.506	20	B	15	0	15.65141	-0.262211	23.76534	-0.009101	-59.889	6.315	-12.877001	4	0.001
155	2296.84	1	A	0	0	-0.339619	-0.262211	23.769326	-0.009101	-59.889	18.62	-2.051172	4	2.403
156	2306.428	1	A	0	0	-0.339619	-0.262211	-12.011234	-0.009101	-59.889	-10.736	-0.693082	4	1.499
157	2314.581	1	A	0	0	-0.339619	-0.262211	17.721851	-0.009101	-59.889	16.422	-0.693082	4	1.61
158	2324.682	1	A	0	0	-0.339619	-0.262211	5.974722	-0.009101	-59.889	5.348	-4.194953	4	1.714
159	2336.055	20	B	0	12	3.658138	-0.262211	11.75311	-0.009101	-59.889	5.348	-12.294485	4	0.001
160	2343.247	1	A	0	0	-0.339619	-0.262211	11.754106	-0.009101	-59.889	4.03	-1.509136	4	1.776
161	2352.599	1	A	0	0	-0.339619	-0.262211	23.773313	-0.009101	-59.889	29.782	-5.166634	4	2.093
162	2365.085	20	B	0	8	-17.330087	-0.262211	-9.012412	-0.009101	-59.889	8.688	-13.126106	4	0.001
163	2372.009	1	A	0	0	-0.339619	-0.262211	-9.018391	-0.009101	-59.889	-9.857	-2.67982	4	1.988
164	2384.105	20	B	17	0	-32.321676	-0.262211	-23.948717	-0.009101	-59.889	-0.277	-12.79384	4	0.001
165	2390.704	1	A	0	0	-0.339619	-0.262211	-23.951707	-0.009101	-59.889	-30.072	-0.055253	4	1.663
166	2401.507	1	A	0	0	-0.339619	-0.262211	11.726201	-0.009101	-59.889	12.819	-0.693082	4	1.965
167	2413.636	20	B	0	9	18.649727	-0.262211	26.762168	-0.009101	-59.889	12.819	-11.792834	4	0.001
168	2420.621	1	A	0	0	-0.339619	-0.262211	26.763165	-0.009101	-59.889	18.092	-1.870732	4	2.041
169	2434.157	20	B	0	14	-20.328405	-0.262211	-12.019206	-0.009101	-59.889	6.754	-13.126106	4	0.001
170	2440.557	1	A	0	0	-0.339619	-0.262211	-11.988311	-0.009101	-59.889	-14.779	-2.590045	4	2.005
171	2449.593	1	A	0	0	-0.339619	-0.262211	-23.936758	-0.009101	-59.889	-27.259	-0.875076	4	2.469
172	2461.39	1	A	0	0	-0.339619	-0.262211	-6.119231	-0.009101	-59.889	-6.517	-2.410317	4	3.749
173	2470.682	1	A	0	0	-0.339619	-0.262211	-17.94908	-0.009101	-59.889	-23.304	-0.238087	4	1.555
174	2484.209	20	B	10	0	15.65141	-0.262211	23.729461	-0.009101	-59.889	-8.714	-12.628273	4	0.001
175	2491.024	1	A	0	0	-0.339619	-0.262211	23.729461	-0.009101	-59.889	15.28	-0.875076	4	1.885
176	2501.076	1	A	0	0	-0.339619	-0.262211	-11.997281	-0.009101	-59.889	-10.296	-0.965982	4	1.904
177	2512.739	20	B	0	18	-38.318312	-0.262211	-29.920449	-0.009101	-59.889	-1.683	-14.279296	4	0.001
178	2519.829	1	A	0	0	-0.339619	-0.262211	-29.922442	-0.009101	-59.889	-38.509	-0.875076	4	1.671
179	2532.76	20	B	16	0	3.658138	-0.262211	11.772045	-0.009101	-59.889	3.766	-12.877001	4	0.001
180	2539.657	1	A	0	0	-0.339619	-0.262211	11.771049	-0.010112	-59.889	5.172	-0.784109	4	1.986
181	2548.582	1	A	0	0	-0.339619	-0.262211	23.752384	-0.009101	-59.889	24.069	-2.590045	4	1.874
182	2560.789	20	B	0	5	-5.336815	-0.262211	2.981879	-0.009101	-59.889	7.985	-12.461507	4	0.001
183	2568.746	1	A	0	0	-0.339619	-0.262211	2.979886	-0.010112	-59.889	-4.935	0.493648	4	2.53
184	2581.31	20	B	13	0	-32.321676	-0.262211	-23.944731	-0.010112	-59.889	0.954	-12.127207	4	0.001
185	2587.596	1	A	0	0	-0.339619	-0.262211	-23.942738	-0.009101	-59.889	-32.445	-0.238087	4	2.354
186	2597.378	1	A	0	0	-0.339619	-0.262211	11.732181	-0.009101	-59.889	9.479	0.127821	4	1.61
187	2609.342	20	B	5	0	12.653092	-0.262211	20.755555	-0.009101	-59.889	9.391	-11.708841	4	0.001
188	2617.513	1	A	0	0	-0.339619	-0.262211	20.827311	-0.009101	-59.889	16.862	-3.928451	4	2.767
189	2627.384	1	A	0	0	-0.339619	-0.262211	5.954789	-0.009101	-59.889	5.612	-7.780142	4	2.118
190	2638.216	1	A	0	0	-0.339619	-0.262211	14.782827	-0.009101	-59.892	11.676	-1.870732	4	1.892
191	2649.42	1	A	0	0	-0.339619	-0.262211	-23.914832	-0.010112	-59.889	-41.937	-1.147616	4	2.613
192	2658.297	1	A	0	0	-0.339619	-0.262211	-15.095765	-0.010112	-59.889	-13.724	-4.813743	4	2.001
193	2666.436	1	A	0	0	-0.339619	-0.262211	-6.094316	-0.009101	-59.889	-10.384	-5.693239	4	1.601
194	2676.895	1	A	0	0	-0.339619	-0.262211	14.836644	-0.009101	-59.889	11.588	-2.590045	4	2.576
195	2687.049	1	A	0	0	-0.339619	-0.262211	-17.983962	-0.009101	-59.889	-31.302	-1.147616	4	1.706
196	2699.878	1	A	0	0	-0.339619	-0.262211	29.765973	-0.009101	-59.89	33.473	-1.32798	4	2.04
197	2709.831	1	A	0	0	-0.339619	-0.262211	-2.973906	-0.009101	-59.889	-5.287	-5.517601	4	1.961
198	2718.494	1	A	0	0	-0.339619	-0.262211	-15.019025	-0.009101	-59.889	-21.107	-7.866515	4	2.126
199	2730.347	1	A	0	0	-0.339619	-0.262211	17.897256	-0.009101	-59.889	21.784	2.526595	4	1.955
200	2739.187	1	A	0	0	-0.339619	-0.262211	8.927699	-0.009101	-59.889	9.743	-3.751502	4	2.284
201	2750.226	1	A	0	0	-0.339619	-0.262211	-29.942375	-0.009101	-59.889	-48.441	-1.32798	4	2.302
202	2762.773	1	A	0	0	-0.339619	-0.262211	23.771319	-0.009101	-59.889	24.684	-0.420679	4	1.868
203	2773.406	1	A	0	0	-0.339619	-0.262211	-9.017395	-0.009101	-59.889	-7.835	-3.037311	4	1.969
204	2786.761	1	A	0	0	-0.339619	-0.262211	26.843891	-0.009101	-59.889	34.528	1.784246	4	1.828
205	2797.615	1	A	0	0	-0.339619	-0.262211	-6.000634	-0.009101	-59.889	-9.593	-4.990305	4	2.139
206	2806.465	1	A	0	0	-0.339619	-0.262211	5.868084	-0.009101	-59.889	6.227	-3.484122	4	1.998
207	2816.466	1	A	0	0	-0.339619	-0.262211	-14.958231	-0.009101	-59.889	-21.195	-1.960982	4	1.977
208	2825.472	1	A	0	0	-0.339619	-0.262211	2.884211	-0.009101	-59.889	5.26	-2.50021	4	1.492
209	2835.168	1	A	0	0	-0.339619	-0.262211	20.745589	-0.009101	-59.889	20.993	-1.238343	4	2.16
210	2845.22	1	A	0	0	-0.339619	-0.262211	-12.022196	-0.009101	-59.889	-19.525	-4.017343	4	1.67
211	2857.317	1	A	0	0	-0.339619	-0.262211	11.780018	-0.009101	-59.889	12.116	-2.590045	4	2.305
212	2868.557	1	A	0	0	-0.339619	-0.262211	-20.945909	-0.010112	-59.889	-32.621	-0.693082	4	2.033
213	2878.821	1	A	0	0	-0.339619	-0.262211	5.860111	-0.009101	-59.889	7.458	-1.690053	4	2.272
214	2888.514	1	A	0	0	-0.339619	-0.262211	-5.990667	-0.009101	-59.889	-11.79	-2.320363	4	1.431
215	2898.667	1	A	0	0	-0.339619	-0.262211	-26.910664	-0.009101	-59.889	-37.367	-3.484122	4	2.08
216	2910.977	1	A	0	0	-0.339619	-0.262211	14.872522	-0.009101	-59.889	15.28	1.599	4	2.397
