# Supplementary material for: Multiple time scales of the ventriloquism aftereffect
Source: PLoS One. 2018 Aug 1;13(8):e0200930. doi: 10.1371/journal.pone.0200930 (PMC6070234; doi:10.1371/journal.pone.0200930)
Supplement: S1 File — Data are provided as .csv files, and can be readily parsed by BuildRecalibrationInputVector.m. All analyses were conducted with MATLAB 2017b. Computational modeling requires the System Identification Toolbox, and can be run by calling EstimateModelParameters.m. (ZIP) [file pone.0200930.s001.zip › Supplemental Model Files/Recalibration Data/RJ Ventriloquism_Aftereffect_Plus8_Double.csv]

Trial	ExperLength	NumStimReps	StimType	VisOddballRepNum	AudOddballRepNum	Galvo Az	Galvo El	Outer Az	Outer El	Inner Az	Pointer Az	Pointer El	StimRepRate	RespTime
1	9.493	1	A	0	0	-0.261357	-0.267653	5.979313	-0.009111	-59.891	3.3005	-1.237843	4	1.849
2	19.285	1	A	0	0	-0.261357	-0.267653	14.815696	-0.008099	-59.894	8.2225	-2.229851	4	1.711
3	30.217	1	A	0	0	-0.261357	-0.267653	-23.963108	-0.008099	-59.894	-22.2755	-2.409817	4	1.667
4	38.3	1	A	0	0	-0.261357	-0.267653	-15.095821	-0.008099	-59.894	-14.2775	-3.572807	4	1.73
5	46.64	1	A	0	0	-0.261357	-0.267653	-6.06006	-0.008099	-59.894	-4.1705	-4.460428	4	1.571
6	55.285	1	A	0	0	-0.261357	-0.267653	14.780805	-0.008099	-59.894	15.6925	1.229734	4	1.695
7	64.762	1	A	0	0	-0.261357	-0.267653	-17.94392	-0.008099	-59.894	-17.7055	-1.32748	4	1.661
8	78.639	1	A	0	0	-0.261357	-0.267653	29.733075	-0.008099	-59.894	37.9295	4.117574	4	2.018
9	88.49	1	A	0	0	-0.261357	-0.267653	-2.981681	-0.008099	-59.893	-6.0165	-1.870232	4	1.409
10	97.767	1	A	0	0	-0.261357	-0.267653	-15.014076	-0.008099	-59.894	-21.8365	-3.661934	4	1.638
11	111.035	1	A	0	0	-0.261357	-0.267653	17.933951	-0.008099	-59.893	16.5715	-0.420179	4	1.871
12	120.68	1	A	0	0	-0.261357	-0.267653	8.919125	-0.008099	-59.893	7.4315	-5.517101	4	2.019
13	132.86	1	A	0	0	-0.261357	-0.267653	-29.949399	-0.008099	-59.893	-48.1155	-0.054753	4	2.663
14	144.238	1	A	0	0	-0.261357	-0.267653	23.736815	-0.008099	-59.893	32.7435	1.692092	4	2.014
15	154.118	1	A	0	0	-0.261357	-0.267653	-9.033767	-0.008099	-59.893	-8.3895	-2.050672	4	1.427
16	166.87	1	A	0	0	-0.261357	-0.267653	26.836129	-0.008099	-59.893	35.5565	0.402341	4	1.701
17	177.057	1	A	0	0	-0.261357	-0.267653	-6.016197	-0.008099	-59.893	-11.0255	-3.126292	4	1.86
18	185.226	1	A	0	0	-0.261357	-0.267653	5.878627	-0.008099	-59.893	7.0795	-5.955765	4	1.527
19	196.087	1	A	0	0	-0.261357	-0.267653	-14.977192	-0.008099	-59.894	-24.0335	-0.237587	4	1.876
20	206.383	1	A	0	0	-0.261357	-0.267653	2.891962	-0.008099	-59.893	7.3435	-2.409817	4	2.141
21	215.857	1	A	0	0	-0.261357	-0.267653	20.762112	-0.008099	-59.893	21.4935	-1.32748	4	1.603
22	226.316	1	A	0	0	-0.261357	-0.267653	-12.02442	-0.008099	-59.893	-15.2445	-1.508636	4	1.569
23	235.671	1	A	0	0	-0.261357	-0.267653	11.731336	-0.008099	-59.893	15.7805	-5.604949	4	1.414
24	246.801	1	A	0	0	-0.261357	-0.267653	-20.940554	-0.008099	-59.893	-34.8445	0.036753	4	1.523
25	255.168	1	A	0	0	-0.261357	-0.267653	5.864671	-0.008099	-59.893	9.1015	-3.751002	4	1.412
26	263.161	1	A	0	0	-0.261357	-0.267653	-6.01221	-0.008099	-59.893	-11.4655	-3.305075	4	1.383
27	273.819	1	A	0	0	-0.261357	-0.267653	-26.906907	-0.008099	-59.893	-42.1395	-2.050672	4	1.535
28	284.98	1	A	0	0	-0.261357	-0.267653	14.809715	-0.009111	-59.893	14.0225	-4.54897	4	1.691
29	416.955	20	B	7	0	-4.254924	-0.267653	-12.027411	-0.008099	-59.893	9.3645	-11.876262	4	0.001
30	422.823	1	A	0	0	-0.261357	-0.267653	-12.013454	-0.008099	-59.893	-5.5765	-0.328913	4	1.424
31	430.933	1	A	0	0	-0.261357	-0.267653	-23.978061	-0.008099	-59.893	-29.3945	0.128321	4	1.511
32	443.984	20	B	0	15	16.711301	-0.267653	8.808471	-0.008099	-59.893	-3.3795	-13.042634	4	0.001
33	450.797	1	A	0	0	-0.261357	-0.267653	8.807474	-0.008099	-59.893	8.8375	-0.510349	4	1.383
34	462.003	20	B	0	7	31.687176	-0.267653	23.74479	-0.008099	-59.893	-5.0495	-12.544422	4	0.001
35	467.137	1	A	0	0	-0.261357	-0.267653	23.802609	-0.008099	-59.893	21.2305	0.402341	4	1.683
36	477.961	1	A	0	0	-0.261357	-0.267653	-12.02442	-0.008099	-59.893	-12.2565	-2.050672	4	1.505
37	490.033	20	B	12	0	-13.240449	-0.267653	-20.955507	-0.008099	-59.893	-4.3465	-12.210378	4	0.001
38	496.206	1	A	0	0	-0.261357	-0.267653	-20.956504	-0.008099	-59.893	-12.7835	-0.692582	4	1.239
39	509.053	20	B	0	6	19.706476	-0.267653	11.721367	-0.008099	-59.893	-2.5005	-12.126707	4	0.001
40	533.216	1	A	0	0	-0.261357	-0.267653	11.818065	-0.008099	-59.893	12.2655	-1.237843	4	1.714
41	541.265	1	A	0	0	-0.261357	-0.267653	23.818559	-0.008099	-59.893	23.8665	1.138492	4	1.736
42	555.096	20	B	8	0	-19.230799	-0.267653	-26.916876	-0.008099	-59.893	-0.0395	-11.876262	4	0.001
43	560.87	1	A	0	0	-0.261357	-0.267653	-26.911892	-0.008099	-59.893	-20.2545	-1.32748	4	1.325
44	572.115	20	B	0	11	-16.235624	-0.267653	-24.046846	-0.008099	-59.893	-0.5665	-12.210378	4	0.001
45	577.352	1	A	0	0	-0.261357	-0.267653	-24.046846	-0.008099	-59.893	-15.7715	-0.874576	4	1.291
46	587.318	1	A	0	0	-0.261357	-0.267653	11.773205	-0.008099	-59.893	13.7595	-1.960482	4	1.226
47	596.809	1	A	0	0	-0.261357	-0.267653	-6.007226	-0.008099	-59.893	-7.5105	-4.105677	4	1.717
48	606.123	1	A	0	0	-0.261357	-0.267653	17.719621	-0.008099	-59.893	19.0325	-0.874576	4	1.537
49	620.165	20	B	14	0	-4.254924	-0.267653	-12.014451	-0.008099	-59.893	1.4545	-12.876501	4	0.001
50	626.996	1	A	0	0	-0.261357	-0.267653	-12.018439	-0.008099	-59.893	-3.9945	-0.965482	4	1.386
51	635.233	1	A	0	0	-0.261357	-0.267653	-23.922235	-0.008099	-59.893	-18.8485	-1.689553	4	1.628
52	649.696	20	B	9	0	37.677526	-0.267653	29.737062	-0.008099	-59.893	-3.4675	-11.792334	4	0.001
53	656.073	1	A	0	0	-0.261357	-0.267653	29.742047	-0.008099	-59.894	29.9315	0.219948	4	1.435
54	667.215	20	B	0	16	31.687176	-0.267653	23.89831	-0.008099	-59.893	-3.8185	-12.210378	4	0.001
55	673.677	1	A	0	0	-0.261357	-0.267653	23.890335	-0.008099	-59.893	25.8885	-0.510349	4	1.484
56	683.887	1	A	0	0	-0.261357	-0.267653	-11.968594	-0.008099	-59.894	-13.1355	-0.237587	4	1.674
57	694.243	20	B	18	0	-7.250099	-0.267653	-14.969216	-0.008099	-59.894	-4.3465	-13.291362	4	0.001
58	700.776	1	A	0	0	-0.261357	-0.267653	-14.975198	-0.008099	-59.893	-18.8485	-3.126292	4	1.588
59	713.263	20	B	0	13	19.706476	-0.267653	11.812083	-0.008099	-59.893	-1.8855	-12.210378	4	0.001
60	719.176	1	A	0	0	-0.261357	-0.267653	11.81009	-0.008099	-59.893	14.5505	-0.420179	4	1.501
61	726.858	1	A	0	0	-0.261357	-0.267653	23.7737	-0.008099	-59.893	21.0545	0.402341	4	1.627
62	737.353	1	A	0	0	-0.261357	-0.267653	-17.988779	-0.008099	-59.893	-20.3425	-0.874576	4	1.637
63	747.161	1	A	0	0	-0.261357	-0.267653	5.833768	-0.008099	-59.893	9.5405	-2.858693	4	1.935
64	759.811	20	B	11	0	-16.235624	-0.267653	-23.937189	-0.008099	-59.893	-1.3575	-13.125606	4	0.001
65	767.795	1	A	0	0	-0.261357	-0.267653	-23.946161	-0.008099	-59.893	-22.5395	-0.1462	4	2.027
66	777.406	1	A	0	0	-0.261357	-0.267653	11.743298	-0.008099	-59.893	16.8355	-1.870232	4	1.612
67	789.343	20	B	0	10	4.730601	-0.267653	-2.999625	-0.008099	-59.893	6.5525	-11.960125	4	0.001
68	795.624	1	A	0	0	-0.261357	-0.267653	-3.0076	-0.008099	-59.893	3.9155	-0.874576	4	1.383
69	806.361	20	B	6	0	-4.254924	-0.267653	-12.030401	-0.008099	-59.893	-1.7975	-13.125606	4	0.001
70	812.567	1	A	0	0	-0.261357	-0.267653	-12.020432	-0.008099	-59.893	-5.3125	-0.692582	4	1.263
71	821.027	1	A	0	0	-0.261357	-0.267653	-23.980055	-0.008099	-59.893	-24.2095	-0.874576	4	1.24
72	834.891	20	B	0	17	22.701651	-0.267653	14.837628	-0.008099	-59.893	-4.0825	-11.11953	4	0.001
73	840.861	1	A	0	0	-0.261357	-0.267653	14.836631	-0.008099	-59.893	17.3625	-0.054753	4	1.513
74	852.41	20	B	15	0	31.687176	-0.267653	23.759743	-0.008099	-59.893	-1.7975	-11.876262	4	0.001
75	859.221	1	A	0	0	-0.261357	-0.267653	23.762734	-0.008099	-59.893	22.4605	0.494148	4	1.84
76	870.742	1	A	0	0	-0.261357	-0.267653	-12.023423	-0.008099	-59.893	-11.0255	-2.94829	4	1.902
77	880.682	1	A	0	0	-0.261357	-0.267653	17.767471	-0.008099	-59.894	16.6595	-1.32748	4	1.847
78	889.37	1	A	0	0	-0.261357	-0.267653	5.96735	-0.008099	-59.893	3.3885	-4.460428	4	2.026
79	899.961	20	B	0	12	19.706476	-0.267653	11.724358	-0.008099	-59.893	-2.0605	-12.126707	4	0.001
80	921.493	1	A	0	0	-0.261357	-0.267653	11.821055	-0.008099	-59.893	14.0225	-0.601496	4	1.585
81	929.987	1	A	0	0	-0.261357	-0.267653	23.8056	-0.008099	-59.893	25.0975	-0.420179	4	1.55
82	942.502	20	B	0	8	-1.259749	-0.267653	-9.028782	-0.008099	-59.893	2.5095	-12.876501	4	0.001
83	950.704	1	A	0	0	-0.261357	-0.267653	-9.029779	-0.008099	-59.893	-3.1155	-1.32748	4	1.28
84	962.022	20	B	17	0	-16.235624	-0.267653	-23.957126	-0.008099	-59.893	-3.1155	-12.126707	4	0.001
85	967.219	1	A	0	0	-0.261357	-0.267653	-23.958123	-0.008099	-59.893	-15.6845	-1.32748	4	1.257
86	977.262	1	A	0	0	-0.261357	-0.267653	11.750277	-0.009111	-59.893	14.9015	-1.870232	4	1.262
87	989.052	20	B	0	9	34.682351	-0.267653	26.767344	-0.008099	-59.893	3.7395	-12.627773	4	0.001
88	996.801	1	A	0	0	-0.261357	-0.267653	26.767344	-0.008099	-59.893	27.4705	-0.328913	4	1.808
89	1010.074	20	B	0	14	-4.254924	-0.267653	-12.000495	-0.008099	-59.893	0.5755	-12.959599	4	0.001
90	1016.068	1	A	0	0	-0.261357	-0.267653	-12.016445	-0.008099	-59.893	-5.8405	-1.056329	4	1.542
91	1025.176	1	A	0	0	-0.261357	-0.267653	-23.985039	-0.008099	-59.893	-20.2545	-2.49971	4	2.149
92	1035.856	1	A	0	0	-0.261357	-0.267653	-6.089967	-0.008099	-59.893	-3.4675	-2.49971	4	2.856
93	1044.054	1	A	0	0	-0.261357	-0.267653	-18.013701	-0.008099	-59.893	-18.8485	0.128321	4	1.499
94	1057.124	20	B	10	0	31.687176	-0.267653	23.777687	-0.008099	-59.893	-5.6645	-13.208516	4	0.001
95	1064.037	1	A	0	0	-0.261357	-0.267653	23.782672	-0.008099	-59.893	27.9975	1.784746	4	1.96
96	1073.399	1	A	0	0	-0.261357	-0.267653	-12.023423	-0.008099	-59.893	-17.3535	2.527095	4	1.338
97	1086.154	20	B	0	18	-22.225974	-0.267653	-29.927467	-0.008099	-59.893	-4.6095	-13.125606	4	0.001
98	1093.329	1	A	0	0	-0.261357	-0.267653	-29.933448	-0.008099	-59.893	-26.2305	-1.779922	4	1.692
99	1106.675	20	B	16	0	19.706476	-0.267653	11.742302	-0.008099	-59.893	-6.1915	-12.627773	4	0.001
100	1113.549	1	A	0	0	-0.261357	-0.267653	11.76523	-0.009111	-59.893	13.9355	-0.692582	4	1.429
101	1121.678	1	A	0	0	-0.261357	-0.267653	23.756753	-0.009111	-59.893	29.7555	0.494148	4	1.563
102	1134.204	20	B	0	5	10.720951	-0.267653	2.981681	-0.008099	-59.893	-1.3575	-14.524738	4	0.001
103	1141.526	1	A	0	0	-0.261357	-0.267653	2.967725	-0.008099	-59.893	11.6495	-0.965482	4	1.914
104	1153.724	20	B	13	0	-16.235624	-0.267653	-23.983045	-0.009111	-59.893	4.4425	-12.126707	4	0.001
105	1159.208	1	A	0	0	-0.261357	-0.267653	-23.984042	-0.008099	-59.893	-16.5625	-0.420179	4	1.057
106	1169.617	1	A	0	0	-0.261357	-0.267653	11.709404	-0.008099	-59.893	12.1775	-2.139779	4	1.463
107	1180.753	20	B	5	0	28.692001	-0.267653	20.783046	-0.009111	-59.893	1.0155	-13.291362	4	0.001
108	1188.242	1	A	0	0	-0.261357	-0.267653	20.783046	-0.009111	-59.893	23.4275	-0.783609	4	1.567
109	1527.03	20	B	7	0	-4.254924	-0.267653	-12.017442	-0.008099	-59.893	3.1245	-12.876501	4	0.001
110	1532.339	1	A	0	0	-0.261357	-0.267653	-12.020432	-0.008099	-59.893	-5.3125	-0.054753	4	1.407
111	1540.445	1	A	0	0	-0.261357	-0.267653	-23.98803	-0.009111	-59.893	-18.5845	0.036753	4	1.484
112	1554.56	20	B	0	15	16.711301	-0.267653	8.82143	-0.008099	-59.893	-3.4675	-12.627773	4	0.001
113	1560.77	1	A	0	0	-0.261357	-0.267653	8.82143	-0.009111	-59.893	13.5835	-0.692582	4	1.27
114	1572.579	20	B	0	7	31.687176	-0.267653	23.748778	-0.008099	-59.893	0.1365	-12.876501	4	0.001
115	1579.907	1	A	0	0	-0.261357	-0.267653	23.781675	-0.008099	-59.893	29.2285	-0.328913	4	1.386
116	1590.741	1	A	0	0	-0.261357	-0.267653	-12.02442	-0.008099	-59.893	-5.6645	-2.49971	4	1.725
117	1602.109	20	B	12	0	-13.240449	-0.267653	-20.940554	-0.008099	-59.893	-1.8855	-12.210378	4	0.001
118	1608.929	1	A	0	0	-0.261357	-0.267653	-20.955507	-0.009111	-59.893	-10.7625	-0.601496	4	1.399
119	1621.631	20	B	0	6	19.706476	-0.267653	11.718376	-0.008099	-59.893	-1.8855	-14.851808	4	0.001
120	1627.856	1	A	0	0	-0.261357	-0.267653	11.796133	-0.009111	-59.893	20.0875	-0.328913	4	1.281
121	1636.176	1	A	0	0	-0.261357	-0.267653	23.782672	-0.008099	-59.893	29.6675	1.692092	4	2.067
122	1649.659	20	B	8	0	-19.230799	-0.267653	-26.91887	-0.009111	-59.893	3.4765	-12.042972	4	0.001
123	1655.841	1	A	0	0	-0.261357	-0.267653	-26.926845	-0.008099	-59.893	-20.4305	-1.147116	4	1.775
124	1667.178	20	B	0	11	-16.235624	-0.267653	-24.075756	-0.008099	-59.893	-1.9735	-14.606597	4	0.001
125	1673.826	1	A	0	0	-0.261357	-0.267653	-24.075756	-0.008099	-59.893	-18.3205	-1.779922	4	1.773
126	1683.086	1	A	0	0	-0.261357	-0.267653	11.747286	-0.009111	-59.893	11.7375	-1.056329	4	1.452
127	1692.381	1	A	0	0	-0.261357	-0.267653	-6.004235	-0.009111	-59.893	2.2455	-2.49971	4	2.269
128	1703.148	1	A	0	0	-0.261357	-0.267653	17.744543	-0.009111	-59.893	25.8885	-0.1462	4	1.478
129	1716.729	20	B	14	0	-4.254924	-0.267653	-12.003485	-0.008099	-59.893	5.7615	-13.456867	4	0.001
130	1722.571	1	A	0	0	-0.261357	-0.267653	-12.02442	-0.009111	-59.893	-4.0825	-1.418088	4	1.906
131	1731.723	1	A	0	0	-0.261357	-0.267653	-23.978061	-0.008099	-59.893	-23.5945	-0.510349	4	1.57
132	1746.26	20	B	9	0	37.677526	-0.267653	29.750022	-0.009111	-59.893	0.5755	-13.125606	4	0.001
133	1752.828	1	A	0	0	-0.261357	-0.267653	29.750022	-0.008099	-59.893	33.2715	-2.050672	4	2.125
134	1762.778	20	B	0	16	31.687176	-0.267653	23.908279	-0.008099	-59.893	-3.9945	-12.876501	4	0.001
135	1769.913	1	A	0	0	-0.261357	-0.267653	23.883357	-0.009111	-59.893	26.1515	1.506967	4	2.21
136	1779.925	1	A	0	0	-0.261357	-0.267653	-12.035386	-0.009111	-59.893	-6.8945	-0.420179	4	1.226
137	1789.807	20	B	18	0	-7.250099	-0.267653	-14.975198	-0.009111	-59.894	-0.1275	-12.959599	4	0.001
138	1798.192	1	A	0	0	-0.261357	-0.267653	-14.980182	-0.009111	-59.893	-7.7735	-2.050672	4	1.963
139	1811.329	20	B	0	13	19.706476	-0.267653	11.721367	-0.008099	-59.893	-3.2035	-13.374145	4	0.001
140	1817.952	1	A	0	0	-0.261357	-0.267653	11.790152	-0.009111	-59.893	16.3085	-0.874576	4	1.2
141	1825.967	1	A	0	0	-0.261357	-0.267653	23.765725	-0.009111	-59.893	29.1405	0.954092	4	1.729
142	1836.741	1	A	0	0	-0.261357	-0.267653	-18.001739	-0.009111	-59.893	-14.3655	-2.67932	4	1.971
143	1845.207	1	A	0	0	-0.261357	-0.267653	5.920497	-0.008099	-59.893	12.0015	-2.589545	4	1.898
144	1857.378	20	B	11	0	-16.235624	-0.267653	-23.973076	-0.008099	-59.893	2.0695	-13.703718	4	0.001
145	1863.454	1	A	0	0	-0.261357	-0.267653	-23.973076	-0.009111	-59.893	-17.2665	-2.229851	4	2.162
146	1873.476	1	A	0	0	-0.261357	-0.267653	11.764233	-0.009111	-59.892	17.6265	0.036753	4	1.19
147	1885.909	20	B	0	10	4.730601	-0.267653	-3.015575	-0.008099	-59.892	1.9815	-13.125606	4	0.001
148	1892.948	1	A	0	0	-0.261357	-0.267653	-3.016572	-0.009111	-59.892	6.7285	-1.418088	4	1.616
149	1904.429	20	B	6	0	-4.254924	-0.267653	-12.022426	-0.009111	-59.892	3.3005	-13.125606	4	0.001
150	1911.001	1	A	0	0	-0.261357	-0.267653	-12.022426	-0.009111	-59.892	-6.0165	-2.589545	4	1.155
151	1920.11	1	A	0	0	-0.261357	-0.267653	-23.992017	-0.009111	-59.892	-25.9675	-0.965482	4	2.676
152	1933.461	20	B	0	17	22.701651	-0.267653	14.805727	-0.008099	-59.892	-3.4675	-13.291362	4	0.001
153	1939.057	1	A	0	0	-0.261357	-0.267653	14.805727	-0.009111	-59.892	20.0875	-1.689553	4	1.135
154	1950.979	20	B	15	0	31.687176	-0.267653	23.7737	-0.009111	-59.892	2.5975	-12.293985	4	0.001
155	1956.338	1	A	0	0	-0.261357	-0.267653	23.778684	-0.009111	-59.892	26.1515	-0.237587	4	1.411
156	1966.933	1	A	0	0	-0.261357	-0.267653	-12.02442	-0.009111	-59.892	-7.3345	-1.508636	4	1.499
157	1977.779	1	A	0	0	-0.261357	-0.267653	17.767471	-0.009111	-59.893	17.2745	-1.870232	4	1.367
158	1986.368	1	A	0	0	-0.261357	-0.267653	5.972335	-0.009111	-59.892	9.4525	-2.769036	4	1.924
159	1999.53	20	B	0	12	19.706476	-0.267653	11.717379	-0.008099	-59.892	1.8065	-12.544422	4	0.001
160	2032.546	1	A	0	0	-0.261357	-0.267653	11.804108	-0.009111	-59.892	18.5055	-2.49971	4	1.543
161	2041.287	1	A	0	0	-0.261357	-0.267653	23.790647	-0.009111	-59.892	25.3605	-3.305075	4	1.297
162	2054.58	20	B	0	8	-1.259749	-0.267653	-9.065667	-0.008099	-59.892	2.3335	-14.197626	4	0.001
163	2060.057	1	A	0	0	-0.261357	-0.267653	-9.06467	-0.008099	-59.892	-1.4455	-1.599124	4	1.547
164	2072.599	20	B	17	0	-16.235624	-0.267653	-23.962111	-0.008099	-59.892	-1.4455	-11.708341	4	0.001
165	2079.162	1	A	0	0	-0.261357	-0.267653	-23.965101	-0.008099	-59.892	-15.3325	-2.49971	4	1.617
166	2089.966	1	A	0	0	-0.261357	-0.267653	11.754264	-0.009111	-59.892	14.1985	-1.32748	4	1.92
167	2101.63	20	B	0	9	34.682351	-0.267653	26.787281	-0.009111	-59.892	-1.8855	-12.876501	4	0.001
168	2108.496	1	A	0	0	-0.261357	-0.267653	26.787281	-0.009111	-59.892	31.3375	-2.67932	4	1.431
169	2122.651	20	B	0	14	-4.254924	-0.267653	-11.99252	-0.009111	-59.892	5.1465	-13.95095	4	0.001
170	2128.758	1	A	0	0	-0.261357	-0.267653	-12.022426	-0.008099	-59.892	-3.9945	-1.960482	4	1.176
171	2137.321	1	A	0	0	-0.261357	-0.267653	-23.99102	-0.008099	-59.892	-17.0025	-2.229851	4	1.747
172	2146.752	1	A	0	0	-0.261357	-0.267653	-6.086976	-0.009111	-59.892	2.8605	-3.483622	4	1.638
173	2155.601	1	A	0	0	-0.261357	-0.267653	-17.965851	-0.009111	-59.891	-6.8945	-3.036811	4	2.501
174	2170.702	20	B	10	0	31.687176	-0.267653	23.723855	-0.008099	-59.891	-1.3575	-11.876262	4	0.001
175	2197.22	1	A	0	0	-0.261357	-0.267653	23.803606	-0.008099	-59.892	25.7125	-1.147116	4	1.537
176	2207.104	1	A	0	0	-0.261357	-0.267653	-12.013454	-0.009111	-59.891	-5.4885	-2.050672	4	1.937
177	2219.748	20	B	0	18	-22.225974	-0.267653	-29.951392	-0.008099	-59.892	-1.1825	-12.042972	4	0.001
178	2225.264	1	A	0	0	-0.261357	-0.267653	-29.952389	-0.008099	-59.892	-20.8695	-2.589545	4	1.551
179	2238.768	20	B	16	0	19.706476	-0.267653	11.728345	-0.009111	-59.891	-1.7095	-13.042634	4	0.001
180	2263.559	1	A	0	0	-0.261357	-0.267653	11.777193	-0.008099	-59.891	17.7145	0.861982	4	1.346
181	2272.22	1	A	0	0	-0.261357	-0.267653	23.751768	-0.009111	-59.891	22.0215	-2.319863	4	1.994
182	2284.311	20	B	0	5	10.720951	-0.267653	2.89894	-0.009111	-59.892	2.0695	-13.78619	4	0.001
183	2291.165	1	A	0	0	-0.261357	-0.267653	2.952772	-0.009111	-59.891	7.7825	-1.32748	4	1.917
184	2302.33	20	B	13	0	-16.235624	-0.267653	-23.977064	-0.009111	-59.891	2.5975	-12.79334	4	0.001
185	2309.051	1	A	0	0	-0.261357	-0.267653	-23.977064	-0.009111	-59.892	-11.9925	-0.328913	4	1.283
186	2319.567	1	A	0	0	-0.261357	-0.267653	11.776196	-0.009111	-59.891	16.1325	-0.601496	4	1.813
187	2331.361	20	B	5	0	28.692001	-0.267653	20.757127	-0.009111	-59.891	5.1465	-12.293985	4	0.001
188	2336.173	1	A	0	0	-0.261357	-0.267653	20.75613	-0.009111	-59.892	24.3065	-0.874576	4	1.346
189	2344.937	1	A	0	0	-0.261357	-0.267653	5.979313	-0.009111	-59.891	6.7285	0.036753	4	1.659
190	2355.064	1	A	0	0	-0.261357	-0.267653	14.758874	-0.009111	-59.892	10.5955	-0.054753	4	1.758
191	2365.724	1	A	0	0	-0.261357	-0.267653	-23.980055	-0.008099	-59.892	-15.8595	-2.319863	4	1.872
192	2374.475	1	A	0	0	-0.261357	-0.267653	-15.059933	-0.009111	-59.892	-6.6315	-1.056329	4	1.668
193	2384.371	1	A	0	0	-0.261357	-0.267653	-6.061057	-0.009111	-59.891	1.8065	-2.229851	4	2.528
194	2395.094	1	A	0	0	-0.261357	-0.267653	14.78579	-0.009111	-59.891	13.7595	-1.237843	4	2.22
195	2405.852	1	A	0	0	-0.261357	-0.267653	-17.965851	-0.009111	-59.891	-10.2345	-0.237587	4	1.996
196	2417.621	1	A	0	0	-0.261357	-0.267653	29.719118	-0.008099	-59.892	32.3045	-1.056329	4	1.775
197	2428.369	1	A	0	0	-0.261357	-0.267653	-3.009594	-0.009111	-59.891	1.3665	-2.858693	4	1.533
198	2437.909	1	A	0	0	-0.261357	-0.267653	-14.999123	-0.008099	-59.892	-6.6315	-2.67932	4	2.052
199	2450.93	1	A	0	0	-0.261357	-0.267653	17.840244	-0.009111	-59.891	19.0325	-0.510349	4	2.021
200	2458.849	1	A	0	0	-0.261357	-0.267653	8.902178	-0.009111	-59.891	12.3535	-1.147116	4	1.451
201	2470.276	1	A	0	0	-0.261357	-0.267653	-29.944414	-0.009111	-59.892	-33.4375	-1.870232	4	1.85
202	2481.592	1	A	0	0	-0.261357	-0.267653	23.73183	-0.009111	-59.891	15.7805	-1.147116	4	1.147
203	2491.373	1	A	0	0	-0.261357	-0.267653	-9.020807	-0.009111	-59.891	-5.0495	-4.371828	4	1.44
204	2504.933	1	A	0	0	-0.261357	-0.267653	26.840116	-0.009111	-59.891	33.2715	-0.601496	4	1.969
205	2516.09	1	A	0	0	-0.261357	-0.267653	-6.014204	-0.008099	-59.891	-4.0825	-2.94829	4	1.635
206	2524.857	1	A	0	0	-0.261357	-0.267653	5.891587	-0.009111	-59.891	10.0675	-3.661934	4	1.397
207	2534.272	1	A	0	0	-0.261357	-0.267653	-14.977192	-0.009111	-59.892	-11.4655	-2.769036	4	1.312
208	2543.07	1	A	0	0	-0.261357	-0.267653	2.85408	-0.009111	-59.891	5.4975	-3.305075	4	1.102
209	2552.43	1	A	0	0	-0.261357	-0.267653	20.784043	-0.009111	-59.891	19.3845	-1.237843	4	1.389
210	2562.768	1	A	0	0	-0.261357	-0.267653	-12.041367	-0.009111	-59.891	-6.9825	-2.319863	4	1.205
211	2572.25	1	A	0	0	-0.261357	-0.267653	11.72037	-0.009111	-59.891	12.3535	-0.874576	4	1.752
212	2584.189	1	A	0	0	-0.261357	-0.267653	-20.928591	-0.009111	-59.891	-14.0145	-2.139779	4	2.088
213	2593.92	1	A	0	0	-0.261357	-0.267653	5.843736	-0.009111	-59.891	8.3105	-1.689553	4	1.361
214	2603.344	1	A	0	0	-0.261357	-0.267653	-6.017194	-0.009111	-59.891	3.3885	-3.305075	4	1.8
215	2613.025	1	A	0	0	-0.261357	-0.267653	-26.882982	-0.009111	-59.891	-29.2195	-1.960482	4	1.423
216	2623.921	1	A	0	0	-0.261357	-0.267653	14.793765	-0.009111	-59.891	13.8475	-0.692582	4	1.335
