# Supplementary material for: Multiple time scales of the ventriloquism aftereffect
Source: PLoS One. 2018 Aug 1;13(8):e0200930. doi: 10.1371/journal.pone.0200930 (PMC6070234; doi:10.1371/journal.pone.0200930)
Supplement: S1 File — Data are provided as .csv files, and can be readily parsed by BuildRecalibrationInputVector.m. All analyses were conducted with MATLAB 2017b. Computational modeling requires the System Identification Toolbox, and can be run by calling EstimateModelParameters.m. (ZIP) [file pone.0200930.s001.zip › Supplemental Model Files/Recalibration Data/SJ Ventriloquism_Aftereffect_Minus8_Double.csv]

Trial	ExperLength	NumStimReps	StimType	VisOddballRepNum	AudOddballRepNum	Galvo Az	Galvo El	Outer Az	Outer El	Inner Az	Pointer Az	Pointer El	StimRepRate	RespTime
1	9.279	1	A	0	0	-0.197595	-0.184043	5.856815	-0.008092	-59.914	4.9255	0.357828	4	1.206
2	18.641	1	A	0	0	-0.197595	-0.184043	14.764637	-0.008092	-59.913	12.4835	-0.099567	4	1.051
3	28.48	1	A	0	0	-0.197595	-0.184043	-23.994404	-0.008092	-59.913	-23.6395	1.555772	4	0.933
4	36.53	1	A	0	0	-0.197595	-0.184043	-15.059671	-0.008092	-59.912	-13.0925	0.817771	4	0.909
5	44.494	1	A	0	0	-0.197595	-0.184043	-6.121947	-0.008092	-59.912	-3.9515	1.278175	4	1.422
6	53.019	1	A	0	0	-0.197595	-0.184043	14.826435	-0.008092	-59.913	14.5055	-0.191074	4	0.92
7	61.595	1	A	0	0	-0.197595	-0.184043	-17.980105	-0.008092	-59.912	-14.2345	-0.099567	4	0.935
8	74.858	1	A	0	0	-0.197595	-0.184043	29.739585	-0.008092	-59.912	26.0185	0.449695	4	1.244
9	84.775	1	A	0	0	-0.197595	-0.184043	-3.038049	-0.008092	-59.912	-3.0725	-0.282521	4	1.158
10	93.955	1	A	0	0	-0.197595	-0.184043	-14.983919	-0.008092	-59.912	-10.1925	0.175315	4	1.345
11	105.572	1	A	0	0	-0.197595	-0.184043	17.873454	-0.008092	-59.912	18.8115	-0.282521	4	1.454
12	113.898	1	A	0	0	-0.197595	-0.184043	8.928753	-0.008092	-59.912	6.4195	1.278175	4	1.243
13	124.13	1	A	0	0	-0.197595	-0.184043	-29.922985	-0.008092	-59.912	-31.0225	4.264119	4	1.462
14	136.4	1	A	0	0	-0.197595	-0.184043	23.820972	-0.008092	-59.912	22.7665	-2.366171	4	1.714
15	147.951	1	A	0	0	-0.197595	-0.184043	-9.037397	-0.008092	-59.913	-8.8735	-0.737816	4	1.291
16	160.822	1	A	0	0	-0.197595	-0.184043	26.821145	-0.008092	-59.912	25.1395	0.541624	4	1.602
17	170.15	1	A	0	0	-0.197595	-0.184043	-6.018287	-0.008092	-59.913	-1.9305	0.909941	4	1.421
18	178.304	1	A	0	0	-0.197595	-0.184043	5.872763	-0.008092	-59.912	6.0675	-0.282521	4	1.556
19	189.255	1	A	0	0	-0.197595	-0.184043	-14.94704	-0.008092	-59.912	-20.8265	1.463179	4	1.543
20	199.126	1	A	0	0	-0.197595	-0.184043	2.851659	-0.008092	-59.912	1.4975	-0.099567	4	1.929
21	209.043	1	A	0	0	-0.197595	-0.184043	20.812826	-0.008092	-59.913	17.2295	0.633612	4	1.306
22	219.589	1	A	0	0	-0.197595	-0.184043	-12.002684	-0.008092	-59.912	-13.5315	0.357828	4	1.835
23	230.174	1	A	0	0	-0.197595	-0.184043	11.79636	-0.008092	-59.913	9.2315	-0.465233	4	2.437
24	242.374	1	A	0	0	-0.197595	-0.184043	-20.958349	-0.008092	-59.912	-20.2995	0.633612	4	2.096
25	251.491	1	A	0	0	-0.197595	-0.184043	5.837878	-0.008092	-59.912	4.1345	1.093413	4	1.702
26	260.43	1	A	0	0	-0.197595	-0.184043	-6.056162	-0.008092	-59.912	-3.8635	0.083627	4	1.634
27	270.052	1	A	0	0	-0.197595	-0.184043	-26.922812	-0.008092	-59.912	-27.8585	0.817771	4	1.209
28	281.314	1	A	0	0	-0.197595	-0.184043	14.753673	-0.008092	-59.912	13.0115	0.817771	4	1.517
29	443.476	20	B	7	0	-20.167619	-0.184043	-12.007668	-0.008092	-59.912	4.6615	-20.788272	4	0.001
30	450.069	1	A	0	0	-0.197595	-0.184043	-11.99471	-0.008092	-59.912	-14.4985	0.633612	4	1.122
31	458.45	1	A	0	0	-0.197595	-0.184043	-24.001381	-0.008092	-59.912	-22.3205	1.463179	4	0.979
32	472.506	20	B	0	15	0.800906	-0.184043	8.847021	-0.008092	-59.912	0.9705	-36.070153	4	0.001
33	479.073	1	A	0	0	-0.197595	-0.184043	8.843034	-0.008092	-59.912	7.8255	-0.5565	4	1.091
34	491.526	20	B	0	7	15.778424	-0.184043	23.838914	-0.008092	-59.912	-2.9845	-32.551106	4	0.001
35	497.756	1	A	0	0	-0.197595	-0.184043	23.837917	-0.008092	-59.912	19.2515	-0.64667	4	1.243
36	509.425	1	A	0	0	-0.197595	-0.184043	-11.969792	-0.008092	-59.912	-7.2035	-0.919929	4	1.42
37	520.556	20	B	12	0	-29.15413	-0.184043	-20.949378	-0.008092	-59.912	2.4645	-13.012822	4	0.001
38	526.381	1	A	0	0	-0.197595	-0.184043	-20.946388	-0.008092	-59.912	-16.2565	0.541624	4	0.856
39	539.576	20	B	0	6	3.79641	-0.184043	11.788386	-0.008092	-59.912	-1.4025	-35.511555	4	0.001
40	545.743	1	A	0	0	-0.197595	-0.184043	11.791376	-0.008092	-59.913	12.8355	-0.373907	4	1.697
41	554.067	1	A	0	0	-0.197595	-0.184043	23.825956	-0.008092	-59.912	18.4605	0.175315	4	1.503
42	568.607	20	B	8	0	-35.145137	-0.184043	-26.946734	-0.008092	-59.912	-0.4365	-25.648044	4	0.001
43	574.851	1	A	0	0	-0.197595	-0.184043	-26.945737	-0.008092	-59.912	-27.1545	0.357828	4	1.258
44	585.625	20	B	0	11	-32.149633	-0.184043	-24.08112	-0.008092	-59.912	-5.0945	-34.248786	4	0.001
45	591.597	1	A	0	0	-0.197595	-0.184043	-24.066169	-0.008092	-59.912	-25.8365	0.909941	4	1.513
46	601.154	1	A	0	0	-0.197595	-0.184043	11.754497	-0.008092	-59.912	14.5055	-0.828903	4	1.543
47	610.312	1	A	0	0	-0.197595	-0.184043	-6.001342	-0.008092	-59.912	-5.0945	1.093413	4	1.214
48	620.04	1	A	0	0	-0.197595	-0.184043	17.651182	-0.008092	-59.912	12.8355	0.26602	4	1.401
49	633.676	20	B	14	0	-20.167619	-0.184043	-11.964808	-0.008092	-59.912	0.6185	-38.911479	4	0.001
50	639.379	1	A	0	0	-0.197595	-0.184043	-11.980756	-0.008092	-59.912	-12.4775	0.449695	4	1.26
51	648	1	A	0	0	-0.197595	-0.184043	-23.990417	-0.008092	-59.912	-24.7815	1.002171	4	1.328
52	723.257	20	B	9	0	21.769431	-0.184043	29.723638	-0.008092	-59.912	10.4625	-19.619742	4	0.001
53	729.779	1	A	0	0	-0.197595	-0.184043	29.727625	-0.008092	-59.912	18.3725	0.357828	4	1.533
54	740.276	20	B	0	16	15.778424	-0.184043	23.917656	-0.008092	-59.912	3.5185	-18.756394	4	0.001
55	745.51	1	A	0	0	-0.197595	-0.184043	23.907688	-0.008092	-59.912	16.9665	0.633612	4	1.779
56	755.036	1	A	0	0	-0.197595	-0.184043	-11.969792	-0.008092	-59.912	-11.6865	1.463179	4	1.274
57	765.804	20	B	18	0	-23.163123	-0.184043	-14.997873	-0.008092	-59.911	1.4095	-37.183011	4	0.001
58	772.174	1	A	0	0	-0.197595	-0.184043	-14.996876	-0.008092	-59.911	-16.0805	0.909941	4	1.397
59	784.824	20	B	0	13	3.79641	-0.184043	11.79636	-0.008092	-59.911	0.9705	-35.511555	4	0.001
60	791.031	1	A	0	0	-0.197595	-0.184043	11.795363	-0.008092	-59.913	8.5285	-0.099567	4	1.219
61	799.753	1	A	0	0	-0.197595	-0.184043	23.812998	-0.008092	-59.911	18.0205	-1.283436	4	1.447
62	809.842	1	A	0	0	-0.197595	-0.184043	-17.991069	-0.008092	-59.911	-13.3565	1.185764	4	1.022
63	818.925	1	A	0	0	-0.197595	-0.184043	5.855819	-0.008092	-59.911	5.3645	-0.008	4	1.127
64	831.873	20	B	11	0	-32.149633	-0.184043	-23.989421	-0.008092	-59.911	-3.4245	-21.790695	4	0.001
65	838.124	1	A	0	0	-0.197595	-0.184043	-23.981447	-0.008092	-59.911	-29.9675	-0.282521	4	1.772
66	847.545	1	A	0	0	-0.197595	-0.184043	11.758484	-0.008092	-59.911	12.0445	-0.191074	4	1.206
67	859.403	20	B	0	10	-11.181108	-0.184043	-3.01612	-0.008092	-59.911	-0.7875	-26.390851	4	0.001
68	864.79	1	A	0	0	-0.197595	-0.184043	-3.028081	-0.008092	-59.911	-6.8525	0.357828	4	1.419
69	876.421	20	B	6	0	-20.167619	-0.184043	-12.023616	-0.008092	-59.911	-4.9185	-33.189437	4	0.001
70	882.609	1	A	0	0	-0.197595	-0.184043	-12.017635	-0.008092	-59.911	-13.9715	0.083627	4	1.219
71	891.195	1	A	0	0	-0.197595	-0.184043	-24.001381	-0.008092	-59.912	-26.9795	0.083627	4	1.306
72	904.952	20	B	0	17	6.791913	-0.184043	14.777595	-0.008092	-59.911	-5.4455	-22.327931	4	0.001
73	912.527	1	A	0	0	-0.197595	-0.184043	14.775601	-0.008092	-59.912	12.6595	0.725662	4	1.599
74	922.971	20	B	15	0	15.778424	-0.184043	23.835923	-0.008092	-59.911	-4.7425	-32.551106	4	0.001
75	929.283	1	A	0	0	-0.197595	-0.184043	23.83393	-0.008092	-59.911	14.1535	-0.282521	4	1.305
76	938.706	1	A	0	0	-0.197595	-0.184043	-12.013648	-0.008092	-59.911	-11.7745	0.083627	4	1.246
77	972.59	1	A	0	0	-0.197595	-0.184043	17.720953	-0.008092	-59.911	11.8685	0.26602	4	1.075
78	981.095	1	A	0	0	-0.197595	-0.184043	5.951505	-0.008092	-59.911	1.8485	-0.465233	4	1.118
79	993.039	20	B	0	12	3.79641	-0.184043	11.808321	-0.008092	-59.911	0.1795	-30.909042	4	0.001
80	999.141	1	A	0	0	-0.197595	-0.184043	11.807324	-0.008092	-59.911	5.0135	-0.008	4	1.138
81	1006.642	1	A	0	0	-0.197595	-0.184043	23.803031	-0.008092	-59.911	17.8455	-1.374163	4	1.117
82	1019.067	20	B	0	8	-17.172115	-0.184043	-9.048361	-0.008092	-59.911	-3.3365	-32.267089	4	0.001
83	1024.948	1	A	0	0	-0.197595	-0.184043	-9.034407	-0.008092	-59.912	-12.6525	-0.737816	4	0.9
84	1037.087	20	B	17	0	-32.149633	-0.184043	-23.993407	-0.008092	-59.911	-3.9515	-30.909042	4	0.001
85	1043.682	1	A	0	0	-0.197595	-0.184043	-23.981447	-0.008092	-59.911	-27.5065	1.093413	4	1.135
86	1053.241	1	A	0	0	-0.197595	-0.184043	11.795363	-0.008092	-59.911	6.3315	0.175315	4	1.173
87	1063.615	20	B	0	9	18.773927	-0.184043	26.69755	-0.008092	-59.91	-0.1725	-12.680742	4	0.001
88	1069.058	1	A	0	0	-0.197595	-0.184043	26.721471	-0.008092	-59.91	21.1845	0.357828	4	0.98
89	1083.636	20	B	0	14	-20.167619	-0.184043	-12.009661	-0.008092	-59.911	-3.2485	-33.684944	4	0.001
90	1090.247	1	A	0	0	-0.197595	-0.184043	-12.009661	-0.008092	-59.91	-11.0705	-0.008	4	1.142
91	1098.692	1	A	0	0	-0.197595	-0.184043	-23.994404	-0.008092	-59.911	-20.4755	0.541624	4	1.076
92	1105.997	1	A	0	0	-0.197595	-0.184043	-6.155836	-0.008092	-59.91	-3.1605	-0.191074	4	1.393
93	1113.096	1	A	0	0	-0.197595	-0.184043	-17.985088	-0.008092	-59.91	-16.3445	0.541624	4	0.964
94	1127.182	20	B	10	0	15.778424	-0.184043	23.770139	-0.008092	-59.91	-0.8755	-34.248786	4	0.001
95	1133.121	1	A	0	0	-0.197595	-0.184043	23.799044	-0.008092	-59.91	21.8885	-0.465233	4	0.956
96	1142.752	1	A	0	0	-0.197595	-0.184043	-12.028599	-0.008092	-59.91	-10.2795	0.909941	4	1.095
97	1155.212	20	B	0	18	-38.14064	-0.184043	-29.879128	-0.008092	-59.91	-2.2815	-36.418229	4	0.001
98	1162.035	1	A	0	0	-0.197595	-0.184043	-29.894079	-0.008092	-59.91	-32.1645	1.463179	4	1.344
99	1175.232	20	B	16	0	3.79641	-0.184043	11.786393	-0.008092	-59.911	0.2665	-36.070153	4	0.001
100	1181.248	1	A	0	0	-0.197595	-0.184043	11.786393	-0.008092	-59.911	5.0135	0.175315	4	1.035
101	1191.163	1	A	0	0	-0.197595	-0.184043	23.767149	-0.008092	-59.911	16.6145	-1.374163	4	1.453
102	1203.262	20	B	0	5	-5.190101	-0.184043	2.979241	-0.008092	-59.911	-1.6665	-31.696789	4	0.001
103	1209.4	1	A	0	0	-0.197595	-0.184043	2.977248	-0.008092	-59.91	-0.4365	-0.373907	4	1.187
104	1221.281	20	B	13	0	-32.149633	-0.184043	-23.985434	-0.008092	-59.911	0.1795	-37.806714	4	0.001
105	1227.895	1	A	0	0	-0.197595	-0.184043	-23.989421	-0.008092	-59.911	-30.5825	1.002171	4	1.115
106	1237.797	1	A	0	0	-0.197595	-0.184043	11.828255	-0.008092	-59.91	7.5615	-0.282521	4	1.536
107	1249.811	20	B	5	0	12.78292	-0.184043	20.761992	-0.008092	-59.911	-6.0615	-26.093892	4	0.001
108	1255.215	1	A	0	0	-0.197595	-0.184043	20.784917	-0.008092	-59.911	11.6925	-0.5565	4	0.968
109	1623.623	20	B	7	0	-20.167619	-0.184043	-12.001687	-0.008092	-59.91	-2.8095	-22.709346	4	0.001
110	1630.395	1	A	0	0	-0.197595	-0.184043	-12.002684	-0.008092	-59.91	-10.8955	0.725662	4	0.794
111	1638.729	1	A	0	0	-0.197595	-0.184043	-23.97746	-0.008092	-59.91	-22.2335	0.175315	4	1.118
112	1651.153	20	B	0	15	0.800906	-0.184043	8.784226	-0.008092	-59.91	1.3215	-24.825959	4	0.001
113	1657.925	1	A	0	0	-0.197595	-0.184043	8.799178	-0.008092	-59.91	3.0795	-0.282521	4	1.817
114	1669.672	20	B	0	7	15.778424	-0.184043	23.771136	-0.008092	-59.91	-1.5785	-28.449097	4	0.001
115	1675.182	1	A	0	0	-0.197595	-0.184043	23.773129	-0.008092	-59.91	13.4505	-0.373907	4	1.042
116	1685.021	1	A	0	0	-0.197595	-0.184043	-11.965805	-0.008092	-59.91	-10.2795	0.633612	4	1.374
117	1696.199	20	B	12	0	-29.15413	-0.184043	-20.958349	-0.008092	-59.91	-0.8755	-30.477256	4	0.001
118	1702.901	1	A	0	0	-0.197595	-0.184043	-20.954362	-0.008092	-59.91	-17.5745	0.817771	4	1.219
119	1715.219	20	B	0	6	3.79641	-0.184043	11.777422	-0.008092	-59.91	2.0245	-37.25248	4	0.001
120	1720.745	1	A	0	0	-0.197595	-0.184043	11.779415	-0.008092	-59.91	5.4525	-0.828903	4	1.041
121	1728.278	1	A	0	0	-0.197595	-0.184043	23.821969	-0.008092	-59.91	13.0985	-0.191074	4	1.508
122	1742.749	20	B	8	0	-35.145137	-0.184043	-26.949724	-0.008092	-59.91	-4.9185	-34.319247	4	0.001
123	1749.049	1	A	0	0	-0.197595	-0.184043	-26.94773	-0.008092	-59.91	-26.1885	1.463179	4	0.804
124	1759.267	20	B	0	11	-32.149633	-0.184043	-24.089094	-0.008092	-59.91	-3.9515	-38.567042	4	0.001
125	1765.867	1	A	0	0	-0.197595	-0.184043	-24.08112	-0.008092	-59.91	-27.9455	1.555772	4	1.112
126	1774.969	1	A	0	0	-0.197595	-0.184043	11.824269	-0.008092	-59.91	8.0895	-0.099567	4	1.226
127	1783.975	1	A	0	0	-0.197595	-0.184043	-6.034234	-0.008092	-59.91	-5.3585	0.357828	4	1.236
128	1793.355	1	A	0	0	-0.197595	-0.184043	17.71896	-0.008092	-59.91	12.3955	-0.373907	4	1.6
129	1806.816	20	B	14	0	-20.167619	-0.184043	-12.001687	-0.008092	-59.91	-5.5335	-27.276133	4	0.001
130	1812.752	1	A	0	0	-0.197595	-0.184043	-11.999694	-0.008092	-59.91	-8.2585	0.357828	4	0.987
131	1821.34	1	A	0	0	-0.197595	-0.184043	-23.974469	-0.008092	-59.91	-21.5295	0.083627	4	1.512
132	1836.347	20	B	9	0	21.769431	-0.184043	29.701709	-0.008092	-59.91	0.5305	-24.825959	4	0.001
133	1842.724	1	A	0	0	-0.197595	-0.184043	29.737592	-0.008092	-59.91	24.1735	0.725662	4	1.382
134	1852.865	20	B	0	16	15.778424	-0.184043	23.892737	-0.008092	-59.91	-4.3915	-29.756555	4	0.001
135	1859.225	1	A	0	0	-0.197595	-0.184043	23.898718	-0.008092	-59.91	12.0445	-0.191074	4	0.864
136	1869.832	1	A	0	0	-0.197595	-0.184043	-12.001687	-0.008092	-59.91	-9.8405	-0.465233	4	0.957
137	1881.396	20	B	18	0	-23.163123	-0.184043	-14.989899	-0.008092	-59.91	2.1125	-39.737469	4	0.001
138	1887.842	1	A	0	0	-0.197595	-0.184043	-14.986909	-0.008092	-59.91	-18.8055	0.083627	4	0.933
139	1900.916	20	B	0	13	3.79641	-0.184043	11.767455	-0.008092	-59.91	-0.9635	-29.756555	4	0.001
140	1906.927	1	A	0	0	-0.197595	-0.184043	11.823272	-0.008092	-59.91	4.9255	0.449695	4	1.055
141	1915.327	1	A	0	0	-0.197595	-0.184043	23.78808	-0.008092	-59.91	16.4385	0.26602	4	0.944
142	1925.696	1	A	0	0	-0.197595	-0.184043	-17.990072	-0.008092	-59.91	-20.4755	0.725662	4	1.29
143	1933.336	1	A	0	0	-0.197595	-0.184043	5.836881	-0.008092	-59.91	2.3765	0.817771	4	0.943
144	1945.965	20	B	11	0	-32.149633	-0.184043	-24.003375	-0.008092	-59.91	-0.8755	-29.684131	4	0.001
145	1951.942	1	A	0	0	-0.197595	-0.184043	-23.929616	-0.008092	-59.91	-28.3855	1.278175	4	1.003
146	1961.405	1	A	0	0	-0.197595	-0.184043	11.767455	-0.008092	-59.91	7.8255	0.26602	4	0.943
147	1972.994	20	B	0	10	-11.181108	-0.184043	-3.043032	-0.008092	-59.91	-2.8095	-39.049444	4	0.001
148	1979.074	1	A	0	0	-0.197595	-0.184043	-3.041039	-0.008092	-59.91	-8.3465	0.357828	4	1.585
149	1991.013	20	B	6	0	-20.167619	-0.184043	-12.032586	-0.008092	-59.91	0.8825	-12.346699	4	0.001
150	1997.431	1	A	0	0	-0.197595	-0.184043	-12.023616	-0.008092	-59.91	-12.1255	0.725662	4	1.469
151	2006.177	1	A	0	0	-0.197595	-0.184043	-23.985434	-0.008092	-59.91	-24.0785	0.083627	4	1.143
152	2019.543	20	B	0	17	6.791913	-0.184043	14.752676	-0.008092	-59.91	-3.5125	-30.909042	4	0.001
153	2026.319	1	A	0	0	-0.197595	-0.184043	14.777595	-0.008092	-59.91	6.7705	0.449695	4	1.295
154	2038.062	20	B	15	0	15.778424	-0.184043	23.764158	-0.008092	-59.91	-5.4455	-32.267089	4	0.001
155	2044.086	1	A	0	0	-0.197595	-0.184043	23.828946	-0.008092	-59.91	12.8355	0.449695	4	1.037
156	2054.158	1	A	0	0	-0.197595	-0.184043	-12.009661	-0.008092	-59.91	-13.7075	2.018589	4	1.092
157	2080.633	1	A	0	0	-0.197595	-0.184043	17.706002	-0.008092	-59.91	11.5165	0.26602	4	1.059
158	2088.89	1	A	0	0	-0.197595	-0.184043	5.91662	-0.008092	-59.91	-3.0725	-0.465233	4	0.832
159	2100.625	20	B	0	12	3.79641	-0.184043	11.827259	-0.008092	-59.91	1.1455	-35.161157	4	0.001
160	2106.15	1	A	0	0	-0.197595	-0.184043	11.825265	-0.008092	-59.91	5.8915	-0.008	4	1.598
161	2114.275	1	A	0	0	-0.197595	-0.184043	23.812998	-0.008092	-59.91	13.9775	-1.192649	4	1.17
162	2127.154	20	B	0	8	-17.172115	-0.184043	-9.029423	-0.008092	-59.91	-8.1705	-31.338832	4	0.001
163	2132.961	1	A	0	0	-0.197595	-0.184043	-9.03042	-0.008092	-59.91	-11.8615	0.175315	4	0.859
164	2145.173	20	B	17	0	-32.149633	-0.184043	-23.971479	-0.008092	-59.91	1.6735	-34.319247	4	0.001
165	2151.681	1	A	0	0	-0.197595	-0.184043	-23.98643	-0.008092	-59.91	-25.5725	0.725662	4	1.018
166	2162.357	1	A	0	0	-0.197595	-0.184043	11.804334	-0.008092	-59.91	7.1225	-0.828903	4	1.197
167	2175.204	20	B	0	9	18.773927	-0.184043	26.707517	-0.008092	-59.91	-2.1065	-28.156567	4	0.001
168	2203.199	1	A	0	0	-0.197595	-0.184043	26.764331	-0.008092	-59.91	18.1085	-0.099567	4	0.988
169	2216.742	20	B	0	14	-20.167619	-0.184043	-11.982749	-0.008092	-59.91	-2.8975	-35.441524	4	0.001
170	2222.625	1	A	0	0	-0.197595	-0.184043	-11.990723	-0.008092	-59.911	-14.8505	0.725662	4	0.92
171	2230.625	1	A	0	0	-0.197595	-0.184043	-23.975466	-0.008092	-59.91	-16.2565	0.817771	4	0.905
172	2239.928	1	A	0	0	-0.197595	-0.184043	-6.129921	-0.008092	-59.91	-2.1935	0.083627	4	1.205
173	2247.061	1	A	0	0	-0.197595	-0.184043	-18.013994	-0.008092	-59.91	-19.5965	0.633612	4	0.833
174	2260.289	20	B	10	0	15.778424	-0.184043	23.821969	-0.008092	-59.91	0.5305	-34.600025	4	0.001
175	2265.905	1	A	0	0	-0.197595	-0.184043	23.821969	-0.008092	-59.91	16.0875	-0.64667	4	1.137
176	2276.477	1	A	0	0	-0.197595	-0.184043	-12.012651	-0.008092	-59.91	-13.8835	0.817771	4	1.202
177	2288.819	20	B	0	18	-38.14064	-0.184043	-29.877135	-0.008092	-59.91	-3.9515	-24.750885	4	0.001
178	2294.606	1	A	0	0	-0.197595	-0.184043	-29.897069	-0.008092	-59.91	-28.2975	-0.737816	4	1.24
179	2308.339	20	B	16	0	3.79641	-0.184043	11.810314	-0.008092	-59.91	-0.6115	-29.104289	4	0.001
180	2314.921	1	A	0	0	-0.197595	-0.184043	11.806327	-0.008092	-59.91	5.1005	-0.465233	4	1.124
181	2323.503	1	A	0	0	-0.197595	-0.184043	23.781103	-0.008092	-59.91	7.5615	0.817771	4	1.194
182	2336.369	20	B	0	5	-5.190101	-0.184043	2.985222	-0.008092	-59.91	-6.5005	-24.525398	4	0.001
183	2340.985	1	A	0	0	-0.197595	-0.184043	2.980238	-0.008092	-59.91	-3.1605	0.449695	4	1.135
184	2352.386	20	B	13	0	-32.149633	-0.184043	-23.946561	-0.008092	-59.91	7.2105	-38.567042	4	0.001
185	2358.763	1	A	0	0	-0.197595	-0.184043	-23.98045	-0.008092	-59.91	-23.5515	1.463179	4	0.907
186	2369.977	1	A	0	0	-0.197595	-0.184043	11.763468	-0.008092	-59.91	6.5075	-0.373907	4	1.101
187	2380.916	20	B	5	0	12.78292	-0.184043	20.775947	-0.008092	-59.91	-3.3365	-32.479944	4	0.001
188	2387.936	1	A	0	0	-0.197595	-0.184043	20.776943	-0.008092	-59.91	12.4835	0.175315	4	1.047
189	2396.53	1	A	0	0	-0.197595	-0.184043	5.933564	-0.008092	-59.91	0.5305	-0.008	4	1.142
190	2406.352	1	A	0	0	-0.197595	-0.184043	14.745699	-0.008092	-59.91	5.0135	0.26602	4	0.934
191	2415.581	1	A	0	0	-0.197595	-0.184043	-23.997394	-0.008092	-59.91	-25.2215	1.555772	4	1.157
192	2423.415	1	A	0	0	-0.197595	-0.184043	-15.069638	-0.008092	-59.91	-12.2135	-0.008	4	0.987
193	2430.242	1	A	0	0	-0.197595	-0.184043	-6.135901	-0.008092	-59.91	-3.6005	0.817771	4	0.821
194	2438.135	1	A	0	0	-0.197595	-0.184043	14.785569	-0.008092	-59.91	6.4195	0.357828	4	1.193
195	2448.66	1	A	0	0	-0.197595	-0.184043	-17.958176	-0.008092	-59.91	-17.4865	-0.465233	4	1.198
196	2460.369	1	A	0	0	-0.197595	-0.184043	29.685762	-0.008092	-59.91	21.1845	-0.099567	4	0.923
197	2469.98	1	A	0	0	-0.197595	-0.184043	-3.00416	-0.008092	-59.91	-5.7095	0.083627	4	1.034
198	2478.194	1	A	0	0	-0.197595	-0.184043	-14.988903	-0.008092	-59.91	-16.5205	-0.099567	4	1.194
199	2490.579	1	A	0	0	-0.197595	-0.184043	17.8595	-0.008092	-59.91	9.0565	-0.919929	4	1.093
200	2498.819	1	A	0	0	-0.197595	-0.184043	8.93274	-0.008092	-59.91	1.9365	1.093413	4	0.83
201	2509.536	1	A	0	0	-0.197595	-0.184043	-29.926972	-0.008092	-59.91	-34.0105	0.725662	4	1.474
202	2520.552	1	A	0	0	-0.197595	-0.184043	23.789077	-0.008092	-59.91	18.1085	-0.64667	4	1.05
203	2531.282	1	A	0	0	-0.197595	-0.184043	-9.03341	-0.008092	-59.91	-8.4345	0.817771	4	1.224
204	2543.132	1	A	0	0	-0.197595	-0.184043	26.893907	-0.008092	-59.91	22.6795	-1.283436	4	1.081
205	2553.165	1	A	0	0	-0.197595	-0.184043	-6.030247	-0.008092	-59.91	-8.0825	0.175315	4	1.094
206	2560.006	1	A	0	0	-0.197595	-0.184043	5.800002	-0.008092	-59.91	1.8485	0.083627	4	0.957
207	2570.08	1	A	0	0	-0.197595	-0.184043	-14.966974	-0.008092	-59.91	-18.1025	-0.373907	4	1.008
208	2579.57	1	A	0	0	-0.197595	-0.184043	2.842689	-0.008092	-59.91	1.0575	-0.828903	4	0.997
209	2588.663	1	A	0	0	-0.197595	-0.184043	20.756012	-0.008092	-59.91	8.9685	-0.099567	4	1.058
210	2598.936	1	A	0	0	-0.197595	-0.184043	-11.98574	-0.008092	-59.91	-15.2895	0.357828	4	1.297
211	2608.757	1	A	0	0	-0.197595	-0.184043	11.756491	-0.008092	-59.91	5.3645	-0.373907	4	1.143
212	2620.422	1	A	0	0	-0.197595	-0.184043	-20.915489	-0.008092	-59.91	-19.7725	0.817771	4	1.286
213	2629.345	1	A	0	0	-0.197595	-0.184043	5.800998	-0.008092	-59.91	3.5185	0.083627	4	1.224
214	2637.202	1	A	0	0	-0.197595	-0.184043	-6.044202	-0.008092	-59.91	-8.7855	1.463179	4	1.026
215	2645.462	1	A	0	0	-0.197595	-0.184043	-26.905867	-0.008092	-59.91	-29.0885	1.648425	4	1.287
216	2654.442	1	A	0	0	-0.197595	-0.184043	14.790552	-0.008092	-59.91	14.9445	-1.010896	4	1.279
