# Supplementary material for: Multiple time scales of the ventriloquism aftereffect
Source: PLoS One. 2018 Aug 1;13(8):e0200930. doi: 10.1371/journal.pone.0200930 (PMC6070234; doi:10.1371/journal.pone.0200930)
Supplement: S1 File — Data are provided as .csv files, and can be readily parsed by BuildRecalibrationInputVector.m. All analyses were conducted with MATLAB 2017b. Computational modeling requires the System Identification Toolbox, and can be run by calling EstimateModelParameters.m. (ZIP) [file pone.0200930.s001.zip › Supplemental Model Files/Recalibration Data/SJ Ventriloquism_Aftereffect_Plus8_Double.csv]

Trial	ExperLength	NumStimReps	StimType	VisOddballRepNum	AudOddballRepNum	Galvo Az	Galvo El	Outer Az	Outer El	Inner Az	Pointer Az	Pointer El	StimRepRate	RespTime
1	9.684	1	A	0	0	-0.14581	0.180866	5.842057	-0.008088	-59.914	1.302	-0.099977	4	1.734
2	19.327	1	A	0	0	-0.14581	0.180866	14.795286	-0.008088	-59.915	7.103	0.448564	4	1.381
3	29.655	1	A	0	0	-0.14581	0.180866	-23.997049	-0.008088	-59.915	-25.592	0.908205	4	1.221
4	37.279	1	A	0	0	-0.14581	0.180866	-15.120676	-0.008088	-59.915	-9.948	0.540371	4	1.339
5	45.014	1	A	0	0	-0.14581	0.180866	-6.136505	-0.008088	-59.914	-2.213	-0.00853	4	1.077
6	54.322	1	A	0	0	-0.14581	0.180866	14.848187	-0.008088	-59.915	8.861	-0.00853	4	1.367
7	65.279	1	A	0	0	-0.14581	0.180866	-18.036215	-0.008088	-59.915	-17.506	-0.00853	4	1.315
8	77.911	1	A	0	0	-0.14581	0.180866	29.77822	-0.008088	-59.915	23.802	0.082977	4	1.957
9	88.628	1	A	0	0	-0.14581	0.180866	-3.042301	-0.008088	-59.915	-3.268	0.174544	4	1.611
10	96.956	1	A	0	0	-0.14581	0.180866	-15.001899	-0.008088	-59.915	-16.627	0.908205	4	1.428
11	108.634	1	A	0	0	-0.14581	0.180866	17.896477	-0.008088	-59.914	11.41	0.724168	4	1.628
12	116.91	1	A	0	0	-0.14581	0.180866	8.94225	-0.008088	-59.915	3.763	-0.555272	4	1.39
13	127.493	1	A	0	0	-0.14581	0.180866	-29.994815	-0.008088	-59.915	-28.844	1.645723	4	1.468
14	138.815	1	A	0	0	-0.14581	0.180866	23.834354	-0.008088	-59.915	21.781	0.266171	4	1.246
15	148.821	1	A	0	0	-0.14581	0.180866	-9.037072	-0.008088	-59.915	-6.784	0.174544	4	1.262
16	160.434	1	A	0	0	-0.14581	0.180866	26.871665	-0.008088	-59.914	23.978	-0.28269	4	1.351
17	170.236	1	A	0	0	-0.14581	0.180866	-6.028707	-0.008088	-59.914	-5.905	0.082977	4	1.125
18	179.069	1	A	0	0	-0.14581	0.180866	5.880984	-0.008088	-59.915	0.863	0.174544	4	1.494
19	190.466	1	A	0	0	-0.14581	0.180866	-15.014875	-0.008088	-59.914	-15.133	0.908205	4	1.358
20	199.696	1	A	0	0	-0.14581	0.180866	2.851658	-0.008088	-59.915	0.16	-0.00853	4	1.618
21	209.287	1	A	0	0	-0.14581	0.180866	20.758116	-0.008088	-59.915	10.794	-0.464126	4	1.19
22	219.548	1	A	0	0	-0.14581	0.180866	-11.988543	-0.008088	-59.916	-15.573	0.816156	4	1.392
23	228.497	1	A	0	0	-0.14581	0.180866	11.805886	-0.008088	-59.915	5.521	-0.28269	4	1.386
24	240.341	1	A	0	0	-0.14581	0.180866	-20.99667	-0.008088	-59.915	-27.702	0.908205	4	1.197
25	250.06	1	A	0	0	-0.14581	0.180866	5.811115	-0.008088	-59.915	1.39	0.082977	4	1.929
26	257.365	1	A	0	0	-0.14581	0.180866	-6.011739	-0.008088	-59.914	-3.883	0.448564	4	1.223
27	266.447	1	A	0	0	-0.14581	0.180866	-26.971478	-0.008088	-59.914	-27.79	1.000315	4	1.243
28	276.317	1	A	0	0	-0.14581	0.180866	14.877133	-0.008088	-59.914	8.685	-0.00853	4	1.622
29	603.447	20	B	7	0	-4.136876	0.180866	-12.003515	-0.008088	-59.914	4.554	-34.698648	4	0.001
30	609.696	1	A	0	0	-0.14581	0.180866	-12.005512	-0.008088	-59.914	-6.344	0.632239	4	1.296
31	618.517	1	A	0	0	-0.14581	0.180866	-23.975091	-0.008088	-59.914	-20.758	0.540371	4	1.113
32	630.976	20	B	0	15	16.816224	0.180866	8.818481	-0.008088	-59.914	-1.598	-39.486119	4	0.001
33	638.237	1	A	0	0	-0.14581	0.180866	8.846429	-0.008088	-59.914	8.685	-0.28269	4	1.786
34	650.496	20	B	0	7	31.782724	0.180866	23.795427	-0.008088	-59.915	3.675	-44.400971	4	0.001
35	657.609	1	A	0	0	-0.14581	0.180866	23.826369	-0.008088	-59.915	24.242	0.540371	4	1.61
36	667.261	1	A	0	0	-0.14581	0.180866	-12.032461	-0.008088	-59.914	-9.86	-0.828352	4	1.278
37	678.025	20	B	12	0	-13.116776	0.180866	-20.992677	-0.008088	-59.915	0.599	-42.155827	4	0.001
38	684.038	1	A	0	0	-0.14581	0.180866	-20.99667	-0.008088	-59.914	-13.727	-0.555272	4	1.542
39	697.545	20	B	0	6	19.809524	0.180866	11.801893	-0.008088	-59.915	2.972	-41.746684	4	0.001
40	703.743	1	A	0	0	-0.14581	0.180866	11.828843	-0.008088	-59.914	12.464	-0.646359	4	1.219
41	713.384	1	A	0	0	-0.14581	0.180866	23.810399	-0.008088	-59.915	18.705	-1.64333	4	1.371
42	728.077	20	B	8	0	-19.103376	0.180866	-26.956506	-0.008088	-59.914	2.533	-41.882593	4	0.001
43	734.56	1	A	0	0	-0.14581	0.180866	-26.964491	-0.008088	-59.914	-17.243	-0.828352	4	1.492
44	746.096	20	B	0	11	-16.110076	0.180866	-24.061928	-0.008088	-59.915	2.533	-38.728935	4	0.001
45	752.181	1	A	0	0	-0.14581	0.180866	-24.062926	-0.008088	-59.914	-15.836	-0.00853	4	1.634
46	762.756	1	A	0	0	-0.14581	0.180866	11.804887	-0.008088	-59.915	6.751	-0.646359	4	2.189
47	771.238	1	A	0	0	-0.14581	0.180866	-6.011739	-0.008088	-59.914	-5.817	-0.28269	4	1.174
48	781.34	1	A	0	0	-0.14581	0.180866	17.966346	0	-60	14.925	-0.373956	4	1.738
49	794.646	20	B	14	0	-4.136876	0.180866	-11.988543	-0.008088	-59.915	-0.807	-38.8669	4	0.001
50	800.708	1	A	0	0	-0.14581	0.180866	-11.997527	-0.008088	-59.914	-9.333	0.266171	4	1.596
51	810.413	1	A	0	0	-0.14581	0.180866	-23.972096	-0.008088	-59.914	-22.34	-0.099977	4	1.278
52	825.678	20	B	9	0	37.769324	0.180866	29.74628	-0.008088	-59.914	-1.95	-31.656396	4	0.001
53	832.643	1	A	0	0	-0.14581	0.180866	29.79419	-0.008088	-59.914	33.207	-0.191363	4	1.974
54	845.198	20	B	0	16	31.782724	0.180866	23.902227	-0.008088	-59.914	3.148	-32.084545	4	0.001
55	852.388	1	A	0	0	-0.14581	0.180866	23.947143	-0.008088	-59.915	28.724	-1.100892	4	1.68
56	863.246	1	A	0	0	-0.14581	0.180866	-12.010502	-0.008088	-59.914	-6.784	-1.281256	4	1.574
57	873.728	20	B	18	0	-7.130176	0.180866	-15.016871	-0.008088	-59.914	-2.213	-41.882593	4	0.001
58	878.347	1	A	0	0	-0.14581	0.180866	-15.012878	-0.008088	-59.914	-8.014	-1.281256	4	1.132
59	889.746	20	B	0	13	19.809524	0.180866	11.783927	-0.008088	-59.915	-2.565	-39.211512	4	0.001
60	895.677	1	A	0	0	-0.14581	0.180866	11.864775	-0.008088	-59.914	9.388	-0.828352	4	0.947
61	905.565	1	A	0	0	-0.14581	0.180866	23.832358	-0.008088	-59.915	18.617	-0.099977	4	1.839
62	915.439	1	A	0	0	-0.14581	0.180866	-18.011262	-0.008088	-59.914	-16.364	-0.099977	4	1.177
63	923.96	1	A	0	0	-0.14581	0.180866	5.852038	-0.008088	-59.914	1.126	-0.919259	4	1.695
64	937.295	20	B	11	0	-16.110076	0.180866	-24.015016	-0.008088	-59.914	2.357	-38.384498	4	0.001
65	944.372	1	A	0	0	-0.14581	0.180866	-24.005034	-0.008088	-59.915	-16.188	-0.00853	4	1.606
66	954.511	1	A	0	0	-0.14581	0.180866	11.784925	-0.008088	-59.915	10.267	-0.555272	4	1.753
67	965.825	20	B	0	10	4.843024	0.180866	-3.020342	-0.008088	-59.914	4.027	-35.887609	4	0.001
68	973.143	1	A	0	0	-0.14581	0.180866	-3.03232	-0.008088	-59.914	3.324	-0.555272	4	1.843
69	985.345	20	B	6	0	-4.136876	0.180866	-12.025474	-0.008088	-59.914	-0.807	-35.887609	4	0.001
70	992.696	1	A	0	0	-0.14581	0.180866	-12.019485	-0.008088	-59.915	-7.223	-0.191363	4	1.862
71	1001.648	1	A	0	0	-0.14581	0.180866	-24.008029	-0.008088	-59.914	-26.471	-0.555272	4	1.269
72	1014.376	20	B	0	17	22.802824	0.180866	14.820239	-0.008088	-59.914	-2.301	-39.486119	4	0.001
73	1021.236	1	A	0	0	-0.14581	0.180866	14.816247	-0.008088	-59.914	13.255	-0.373956	4	1.378
74	1032.895	20	B	15	0	31.782724	0.180866	23.897236	-0.008088	-59.915	2.181	-39.897941	4	0.001
75	1039.191	1	A	0	0	-0.14581	0.180866	23.880268	-0.008088	-59.915	25.912	-2.004449	4	1.317
76	1048.45	1	A	0	0	-0.14581	0.180866	-12.00651	-0.008088	-59.914	-12.848	0.082977	4	1.056
77	1058.77	1	A	0	0	-0.14581	0.180866	17.729789	-0.008088	-59.914	17.474	-1.733699	4	1.368
78	1067.689	1	A	0	0	-0.14581	0.180866	5.93089	-0.008088	-59.914	1.478	-0.464126	4	1.277
79	1078.443	20	B	0	12	19.809524	0.180866	11.862779	-0.008088	-59.914	0.863	-39.211512	4	0.001
80	1083.678	1	A	0	0	-0.14581	0.180866	11.859785	-0.008088	-59.914	0.863	-29.212297	4	0.112
81	1092.217	1	A	0	0	-0.14581	0.180866	23.825371	-0.008088	-59.915	15.804	-0.919259	4	1.28
82	1105.472	20	B	0	8	-1.143576	0.180866	-9.004134	-0.008088	-59.914	-2.038	-35.118845	4	0.001
83	1111.619	1	A	0	0	-0.14581	0.180866	-9.007128	-0.008088	-59.914	-6.696	0.174544	4	1.13
84	1122.991	20	B	17	0	-16.110076	0.180866	-24.011023	-0.008088	-59.914	1.39	-40.65219	4	0.001
85	1131.131	1	A	0	0	-0.14581	0.180866	-24.013019	-0.008088	-59.914	-16.452	-0.919259	4	2.128
86	1141.395	1	A	0	0	-0.14581	0.180866	11.809878	-0.008088	-59.915	5.169	-0.28269	4	1.425
87	1153.522	20	B	0	9	34.776024	0.180866	26.794809	-0.008088	-59.914	-3.883	-36.096998	4	0.001
88	1160.216	1	A	0	0	-0.14581	0.180866	26.794809	-0.008088	-59.914	29.779	-1.191619	4	1.204
89	1173.042	20	B	0	14	-4.136876	0.180866	-12.003515	-0.008088	-59.914	-3.444	-36.305392	4	0.001
90	1179.416	1	A	0	0	-0.14581	0.180866	-12.00651	-0.008088	-59.914	-6.52	-0.919259	4	1.398
91	1187.571	1	A	0	0	-0.14581	0.180866	-23.991061	-0.008088	-59.914	-30.163	-0.099977	4	1.487
92	1196.773	1	A	0	0	-0.14581	0.180866	-6.108558	-0.008088	-59.914	-4.059	-0.373956	4	1.649
93	1205.27	1	A	0	0	-0.14581	0.180866	-18.061168	-0.008088	-59.914	-16.803	0.448564	4	1.7
94	1219.591	20	B	10	0	31.782724	0.180866	23.822377	-0.008088	-59.915	-1.247	-40.857808	4	0.001
95	1225.373	1	A	0	0	-0.14581	0.180866	23.821378	-0.008088	-59.914	23.89	-0.919259	4	1.245
96	1235.099	1	A	0	0	-0.14581	0.180866	-12.0115	-0.008088	-59.914	-11.618	1.000315	4	1.475
97	1247.621	20	B	0	18	-22.096676	0.180866	-29.942912	-0.008088	-59.914	0.687	-38.246283	4	0.001
98	1254.349	1	A	0	0	-0.14581	0.180866	-29.948901	-0.008088	-59.914	-29.987	0.266171	4	1.202
99	1268.142	20	B	16	0	19.809524	0.180866	11.837826	-0.008088	-59.914	-5.026	-30.582702	4	0.001
100	1274.923	1	A	0	0	-0.14581	0.180866	11.835829	-0.008088	-59.914	12.552	-0.919259	4	1.303
101	1283.312	1	A	0	0	-0.14581	0.180866	23.860306	-0.008088	-59.915	23.187	-1.281256	4	1.648
102	1296.672	20	B	0	5	10.829624	0.180866	2.934503	-0.008088	-59.914	-4.586	-36.514378	4	0.001
103	1302.633	1	A	0	0	-0.14581	0.180866	2.934503	-0.008088	-59.914	7.63	-1.191619	4	1.984
104	1314.691	20	B	13	0	-16.110076	0.180866	-23.961117	-0.008088	-59.914	-4.411	-25.68819	4	0.001
105	1319.639	1	A	0	0	-0.14581	0.180866	-23.968104	-0.008088	-59.914	-17.331	-0.373956	4	0.996
106	1328.16	1	A	0	0	-0.14581	0.180866	11.818861	-0.008088	-59.914	13.343	-0.099977	4	1
107	1339.718	20	B	5	0	28.789424	0.180866	20.834972	-0.008088	-59.914	-2.829	-33.784136	4	0.001
108	1345.782	1	A	0	0	-0.14581	0.180866	20.841959	-0.008088	-59.914	21.869	-1.100892	4	1.111
109	1746.983	20	B	7	0	-4.136876	0.180866	-11.996528	-0.008088	-59.914	0.951	-31.442717	4	0.001
110	1752.59	1	A	0	0	-0.14581	0.180866	-12.000521	-0.008088	-59.914	-3.708	-0.646359	4	1.152
111	1761.403	1	A	0	0	-0.14581	0.180866	-23.967105	-0.008088	-59.914	-23.571	-0.828352	4	1.466
112	1774.512	20	B	0	15	16.816224	0.180866	8.827465	-0.008088	-59.914	2.093	-45.011892	4	0.001
113	1781.229	1	A	0	0	-0.14581	0.180866	8.828463	-0.008088	-59.914	11.322	0.082977	4	1.169
114	1794.032	20	B	0	7	31.782724	0.180866	23.841341	-0.008088	-59.914	3.324	-36.305392	4	0.001
115	1800.187	1	A	0	0	-0.14581	0.180866	23.840343	-0.008088	-59.914	25.208	-0.191363	4	1.652
116	1810.074	1	A	0	0	-0.14581	0.180866	-11.97457	-0.008088	-59.914	-10.036	0.082977	4	1.55
117	1821.061	20	B	12	0	-13.116776	0.180866	-20.997668	-0.008088	-59.914	3.324	-37.970415	4	0.001
118	1827.595	1	A	0	0	-0.14581	0.180866	-20.999664	-0.008088	-59.914	-14.694	0.082977	4	1.052
119	1841.081	20	B	0	6	19.809524	0.180866	11.832835	-0.008088	-59.914	4.73	-37.139385	4	0.001
120	1847.861	1	A	0	0	-0.14581	0.180866	11.833833	-0.008088	-59.914	13.783	-0.28269	4	1.789
121	1856.21	1	A	0	0	-0.14581	0.180866	23.827367	-0.008088	-59.915	22.396	-1.010106	4	1.645
122	1870.112	20	B	8	0	-19.103376	0.180866	-26.962495	-0.008088	-59.914	5.96045	-32.013182	4	0.001
123	1875.257	1	A	0	0	-0.14581	0.180866	-26.969481	-0.008088	-59.914	-21.637	0.540371	4	1.694
124	1886.63	20	B	0	11	-16.110076	0.180866	-24.057935	-0.008088	-59.914	-2.477	-29.429128	4	0.001
125	1892.45	1	A	0	0	-0.14581	0.180866	-24.057935	-0.008088	-59.914	-17.331	-0.099977	4	1.39
126	1901.39	1	A	0	0	-0.14581	0.180866	11.79291	-0.008088	-59.914	13.255	-1.010106	4	1.287
127	1910.957	1	A	0	0	-0.14581	0.180866	-6.013735	-0.008088	-59.914	-3.971	-0.464126	4	1.36
128	1919.261	1	A	0	0	-0.14581	0.180866	17.69186	-0.008088	-59.914	16.068	-1.100892	4	1.151
129	1931.678	20	B	14	0	-4.136876	0.180866	-12.030465	-0.008088	-59.914	0.248	-39.486119	4	0.001
130	1937.662	1	A	0	0	-0.14581	0.180866	-12.029467	-0.008088	-59.914	-5.29	0.448564	4	1.008
131	1946.061	1	A	0	0	-0.14581	0.180866	-24.010025	-0.008088	-59.914	-21.725	-0.099977	4	1.413
132	1959.207	20	B	9	0	37.769324	0.180866	29.76225	-0.008088	-59.914	2.269	-40.994818	4	0.001
133	1965.425	1	A	0	0	-0.14581	0.180866	29.780217	-0.008088	-59.914	31.976	-0.646359	4	1.228
134	1975.725	20	B	0	16	31.782724	0.180866	23.891248	-0.008088	-59.914	2.708	-33.148607	4	0.001
135	1982.005	1	A	0	0	-0.14581	0.180866	23.894242	-0.008088	-59.914	21.693	-1.281256	4	1.335
136	1991.456	1	A	0	0	-0.14581	0.180866	-11.981556	-0.008088	-59.914	-3.883	-0.28269	4	1.769
137	2002.254	20	B	18	0	-7.130176	0.180866	-15.020863	-0.008088	-59.914	2.884	-36.514378	4	0.001
138	2008.932	1	A	0	0	-0.14581	0.180866	-15.017869	-0.008088	-59.914	-7.047	-0.099977	4	1.21
139	2021.274	20	B	0	13	19.809524	0.180866	11.831837	-0.008088	-59.914	-1.159	-40.92632	4	0.001
140	2026.985	1	A	0	0	-0.14581	0.180866	11.831837	-0.008088	-59.914	12.728	-0.464126	4	0.764
141	2034.201	1	A	0	0	-0.14581	0.180866	23.91121	-0.008088	-59.914	26.351	-1.281256	4	0.981
142	2043.97	1	A	0	0	-0.14581	0.180866	-18.029228	-0.008088	-59.914	-13.903	0.357859	4	1.2
143	2052.664	1	A	0	0	-0.14581	0.180866	5.816105	-0.008088	-59.914	1.214	-0.555272	4	0.939
144	2065	20	B	11	0	-16.110076	0.180866	-23.955128	0	-60	-0.543453	-41.404838	4	0.001
145	2077.082	1	A	0	0	-0.14581	0.180866	11.77694	-0.008088	-59.914	9.652	-0.555272	4	1.294
146	2083.722	1	A	0	0	-0.14581	0.180866	11.832835	-0.008088	-59.914	10.179	-1.281256	4	0.95
147	2095.352	20	B	0	10	4.843024	0.180866	-3.010361	-0.008088	-59.914	1.478	-28.703402	4	0.001
148	2101.658	1	A	0	0	-0.14581	0.180866	-3.022339	-0.008088	-59.914	-4.674	-0.28269	4	1.354
149	2112	20	B	6	0	-4.136876	0.180866	-11.977564	0	-60	3.06006	-42.905332	4	0.001
150	2123.184	1	A	0	0	-0.14581	0.180866	-24.00204	-0.008088	-59.914	-18.034	-0.191363	4	1.332
151	2129.165	1	A	0	0	-0.14581	0.180866	-24.00204	-0.008088	-59.914	-24.977	1.275957	4	1.823
152	2141.402	20	B	0	17	22.802824	0.180866	14.884119	-0.008088	-59.914	1.39	-34.487812	4	0.001
153	2147.481	1	A	0	0	-0.14581	0.180866	14.883121	-0.008088	-59.914	17.123	-1.010106	4	1.141
154	2158.92	20	B	15	0	31.782724	0.180866	23.821378	-0.008088	-59.915	-1.95	-40.172702	4	0.001
155	2166.374	1	A	0	0	-0.14581	0.180866	23.834354	-0.008088	-59.914	31.625	-0.828352	4	1.505
156	2176.497	1	A	0	0	-0.14581	0.180866	-12.032461	-0.008088	-59.914	-10.475	-0.191363	4	1.102
157	2186.987	1	A	0	0	-0.14581	0.180866	17.769714	-0.008088	-59.914	20.111	-1.462413	4	1.081
158	2197.613	1	A	0	0	-0.14581	0.180866	5.959836	-0.008088	-59.914	1.742	0.357859	4	1.709
159	2208.472	20	B	0	12	19.809524	0.180866	11.803889	-0.008088	-59.916	-1.071	-30.510755	4	0.001
160	2215.15	1	A	0	0	-0.14581	0.180866	11.820857	-0.008088	-59.914	10.267	-1.010106	4	1.184
161	2223.541	1	A	0	0	-0.14581	0.180866	23.813393	-0.008088	-59.914	20.814	-1.010106	4	1.091
162	2237.502	20	B	0	8	-1.143576	0.180866	-9.057035	-0.008088	-59.914	2.708	-35.399017	4	0.001
163	2244.011	1	A	0	0	-0.14581	0.180866	-9.040066	-0.008088	-59.914	-2.301	-0.00853	4	1.06
164	2255.521	20	B	17	0	-16.110076	0.180866	-24.009027	-0.008088	-59.914	0.599	-32.368562	4	0.001
165	2261.787	1	A	0	0	-0.14581	0.180866	-24.005034	-0.008088	-59.915	-18.473	-0.191363	4	1.268
166	2272.237	1	A	0	0	-0.14581	0.180866	11.829841	-0.008088	-59.914	11.761	-0.00853	4	1.245
167	2283.55	20	B	0	9	34.776024	0.180866	26.75688	-0.009099	-59.914	-0.807	-32.439694	4	0.001
168	2289.426	1	A	0	0	-0.14581	0.180866	26.811777	-0.008088	-59.914	29.779	-1.010106	4	1.388
169	2303.071	20	B	0	14	-4.136876	0.180866	-12.013497	-0.008088	-59.914	1.039	-31.012882	4	0.001
170	2309.346	1	A	0	0	-0.14581	0.180866	-12.014495	-0.008088	-59.914	-4.938	0.082977	4	1.279
171	2317.275	1	A	0	0	-0.14581	0.180866	-23.971098	-0.008088	-59.914	-16.188	1.000315	4	1.206
172	2326.895	1	A	0	0	-0.14581	0.180866	-6.15547	-0.008088	-59.914	-2.301	0.357859	4	1.349
173	2336.319	1	A	0	0	-0.14581	0.180866	-18.057176	-0.008088	-59.914	-10.475	0.540371	4	1.239
174	2350.62	20	B	10	0	31.782724	0.180866	23.842339	-0.008088	-59.914	-1.51	-22.297576	4	0.001
175	2356.383	1	A	0	0	-0.14581	0.180866	23.842339	-0.008088	-59.915	26.175	-1.191619	4	1.286
176	2366.589	1	A	0	0	-0.14581	0.180866	-12.014495	-0.008088	-59.914	-8.541	1.000315	4	1.5
177	2379.15	20	B	0	18	-22.096676	0.180866	-29.942912	-0.008088	-59.914	4.73	-40.92632	4	0.001
178	2386.507	1	A	0	0	-0.14581	0.180866	-29.950897	-0.008088	-59.914	-22.604	0.908205	4	1.363
179	2398.671	20	B	16	0	19.809524	0.180866	11.901706	-0.008088	-59.914	7.894	-42.701002	4	0.001
180	2404.769	1	A	0	0	-0.14581	0.180866	11.900708	-0.008088	-59.914	12.816	-1.191619	4	1.153
181	2413.712	1	A	0	0	-0.14581	0.180866	23.816388	-0.008088	-59.914	28.285	-0.555272	4	1.088
182	2426.7	20	B	0	5	10.829624	0.180866	2.9894	-0.008088	-59.914	1.83	-38.107993	4	0.001
183	2432.799	1	A	0	0	-0.14581	0.180866	2.971434	-0.008088	-59.914	7.367	-0.919259	4	1.157
184	2444.719	20	B	13	0	-16.110076	0.180866	-24.008029	-0.008088	-59.914	2.093	-43.381776	4	0.001
185	2449.795	1	A	0	0	-0.14581	0.180866	-24.008029	-0.008088	-59.914	-17.594	0.540371	4	1.135
186	2459.474	1	A	0	0	-0.14581	0.180866	11.790914	-0.008088	-59.914	8.246	-0.464126	4	1.283
187	2470.747	20	B	5	0	28.789424	0.180866	20.811017	-0.008088	-59.914	-1.071	-37.347609	4	0.001
188	2476.841	1	A	0	0	-0.14581	0.180866	20.814012	-0.008088	-59.914	21.781	-1.010106	4	1.112
189	2485.723	1	A	0	0	-0.14581	0.180866	5.937877	-0.008088	-59.914	2.357	0.266171	4	1.497
190	2496.38	1	A	0	0	-0.14581	0.180866	14.792291	-0.008088	-59.914	7.806	-0.191363	4	1.168
191	2506.294	1	A	0	0	-0.14581	0.180866	-23.975091	-0.008088	-59.914	-25.856	0.448564	4	1.046
192	2514.806	1	A	0	0	-0.14581	0.180866	-15.17757	-0.008088	-59.914	-10.651	-0.191363	4	1.543
193	2523.302	1	A	0	0	-0.14581	0.180866	-6.137503	-0.008088	-59.914	-3.532	-0.464126	4	1.048
194	2531.547	1	A	0	0	-0.14581	0.180866	14.833215	-0.008088	-59.914	12.201	-0.646359	4	1.318
195	2542.222	1	A	0	0	-0.14581	0.180866	-18.059172	-0.008088	-59.914	-13.815	-0.099977	4	0.972
196	2554.842	1	A	0	0	-0.14581	0.180866	29.751271	-0.008088	-59.914	39.535	0.266171	4	1.567
197	2565.978	1	A	0	0	-0.14581	0.180866	-3.041303	-0.008088	-59.914	-1.95	-0.737386	4	1.225
198	2574.641	1	A	0	0	-0.14581	0.180866	-15.033839	-0.008088	-59.914	-8.541	-0.464126	4	0.853
199	2585.657	1	A	0	0	-0.14581	0.180866	17.900469	-0.008088	-59.914	13.871	-0.00853	4	0.876
200	2592.981	1	A	0	0	-0.14581	0.180866	8.894339	-0.008088	-59.914	6.488	0.174544	4	1.188
201	2603.632	1	A	0	0	-0.14581	0.180866	-29.983835	-0.008088	-59.914	-31.657	1.275957	4	1.323
202	2615.769	1	A	0	0	-0.14581	0.180866	23.801416	-0.008088	-59.914	26.175	-0.28269	4	1.927
203	2626.372	1	A	0	0	-0.14581	0.180866	-9.05404	-0.008088	-59.914	-7.399	-0.555272	4	1.554
204	2639.762	1	A	0	0	-0.14581	0.180866	26.858689	-0.008088	-59.914	24.857	0.082977	4	1.39
205	2649.138	1	A	0	0	-0.14581	0.180866	-6.042681	-0.008088	-59.914	-3.444	0.174544	4	1.291
206	2656.757	1	A	0	0	-0.14581	0.180866	5.869006	-0.008088	-59.914	2.972	-0.555272	4	0.9
207	2665.42	1	A	0	0	-0.14581	0.180866	-14.988923	-0.008088	-59.914	-13.463	0.082977	4	1.049
208	2673.683	1	A	0	0	-0.14581	0.180866	2.806742	-0.008088	-59.914	2.533	-0.28269	4	1.278
209	2683.32	1	A	0	0	-0.14581	0.180866	20.80403	-0.009099	-59.914	15.716	-1.191619	4	0.918
210	2694.235	1	A	0	0	-0.14581	0.180866	-11.992536	-0.009099	-59.914	-10.739	-0.099977	4	1.352
211	2703.457	1	A	0	0	-0.14581	0.180866	11.783927	-0.009099	-59.914	4.818	-0.28269	4	1.058
212	2714.41	1	A	0	0	-0.14581	0.180866	-20.989683	-0.008088	-59.914	-20.758	1.275957	4	0.963
213	2724.603	1	A	0	0	-0.14581	0.180866	5.8191	-0.009099	-59.914	3.236	-0.00853	4	1.152
214	2731.879	1	A	0	0	-0.14581	0.180866	-6.046674	-0.008088	-59.914	-2.741	0.632239	4	0.908
215	2740.73	1	A	0	0	-0.14581	0.180866	-26.962495	-0.008088	-59.914	-32.272	1.460719	4	1.269
216	2750.803	1	A	0	0	-0.14581	0.180866	14.838205	-0.008088	-59.914	9.125	-1.191619	4	0.824
