# Supplementary material for: Multiple time scales of the ventriloquism aftereffect
Source: PLoS One. 2018 Aug 1;13(8):e0200930. doi: 10.1371/journal.pone.0200930 (PMC6070234; doi:10.1371/journal.pone.0200930)
Supplement: S1 File — Data are provided as .csv files, and can be readily parsed by BuildRecalibrationInputVector.m. All analyses were conducted with MATLAB 2017b. Computational modeling requires the System Identification Toolbox, and can be run by calling EstimateModelParameters.m. (ZIP) [file pone.0200930.s001.zip › Supplemental Model Files/Recalibration Data/SK Ventriloquism_Aftereffect_Minus8_Double.csv]

Trial	ExperLength	NumStimReps	StimType	VisOddballRepNum	AudOddballRepNum	Galvo Az	Galvo El	Outer Az	Outer El	Inner Az	Pointer Az	Pointer El	StimRepRate	RespTime
1	12.505	1	A	0	0	-1.028287	-0.22181	5.889	-0.008	-59.884	-0.439	-2.461	4	4.441
2	24.761	1	A	0	0	-1.028287	-0.22181	14.816	-0.008	-59.884	7.383	-1.934	4	4.223
3	36.487	1	A	0	0	-1.028287	-0.22181	-24.001	-0.008	-59.884	-24.521	-1.318	4	3.44
4	45.496	1	A	0	0	-1.028287	-0.22181	-15.126	-0.008	-59.884	-13.975	-1.846	4	2.414
5	55.948	1	A	0	0	-1.028287	-0.22181	-6.124	-0.008	-59.884	-1.143	-1.406	4	3.405
6	67.573	1	A	0	0	-1.028287	-0.22181	14.841	-0.008	-59.884	12.129	-5.273	4	3.479
7	79.021	1	A	0	0	-1.028287	-0.22181	-18.057	-0.008	-59.884	-18.193	-2.725	4	3.431
8	93.021	1	A	0	0	-1.028287	-0.22181	29.854	-0.008	-59.884	32.344	-6.855	4	2.917
9	103.801	1	A	0	0	-1.028287	-0.22181	-3.012	-0.008	-59.884	-0.879	-3.34	4	2.201
10	113.27	1	A	0	0	-1.028287	-0.22181	-15.039	-0.008	-59.883	-12.393	-4.834	4	3.124
11	125.738	1	A	0	0	-1.028287	-0.22181	17.954	-0.008	-59.883	16.172	-6.504	4	3.115
12	134.907	1	A	0	0	-1.028287	-0.22181	8.974	-0.008	-59.883	1.934	-5.537	4	1.759
13	145.701	1	A	0	0	-1.028287	-0.22181	-30.035	-0.008	-59.883	-33.926	-5.889	4	2.033
14	158.727	1	A	0	0	-1.028287	-0.22181	23.845	-0.008	-59.883	30.234	-6.064	4	3.051
15	169.648	1	A	0	0	-1.028287	-0.22181	-9.056	-0.008	-59.883	-14.326	-9.756	4	2.438
16	183.157	1	A	0	0	-1.028287	-0.22181	26.953	-0.008	-59.884	27.422	-8.262	4	2.492
17	194.393	1	A	0	0	-1.028287	-0.22181	-6.038	-0.008	-59.884	-4.922	-7.119	4	2.19
18	204.333	1	A	0	0	-1.028287	-0.22181	5.916	-0.008	-59.883	2.9	-6.855	4	3.12
19	214.386	1	A	0	0	-1.028287	-0.22181	-15.001	-0.008	-59.883	-16.172	-5.273	4	1.644
20	224.203	1	A	0	0	-1.028287	-0.22181	2.893	-0.008	-59.883	-0.352	-5.098	4	2.434
21	234.16	1	A	0	0	-1.028287	-0.22181	20.801	-0.008	-59.884	20.479	-4.834	4	2.35
22	245.009	1	A	0	0	-1.028287	-0.22181	-12.032	-0.008	-59.883	-14.678	-8.437	4	2.242
23	255.168	1	A	0	0	-1.028287	-0.22181	11.791	-0.008	-59.883	9.053	-6.328	4	1.887
24	267.499	1	A	0	0	-1.028287	-0.22181	-21.016	-0.008	-59.883	-35.859	-5.977	4	3.167
25	277.35	1	A	0	0	-1.028287	-0.22181	5.888	-0.008	-59.883	3.076	-5.977	4	2.033
26	287.251	1	A	0	0	-1.028287	-0.22181	-6.054	-0.008	-59.883	-8.35	-5.01	4	2.977
27	298.303	1	A	0	0	-1.028287	-0.22181	-26.972	-0.008	-59.883	-42.891	-6.328	4	3.518
28	310	1	A	0	0	-1.028287	-0.22181	15.117	-2.988	0.382	13.7109	-5.97656	4	2.8
29	442.572	20	B	7	0	-1.00164	-0.22181	-11.993	-0.008	-59.883	-8.525	1.582	4	0.001
30	449.752	1	A	0	0	-1.028287	-0.22181	-12.003	-0.008	-59.883	-15.996	-1.846	4	2.188
31	458.91	1	A	0	0	-1.028287	-0.22181	-24.042	-0.008	-59.883	-27.686	-2.461	4	1.806
32	473.103	20	B	0	15	-1.02962	-0.22181	8.884	-0.008	-59.883	1.494	0.791	4	0.001
33	481.081	1	A	0	0	-1.028287	-0.22181	8.883	-0.008	-59.883	2.637	-2.725	4	2.468
34	493.624	20	B	0	7	-1.049605	-0.22181	23.848	-0.008	-59.883	-7.383	2.109	4	0.001
35	502.966	1	A	0	0	-1.028287	-0.22181	23.848	-0.008	-59.883	21.797	-2.021	4	3.821
36	514.681	1	A	0	0	-1.028287	-0.22181	-12	-0.008	-59.883	-11.865	-1.934	4	3.493
37	525.657	20	B	12	0	-0.989649	-0.22181	-21.037	-0.008	-59.883	-1.055	1.23	4	0.001
38	532.911	1	A	0	0	-1.028287	-0.22181	-21.037	-0.008	-59.883	-27.773	-2.197	4	2.231
39	546.178	20	B	0	6	-1.033617	-0.22181	11.792	-0.008	-59.883	-4.834	0.791	4	0.001
40	555.593	1	A	0	0	-1.028287	-0.22181	11.795	-0.008	-59.883	5.449	-2.197	4	3.888
41	564.843	1	A	0	0	-1.028287	-0.22181	23.856	-0.008	-59.883	23.467	-1.055	4	2.666
42	579.711	20	B	8	0	-0.981655	-0.22181	-27.006	-0.008	-59.883	-3.516	2.021	4	0.001
43	586.853	1	A	0	0	-1.028287	-0.22181	-27.007	-0.008	-59.883	-36.562	-2.021	4	2.649
44	598.231	20	B	0	11	-0.985652	-0.22181	-24.139	-0.008	-59.883	2.461	0.703	4	0.001
45	604.946	1	A	0	0	-1.028287	-0.22181	-24.137	-0.008	-59.883	-27.686	-1.846	4	2.216
46	617.215	1	A	0	0	-1.028287	-0.22181	11.786	-0.008	-59.883	6.943	-3.691	4	2.944
47	628.685	1	A	0	0	-1.028287	-0.22181	-6.035	-0.008	-59.883	-4.307	-2.197	4	3.453
48	640.326	1	A	0	0	-1.028287	-0.22181	17.871	-0.008	-59.883	17.314	-5.449	4	3.548
49	652.788	20	B	14	0	-1.00164	-0.22181	-12.055	-0.008	-59.883	-10.635	0.967	4	0.001
50	660.91	1	A	0	0	-1.028287	-0.22181	-12.055	-0.008	-59.883	-17.842	-1.582	4	2.616
51	669.633	1	A	0	0	-1.028287	-0.22181	-24.036	-0.008	-59.883	-28.916	-6.68	4	2.279
52	684.32	20	B	9	0	-1.057599	-0.22181	29.884	-0.008	-59.883	-4.043	1.67	4	0.001
53	691.044	1	A	0	0	-1.028287	-0.22181	29.879	-0.008	-59.883	23.994	-2.373	4	2.71
54	700.838	20	B	0	16	-1.049605	-0.22181	23.954	-0.008	-59.883	-11.953	-0.879	4	0.001
55	709.036	1	A	0	0	-1.028287	-0.22181	23.971	-0.008	-59.883	22.148	-2.197	4	2.686
56	721.478	1	A	0	0	-1.028287	-0.22181	-12.057	-0.008	-59.883	-19.951	-2.637	4	3.123
57	732.371	20	B	18	0	-0.997643	-0.22181	-14.977	-0.008	-59.883	0.791	0.967	4	0.001
58	740.172	1	A	0	0	-1.028287	-0.22181	-15.009	-0.008	-59.883	-19.951	-3.076	4	3.306
59	752.893	20	B	0	13	-1.033617	-0.22181	11.769	-0.008	-59.883	-1.318	2.021	4	0.001
60	780.485	1	A	0	0	-1.028287	-0.22181	11.822	-0.008	-59.883	4.658	-2.197	4	3.584
61	791.215	1	A	0	0	-1.028287	-0.22181	23.827	-0.008	-59.883	23.555	-1.758	4	3.299
62	802.754	1	A	0	0	-1.028287	-0.22181	-18.049	-0.008	-59.883	-30.059	-1.318	4	2.818
63	812.608	1	A	0	0	-1.028287	-0.22181	5.908	-0.008	-59.883	1.406	-2.725	4	2.68
64	825.462	20	B	11	0	-0.985652	-0.22181	-24.01	-0.008	-59.883	-1.934	0.791	4	0.001
65	835.019	1	A	0	0	-1.028287	-0.22181	-24.011	-0.008	-59.883	-31.641	-3.34	4	4.064
66	848.448	1	A	0	0	-1.028287	-0.22181	11.769	-0.008	-59.883	7.119	-3.076	4	4.41
67	859.996	20	B	0	10	-1.013631	-0.22181	-3.008	-0.008	-59.883	-4.307	0.791	4	0.001
68	869.85	1	A	0	0	-1.028287	-0.22181	-3.013	-0.008	-59.883	-4.57	-3.691	4	3.363
69	881.017	20	B	6	0	-1.00164	-0.22181	-12.003	-0.008	-59.883	0.439	1.582	4	0.001
70	888.069	1	A	0	0	-1.028287	-0.22181	-12.012	-0.008	-59.883	-18.545	-2.285	4	2.069
71	897.491	1	A	0	0	-1.028287	-0.22181	-24.038	-0.009	-59.883	-28.301	-3.955	4	2.465
72	912.049	20	B	0	17	-1.037614	-0.22181	14.849	-0.008	-59.883	-2.549	1.055	4	0.001
73	919.834	1	A	0	0	-1.028287	-0.22181	14.852	-0.008	-59.883	9.404	-1.582	4	2.784
74	931.069	20	B	15	0	-1.049605	-0.22181	23.875	-0.008	-59.883	-8.613	-1.406	4	0.001
75	939.135	1	A	0	0	-1.028287	-0.22181	23.873	-0.008	-59.883	27.949	-2.549	4	2.07
76	949.249	1	A	0	0	-1.028287	-0.22181	-12.045	-0.008	-59.883	-19.951	-3.691	4	2.166
77	959.775	1	A	0	0	-1.028287	-0.22181	17.868	-0.008	-59.883	10.986	-1.846	4	2.68
78	972.689	1	A	0	0	-1.028287	-0.22181	5.959	-0.009	-59.883	1.055	-3.691	4	5.095
79	983.624	20	B	0	12	-1.033617	-0.22181	11.802	-0.008	-59.883	-6.768	-19.6	4	0.001
80	991.813	1	A	0	0	-1.028287	-0.22181	11.799	-0.009	-59.883	2.285	-2.021	4	2.692
81	1002.728	1	A	0	0	-1.028287	-0.22181	23.844	-0.008	-59.883	27.246	-3.428	4	3.098
82	1016.156	20	B	0	8	-1.005637	-0.22181	-9.058	-0.008	-59.883	-3.164	1.406	4	0.001
83	1024.559	1	A	0	0	-1.028287	-0.22181	-9.058	-0.008	-59.883	-19.424	-1.055	4	2.931
84	1036.677	20	B	17	0	-0.985652	-0.22181	-24.014	-0.008	-59.883	-4.922	0.791	4	0.001
85	1046.109	1	A	0	0	-1.028287	-0.22181	-24.015	-0.008	-59.883	-27.773	-2.373	4	3.905
86	1058.302	1	A	0	0	-1.028287	-0.22181	11.78	-0.008	-59.883	6.416	-2.725	4	3.129
87	1070.211	20	B	0	9	-1.053602	-0.22181	26.821	-0.008	-59.883	-2.373	1.846	4	0.001
88	1080.175	1	A	0	0	-1.028287	-0.22181	26.837	-0.008	-59.883	26.367	-3.428	4	4.964
89	1093.234	20	B	0	14	-1.00164	-0.22181	-12.041	-0.009	-59.883	-16.699	-0.791	4	0.001
90	1100.145	1	A	0	0	-1.028287	-0.22181	-12.041	-0.008	-59.883	-19.248	-0.176	4	2.42
91	1108.636	1	A	0	0	-1.028287	-0.22181	-24.022	-0.008	-59.883	-29.092	-3.428	4	2.412
92	1118.569	1	A	0	0	-1.028287	-0.22181	-6.139	-0.008	-59.883	-6.943	-3.34	4	2.304
93	1128.696	1	A	0	0	-1.028287	-0.22181	-18.062	-0.009	-59.882	-23.906	-5.01	4	2.882
94	1141.784	20	B	10	0	-1.049605	-0.22181	23.831	-0.008	-59.883	2.021	-8.262	4	0.001
95	1149.471	1	A	0	0	-1.028287	-0.22181	23.83	-0.008	-59.883	21.709	-1.934	4	2.666
96	1160.663	1	A	0	0	-1.028287	-0.22181	-12.032	-0.008	-59.883	-23.818	-2.021	4	2.839
97	1173.316	20	B	0	18	-0.977658	-0.22181	-30.02	-0.008	-59.883	5.801	1.143	4	0.001
98	1180.651	1	A	0	0	-1.028287	-0.22181	-30.021	-0.008	-59.883	-34.893	-4.131	4	2.335
99	1193.837	20	B	16	0	-1.033617	-0.22181	11.768	-0.008	-59.883	5.713	0.703	4	0.001
100	1201.697	1	A	0	0	-1.028287	-0.22181	11.777	-0.008	-59.883	6.855	-1.143	4	2.349
101	1211.505	1	A	0	0	-1.028287	-0.22181	23.851	-0.008	-59.883	25.928	-2.812	4	3.143
102	1223.867	20	B	0	5	-1.021626	-0.22181	2.964	-0.008	-59.883	-10.986	0.615	4	0.001
103	1230.757	1	A	0	0	-1.028287	-0.22181	2.968	-0.009	-59.883	-5.186	-1.23	4	2.418
104	1242.887	20	B	13	0	-0.985652	-0.22181	-23.99	-0.008	-59.883	0.703	1.318	4	0.001
105	1250.664	1	A	0	0	-1.028287	-0.22181	-23.994	-0.008	-59.883	-38.232	-3.076	4	2.759
106	1262.306	1	A	0	0	-1.028287	-0.22181	11.773	-0.009	-59.883	5.186	-1.934	4	2.402
107	1274.419	20	B	5	0	-1.045608	-0.22181	20.826	-0.008	-59.883	-6.328	2.109	4	0.001
108	1282.745	1	A	0	0	-1.028287	-0.22181	20.828	-0.009	-59.882	22.939	-3.076	4	2.307
109	1663.484	20	B	7	0	-1.00164	-0.22181	-12.01	-0.008	-59.883	-0.176	-3.076	4	0.001
110	1671.584	1	A	0	0	-1.028287	-0.22181	-12.016	-0.009	-59.883	-21.357	-1.494	4	2.598
111	1681.187	1	A	0	0	-1.028287	-0.22181	-24	-0.008	-59.883	-27.07	-3.955	4	2.189
112	1694.516	20	B	0	15	-1.02962	-0.22181	8.841	-0.008	-59.883	-2.197	0.791	4	0.001
113	1701.213	1	A	0	0	-1.028287	-0.22181	8.846	-0.009	-59.883	2.285	-0.791	4	2.205
114	1713.536	20	B	0	7	-1.049605	-0.22181	23.85	-0.009	-59.883	-0.264	2.109	4	0.001
115	1720.868	1	A	0	0	-1.028287	-0.22181	23.851	-0.009	-59.883	23.643	-1.934	4	2.341
116	1732.211	1	A	0	0	-1.028287	-0.22181	-12.044	-0.008	-59.883	-13.887	-2.109	4	2.697
117	1744.068	20	B	12	0	-0.989649	-0.22181	-21.016	-0.009	-59.883	-4.307	0.791	4	0.001
118	1751.219	1	A	0	0	-1.028287	-0.22181	-21.021	-0.009	-59.883	-28.652	-1.055	4	2.146
119	1764.589	20	B	0	6	-1.033617	-0.22181	11.808	-0.008	-59.883	-2.373	1.318	4	0.001
120	1772.465	1	A	0	0	-1.028287	-0.22181	11.811	-0.009	-59.883	4.922	-0.967	4	2.345
121	1782.316	1	A	0	0	-1.028287	-0.22181	23.82	-0.009	-59.883	18.809	-1.494	4	2.702
122	1798.122	20	B	8	0	-0.981655	-0.22181	-27.004	-0.009	-59.883	1.494	-1.055	4	0.001
123	1804.801	1	A	0	0	-1.028287	-0.22181	-27.006	-0.009	-59.883	-33.223	-2.373	4	2.158
124	1815.141	20	B	0	11	-0.985652	-0.22181	-24.139	-0.008	-59.883	3.252	1.055	4	0.001
125	1823.404	1	A	0	0	-1.028287	-0.22181	-24.133	-0.009	-59.883	-27.773	-2.725	4	2.785
126	1835.912	1	A	0	0	-1.028287	-0.22181	11.764	-0.008	-59.883	7.031	-2.373	4	3.255
127	1846.693	1	A	0	0	-1.028287	-0.22181	-5.997	-0.009	-59.883	-6.855	-2.021	4	3.504
128	1857.112	1	A	0	0	-1.028287	-0.22181	17.83	-0.009	-59.883	10.195	-2.285	4	2.435
129	1870.696	20	B	14	0	-1.00164	-0.22181	-12.03	-0.009	-59.883	-0.439	-7.207	4	0.001
130	1877.284	1	A	0	0	-1.028287	-0.22181	-12.03	-0.008	-59.883	-14.59	-0.879	4	2.568
131	1886.291	1	A	0	0	-1.028287	-0.22181	-24.05	-0.009	-59.883	-27.861	-2.021	4	2.574
132	1900.727	20	B	9	0	-1.057599	-0.22181	29.917	-0.008	-59.883	-0.439	1.23	4	0.001
133	1909.669	1	A	0	0	-1.028287	-0.22181	29.917	-0.009	-59.883	23.906	-1.67	4	3.947
134	1921.248	20	B	0	16	-1.049605	-0.22181	23.967	-0.009	-59.883	0.439	-65.215	4	0.001
135	1929.675	1	A	0	0	-1.028287	-0.22181	23.967	-0.008	-59.883	22.148	-1.318	4	2.406
136	1941.186	1	A	0	0	-1.028287	-0.22181	-12.054	-0.009	-59.883	-20.391	-2.373	4	2.938
137	1952.279	20	B	18	0	-0.997643	-0.22181	-15.009	-0.009	-59.883	0.615	-39.639	4	0.001
138	1962.056	1	A	0	0	-1.028287	-0.22181	-15.012	-0.009	-59.882	-18.721	-4.219	4	3.791
139	1975.303	20	B	0	13	-1.033617	-0.22181	11.777	-0.009	-59.882	3.955	0.791	4	0.001
140	1999.076	1	A	0	0	-1.028287	-0.22181	11.813	-0.008	-59.882	3.955	-2.373	4	2.748
141	2008.881	1	A	0	0	-1.028287	-0.22181	23.87	-0.009	-59.882	17.314	-1.494	4	2.534
142	2020.811	1	A	0	0	-1.028287	-0.22181	-18.051	-0.009	-59.883	-24.609	-2.197	4	2.965
143	2031.337	1	A	0	0	-1.028287	-0.22181	5.863	-0.008	-59.883	1.055	-2.9	4	2.485
144	2045.37	20	B	11	0	-0.985652	-0.22181	-23.994	-0.008	-59.882	-0.967	1.67	4	0.001
145	2054.175	1	A	0	0	-1.028287	-0.22181	-23.999	-0.008	-59.882	-37.793	-5.186	4	3.319
146	2065.491	1	A	0	0	-1.028287	-0.22181	11.832	-0.008	-59.882	1.846	-2.725	4	2.632
147	2078.403	20	B	0	10	-1.013631	-0.22181	-3.015	-0.009	-59.883	-3.604	1.143	4	0.001
148	2086.261	1	A	0	0	-1.028287	-0.22181	-3.015	-0.009	-59.883	-7.91	-2.373	4	2.758
149	2098.924	20	B	6	0	-1.00164	-0.22181	-12.015	-0.009	-59.882	-3.428	2.021	4	0.001
150	2106.773	1	A	0	0	-1.028287	-0.22181	-12.018	-0.009	-59.882	-18.896	-2.725	4	2.803
151	2117.451	1	A	0	0	-1.028287	-0.22181	-24.04	-0.009	-59.882	-30.498	-3.252	4	2.997
152	2131.457	20	B	0	17	-1.037614	-0.22181	14.882	-0.009	-59.882	-0.176	1.143	4	0.001
153	2139.881	1	A	0	0	-1.028287	-0.22181	14.882	-0.009	-59.882	8.877	-2.021	4	2.913
154	2151.477	20	B	15	0	-1.049605	-0.22181	23.87	-0.009	-59.882	-2.285	0.615	4	0.001
155	2157.975	1	A	0	0	-1.028287	-0.22181	23.867	-0.008	-59.882	19.336	-3.604	4	2.444
156	2169.385	1	A	0	0	-1.028287	-0.22181	-12.06	-0.009	-59.882	-17.93	-4.219	4	2.884
157	2181.206	1	A	0	0	-1.028287	-0.22181	17.91	-0.009	-59.882	12.832	-2.461	4	2.66
158	2190.885	1	A	0	0	-1.028287	-0.22181	5.964	-0.008	-59.882	0.088	-2.197	4	1.851
159	2201.529	20	B	0	12	-1.033617	-0.22181	11.779	-0.009	-59.882	0.088	-3.076	4	0.001
160	2208.365	1	A	0	0	-1.028287	-0.22181	11.79	-0.009	-59.882	3.428	-2.9	4	2.863
161	2218.191	1	A	0	0	-1.028287	-0.22181	23.819	-0.008	-59.882	14.941	-4.219	4	2.138
162	2231.06	20	B	0	8	-1.005637	-0.22181	-9.059	-0.009	-59.882	3.516	1.494	4	0.001
163	2237.785	1	A	0	0	-1.028287	-0.22181	-9.059	-0.009	-59.882	-9.932	-3.164	4	2.75
164	2249.079	20	B	17	0	-0.985652	-0.22181	-24.005	-0.009	-59.882	-8.174	1.23	4	0.001
165	2255.764	1	A	0	0	-1.028287	-0.22181	-24.006	-0.009	-59.882	-34.453	-0.967	4	1.717
166	2265.453	1	A	0	0	-1.028287	-0.22181	11.8	-0.009	-59.882	3.252	-2.109	4	1.869
167	2277.108	20	B	0	9	-1.053602	-0.22181	26.818	-0.009	-59.882	-2.988	0.703	4	0.001
168	2285.755	1	A	0	0	-1.028287	-0.22181	26.825	-0.009	-59.882	26.807	-4.043	4	3.158
169	2300.632	20	B	0	14	-1.00164	-0.22181	-12.017	-0.008	-59.882	-4.219	1.494	4	0.001
170	2306.823	1	A	0	0	-1.028287	-0.22181	-12.022	-0.008	-59.882	-15.82	-2.725	4	2.186
171	2314.71	1	A	0	0	-1.028287	-0.22181	-24.016	-0.009	-59.882	-25.225	-2.109	4	2.026
172	2324.44	1	A	0	0	-1.028287	-0.22181	-6.121	-0.009	-59.882	-2.9	-2.725	4	1.801
173	2333.552	1	A	0	0	-1.028287	-0.22181	-18.062	-0.009	-59.882	-21.621	-1.318	4	1.888
174	2347.18	20	B	10	0	-1.049605	-0.22181	23.81	-0.009	-59.882	0.791	0.615	4	0.001
175	2354.887	1	A	0	0	-1.028287	-0.22181	23.84	-0.009	-59.882	23.818	-3.955	4	2.722
176	2365.384	1	A	0	0	-1.028287	-0.22181	-12.05	-0.009	-59.882	-14.766	-3.076	4	2.189
177	2377.211	20	B	0	18	-0.977658	-0.22181	-29.996	-0.008	-59.882	-1.67	1.67	4	0.001
178	2385.36	1	A	0	0	-1.028287	-0.22181	-29.998	-0.009	-59.882	-36.65	-2.197	4	3.207
179	2398.733	20	B	16	0	-1.033617	-0.22181	11.761	-0.009	-59.882	11.162	1.406	4	0.001
180	2405.535	1	A	0	0	-1.028287	-0.22181	11.825	-0.009	-59.882	6.855	-1.494	4	2.338
181	2416.88	1	A	0	0	-1.028287	-0.22181	23.846	-0.009	-59.882	23.115	-4.043	4	3.136
182	2429.264	20	B	0	5	-1.021626	-0.22181	2.965	-0.009	-59.882	-6.328	2.285	4	0.001
183	2436.098	1	A	0	0	-1.028287	-0.22181	2.966	-0.008	-59.882	-2.285	-4.131	4	2.381
184	2448.785	20	B	13	0	-0.985652	-0.22181	-24.002	-0.009	-59.882	-2.285	1.494	4	0.001
185	2457.071	1	A	0	0	-1.028287	-0.22181	-24.003	-0.009	-59.882	-31.025	-2.988	4	4.325
186	2468.402	1	A	0	0	-1.028287	-0.22181	11.8	-0.009	-59.882	6.328	-3.164	4	2.115
187	2479.315	20	B	5	0	-1.045608	-0.22181	20.823	-0.009	-59.882	-4.482	0.967	4	0.001
188	2487.722	1	A	0	0	-1.028287	-0.22181	20.828	-0.009	-59.882	15.82	-2.549	4	2.955
189	2498.449	1	A	0	0	-1.028287	-0.22181	5.97	-0.009	-59.882	0.527	-5.186	4	3.11
190	2508.48	1	A	0	0	-1.028287	-0.22181	14.816	-0.009	-59.882	3.955	-2.988	4	2.61
191	2520.28	1	A	0	0	-1.028287	-0.22181	-24.014	-0.009	-59.882	-33.75	-2.637	4	2.925
192	2527.703	1	A	0	0	-1.028287	-0.22181	-15.104	-0.009	-59.882	-17.49	-2.021	4	1.866
193	2537.389	1	A	0	0	-1.028287	-0.22181	-6.125	-0.009	-59.882	-6.416	-2.9	4	3.007
194	2548.806	1	A	0	0	-1.028287	-0.22181	14.854	-0.009	-59.882	8.789	-4.834	4	2.921
195	2559.984	1	A	0	0	-1.028287	-0.22181	-18.042	-0.009	-59.882	-22.588	0.527	4	2.592
196	2574.881	1	A	0	0	-1.028287	-0.22181	29.865	-0.009	-59.882	39.727	-4.57	4	3.476
197	2586.205	1	A	0	0	-1.028287	-0.22181	-3.005	-0.009	-59.882	-0.615	-2.9	4	2.312
198	2594.334	1	A	0	0	-1.028287	-0.22181	-15.038	-0.009	-59.882	-19.687	-1.934	4	1.901
199	2608.512	1	A	0	0	-1.028287	-0.22181	17.996	-0.009	-59.882	10.547	-1.846	4	3.096
200	2617.399	1	A	0	0	-1.028287	-0.22181	8.979	-0.009	-59.882	2.109	-2.9	4	2.464
201	2628.841	1	A	0	0	-1.028287	-0.22181	-30.044	-0.009	-59.882	-38.32	-0.703	4	2.384
202	2641.192	1	A	0	0	-1.028287	-0.22181	23.857	-0.009	-59.882	33.662	-2.812	4	2.727
203	2652.321	1	A	0	0	-1.028287	-0.22181	-9.057	-0.009	-59.882	-9.844	-1.318	4	2.332
204	2667.492	1	A	0	0	-1.028287	-0.22181	26.986	-0.009	-59.882	34.893	-3.164	4	3.017
205	2679.346	1	A	0	0	-1.028287	-0.22181	-6.048	-0.009	-59.882	-5.273	-2.725	4	2.845
206	2689.399	1	A	0	0	-1.028287	-0.22181	5.882	-0.009	-59.882	3.691	-5.537	4	2.908
207	2702.072	1	A	0	0	-1.028287	-0.22181	-14.988	-0.009	-59.882	-14.502	-1.143	4	3.531
208	2712.473	1	A	0	0	-1.028287	-0.22181	2.845	-0.009	-59.882	-0.264	-2.197	4	2.477
209	2723.109	1	A	0	0	-1.028287	-0.22181	20.829	-0.009	-59.882	20.039	-1.758	4	2.551
210	2734.066	1	A	0	0	-1.028287	-0.22181	-12.025	-0.009	-59.882	-9.053	-2.812	4	2.009
211	2744.046	1	A	0	0	-1.028287	-0.22181	11.768	-0.009	-59.882	3.867	-1.846	4	1.505
212	2755.317	1	A	0	0	-1.028287	-0.22181	-20.988	-0.009	-59.882	-20.83	-3.428	4	1.762
213	2764.953	1	A	0	0	-1.028287	-0.22181	5.883	-0.01	-59.882	0.615	-4.307	4	1.406
214	2773.548	1	A	0	0	-1.028287	-0.22181	-6.056	-0.009	-59.882	-2.9	-2.197	4	1.983
215	2782.888	1	A	0	0	-1.028287	-0.22181	-26.983	-0.009	-59.882	-36.914	-3.428	4	1.811
216	2794.025	1	A	0	0	-1.028287	-0.22181	14.848	-0.009	-59.882	15.117	-2.988	4	2.388
