# Supplementary material for: Multiple time scales of the ventriloquism aftereffect
Source: PLoS One. 2018 Aug 1;13(8):e0200930. doi: 10.1371/journal.pone.0200930 (PMC6070234; doi:10.1371/journal.pone.0200930)
Supplement: S1 File — Data are provided as .csv files, and can be readily parsed by BuildRecalibrationInputVector.m. All analyses were conducted with MATLAB 2017b. Computational modeling requires the System Identification Toolbox, and can be run by calling EstimateModelParameters.m. (ZIP) [file pone.0200930.s001.zip › Supplemental Model Files/Recalibration Data/SK Ventriloquism_Aftereffect_Plus8_Double.csv]

Trial	ExperLength	NumStimReps	StimType	VisOddballRepNum	AudOddballRepNum	Galvo Az	Galvo El	Outer Az	Outer El	Inner Az	Pointer Az	Pointer El	StimRepRate	RespTime
1	11.75	1	A	0	0	-0.200024	-0.498712	5.949753	-0.009108	-59.88	2.3865	-4.475087	4	3.084
2	22.915	1	A	0	0	-0.200024	-0.498712	14.770219	-0.009108	-59.879	10.5605	-7.024741	4	3.235
3	34.064	1	A	0	0	-0.200024	-0.498712	-23.903673	-0.01012	-59.879	-23.0135	-1.876332	4	2.389
4	42.92	1	A	0	0	-0.200024	-0.498712	-15.089187	-0.01012	-59.879	-10.1815	-2.328476	4	2.231
5	52.376	1	A	0	0	-0.200024	-0.498712	-6.086311	-0.01012	-59.879	-4.3815	-4.031052	4	3.175
6	63.645	1	A	0	0	-0.200024	-0.498712	14.80411	-0.01012	-59.879	12.0545	-5.183119	4	2.93
7	74.816	1	A	0	0	-0.200024	-0.498712	-17.968872	-0.009108	-59.879	-12.1155	-4.652697	4	3.103
8	88.826	1	A	0	0	-0.200024	-0.498712	29.800597	-0.009108	-59.879	34.9055	-9.355415	4	3.082
9	100.675	1	A	0	0	-0.200024	-0.498712	-2.978365	-0.009108	-59.879	-1.8325	-5.800477	4	2.918
10	110.843	1	A	0	0	-0.200024	-0.498712	-14.972565	-0.009108	-59.88	-8.3365	-5.271487	4	2.562
11	123.638	1	A	0	0	-0.200024	-0.498712	17.890127	-0.009108	-59.881	16.1855	-9.269708	4	2.84
12	135.204	1	A	0	0	-0.200024	-0.498712	8.94905	-0.009108	-59.88	2.5625	-5.007215	4	5.29
13	147.409	1	A	0	0	-0.200024	-0.498712	-29.894294	-0.009108	-59.879	-26.5295	-3.941866	4	2.556
14	159.026	1	A	0	0	-0.200024	-0.498712	23.75316	-0.009108	-59.882	26.0295	-11.561818	4	2.171
15	170.045	1	A	0	0	-0.200024	-0.498712	-8.981944	-0.01012	-59.879	-4.1175	-5.624379	4	2.73
16	183.74	1	A	0	0	-0.200024	-0.498712	26.882038	-0.009108	-59.879	26.6445	-9.441067	4	1.934
17	195.029	1	A	0	0	-0.200024	-0.498712	-6.009559	-0.009108	-59.879	-6.2265	-6.589073	4	2.676
18	205.16	1	A	0	0	-0.200024	-0.498712	5.887953	-0.01012	-59.879	0.1895	-6.762915	4	2.298
19	216.242	1	A	0	0	-0.200024	-0.498712	-14.953626	-0.009108	-59.879	-10.7095	-5.359797	4	2.321
20	226.112	1	A	0	0	-0.200024	-0.498712	2.889652	-0.01012	-59.879	0.0135	-5.88744	4	2.693
21	235.432	1	A	0	0	-0.200024	-0.498712	20.751869	-0.01012	-59.88	19.7005	-6.850247	4	2.551
22	246.669	1	A	0	0	-0.200024	-0.498712	-11.986225	-0.009108	-59.88	-10.5335	-5.975346	4	2.228
23	257.242	1	A	0	0	-0.200024	-0.498712	11.792851	-0.009108	-59.881	10.6485	-8.927306	4	2.825
24	269.364	1	A	0	0	-0.200024	-0.498712	-20.947237	-0.009108	-59.881	-19.3225	-8.496837	4	2.418
25	278.337	1	A	0	0	-0.200024	-0.498712	5.854062	-0.01012	-59.88	-0.6895	-6.937523	4	2.351
26	288.089	1	A	0	0	-0.200024	-0.498712	-6.022518	-0.009108	-59.88	-4.8205	-5.975346	4	2.066
27	297.289	1	A	0	0	-0.200024	-0.498712	-26.920913	-0.009108	-59.879	-28.3755	-5.359797	4	2.302
28	308.568	1	A	0	0	-0.200024	-0.498712	14.803113	-0.009108	-59.879	15.8335	-7.806167	4	2.053
29	558.647	20	B	7	0	-4.215376	-0.498712	-11.998187	-0.009108	-59.88	-3.6785	-12.835772	4	0.001
30	567.806	1	A	0	0	-0.200024	-0.498712	-11.972271	-0.009108	-59.88	-9.3035	-4.209246	4	3.624
31	579.959	1	A	0	0	-0.200024	-0.498712	-23.934573	-0.009108	-59.879	-22.7505	-7.373045	4	2.758
32	593.182	20	B	0	15	16.865224	-0.498712	8.848376	-0.009108	-59.882	-4.0295	-57.629133	4	0.001
33	601.027	1	A	0	0	-0.200024	-0.498712	8.855354	-0.009108	-59.88	8.1875	-7.111902	4	2.826
34	612.201	20	B	0	7	31.922795	-0.498712	23.75615	-0.01012	-59.879	-0.2505	-12.835772	4	0.001
35	620.8	1	A	0	0	-0.200024	-0.498712	23.761134	-0.01012	-59.879	26.7325	-8.583042	4	2.572
36	632.743	1	A	0	0	-0.200024	-0.498712	-11.970277	-0.009108	-59.88	-8.9515	-7.199007	4	4.005
37	644.233	20	B	12	0	-13.249919	-0.498712	-20.963185	-0.01012	-59.879	-5.8755	-12.501216	4	0.001
38	652.862	1	A	0	0	-0.200024	-0.498712	-20.960195	-0.009108	-59.88	-19.8495	-2.957955	4	3.595
39	665.254	20	B	0	6	19.876738	-0.498712	11.78089	-0.009108	-59.88	-8.3365	-17.650153	4	0.001
40	671.779	1	A	0	0	-0.200024	-0.498712	11.776903	-0.009108	-59.879	13.9875	-6.150984	4	2.507
41	681.805	1	A	0	0	-0.200024	-0.498712	23.795025	-0.01012	-59.879	30.6875	-5.88744	4	3.024
42	695.786	20	B	8	0	-19.272948	-0.498712	-26.92789	-0.01012	-59.879	-2.6235	-12.668623	4	0.001
43	705.497	1	A	0	0	-0.200024	-0.498712	-26.92789	-0.01012	-59.879	-29.8695	-7.632692	4	4.648
44	716.307	20	B	0	11	-16.261433	-0.498712	-24.012322	-0.009108	-59.88	-1.0415	-12.919251	4	0.001
45	724.547	1	A	0	0	-0.200024	-0.498712	-24.013319	-0.009108	-59.88	-19.1465	-3.495056	4	4.246
46	739.343	1	A	0	0	-0.200024	-0.498712	11.767932	-0.009108	-59.879	13.1095	-6.850247	4	3.975
47	751.127	1	A	0	0	-0.200024	-0.498712	-6.013547	-0.009108	-59.88	-0.4265	-0.878423	4	2.78
48	762.074	1	A	0	0	-0.200024	-0.498712	17.767523	-0.009108	-59.88	20.4915	-4.297244	4	2.196
49	774.865	20	B	14	0	-4.215376	-0.498712	-11.959312	-0.009108	-59.879	-5.5235	-13.169305	4	0.001
50	782.969	1	A	0	0	-0.200024	-0.498712	-11.960309	-0.01012	-59.879	-5.3475	-2.147798	4	3.11
51	794.697	1	A	0	0	-0.200024	-0.498712	-23.923609	-0.009108	-59.88	-23.1015	-0.329924	4	3.815
52	808.899	20	B	9	0	37.945824	-0.498712	29.79362	-0.009108	-59.88	-10.0945	-12.501216	4	0.001
53	817.916	1	A	0	0	-0.200024	-0.498712	29.79362	-0.009108	-59.879	34.4665	-5.448049	4	3.965
54	828.919	20	B	0	16	31.922795	-0.498712	23.922612	-0.01012	-59.879	-12.2915	-12.501216	4	0.001
55	836.306	1	A	0	0	-0.200024	-0.498712	23.921615	-0.01012	-59.879	29.1055	-3.852622	4	2.852
56	847.926	1	A	0	0	-0.200024	-0.498712	-11.973267	-0.01012	-59.879	-11.0605	-4.386195	4	1.983
57	857.949	20	B	18	0	-7.22689	-0.498712	-14.928707	-0.009108	-59.879	-6.1385	-15.064841	4	0.001
58	865.364	1	A	0	0	-0.200024	-0.498712	-14.941665	-0.009108	-59.88	-10.2695	-2.508916	4	2.414
59	875.969	20	B	0	13	19.876738	-0.498712	11.762948	-0.01012	-59.879	-6.0515	-13.749606	4	0.001
60	883.401	1	A	0	0	-0.200024	-0.498712	11.776903	-0.01012	-59.88	12.6695	-3.763319	4	2.408
61	892.441	1	A	0	0	-0.200024	-0.498712	23.81496	-0.009108	-59.879	30.2475	-7.111902	4	2.413
62	902.617	1	A	0	0	-0.200024	-0.498712	-17.948936	-0.009108	-59.879	-19.7615	-7.286054	4	2.624
63	914.275	1	A	0	0	-0.200024	-0.498712	5.868017	-0.01012	-59.882	1.5075	-4.031052	4	3.313
64	927.521	20	B	11	0	-16.261433	-0.498712	-23.909654	-0.01012	-59.879	1.5075	-12.166585	4	0.001
65	935.018	1	A	0	0	-0.200024	-0.498712	-23.909654	-0.01012	-59.879	-19.6745	-1.876332	4	1.959
66	946.014	1	A	0	0	-0.200024	-0.498712	11.778896	-0.01012	-59.879	5.6385	-3.763319	4	2.456
67	958.553	20	B	0	10	4.819167	-0.498712	-2.979362	-0.009108	-59.879	-5.5235	-13.500879	4	0.001
68	973.475	1	A	0	0	-0.200024	-0.498712	-2.978365	-0.01012	-59.88	-0.1625	-0.878423	4	9.849
69	985.079	20	B	6	0	-4.215376	-0.498712	-11.985229	-0.009108	-59.879	-1.4805	-13.583851	4	0.001
70	994.71	1	A	0	0	-0.200024	-0.498712	-11.985229	-0.009108	-59.879	-3.6785	-3.137564	4	4.564
71	1004.702	1	A	0	0	-0.200024	-0.498712	-23.908657	-0.009108	-59.879	-29.3425	-4.120178	4	2.613
72	1017.111	20	B	0	17	22.888252	-0.498712	14.780187	-0.01012	-59.88	-16.5105	-12.584952	4	0.001
73	1025.127	1	A	0	0	-0.200024	-0.498712	14.784174	-0.01012	-59.879	12.7575	-2.598023	4	2.993
74	1036.131	20	B	15	0	31.922795	-0.498712	23.867789	-0.009108	-59.879	-0.084223	-14.320777	4	0.001
75	1045.434	1	A	0	0	-0.200024	-0.498712	23.867789	-0.01012	-59.879	29.9841	-2.328302	4	4.253
76	1059.248	1	A	0	0	-0.200024	-0.498712	-11.962303	-0.01012	-59.882	-5.2605	-4.209246	4	5.059
77	1070.394	1	A	0	0	-0.200024	-0.498712	17.786462	-0.009108	-59.88	17.4155	-5.183119	4	3.171
78	1082.089	1	A	0	0	-0.200024	-0.498712	5.933805	-0.009108	-59.879	4.5835	-6.063193	4	3.364
79	1093.188	20	B	0	12	19.876738	-0.498712	11.800825	-0.01012	-59.879	-1.3045	-13.002666	4	0.001
80	1101.234	1	A	0	0	-0.200024	-0.498712	11.795841	-0.01012	-59.879	9.8575	-4.652697	4	2.533
81	1110.928	1	A	0	0	-0.200024	-0.498712	23.790041	-0.01012	-59.879	29.1935	-4.918673	4	2.189
82	1123.219	20	B	0	8	-1.203862	-0.498712	-8.982941	-0.01012	-59.879	8.1875	-13.749606	4	0.001
83	1132.057	1	A	0	0	-0.200024	-0.498712	-8.985931	-0.009108	-59.879	-1.4805	-1.60536	4	4.343
84	1143.239	20	B	17	0	-16.261433	-0.498712	-23.914638	-0.009108	-59.879	-1.4805	-13.583851	4	0.001
85	1150.44	1	A	0	0	-0.200024	-0.498712	-23.914638	-0.01012	-59.881	-24.1565	-1.96688	4	2.707
86	1161.225	1	A	0	0	-0.200024	-0.498712	11.758961	-0.01012	-59.879	8.9785	-3.673957	4	2.471
87	1173.771	20	B	0	9	34.93431	-0.498712	26.746477	-0.01012	-59.879	-6.2265	-12.166585	4	0.001
88	1181.504	1	A	0	0	-0.200024	-0.498712	26.752458	-0.01012	-59.879	32.5325	-2.508916	4	3.151
89	1194.792	20	B	0	14	-4.215376	-0.498712	-11.975261	-0.01012	-59.879	-1.9205	-15.797924	4	0.001
90	1204.428	1	A	0	0	-0.200024	-0.498712	-11.975261	-0.01012	-59.88	-8.5115	-4.918673	4	4.107
91	1214.656	1	A	0	0	-0.200024	-0.498712	-23.928593	-0.009108	-59.879	-20.8165	-5.975346	4	2.359
92	1225.369	1	A	0	0	-0.200024	-0.498712	-6.114221	-0.01012	-59.88	0.0135	-1.96688	4	3.026
93	1235.333	1	A	0	0	-0.200024	-0.498712	-17.970865	-0.009108	-59.881	-12.7305	-4.209246	4	2.967
94	1248.847	20	B	10	0	31.922795	-0.498712	23.785057	-0.009108	-59.879	-12.7305	-13.66676	4	0.001
95	1255.913	1	A	0	0	-0.200024	-0.498712	23.78406	-0.01012	-59.879	29.4565	-2.057369	4	2.021
96	1267.062	1	A	0	0	-0.200024	-0.498712	-11.956322	-0.009108	-59.879	-10.2695	-3.406534	4	2.204
97	1278.878	20	B	0	18	-22.284462	-0.498712	-29.894294	-0.009108	-59.881	-10.2695	-13.417844	4	0.001
98	1286.278	1	A	0	0	-0.200024	-0.498712	-29.898281	-0.01012	-59.881	-30.1335	-3.584536	4	2.899
99	1299.402	20	B	16	0	19.876738	-0.498712	11.784877	-0.009108	-59.879	1.3315	-12.584952	4	0.001
100	1306.991	1	A	0	0	-0.200024	-0.498712	11.784877	-0.01012	-59.879	11.6145	-4.031052	4	2.525
101	1316.837	1	A	0	0	-0.200024	-0.498712	23.789044	-0.009108	-59.879	23.6555	-3.852622	4	2.864
102	1328.932	20	B	0	5	10.842195	-0.498712	2.993317	-0.009108	-59.879	2.6505	-13.417844	4	0.001
103	1337.178	1	A	0	0	-0.200024	-0.498712	2.983349	-0.01012	-59.879	2.2985	-2.508916	4	3.685
104	1349.453	20	B	13	0	-16.261433	-0.498712	-23.911647	-0.009108	-59.879	2.2985	-12.668623	4	0.001
105	1357.715	1	A	0	0	-0.200024	-0.498712	-23.911647	-0.009108	-59.879	-14.7525	-2.418726	4	2.729
106	1369.321	1	A	0	0	-0.200024	-0.498712	11.765938	-0.01012	-59.879	11.2635	-4.386195	4	3.264
107	1380.485	20	B	5	0	28.911281	-0.498712	20.773798	-0.009108	-59.879	11.2635	-13.915111	4	0.001
108	1388.241	1	A	0	0	-0.200024	-0.498712	20.85055	-0.01012	-59.879	20.8435	-4.386195	4	2.196
109	1752.006	20	B	7	0	-4.215376	-0.498712	-11.964296	-0.01012	-59.879	-0.4265	-13.169305	4	0.001
110	1760.449	1	A	0	0	-0.200024	-0.498712	-11.965293	-0.01012	-59.879	-8.9515	-2.328476	4	2.917
111	1770.598	1	A	0	0	-0.200024	-0.498712	-23.928593	-0.01012	-59.879	-19.4105	-3.763319	4	2.51
112	1784.039	20	B	0	15	16.865224	-0.498712	8.863328	-0.009108	-59.88	-4.1175	-13.583851	4	0.001
113	1792.217	1	A	0	0	-0.200024	-0.498712	8.864325	-0.01012	-59.879	9.1545	-3.22728	4	3.133
114	1805.06	20	B	0	7	31.922795	-0.498712	23.761134	-0.009108	-59.879	9.1545	-12.75223	4	0.001
115	1812.801	1	A	0	0	-0.200024	-0.498712	23.762131	-0.009108	-59.879	30.9505	-2.147798	4	2.702
116	1824.398	1	A	0	0	-0.200024	-0.498712	-11.972271	-0.01012	-59.879	-10.0065	-2.057369	4	2.305
117	1834.592	20	B	12	0	-13.249919	-0.498712	-20.960195	-0.009108	-59.879	1.9465	-13.500879	4	0.001
118	1843.589	1	A	0	0	-0.200024	-0.498712	-20.960195	-0.01012	-59.879	-17.1255	-2.147798	4	3.461
119	1856.614	20	B	0	6	19.876738	-0.498712	11.770922	-0.01012	-59.88	-0.9535	-13.99683	4	0.001
120	1864.7	1	A	0	0	-0.200024	-0.498712	11.773912	-0.01012	-59.879	11.8785	-5.624379	4	3.097
121	1874.701	1	A	0	0	-0.200024	-0.498712	23.792034	-0.01012	-59.879	32.5325	-2.688095	4	2.547
122	1887.645	20	B	8	0	-19.272948	-0.498712	-26.921909	-0.01012	-59.879	-3.5905	-13.500879	4	0.001
123	1894.925	1	A	0	0	-0.200024	-0.498712	-26.921909	-0.009108	-59.88	-25.0355	-1.876332	4	2.674
124	1906.165	20	B	0	11	-16.261433	-0.498712	-24.007338	-0.009108	-59.879	0.3645	-13.002666	4	0.001
125	1913.229	1	A	0	0	-0.200024	-0.498712	-24.007338	-0.009108	-59.879	-18.9705	-3.941866	4	2.051
126	1924.045	1	A	0	0	-0.200024	-0.498712	11.761951	-0.01012	-59.879	9.6815	-1.785724	4	2.326
127	1936.339	1	A	0	0	-0.200024	-0.498712	-6.004576	-0.01012	-59.88	-1.8325	-2.688095	4	4.136
128	1948.78	1	A	0	0	-0.200024	-0.498712	17.77151	-0.01012	-59.88	16.5365	-4.475087	4	4.59
129	1961.722	20	B	14	0	-4.215376	-0.498712	-11.975261	-0.009108	-59.88	-6.2265	-13.251584	4	0.001
130	1972.422	1	A	0	0	-0.200024	-0.498712	-11.976258	-0.01012	-59.879	-7.1935	-3.495056	4	5.72
131	1983.848	1	A	0	0	-0.200024	-0.498712	-23.931583	-0.01012	-59.882	-18.0925	-3.406534	4	4.117
132	1997.758	20	B	9	0	37.945824	-0.498712	29.780662	-0.01012	-59.879	1.8595	-12.418369	4	0.001
133	2007.293	1	A	0	0	-0.200024	-0.498712	29.780662	-0.01012	-59.879	34.7305	-3.316937	4	4.523
134	2016.778	20	B	0	16	31.922795	-0.498712	23.90467	-0.01012	-59.879	-2.5355	-12.501216	4	0.001
135	2025.184	1	A	0	0	-0.200024	-0.498712	23.90467	-0.01012	-59.879	29.1935	-3.406534	4	2.902
136	2034.78	1	A	0	0	-0.200024	-0.498712	-11.976258	-0.009108	-59.88	-10.6215	-3.22728	4	1.963
137	2044.807	20	B	18	0	-7.22689	-0.498712	-14.9616	-0.009108	-59.879	-2.5355	-12.668623	4	0.001
138	2051.976	1	A	0	0	-0.200024	-0.498712	-14.959607	-0.01012	-59.88	-6.6665	-2.868061	4	2.671
139	2064.328	20	B	0	13	19.876738	-0.498712	11.791854	-0.009108	-59.88	1.0685	-12.418369	4	0.001
140	2073.247	1	A	0	0	-0.200024	-0.498712	11.789861	-0.01012	-59.88	10.0325	-4.297244	4	3.415
141	2084.904	1	A	0	0	-0.200024	-0.498712	23.806986	-0.01012	-59.879	29.0175	-2.868061	4	4.095
142	2096.222	1	A	0	0	-0.200024	-0.498712	-17.946943	-0.01012	-59.879	-17.1255	-2.057369	4	2.366
143	2107.67	1	A	0	0	-0.200024	-0.498712	5.849079	-0.01012	-59.88	2.2105	-4.563921	4	3.819
144	2120.884	20	B	11	0	-16.261433	-0.498712	-23.903673	-0.009108	-59.879	-4.7325	-13.500879	4	0.001
145	2129.125	1	A	0	0	-0.200024	-0.498712	-23.90467	-0.01012	-59.88	-18.1795	-3.495056	4	3.221
146	2142.011	1	A	0	0	-0.200024	-0.498712	11.767932	-0.01012	-59.879	13.1095	-6.675526	4	3.591
147	2153.417	20	B	0	10	4.819167	-0.498712	-2.978365	-0.01012	-59.88	-0.3385	-13.334745	4	0.001
148	2160.71	1	A	0	0	-0.200024	-0.498712	-2.979362	-0.009108	-59.879	-1.0415	-2.778108	4	2.788
149	2171.436	20	B	6	0	-4.215376	-0.498712	-11.9942	-0.01012	-59.879	-1.0415	-13.002666	4	0.001
150	2182.434	1	A	0	0	-0.200024	-0.498712	-11.983235	-0.01012	-59.879	-2.0085	-4.209246	4	6.509
151	2192.459	1	A	0	0	-0.200024	-0.498712	-23.927596	-0.009108	-59.879	-19.6745	-5.624379	4	3.012
152	2205.97	20	B	0	17	22.888252	-0.498712	14.797132	-0.01012	-59.879	-2.7995	-13.169305	4	0.001
153	2214.301	1	A	0	0	-0.200024	-0.498712	14.800123	-0.009108	-59.879	18.3825	-4.475087	4	2.815
154	2225.491	20	B	15	0	31.922795	-0.498712	23.800009	-0.009108	-59.879	-3.9415	-12.835772	4	0.001
155	2233.528	1	A	0	0	-0.200024	-0.498712	23.797018	-0.01012	-59.879	33.2365	-4.563921	4	4.014
156	2247.268	1	A	0	0	-0.200024	-0.498712	-11.970277	-0.01012	-59.879	-6.5785	-4.386195	4	4.752
157	2261.193	1	A	0	0	-0.200024	-0.498712	17.775497	-0.01012	-59.88	21.8105	-8.065956	4	5.179
158	2273.88	1	A	0	0	-0.200024	-0.498712	5.978659	-0.009108	-59.88	9.3295	-5.448049	4	5.841
159	2284.549	20	B	0	12	19.876738	-0.498712	11.764941	-0.01012	-59.879	1.9465	-13.749606	4	0.001
160	2294.661	1	A	0	0	-0.200024	-0.498712	11.766935	-0.01012	-59.879	14.0755	-4.386195	4	5.605
161	2305.253	1	A	0	0	-0.200024	-0.498712	23.847854	-0.01012	-59.879	29.8965	-9.783125	4	4.194
162	2317.582	20	B	0	8	-1.203862	-0.498712	-9.00487	-0.009108	-59.879	-2.0085	-14.161962	4	0.001
163	2324.206	1	A	0	0	-0.200024	-0.498712	-9.00487	-0.01012	-59.88	-2.0085	-2.508916	4	2.143
164	2335.601	20	B	17	0	-16.261433	-0.498712	-23.893705	-0.009108	-59.88	-2.0085	-13.583851	4	0.001
165	2345.54	1	A	0	0	-0.200024	-0.498712	-23.897693	-0.009108	-59.879	-17.9165	-3.406534	4	5.932
166	2361.176	1	A	0	0	-0.200024	-0.498712	11.760954	-0.01012	-59.881	16.0975	-7.373045	4	7.069
167	2373.138	20	B	0	9	34.93431	-0.498712	26.792329	-0.01012	-59.879	-8.5995	-13.417844	4	0.001
168	2382.823	1	A	0	0	-0.200024	-0.498712	26.790335	-0.01012	-59.879	34.5545	-3.673957	4	4.716
169	2396.161	20	B	0	14	-4.215376	-0.498712	-11.943364	-0.01012	-59.879	-3.6785	-12.584952	4	0.001
170	2406.416	1	A	0	0	-0.200024	-0.498712	-11.949345	-0.01012	-59.879	-8.3365	-5.183119	4	4.763
171	2418.016	1	A	0	0	-0.200024	-0.498712	-23.928593	-0.009108	-59.879	-16.0705	-2.868061	4	4.813
172	2429.092	1	A	0	0	-0.200024	-0.498712	-6.100266	-0.01012	-59.88	-1.9205	-2.868061	4	2.905
173	2441.021	1	A	0	0	-0.200024	-0.498712	-17.975849	-0.01012	-59.879	-8.1605	-1.876332	4	4.818
174	2454.718	20	B	10	0	31.922795	-0.498712	23.773096	-0.01012	-59.879	3.2655	-13.83239	4	0.001
175	2463.003	1	A	0	0	-0.200024	-0.498712	23.780073	-0.01012	-59.879	29.6325	-4.031052	4	3.829
176	2475.171	1	A	0	0	-0.200024	-0.498712	-11.96629	-0.01012	-59.879	-8.8635	-1.96688	4	2.916
177	2487.251	20	B	0	18	-22.284462	-0.498712	-29.897284	-0.009108	-59.879	10.2965	-13.583851	4	0.001
178	2495.397	1	A	0	0	-0.200024	-0.498712	-29.900275	-0.01012	-59.879	-27.3205	0.035904	4	4.141
179	2508.273	20	B	16	0	19.876738	-0.498712	11.766935	-0.01012	-59.879	12.1425	-13.334745	4	0.001
180	2517.265	1	A	0	0	-0.200024	-0.498712	11.779893	-0.01012	-59.88	14.0755	-3.047789	4	3.452
181	2527.156	1	A	0	0	-0.200024	-0.498712	23.80898	-0.01012	-59.88	33.2365	-9.355415	4	2.855
182	2539.805	20	B	0	5	10.842195	-0.498712	2.96142	-0.01012	-59.879	-8.5115	-12.584952	4	0.001
183	2547.417	1	A	0	0	-0.200024	-0.498712	2.96142	-0.01012	-59.879	1.3315	-1.785724	4	3.616
184	2559.825	20	B	13	0	-16.261433	-0.498712	-23.894702	-0.01012	-59.879	1.3315	-12.919251	4	0.001
185	2567.613	1	A	0	0	-0.200024	-0.498712	-23.898689	-0.01012	-59.879	-26.3535	-1.96688	4	2.241
186	2579.582	1	A	0	0	-0.200024	-0.498712	11.779893	-0.009108	-59.879	14.9545	-7.545871	4	3.214
187	2591.357	20	B	5	0	28.911281	-0.498712	20.799714	-0.01012	-59.879	-5.8755	-13.583851	4	0.001
188	2598.235	1	A	0	0	-0.200024	-0.498712	20.799714	-0.009108	-59.88	29.8085	-2.057369	4	2.337
189	2609.52	1	A	0	0	-0.200024	-0.498712	5.954737	-0.01012	-59.879	6.3415	-5.007215	4	3.646
190	2620.285	1	A	0	0	-0.200024	-0.498712	14.7762	-0.01012	-59.88	14.1635	-8.237886	4	2.888
191	2632.004	1	A	0	0	-0.200024	-0.498712	-23.913641	-0.01012	-59.881	-32.4185	-2.057369	4	2.586
192	2640.823	1	A	0	0	-0.200024	-0.498712	-15.069252	-0.01012	-59.879	-13.4335	-1.60536	4	2.434
193	2649.504	1	A	0	0	-0.200024	-0.498712	-6.084318	-0.009108	-59.88	-2.1835	-3.941866	4	2.58
194	2660.471	1	A	0	0	-0.200024	-0.498712	14.785171	-0.01012	-59.879	16.1855	-4.209246	4	2.556
195	2672.527	1	A	0	0	-0.200024	-0.498712	-17.955914	-0.01012	-59.879	-19.1465	-1.785724	4	2.556
196	2687.26	1	A	0	0	-0.200024	-0.498712	29.771691	-0.01012	-59.879	36.3125	-4.830072	4	4.308
197	2698.686	1	A	0	0	-0.200024	-0.498712	-2.975375	-0.01012	-59.88	0.3645	-4.652697	4	2.7
198	2709.124	1	A	0	0	-0.200024	-0.498712	-14.957613	-0.009108	-59.879	-9.3035	-2.868061	4	2.168
199	2723.661	1	A	0	0	-0.200024	-0.498712	17.888133	-0.01012	-59.879	18.7345	-6.063193	4	3.142
200	2732.117	1	A	0	0	-0.200024	-0.498712	8.94606	-0.01012	-59.88	7.7475	-5.712457	4	2.634
201	2744.247	1	A	0	0	-0.200024	-0.498712	-29.911239	-0.01012	-59.879	-34.2635	-3.584536	4	2.743
202	2755.216	1	A	0	0	-0.200024	-0.498712	23.765121	-0.01012	-59.879	29.3685	-6.937523	4	2.196
203	2765.361	1	A	0	0	-0.200024	-0.498712	-9.008857	-0.01012	-59.88	-4.0295	-4.386195	4	1.831
204	2780.054	1	A	0	0	-0.200024	-0.498712	26.897987	-0.01012	-59.879	33.3235	-3.673957	4	3.503
205	2791.443	1	A	0	0	-0.200024	-0.498712	-6.01853	-0.009108	-59.879	-1.3045	-1.05974	4	2.408
206	2799.84	1	A	0	0	-0.200024	-0.498712	5.905895	-0.01012	-59.879	5.9895	-5.448049	4	2.256
207	2810.71	1	A	0	0	-0.200024	-0.498712	-14.945652	-0.01012	-59.879	-11.4125	-1.514573	4	1.627
208	2821.048	1	A	0	0	-0.200024	-0.498712	2.833833	-0.01012	-59.88	2.8255	-3.495056	4	3.502
209	2831.626	1	A	0	0	-0.200024	-0.498712	20.790743	-0.01012	-59.88	23.3045	-6.675526	4	3.041
210	2844.786	1	A	0	0	-0.200024	-0.498712	-11.957319	-0.01012	-59.88	-7.8085	-6.150984	4	4.251
211	2856.144	1	A	0	0	-0.200024	-0.498712	11.776903	-0.01012	-59.879	12.2305	-5.536243	4	3.058
212	2867.992	1	A	0	0	-0.200024	-0.498712	-20.942253	-0.01012	-59.879	-14.9285	-4.031052	4	2.323
213	2878.58	1	A	0	0	-0.200024	-0.498712	5.866024	-0.01012	-59.88	8.2755	-6.150984	4	2.434
214	2887.562	1	A	0	0	-0.200024	-0.498712	-6.024511	-0.009108	-59.879	-1.5685	-0.146609	4	1.886
215	2898.285	1	A	0	0	-0.200024	-0.498712	-26.89699	-0.01012	-59.879	-39.8015	-3.584536	4	2.609
216	2908.548	1	A	0	0	-0.200024	-0.498712	14.951632	0	-60	14.8665	-3.852622	4	1.842
